# Supplementary material for: Drepmel—A Multi-Omics Melanoma Drug Repurposing Resource for Prioritizing Drug Combinations and Understanding Tumor Microenvironment
Source: Cells. 2022 Sep 16;11(18):2894. doi: 10.3390/cells11182894 (PMC9497118; doi:10.3390/cells11182894)
Supplement: Supplementary file 1 [file cells-11-02894-s001.zip]

Archive with 5 entries (5 files):
- supplementalFiles/Supplemental file S1
- supplementalFiles/Supplemental file S2
- supplementalFiles/Supplemental file S3.xlsx
- supplementalFiles/Supplemental file S4.xlsx
- supplementalFiles/Supplemental file S5.xlsx
