# Supplementary material for: Drepmel—A Multi-Omics Melanoma Drug Repurposing Resource for Prioritizing Drug Combinations and Understanding Tumor Microenvironment
Source: Cells. 2022 Sep 16;11(18):2894. doi: 10.3390/cells11182894 (PMC9497118; doi:10.3390/cells11182894)
Supplement: Supplementary file 1 [file cells-11-02894-s001.zip › supplementalFiles/Supplemental file S1]

# Load libraries ####

library(shiny)
library(shinycssloaders)
library(survival)
library(tidyverse)
library(dplyr)
library(broom)
library(knitr)
library(rms)
library(survminer)
library(magrittr)
library(ggbiplot)
library(ggplot2)
library(gridExtra)
library(janitor)
library(grid)
library(lattice)
library(Seurat)
library(pheatmap)

# Load data ####


load(file = "tableoftopcombinations.RData")
load(file = "BMS_cutpoints_Wed_Dec__8_190111_2021.RData")
load(file = "BMS_drug_genes_Wed_Dec__8_190111_2021.RData")
load(file = "BMS_drugmatrix01_Wed_Dec__8_190111_2021.RData")
load(file = "BMS_loadings.all_Wed_Dec__8_190111_2021.RData")
load(file = "BMS_loadings.all2_Wed_Dec__8_190111_2021.RData")
load(file = "BMS_PC1_matrix_Wed_Dec__8_190111_2021.RData")
load(file = "BMS_PC1_matrix2_Wed_Dec__8_190111_2021.RData")
load(file = "BMSclinicaldata_n135.RData")
load(file = "BMSexpression.RData")

cutpointsBMS <- cutpoints
drug.genesBMS <- drug.genes
drugmatrix01BMS <- drugmatrix01
loadings.allBMS <- loadings.all
loadings.all2BMS <- loadings.all2
PC1_matrixBMS <- PC1_matrix[, names(PC1_matrix)[duplicated(names(PC1_matrix)) == FALSE]]
PC1_matrix2BMS <- PC1_matrix2[, names(PC1_matrix2)[duplicated(names(PC1_matrix2)) == FALSE]]


load(file = "BMSandTCGA_METAanalysis_Interactions_Final_Results_2021Dec13.RData")
BMSandTCGA_METAanalysis_Final_Results <- BMSandTCGA_METAanalysis_Final_Results %>%
  arrange(META_BMSandTCGA_combodrugfisherspvalue, META_BMSandTCGA_combodrugfishersFDR)

load(file = "TCGA_cutpoints_Wed_Dec__8_185749_2021.RData")
load(file = "TCGA_drug_genes_Wed_Dec__8_185749_2021.RData")
load(file = "TCGA_drugmatrix01_Wed_Dec__8_185749_2021.RData")
load(file = "TCGA_loadings.all_Wed_Dec__8_185749_2021.RData")
load(file = "TCGA_loadings.all2_Wed_Dec__8_185749_2021.RData")
load(file = "TCGA_PC1_matrix_Wed_Dec__8_185749_2021.RData")
load(file = "TCGA_PC1_matrix2_Wed_Dec__8_185749_2021.RData")
load(file = "TCGAclinicaldata459.RData")
load(file = "TCGAexpression459.RData")


cutpointsTCGA <- cutpoints
drug.genesTCGA <- drug.genes
drugmatrix01TCGA <- drugmatrix01
loadings.allTCGA <- loadings.all
loadings.all2TCGA <- loadings.all2
PC1_matrixTCGA <- PC1_matrix[, names(PC1_matrix)[duplicated(names(PC1_matrix)) == FALSE]]
PC1_matrix2TCGA <- PC1_matrix2[, names(PC1_matrix2)[duplicated(names(PC1_matrix2)) == FALSE]]


rm(cutpoints)
rm(drug.genes)
rm(drugmatrix01)
rm(loadings.all)
rm(loadings.all2)
rm(PC1_matrix)
rm(PC1_matrix2)


#### IF LOAD ALLL #####
loadall <- TRUE
# TRUE
if (loadall == TRUE) {

  # LOAD TRIPLE NEGATIVE DATA ####

  load(file = "TN_BMS_cutpoints_Fri_Dec_10_093941_2021.RData")
  load(file = "TN_BMS_drugmatrix01_Fri_Dec_10_093941_2021.RData")
  load(file = "TN_BMS_loadings.all_Fri_Dec_10_093941_2021.RData")
  load(file = "TN_BMS_loadings.all2_Fri_Dec_10_093941_2021.RData")
  load(file = "TN_BMS_PC1_matrix_Fri_Dec_10_093941_2021.RData")
  load(file = "TN_BMS_PC1_matrix2_Fri_Dec_10_093941_2021.RData")

  TN_cutpointsBMS <- cutpoints
  TN_drugmatrix01BMS <- drugmatrix01
  TN_loadings.allBMS <- loadings.all
  TN_loadings.all2BMS <- loadings.all2
  TN_PC1_matrixBMS <- PC1_matrix
  TN_PC1_matrix2BMS <- PC1_matrix2

  load(file = "TN_TCGA_cutpoints_Fri_Dec_10_215948_2021.RData")
  load(file = "TN_TCGA_drugmatrix01_Fri_Dec_10_215948_2021.RData")
  load(file = "TN_TCGA_loadings.all_Fri_Dec_10_215948_2021.RData")
  load(file = "TN_TCGA_loadings.all2_Fri_Dec_10_215948_2021.RData")
  load(file = "TN_TCGA_PC1_matrix_Fri_Dec_10_215948_2021.RData")
  load(file = "TN_TCGA_PC1_matrix2_Fri_Dec_10_215948_2021.RData")

  TN_cutpointsTCGA <- cutpoints
  TN_drugmatrix01TCGA <- drugmatrix01
  TN_loadings.allTCGA <- loadings.all
  TN_loadings.all2TCGA <- loadings.all2
  TN_PC1_matrixTCGA <- PC1_matrix
  TN_PC1_matrix2TCGA <- PC1_matrix2

  # LOaD ALL NRAS DATA ####

  load(file = "NRAS_BMS_cutpoints_Thu_Dec__9_222902_2021.RData")
  load(file = "NRAS_BMS_drugmatrix01_Thu_Dec__9_222902_2021.RData")
  load(file = "NRAS_BMS_loadings.all_Thu_Dec__9_222902_2021.RData")
  load(file = "NRAS_BMS_loadings.all2_Thu_Dec__9_222902_2021.RData")
  load(file = "NRAS_BMS_PC1_matrix_Thu_Dec__9_222902_2021.RData")
  load(file = "NRAS_BMS_PC1_matrix2_Thu_Dec__9_222902_2021.RData")

  NRAS_cutpointsBMS <- cutpoints
  NRAS_drugmatrix01BMS <- drugmatrix01
  NRAS_loadings.allBMS <- loadings.all
  NRAS_loadings.all2BMS <- loadings.all2
  NRAS_PC1_matrixBMS <- PC1_matrix
  NRAS_PC1_matrix2BMS <- PC1_matrix2

  load(file = "NRAS_TCGA_cutpoints_Fri_Dec_10_091913_2021.RData")
  load(file = "NRAS_TCGA_drugmatrix01_Fri_Dec_10_091913_2021.RData")
  load(file = "NRAS_TCGA_loadings.all_Fri_Dec_10_091913_2021.RData")
  load(file = "NRAS_TCGA_loadings.all2_Fri_Dec_10_091913_2021.RData")
  load(file = "NRAS_TCGA_PC1_matrix_Fri_Dec_10_091913_2021.RData")
  load(file = "NRAS_TCGA_PC1_matrix2_Fri_Dec_10_091913_2021.RData")

  NRAS_cutpointsTCGA <- cutpoints
  NRAS_drugmatrix01TCGA <- drugmatrix01
  NRAS_loadings.allTCGA <- loadings.all
  NRAS_loadings.all2TCGA <- loadings.all2
  NRAS_PC1_matrixTCGA <- PC1_matrix
  NRAS_PC1_matrix2TCGA <- PC1_matrix2

  # LOAD ALL BRAF DATA ####

  load(file = "BRAF_BMS_cutpoints_Thu_Dec__9_112432_2021.RData")
  load(file = "BRAF_BMS_drugmatrix01_Thu_Dec__9_112432_2021.RData")
  load(file = "BRAF_BMS_loadings.all_Thu_Dec__9_112432_2021.RData")
  load(file = "BRAF_BMS_loadings.all2_Thu_Dec__9_112432_2021.RData")
  load(file = "BRAF_BMS_PC1_matrix_Thu_Dec__9_112432_2021.RData")
  load(file = "BRAF_BMS_PC1_matrix2_Thu_Dec__9_112432_2021.RData")

  BRAF_cutpointsBMS <- cutpoints
  BRAF_drugmatrix01BMS <- drugmatrix01
  BRAF_loadings.allBMS <- loadings.all
  BRAF_loadings.all2BMS <- loadings.all2
  BRAF_PC1_matrixBMS <- PC1_matrix
  BRAF_PC1_matrix2BMS <- PC1_matrix2

  load(file = "BRAF_TCGA_cutpoints_Thu_Dec__9_112539_2021.RData")
  load(file = "BRAF_TCGA_drugmatrix01_Thu_Dec__9_112539_2021.RData")
  load(file = "BRAF_TCGA_loadings.all_Thu_Dec__9_112539_2021.RData")
  load(file = "BRAF_TCGA_loadings.all2_Thu_Dec__9_112539_2021.RData")
  load(file = "BRAF_TCGA_PC1_matrix_Thu_Dec__9_112539_2021.RData")
  load(file = "BRAF_TCGA_PC1_matrix2_Thu_Dec__9_112539_2021.RData")

  BRAF_cutpointsTCGA <- cutpoints
  BRAF_drugmatrix01TCGA <- drugmatrix01
  BRAF_loadings.allTCGA <- loadings.all
  BRAF_loadings.all2TCGA <- loadings.all2
  BRAF_PC1_matrixTCGA <- PC1_matrix
  BRAF_PC1_matrix2TCGA <- PC1_matrix2

  rm(cutpoints)
  rm(drugmatrix01)
  rm(loadings.all)
  rm(loadings.all2)
  rm(PC1_matrix)
  rm(PC1_matrix2)

  # Done loading TN and other data ####
}

TCGAclinicaldata459$all <- 1
BMSclinicaldata_n135$all <- 1

TCGAclinicaldata <- TCGAclinicaldata459
BMSclinicaldata <- BMSclinicaldata_n135

# for static example PCA KM plots####

PC0ex <- PC1_matrixTCGA["PD1_PDL1"]
PC02ex <- PC1_matrix2TCGA["Acitretin"]
TCGAdataPC_OSexample <- data.frame(
  PC1drug1 = PC0ex,
  PC1drug2 = PC02ex,
  PC1int = PC0ex * PC02ex
)
names(TCGAdataPC_OSexample) <- c("PC1drug1", "PC1drug2", "PC1int")
medianexample <- cutpointsTCGA[cutpointsTCGA$Drug_gs == "PD1_PDL1|&|Acitretin", ]
tempmedexample <- medianexample[, "Drug1PC1"]

theTCGAloadings <- loadings.allTCGA
DRUGPAIR <- "PD1_PDL1|&|Acitretin"
theTCGAloadings[, 2] <- round(theTCGAloadings[, 2], 3)
outtabnotflipped <- theTCGAloadings[theTCGAloadings$Drug_id == DRUGPAIR, -3]
theTCGAloadings$PC1 <- round(-1 * theTCGAloadings$PC1, 3)
theTCGAloadings[, 2] <- round(theTCGAloadings[, 2], 3)
outtabflipped <- theTCGAloadings[theTCGAloadings$Drug_id == DRUGPAIR, -3]

# LOAD single cell expression ####
load(file = "data_ls_3proj_24833genes_28708cells.rdata")

pheno <- data_ls_3proj$pheno %>%
  mutate(curated.main = recode(curated.main, "Plasma" = "B-cells", "Monocytes/Macrophages/DCs" = "Myeloid"))

 

# get summary table
get_sum <- function(tabyl_tab) {
  tabyl_tab %>%
    adorn_totals(where = c("row", "col")) %>%
    adorn_percentages("row") %>%
    adorn_pct_formatting(digits = 1) %>%
    adorn_ns(position = "front")
}


# calculate gene expr prop in each cell type by sample
get_gene_prop <- function(data, pheno, main_sub_celltype, gene_celltype, gene_ls) {

  # subset celltype for the gene expr
  pheno_sub <- select(pheno, barcode, sample, celltype = !!main_sub_celltype) %>%
    filter(celltype %in% gene_celltype)

  # Making a change in the genes replacing - with .
  norm_sub <- data %>%
    rownames_to_column("gene") %>%
    mutate(gene = gsub("-", ".", gene)) %>%
    select(gene, one_of(pheno_sub$barcode)) %>%
    filter(gene %in% gene_ls)


  if (length(gene_ls) > 1) {
    norm_gene <- data.frame(
      expr = if_else(colSums(norm_sub[, -1]) == 0, "expr_0", "expr_1"),
      barcode = names(norm_sub[, -1]),
      gene = "gene"
    ) %>%
      spread(barcode, expr)
  } else {
    norm_gene <- norm_sub %>%
      mutate(gene = "gene") %>%
      mutate_at(vars(-gene), ~ if_else(. == 0, "expr_0", "expr_1"))
  }

  # proportion of gene expression
  norm_gene_t <- gather(norm_gene, barcode, expr, -gene) %>%
    spread(gene, expr) %>%
    left_join(pheno_sub, by = "barcode") %>%
    # select(sample, gene = !!gene_ls) %>%
    tabyl(sample, gene) %>%
    adorn_percentages("row") %>%
    adorn_pct_formatting(digits = 1, affix_sign = FALSE) %>%
    mutate_at(vars(-sample), as.numeric)

  # check whether there is expr_1 in the data
  if (is.null(norm_gene_t$expr_1)) {
    # define NA for no this celltype
    df1 <- mutate(norm_gene_t, expr_1 = if_else(is.na(expr_0), NA_real_, 0))
  } else {
    df1 <- norm_gene_t
  }

  df2 <- df1 %>%
    select(sample, expr_1)

  names(df2) <- c("sample", gene_celltype)
  return(df2)
}


# get gene prop heatmap
get_heatmap <- function(data, pheno, main_sub_celltype, gene_ls, celltype, drug = "[Treatment name here]") {
  gene_prop_ls <- lapply(celltype, function(x) {
    get_gene_prop(
      data = data,
      pheno = pheno,
      main_sub_celltype = main_sub_celltype,
      gene_celltype = x,
      gene_ls = gene_ls
    )
  })

  a <- reduce(gene_prop_ls, full_join, by = "sample") %>%
    mutate_at(vars(-sample), ~ as.numeric(.)) %>%
    column_to_rownames("sample")


  return(a)
}

options(shiny.sanitize.errors = FALSE)

# Define server logic  ####
shinyServer(function(input, output, session) {


  # This is to prevent the same drug from being selected as both drug 1 and drug 2
  observe({
    updateSelectizeInput(
      session, "Drug2",
      choices = BMSandTCGA_METAanalysis_Final_Results$Drug_id2[BMSandTCGA_METAanalysis_Final_Results$Drug_id2 != input$Drug1],
      # selected = character(0), server = TRUE)
      selected = "LAG3", server = TRUE
    )
  })


  value <- reactiveValues()

  observeEvent(input$go, {
    value$Drug1 <- input$Drug1
    value$Drug2 <- input$Drug2
    value$Gene1 <- input$Gene1
    value$Gene2 <- input$Gene2
  })


  d1 <- eventReactive(input$go, {
    input$Drug1
  })
  d2 <- eventReactive(input$go, {
    input$Drug2
  })

  g1 <- eventReactive(input$gosingle, {
    input$Gene1
  })
  g2 <- eventReactive(input$gosingle, {
    input$Gene2
  })


  # Captions and text ####
  observeEvent(input$go, output$caption1 <- renderText({
    paste0("The drugs you have chosen are : ", d1(), " and ", d2())
  }))

  observeEvent(
    input$go,
    output$textDrug1 <- renderText({
      paste0("PC1 by mutation status in target genes of ", d1())
    })
  )
  observeEvent(
    input$go,
    output$textDrug2 <- renderText({
      paste0("PC1 by mutation status in target genes of ", d2())
    })
  )

  observeEvent(
    input$go,
    output$Drug1inBMS <- renderText({
      paste0(d1(), "- Target genes and loadings in Moffitt")
    })
  )
  observeEvent(
    input$go,
    output$Drug1inTCGA <- renderText({
      if (flipvalues$Drug1 == TRUE) {
        flippedmaybe <- " - PC1 orientation flipped"
      } else {
        flippedmaybe <- " "
      }
      paste0(d1(), "- Target genes and loadings in TCGA", flippedmaybe)
    })
  )

  observeEvent(
    input$go,
    output$Drug2inBMS <- renderText({
      paste0(d2(), "- Target genes and loadings in Moffitt")
    })
  )

  observeEvent(
    input$go,
    output$Drug2inTCGA <- renderText({
      if (flipvalues$Drug2 == TRUE) {
        flippedmaybe <- " - PC1 orientation flipped"
      } else {
        flippedmaybe <- " "
      }

      paste0(d2(), "- Target genes and loadings in TCGA", flippedmaybe)
    })
  )


  observeEvent(
    input$go,
    output$heatmapcaption1 <- renderText({
      paste0("Single cell gene expression for ", d1(), " gene set")
    })
  )
  observeEvent(
    input$go,
    output$heatmapcaption2 <- renderText({
      paste0("Single cell gene expression for ", d2(), " gene set")
    })
  )
  observeEvent(
    input$gosingle,
    output$heatmapcaption1s <- renderText({
      paste0("Single cell gene expression for ", g1(), "")
    })
  )
  observeEvent(
    input$gosingle,
    output$heatmapcaption2s <- renderText({
      paste0("Single cell gene expression for ", g2(), "")
    })
  )
  observeEvent(
    input$go,
    output$heatmapnote <- renderText({
      paste0("*Subtype does not apply to heatmaps/violin plots")
    })
  )

  # Subset CLINCIAL DATA ####
  TCGAclinicaldata459 <- eventReactive(input$go, { # Create the data

    subsetvar <- switch(input$subset,
      TripleNeg = "TripleNegV600Q61",
      NRAS = "NRAS",
      BRAF = "BRAF",
      all = "all"
    )


    return(TCGAclinicaldata %>% filter(.data[[subsetvar]] == 1))
  })

  BMSclinicaldata_n135 <- eventReactive(input$go, { # Create the data

    subsetvar <- switch(input$subset,
      TripleNeg = "TripleNegV600Q61",
      NRAS = "NRAS",
      BRAF = "BRAF",
      all = "all"
    )

    reoderrows <- match(sort(substr(BMSclinicaldata$AliasRNA, 1, 14)), substr(BMSclinicaldata$AliasRNA, 1, 14))

    BMSclinicaldatav2 <- BMSclinicaldata[reoderrows, ]
    BMSclinicaldata <- BMSclinicaldatav2

    return(BMSclinicaldata %>% filter(.data[[subsetvar]] == 1))
  })


  # Subset mutation and PC data sets ####
  BMSdata <- eventReactive(input$go, { # Create the data

    subsetvar <- switch(input$subset,
      TripleNeg = "TripleNegV600Q61",
      NRAS = "NRAS",
      BRAF = "BRAF",
      all = "all"
    )

    if (subsetvar == "TripleNegV600Q61") {
      mut0 <- TN_drugmatrix01BMS[input$Drug1]
      PC0 <- TN_PC1_matrixBMS[input$Drug1]
      mut02 <- TN_drugmatrix01BMS[input$Drug2]
      PC02 <- TN_PC1_matrix2BMS[input$Drug2]
    }

    if (subsetvar == "all") {
      mut0 <- drugmatrix01BMS[input$Drug1]
      PC0 <- PC1_matrixBMS[input$Drug1]
      mut02 <- drugmatrix01BMS[input$Drug2]
      PC02 <- PC1_matrix2BMS[input$Drug2]
    }

    if (subsetvar == "NRAS") {
      mut0 <- NRAS_drugmatrix01BMS[input$Drug1]
      PC0 <- NRAS_PC1_matrixBMS[input$Drug1]
      mut02 <- NRAS_drugmatrix01BMS[input$Drug2]
      PC02 <- NRAS_PC1_matrix2BMS[input$Drug2]
    }
    if (subsetvar == "BRAF") {
      mut0 <- BRAF_drugmatrix01BMS[input$Drug1]
      PC0 <- BRAF_PC1_matrixBMS[input$Drug1]
      mut02 <- BRAF_drugmatrix01BMS[input$Drug2]
      PC02 <- BRAF_PC1_matrix2BMS[input$Drug2]
    }


    BMSdata <- data.frame(
      mut1 = mut0,
      mut1PC = PC0,
      mut2 = mut02,
      mut2PC = PC02
    )
    names(BMSdata) <- c("mut", "PC", "mut2", "PC2")
    return(BMSdata)
  })

  TCGAdata <- eventReactive(input$go, {
    subsetvar <- switch(input$subset,
      TripleNeg = "TripleNegV600Q61",
      NRAS = "NRAS",
      BRAF = "BRAF",
      all = "all"
    )

    if (subsetvar == "TripleNegV600Q61") {
      mut0 <- TN_drugmatrix01TCGA[input$Drug1]
      PC0 <- TN_PC1_matrixTCGA[input$Drug1]
      mut02 <- TN_drugmatrix01TCGA[input$Drug2]
      PC02 <- TN_PC1_matrix2TCGA[input$Drug2]
    }

    if (subsetvar == "all") {
      mut0 <- drugmatrix01TCGA[input$Drug1]
      PC0 <- PC1_matrixTCGA[input$Drug1]
      mut02 <- drugmatrix01TCGA[input$Drug2]
      PC02 <- PC1_matrix2TCGA[input$Drug2]
    }


    if (subsetvar == "NRAS") {
      mut0 <- NRAS_drugmatrix01TCGA[input$Drug1]
      PC0 <- NRAS_PC1_matrixTCGA[input$Drug1]
      mut02 <- NRAS_drugmatrix01TCGA[input$Drug2]
      PC02 <- NRAS_PC1_matrix2TCGA[input$Drug2]
    }


    if (subsetvar == "BRAF") {
      mut0 <- BRAF_drugmatrix01TCGA[input$Drug1]
      PC0 <- BRAF_PC1_matrixTCGA[input$Drug1]
      mut02 <- BRAF_drugmatrix01TCGA[input$Drug2]
      PC02 <- BRAF_PC1_matrix2TCGA[input$Drug2]
    }


    TCGAdata <- data.frame(
      mut1 = mut0,
      mut1PC = PC0,
      mut2 = mut02,
      mut2PC = PC02
    )
    names(TCGAdata) <- c("mut", "PC", "mut2", "PC2")
    return(TCGAdata)
  })


  # HEAT MAPS TAB START ####

  # observe changes in "Drug1 and Drug2", and create corresponding list of genes
  observeEvent(input$Drug1, {
    output$inputgene1 <- renderUI({
      theintersectedgenesd1 <- intersect(unlist(drug.genesBMS[[d1()]]), unlist(drug.genesTCGA[[d1()]]))
      selectInput("Gene1", "Gene:",
        choices = unique(theintersectedgenesd1)
      )
    })
  })

  observeEvent(input$Drug2, {
    output$inputgene2 <- renderUI({
      theintersectedgenesd2 <- intersect(unlist(drug.genesBMS[[d2()]]), unlist(drug.genesTCGA[[d2()]]))
      selectInput("Gene2", "Gene:",
        choices = unique(theintersectedgenesd2)
      )
    })
  })

  theg1 <- eventReactive(input$go, {
    input$Gene1
  })
  theg2 <- eventReactive(input$go, {
    input$Gene2
  })


  # heat maps for target genes in drug 1 and 2####
  d1_hdata <- eventReactive(input$go, {
    main_celltype <- as.character(sort(unique(pheno$curated.main))[-c(1, 5, 6)]) # remove three cell types with only one  cell

    # sub celltype
    sub_celltype <- as.character(sort(unique(data_ls_3proj$pheno$curated.subtypes))[-1]) # remove Adipocytes cell type with only one  cell

    theintersectedgenesd1 <- intersect(unlist(drug.genesBMS[[d1()]]), unlist(drug.genesTCGA[[d1()]]))

    theintersectedgenesd2 <- intersect(unlist(drug.genesBMS[[d2()]]), unlist(drug.genesTCGA[[d2()]]))

    get_heatmap(
      data = data_ls_3proj$norm,
      pheno = pheno,
      main_sub_celltype = "curated.main",
      gene_ls = theintersectedgenesd1,
      celltype = main_celltype,
      drug = d1()
    )
  })

  d2_hdata <- eventReactive(input$go, {
    main_celltype <- as.character(sort(unique(pheno$curated.main))[-c(1, 5, 6)]) # remove three cell types with only one  cell

    # sub celltype
    sub_celltype <- as.character(sort(unique(data_ls_3proj$pheno$curated.subtypes))[-1]) # remove Adipocytes cell type with only one  cell

    theintersectedgenesd1 <- intersect(unlist(drug.genesBMS[[d1()]]), unlist(drug.genesTCGA[[d1()]]))

    theintersectedgenesd2 <- intersect(unlist(drug.genesBMS[[d2()]]), unlist(drug.genesTCGA[[d2()]]))

    get_heatmap(
      data = data_ls_3proj$norm,
      pheno = pheno,
      main_sub_celltype = "curated.main",
      gene_ls = theintersectedgenesd2,
      celltype = main_celltype,
      drug = d2()
    )
  })

  output$drug1heatmap <- renderPlot({
    input$go
    d1_hdata <- d1_hdata()
    pheatmap(as.matrix(d1_hdata), cluster_cols = F, cluster_rows = F, main = "", labels_row = "", fontsize_col = 16)
  }) # End renderPlot

  output$drug2heatmap <- renderPlot({
    input$go
    d2_hdata <- d2_hdata()
    pheatmap(as.matrix(d2_hdata), cluster_cols = F, cluster_rows = F, main = "", labels_row = "", fontsize_col = 16)
  }) # End renderPlot


  # heat maps for single genes ####
  gene1_hdata <- eventReactive(input$gosingle, {
    main_celltype <- as.character(sort(unique(pheno$curated.main))[-c(1, 5, 6)]) # remove three cell types with only one  cell

    # sub celltype
    sub_celltype <- as.character(sort(unique(data_ls_3proj$pheno$curated.subtypes))[-1]) # remove Adipocytes cell type with only one  cell

    get_heatmap(
      data = data_ls_3proj$norm,
      pheno = pheno,
      main_sub_celltype = "curated.main",
      gene_ls = input$Gene1,
      celltype = main_celltype,
      drug = input$Gene1
    )
  })

  gene2_hdata <- eventReactive(input$gosingle, {
    main_celltype <- as.character(sort(unique(pheno$curated.main))[-c(1, 5, 6)]) # remove three cell types with only one  cell

    # sub celltype
    sub_celltype <- as.character(sort(unique(data_ls_3proj$pheno$curated.subtypes))[-1]) # remove Adipocytes cell type with only one  cell


    get_heatmap(
      data = data_ls_3proj$norm,
      pheno = pheno,
      main_sub_celltype = "curated.main",
      gene_ls = input$Gene2,
      celltype = main_celltype,
      drug = input$Gene2
    )
  })

  output$gene1heatmap <- renderPlot({
    input$gosingle
    tryCatch(
      {
        gene1_hdata <- gene1_hdata()
        pheatmap(as.matrix(gene1_hdata), cluster_cols = F, cluster_rows = F, main = "", labels_row = "")
      }, # Code that might error goes here, between the { }
      error = function(e) {
        plot(1, 1, xaxt = "n", yaxt = "n", bty = "n", pch = "", ylab = "", xlab = "")
        text(1, 1, "Gene not found in single cell gene expression",
          cex = .8
        )
      } # Leave this line as-is.
    )
  }) # End renderPlot

  output$gene2heatmap <- renderPlot({
    input$gosingle


    tryCatch(
      {
        gene2_hdata <- gene2_hdata()
        pheatmap(as.matrix(gene2_hdata), cluster_cols = F, cluster_rows = F, main = "", labels_row = "")
      }, # Code that might error goes here, between the { }
      error = function(e) {
        plot(1, 1, xaxt = "n", yaxt = "n", bty = "n", pch = "", ylab = "", xlab = "")
        text(1, 1, "Gene not found in single cell gene expression",
          cex = .8
        )
      } # Leave this line as-is.
    )
  }) # End renderPlot

  # Violin plots ####
  output$violinplotd1 <- renderPlot({
    input$go

    # Violin plot   #####

    d1_hdata() %>%
      rownames_to_column("sample") %>%
      gather(main, prop, -sample) %>%
      ggplot(aes(x = main, y = prop, color = main)) +
      geom_violin() +
      geom_jitter(shape = 16, position = position_jitter(0.1)) +
      labs(x = "Main Cell Types", y = "Proportion of Gene Expression (%)", title = d1()) +
      theme_classic() +
      theme(
        axis.title = element_text(size = 14),
        axis.text = element_text(size = 12, angle = 45),
        legend.position = "none",
        plot.title = element_text(size = 18, hjust = 0.5)
      )
  }) # End renderPlot

  output$violinplotd2 <- renderPlot({
    input$go

    # Violin plot   #####

    d2_hdata() %>%
      rownames_to_column("sample") %>%
      gather(main, prop, -sample) %>%
      ggplot(aes(x = main, y = prop, color = main)) +
      geom_violin() +
      geom_jitter(shape = 16, position = position_jitter(0.1)) +
      labs(x = "Main Cell Types", y = "Proportion of Gene Expression (%)", title = d2()) +
      theme_classic() +
      theme(
        axis.title = element_text(size = 14),
        axis.text = element_text(size = 12, angle = 45),
        legend.position = "none",
        plot.title = element_text(size = 18, hjust = 0.5)
      )
  }) # End renderPlot


  # END of HEAT MAPS TAB ####

  # START OF Mutation status & survival tab ####
  # BMS KM PLOT ####
  output$BMSKMmut <- renderPlot({
    input$go
    BMSdata <- BMSdata()
    BMSclinicaldata_n135 <- BMSclinicaldata_n135()
    BMSdata$BMSstime <- with(
      BMSclinicaldata_n135,
      Surv(
        time = SurvivalTimeMonths_SampleCollection,
        event = ifelse(VitalStatusCancerRegistry == "Dead", 1, 0)
      )
    )
    BMS_km <- survfit(BMSstime ~ mut, data = BMSdata)

    ggsurvplot(BMS_km,
      data = BMSdata, risk.table = TRUE, pval = FALSE, risk.table.y.text.col = TRUE,
      risk.table.y.text = TRUE,
      palette = c("#ffd700", "#2E9FDF"),
      title = paste0("Moffitt - ", d1()),
      risk.table.title = "Number at risk"
    ) +
      xlab("Months")
  }) # End renderPlot

  output$BMSKMmut2 <- renderPlot({


    # stop('Please choose two drugs and click go')
    input$go
    BMSdata <- BMSdata()
    BMSclinicaldata_n135 <- BMSclinicaldata_n135()
    BMSdata$BMSstime <- with(
      BMSclinicaldata_n135,
      Surv(
        time = SurvivalTimeMonths_SampleCollection,
        event = ifelse(VitalStatusCancerRegistry == "Dead", 1, 0)
      )
    )
    BMS_km <- survfit(BMSstime ~ mut2, data = BMSdata)

    ggsurvplot(BMS_km,
      data = BMSdata, risk.table = TRUE, pval = FALSE, risk.table.y.text.col = TRUE,
      risk.table.y.text = TRUE,
      palette = c("#ffd700", "#2E9FDF"),
      title = paste0("Moffitt - ", d2()),
      risk.table.title = "Number at risk"
    ) +
      xlab("Months")
  }) # End renderPlot

  output$BMSKMmutINT <- renderPlot({
    input$go
    BMSdata <- BMSdata()
    BMSclinicaldata_n135 <- BMSclinicaldata_n135()
    BMSdata$BMSstime <- with(
      BMSclinicaldata_n135,
      Surv(
        time = SurvivalTimeMonths_SampleCollection,
        event = ifelse(VitalStatusCancerRegistry == "Dead", 1, 0)
      )
    )
    BMS_km <- survfit(BMSstime ~ mut + mut2, data = BMSdata)

    plotBMS <- ggsurvplot(BMS_km,
      data = BMSdata, risk.table = TRUE, pval = FALSE, risk.table.y.text.col = TRUE,
      risk.table.y.text = TRUE, tables.height = .33,
      palette = c("#ffd700", "#2E9FDF", "purple", "red"),
      title = paste0("Moffitt - ", d1(), " & ", d2()),
      risk.table.title = "Number at risk"
    ) +
      xlab("Months")
    plotBMS
  }) # End renderPlot

  # TCGA KM PLOTs ####
  output$TCGAKMmut <- renderPlot({
    input$go
    TCGAdata <- TCGAdata()
    TCGAclinicaldata459 <- TCGAclinicaldata459()
    TCGAdata$TCGAstime <- with(
      TCGAclinicaldata459,
      Surv(
        time = SurvivalTimeMonthsSampleCollection,
        event = ifelse(VitalStatusCancerRegistry == "Dead", 1, 0)
      )
    )
    TCGA_km <- survfit(TCGAstime ~ mut, data = TCGAdata)

    ggsurvplot(TCGA_km,
      data = TCGAdata, risk.table = TRUE, pval = FALSE, risk.table.y.text.col = TRUE,
      risk.table.y.text = TRUE,
      palette = c("#ffd700", "#2E9FDF"),
      title = paste0("TCGA - ", d1()),
      risk.table.title = "Number at risk"
    ) +
      xlab("Months")
  }) # End renderPlot

  output$TCGAKMmut2 <- renderPlot({
    input$go
    TCGAdata <- TCGAdata()
    TCGAclinicaldata459 <- TCGAclinicaldata459()
    TCGAdata$TCGAstime <- with(
      TCGAclinicaldata459,
      Surv(
        time = SurvivalTimeMonthsSampleCollection,
        event = ifelse(VitalStatusCancerRegistry == "Dead", 1, 0)
      )
    )
    TCGA_km <- survfit(TCGAstime ~ mut2, data = TCGAdata)

    ggsurvplot(TCGA_km,
      data = TCGAdata, risk.table = TRUE, pval = FALSE, risk.table.y.text.col = TRUE,
      risk.table.y.text = TRUE,
      palette = c("#ffd700", "#2E9FDF"),
      title = paste0("TCGA - ", d2()),
      risk.table.title = "Number at risk"
    ) +
      xlab("Months")
  }) # End renderPlot

  output$TCGAKMmutINT <- renderPlot({
    input$go
    TCGAdata <- TCGAdata()
    TCGAclinicaldata459 <- TCGAclinicaldata459()
    TCGAdata$TCGAstime <- with(
      TCGAclinicaldata459,
      Surv(
        time = SurvivalTimeMonthsSampleCollection,
        event = ifelse(VitalStatusCancerRegistry == "Dead", 1, 0)
      )
    )
    TCGA_km <- survfit(TCGAstime ~ mut + mut2, data = TCGAdata)

    ggsurvplot(TCGA_km,
      data = TCGAdata, risk.table = TRUE, pval = FALSE, risk.table.y.text.col = TRUE,
      risk.table.y.text = TRUE, tables.height = .33,
      palette = c("#ffd700", "#2E9FDF", "purple", "red"),
      title = paste0("TCGA - ", d1(), " & ", d2()),
      risk.table.title = "Number at risk"
    ) +
      xlab("Months")
  }) # End renderPlot
  # End of Mutation status & survival tab ####

  # PC1 & Survival tab ####

  # SUBSET PC matrices #####
  BMSdataPC_OS <- eventReactive(input$go, { # Create the data for BMS


    subsetvar <- switch(input$subset,
      TripleNeg = "TripleNegV600Q61",
      NRAS = "NRAS",
      BRAF = "BRAF",
      all = "all"
    )

    if (subsetvar == "TripleNegV600Q61") {
      PC0 <- TN_PC1_matrixBMS[input$Drug1]
      PC02 <- TN_PC1_matrix2BMS[input$Drug2]
    }

    if (subsetvar == "all") {
      PC0 <- PC1_matrixBMS[input$Drug1]
      PC02 <- PC1_matrix2BMS[input$Drug2]
    }

    if (subsetvar == "NRAS") {
      PC0 <- NRAS_PC1_matrixBMS[input$Drug1]
      PC02 <- NRAS_PC1_matrix2BMS[input$Drug2]
    }

    if (subsetvar == "BRAF") {
      PC0 <- BRAF_PC1_matrixBMS[input$Drug1]
      PC02 <- BRAF_PC1_matrix2BMS[input$Drug2]
    }

    BMSdataPC_OS <- data.frame(
      PC1drug1 = PC0,
      PC1drug2 = PC02,
      PC1int = PC0 * PC02
    )
    names(BMSdataPC_OS) <- c("PC1drug1", "PC1drug2", "PC1int")
    return(BMSdataPC_OS)
  })

  TCGAdataPC_OS <- eventReactive(input$go, { # Create the data for TCGA

    subsetvar <- switch(input$subset,
      TripleNeg = "TripleNegV600Q61",
      NRAS = "NRAS",
      BRAF = "BRAF",
      all = "all"
    )

    if (subsetvar == "TripleNegV600Q61") {
      PC0 <- TN_PC1_matrixTCGA[input$Drug1]
      PC02 <- TN_PC1_matrix2TCGA[input$Drug2]
    }

    if (subsetvar == "all") {
      PC0 <- PC1_matrixTCGA[input$Drug1]
      PC02 <- PC1_matrix2TCGA[input$Drug2]
    }

    if (subsetvar == "NRAS") {
      PC0 <- NRAS_PC1_matrixTCGA[input$Drug1]
      PC02 <- NRAS_PC1_matrix2TCGA[input$Drug2]
    }

    if (subsetvar == "BRAF") {
      PC0 <- BRAF_PC1_matrixTCGA[input$Drug1]
      PC02 <- BRAF_PC1_matrix2TCGA[input$Drug2]
    }


    TCGAdataPC_OS <- data.frame(
      PC1drug1 = PC0,
      PC1drug2 = PC02,
      PC1int = PC0 * PC02
    )
    names(TCGAdataPC_OS) <- c("PC1drug1", "PC1drug2", "PC1int")
    return(TCGAdataPC_OS)
  })

  # get correct cutpoints  ####
  cutpointsBMS1 <- eventReactive(input$go, { # Create the data for BMS

    subsetvar <- switch(input$subset,
      TripleNeg = "TripleNegV600Q61",
      NRAS = "NRAS",
      BRAF = "BRAF",
      all = "all"
    )

    if (subsetvar == "TripleNegV600Q61") {
      cutpointsBMS <- TN_cutpointsBMS
    }

    if (subsetvar == "all") {
      cutpointsBMS <- cutpointsBMS
    }

    if (subsetvar == "NRAS") {
      cutpointsBMS <- NRAS_cutpointsBMS
    }

    if (subsetvar == "BRAF") {
      cutpointsBMS <- BRAF_cutpointsBMS
    }

    return(cutpointsBMS)
  })

  cutpointsTCGA1 <- eventReactive(input$go, { # Create the data for BMS

    subsetvar <- switch(input$subset,
      TripleNeg = "TripleNegV600Q61",
      NRAS = "NRAS",
      BRAF = "BRAF",
      all = "all"
    )

    if (subsetvar == "TripleNegV600Q61") {
      cutpointsTCGA <- TN_cutpointsTCGA
    }

    if (subsetvar == "all") {
      cutpointsTCGA <- cutpointsTCGA
    }

    if (subsetvar == "NRAS") {
      cutpointsTCGA <- NRAS_cutpointsTCGA
    }

    if (subsetvar == "BRAF") {
      cutpointsTCGA <- BRAF_cutpointsTCGA
    }

    return(cutpointsTCGA)
  })


  # GENES and LOADINGS tables ####

  BMSloadingsdata <- eventReactive(input$go, { # Create the data

    subsetvar <- switch(input$subset,
      TripleNeg = "TripleNegV600Q61",
      NRAS = "NRAS",
      BRAF = "BRAF",
      all = "all"
    )

    if (subsetvar == "TripleNegV600Q61") {
      BMSloadingsdata <- TN_loadings.allBMS
    }
    if (subsetvar == "all") {
      BMSloadingsdata <- loadings.allBMS
    }
    if (subsetvar == "NRAS") {
      BMSloadingsdata <- NRAS_loadings.allBMS
    }
    if (subsetvar == "BRAF") {
      BMSloadingsdata <- BRAF_loadings.allBMS
    }

    return(BMSloadingsdata)
  })

  TCGAloadingsdata <- eventReactive(input$go, { # Create the data

    subsetvar <- switch(input$subset,
      TripleNeg = "TripleNegV600Q61",
      NRAS = "NRAS",
      BRAF = "BRAF",
      all = "all"
    )

    if (subsetvar == "TripleNegV600Q61") {
      TCGAloadingsdata <- TN_loadings.allTCGA
    }
    if (subsetvar == "all") {
      TCGAloadingsdata <- loadings.allTCGA
    }
    if (subsetvar == "NRAS") {
      TCGAloadingsdata <- NRAS_loadings.allTCGA
    }
    if (subsetvar == "BRAF") {
      TCGAloadingsdata <- BRAF_loadings.allTCGA
    }

    return(TCGAloadingsdata)
  })

  # FOR DRUG 2  ####
  BMSloadingsdata2 <- eventReactive(input$go, { # Create the data

    subsetvar <- switch(input$subset,
      TripleNeg = "TripleNegV600Q61",
      NRAS = "NRAS",
      BRAF = "BRAF",
      all = "all"
    )

    if (subsetvar == "TripleNegV600Q61") {
      BMSloadingsdata <- TN_loadings.all2BMS
    }
    if (subsetvar == "all") {
      BMSloadingsdata <- loadings.all2BMS
    }
    if (subsetvar == "NRAS") {
      BMSloadingsdata <- NRAS_loadings.all2BMS
    }
    if (subsetvar == "BRAF") {
      BMSloadingsdata <- BRAF_loadings.all2BMS
    }

    return(BMSloadingsdata)
  })

  TCGAloadingsdata2 <- eventReactive(input$go, { # Create the data

    subsetvar <- switch(input$subset,
      TripleNeg = "TripleNegV600Q61",
      NRAS = "NRAS",
      BRAF = "BRAF",
      all = "all"
    )

    if (subsetvar == "TripleNegV600Q61") {
      TCGAloadingsdata <- TN_loadings.all2TCGA
    }
    if (subsetvar == "all") {
      TCGAloadingsdata <- loadings.all2TCGA
    }
    if (subsetvar == "NRAS") {
      TCGAloadingsdata <- NRAS_loadings.all2TCGA
    }
    if (subsetvar == "BRAF") {
      TCGAloadingsdata <- BRAF_loadings.all2TCGA
    }

    return(TCGAloadingsdata)
  })

  # ______________________________________________________________####
  flipvalues <- reactiveValues()
  swapvalue <- reactiveValues()
  dv <- reactiveValues()


  observeEvent(input$go, {
    dv$DRUGPAIR <- paste0(d1(), "|&|", d2())
    dv$DRUGPAIR_o <- paste0(d1(), "|&|", d2())


    if (!dv$DRUGPAIR %in% BMSloadingsdata()$Drug_id) {
       dv$DRUGPAIR <- paste0(d2(), "|&|", d1())
      swapvalue$swapdrugs <- TRUE
    } else {
       swapvalue$swapdrugs <- FALSE
    }


    if (swapvalue$swapdrugs == TRUE) {
      BMSloadings <- BMSloadingsdata2()
    } else {
      BMSloadings <- BMSloadingsdata()
    }
    if (swapvalue$swapdrugs == TRUE) {
      TCGAloadings <- TCGAloadingsdata2()
    } else {
      TCGAloadings <- TCGAloadingsdata()
    }

    BMSloadings[, 2] <- round(BMSloadings[, 2], 3)
    TCGAloadings[, 2] <- round(TCGAloadings[, 2], 3)

    thesegenes <- intersect(
      BMSloadings[BMSloadings$Drug_id == dv$DRUGPAIR, 1],
      TCGAloadings[TCGAloadings$Drug_id == dv$DRUGPAIR, 1]
    )

    BMSloadingsdata <- BMSloadings[BMSloadings$Drug_id == dv$DRUGPAIR, ]
    BMSloadingsvec <- BMSloadingsdata[BMSloadingsdata$Genes %in% thesegenes, 2]

    TCGAloadingsdata <- TCGAloadings[TCGAloadings$Drug_id == dv$DRUGPAIR, ]
    TCGAloadings1 <- TCGAloadingsdata[TCGAloadingsdata$Drug_id == dv$DRUGPAIR, ]
    TCGAloadingsvec <- TCGAloadings1[TCGAloadingsdata$Genes %in% thesegenes, 2]
    productloadings1 <- BMSloadingsvec * TCGAloadingsvec


    if (is.na(length(productloadings1[productloadings1 < 0]) / length(productloadings1) > .4999999999)) {
      flipvalues$Drug1 <- FALSE
    } else {
      flipvalues$Drug1 <- I(length(productloadings1[productloadings1 < 0]) / length(productloadings1) > .4999999999)
    }

    # DRUG 2
    if (swapvalue$swapdrugs == TRUE) {
      BMSloadings <- BMSloadingsdata()
    } else {
      BMSloadings <- BMSloadingsdata2()
    }
    if (swapvalue$swapdrugs == TRUE) {
      TCGAloadings <- TCGAloadingsdata()
    } else {
      TCGAloadings <- TCGAloadingsdata2()
    }


    BMSloadings[, 2] <- round(BMSloadings[, 2], 3)

    TCGAloadings[, 2] <- round(TCGAloadings[, 2], 3)

    thesegenes <- intersect(
      BMSloadings[BMSloadings$Drug_id == dv$DRUGPAIR, 1],
      TCGAloadings[TCGAloadings$Drug_id == dv$DRUGPAIR, 1]
    )


    BMSloadingsdata <- BMSloadings[BMSloadings$Drug_id == dv$DRUGPAIR, ]
    BMSloadingsvec <- BMSloadingsdata[BMSloadingsdata$Genes %in% thesegenes, 2]
    TCGAloadingsdata <- TCGAloadings[TCGAloadings$Drug_id == dv$DRUGPAIR, ]
    TCGAloadings1 <- TCGAloadingsdata[TCGAloadingsdata$Drug_id == dv$DRUGPAIR, ]
    TCGAloadingsvec <- TCGAloadings1[TCGAloadingsdata$Genes %in% thesegenes, 2]
    productloadings2 <- BMSloadingsvec * TCGAloadingsvec


    if (is.na(length(productloadings2[productloadings2 < 0]) / length(productloadings2) > .4999999999)) {
      flipvalues$Drug2 <- FALSE
    } else {
      flipvalues$Drug2 <- I(length(productloadings2[productloadings2 < 0]) / length(productloadings2) > .4999999999)
    }
  })

  # DATA TABLES GENES ####
  output$summary7 <- renderDataTable({
    if (is.null(swapvalue$swapdrugs)) {
      stop("Please choose two drugs and click go")
    }
    if (swapvalue$swapdrugs == TRUE) {
      BMSloadings <- BMSloadingsdata2()
    } else {
      BMSloadings <- BMSloadingsdata()
    }
    BMSloadings[, 2] <- round(BMSloadings[, 2], 3)
    datatable(BMSloadings[BMSloadings$Drug_id == dv$DRUGPAIR, -3], rownames = FALSE)
  })
  output$summary8 <- renderDataTable({
    if (is.null(swapvalue$swapdrugs)) {
      stop("Please choose two drugs and click go")
    }
    if (swapvalue$swapdrugs == TRUE) {
      TCGAloadings <- TCGAloadingsdata2()
    } else {
      TCGAloadings <- TCGAloadingsdata()
    }
    if (flipvalues$Drug1 == TRUE) {
      TCGAloadings$PC1 <- round(-1 * TCGAloadings$PC1, 3)
    }
    TCGAloadings[, 2] <- round(TCGAloadings[, 2], 3)
    datatable(TCGAloadings[TCGAloadings$Drug_id == dv$DRUGPAIR, -3], rownames = FALSE)
  })
  output$summary9 <- renderDataTable({
    if (is.null(swapvalue$swapdrugs)) {
      stop("Please choose two drugs and click go")
    }
    if (swapvalue$swapdrugs == TRUE) {
      BMSloadings <- BMSloadingsdata()
    } else {
      BMSloadings <- BMSloadingsdata2()
    }
    BMSloadings[, 2] <- round(BMSloadings[, 2], 3)
    datatable(BMSloadings[BMSloadings$Drug_id == dv$DRUGPAIR, -3], rownames = FALSE)
  })
  output$summary10 <- renderDataTable({
    if (is.null(swapvalue$swapdrugs)) {
      stop("Please choose two drugs and click go")
    }
    if (swapvalue$swapdrugs == TRUE) {
      TCGAloadings <- TCGAloadingsdata()
    } else {
      TCGAloadings <- TCGAloadingsdata2()
    }
    if (flipvalues$Drug2 == TRUE) {
      TCGAloadings$PC1 <- round(-1 * TCGAloadings$PC1, 3)
    }
    TCGAloadings[, 2] <- round(TCGAloadings[, 2], 3)
    datatable(TCGAloadings[TCGAloadings$Drug_id == dv$DRUGPAIR, -3], rownames = FALSE)
  })


  # BMS KM and PC1 median splits ####
  output$BMSKMpc1drug1 <- renderPlot({
    input$go


    if (is.null(swapvalue$swapdrugs)) {
      stop("Please choose two drugs and click go")
    } else {
      BMSdataPC_OS <- BMSdataPC_OS()

      BMSclinicaldata_n135 <- BMSclinicaldata_n135()
      BMSdataPC_OS$BMSstime <- with(
        BMSclinicaldata_n135,
        Surv(
          time = SurvivalTimeMonths_SampleCollection,
          event = ifelse(VitalStatusCancerRegistry == "Dead", 1, 0)
        )
      )

      BMSdataPC_OS$mediancut <- if_else(BMSdataPC_OS$PC1drug1 > median(BMSdataPC_OS$PC1drug1), "H", "L")

      BMS_km <- survfit(BMSstime ~ mediancut, data = BMSdataPC_OS)

      ggsurvplot(BMS_km,
        data = BMSdataPC_OS, risk.table = TRUE, pval = FALSE, risk.table.y.text.col = TRUE,
        risk.table.y.text = TRUE,
        palette = c("green", "red"),
        legend.labs = sort(unique(BMSdataPC_OS$mediancut)),
        font.title = 16,
        font.x = 12,
        font.y = 12,
        title = paste0("Moffitt - ", d1()),
        risk.table.title = "Number at risk"
      ) +
        xlab("Months")
    }
  }) # End renderPlot

  # PLOT 2 ####
  output$BMSKMpc1drug2 <- renderPlot({
    input$go


    if (is.null(swapvalue$swapdrugs)) {
      stop("") # Please PLEASE PLEASE choose two drugs and click go
    }


    BMSdataPC_OS <- BMSdataPC_OS()

    BMSclinicaldata_n135 <- BMSclinicaldata_n135()
    BMSdataPC_OS$BMSstime <- with(
      BMSclinicaldata_n135,
      Surv(
        time = SurvivalTimeMonths_SampleCollection,
        event = ifelse(VitalStatusCancerRegistry == "Dead", 1, 0)
      )
    )

    BMSdataPC_OS$mediancut <- if_else(BMSdataPC_OS$PC1drug2 > median(BMSdataPC_OS$PC1drug2), "H", "L")

    BMS_km <- survfit(BMSstime ~ mediancut, data = BMSdataPC_OS)


    ggsurvplot(BMS_km,
      data = BMSdataPC_OS, risk.table = TRUE, pval = FALSE, risk.table.y.text.col = TRUE,
      risk.table.y.text = TRUE,
      palette = c("green", "red"),
      legend.labs = sort(unique(BMSdataPC_OS$mediancut)), # legend.labs = c("High", "Low"),
      # title = paste0("Moffitt - ", drugsname  ),
      font.title = 16,
      font.x = 12,
      font.y = 12,
      title = paste0("Moffitt - ", d2()),
      risk.table.title = "Number at risk"
    ) +
      xlab("Months")
  }) # End renderPlot

  output$BMSKMpc1int <- renderPlot({
    input$go


    BMSdataPC_OS <- BMSdataPC_OS()


    BMSclinicaldata_n135 <- BMSclinicaldata_n135()
    BMSdataPC_OS$BMSstime <- with(
      BMSclinicaldata_n135,
      Surv(
        time = SurvivalTimeMonths_SampleCollection,
        event = ifelse(VitalStatusCancerRegistry == "Dead", 1, 0)
      )
    )

    BMSdataPC_OS$mediancutd1 <- if_else(BMSdataPC_OS$PC1drug1 > median(BMSdataPC_OS$PC1drug1), "H", "L")
    BMSdataPC_OS$mediancutd2 <- if_else(BMSdataPC_OS$PC1drug2 > median(BMSdataPC_OS$PC1drug2), "H", "L")


    if (swapvalue$swapdrugs == TRUE) {
      BMSdataPC_OS$group <- paste(BMSdataPC_OS$mediancutd2, BMSdataPC_OS$mediancutd1, sep = "-")
    } else {
      BMSdataPC_OS$group <- paste(BMSdataPC_OS$mediancutd1, BMSdataPC_OS$mediancutd2, sep = "-")
    }

    BMSdataPC_OS$groupFLIPPED <- paste(BMSdataPC_OS$mediancutd2, BMSdataPC_OS$mediancutd1, sep = "-")
    BMSdataPC_OS$groupnotFLIPPED <- paste(BMSdataPC_OS$mediancutd1, BMSdataPC_OS$mediancutd2, sep = "-")

    BMSdataPC_OS$group <- paste(BMSdataPC_OS$mediancutd1, BMSdataPC_OS$mediancutd2, sep = "-")


    BMS_km <- survfit(BMSstime ~ group, data = BMSdataPC_OS)


    ggsurvplot(BMS_km,
      data = BMSdataPC_OS, risk.table = TRUE, pval = FALSE, risk.table.y.text.col = TRUE,
      risk.table.y.text = TRUE, tables.height = .33,
      palette = c("green", "#2E9FDF", "purple", "red"),
      legend.labs = sort(unique(BMSdataPC_OS$group)), # c("H-H","H-L","L-H", "L-L"),
      font.title = 16,
      font.x = 12,
      font.y = 12,
      title = paste0("Moffitt - median cuts interaction ", d1(), " and ", d2()),
      risk.table.title = "Number at risk"
    ) +
      xlab("Months")
  }) # End renderPlot

  # TCGA KM and PC1 median splits ####
  output$TCGAKMpc1drug1 <- renderPlot({
    input$go


    if (is.null(swapvalue$swapdrugs)) {
      stop("")
    }
    if (swapvalue$swapdrugs == TRUE) {
      TCGAdataPC_OS <- TCGAdataPC_OS()


      TCGAclinicaldata459 <- TCGAclinicaldata459()
      TCGAdataPC_OS$TCGAstime <- with(
        TCGAclinicaldata459,
        Surv(
          time = SurvivalTimeMonths_SampleCollection,
          event = ifelse(VitalStatusCancerRegistry == "Dead", 1, 0)
        )
      )


      if (flipvalues$Drug1 == TRUE) {
        TCGAdataPC_OS$mediancut <- if_else(TCGAdataPC_OS$PC1drug1 > median(TCGAdataPC_OS$PC1drug1), "L", "H")

        flippedmaybe <- " - PC1 orientation flipped"
      } else {
        TCGAdataPC_OS$mediancut <- if_else(TCGAdataPC_OS$PC1drug1 > median(TCGAdataPC_OS$PC1drug1), "H", "L")
        flippedmaybe <- " "
      }


      TCGA_km <- survfit(TCGAstime ~ mediancut, data = TCGAdataPC_OS)


      ggsurvplot(TCGA_km,
        data = TCGAdataPC_OS, risk.table = TRUE, pval = FALSE, risk.table.y.text.col = TRUE,
        risk.table.y.text = TRUE,
        palette = c("green", "red"),
        legend.labs = sort(unique(TCGAdataPC_OS$mediancut)), # legend.labs = c("High", "Low"),
        font.title = 16,
        font.x = 12,
        font.y = 12,
        title = paste0("TCGA - ", d1(), flippedmaybe),
        risk.table.title = "Number at risk"
      ) +
        xlab("Months") # +     ggtitle(paste0("TCGA - ", d1() ))
    } else {
      TCGAdataPC_OS <- TCGAdataPC_OS()

      TCGAclinicaldata459 <- TCGAclinicaldata459()
      TCGAdataPC_OS$TCGAstime <- with(
        TCGAclinicaldata459,
        Surv(
          time = SurvivalTimeMonths_SampleCollection,
          event = ifelse(VitalStatusCancerRegistry == "Dead", 1, 0)
        )
      )

      if (flipvalues$Drug1 == TRUE) {
        TCGAdataPC_OS$mediancut <- if_else(TCGAdataPC_OS$PC1drug1 > median(TCGAdataPC_OS$PC1drug1), "L", "H")

        flippedmaybe <- " - PC1 orientation flipped"
      } else {
        TCGAdataPC_OS$mediancut <- if_else(TCGAdataPC_OS$PC1drug1 > median(TCGAdataPC_OS$PC1drug1), "H", "L")
        flippedmaybe <- " "
      }


      TCGA_km <- survfit(TCGAstime ~ mediancut, data = TCGAdataPC_OS)

      ggsurvplot(TCGA_km,
        data = TCGAdataPC_OS, risk.table = TRUE, pval = FALSE, risk.table.y.text.col = TRUE,
        risk.table.y.text = TRUE,
        palette = c("green", "red"),
        legend.labs = sort(unique(TCGAdataPC_OS$mediancut)),
        title = paste0("TCGA - ", d1(), flippedmaybe),
        font.title = 16,
        font.x = 12,
        font.y = 12,
        risk.table.title = "Number at risk"
      ) +
        xlab("Months")
    }
  }) # End renderPlot

  output$TCGAKMpc1drug2 <- renderPlot({
    input$go


    TCGAdataPC_OS <- TCGAdataPC_OS()

    if (is.null(swapvalue$swapdrugs)) {
      stop("Please choose two drugs and click go")
    }


    if (is.null(swapvalue$swapdrugs)) {
      stop("Please choose two drugs and click go")
    }
    if (swapvalue$swapdrugs == TRUE) {
      TCGAdataPC_OS <- TCGAdataPC_OS()


      TCGAclinicaldata459 <- TCGAclinicaldata459()
      TCGAdataPC_OS$TCGAstime <- with(
        TCGAclinicaldata459,
        Surv(
          time = SurvivalTimeMonths_SampleCollection,
          event = ifelse(VitalStatusCancerRegistry == "Dead", 1, 0)
        )
      )


      if (flipvalues$Drug2 == TRUE) {
        TCGAdataPC_OS$mediancut <- if_else(TCGAdataPC_OS$PC1drug2 > median(TCGAdataPC_OS$PC1drug2), "L", "H")

        flippedmaybe <- " - PC1 orientation flipped"
      } else {
        TCGAdataPC_OS$mediancut <- if_else(TCGAdataPC_OS$PC1drug2 > median(TCGAdataPC_OS$PC1drug2), "H", "L")
        flippedmaybe <- " "
      }
      TCGA_km <- survfit(TCGAstime ~ mediancut, data = TCGAdataPC_OS)

      ggsurvplot(TCGA_km,
        data = TCGAdataPC_OS, risk.table = TRUE, pval = FALSE, risk.table.y.text.col = TRUE,
        risk.table.y.text = TRUE,
        palette = c("green", "red"),
        legend.labs = sort(unique(TCGAdataPC_OS$mediancut)),
        title = paste0("TCGA - ", d2(), flippedmaybe),
        font.title = 16,
        font.x = 12,
        font.y = 12,
        risk.table.title = "Number at risk"
      ) +
        xlab("Months")
    } else {
      TCGAdataPC_OS <- TCGAdataPC_OS()

      TCGAclinicaldata459 <- TCGAclinicaldata459()
      TCGAdataPC_OS$TCGAstime <- with(
        TCGAclinicaldata459,
        Surv(
          time = SurvivalTimeMonths_SampleCollection,
          event = ifelse(VitalStatusCancerRegistry == "Dead", 1, 0)
        )
      )


      if (flipvalues$Drug2 == TRUE) {
        TCGAdataPC_OS$mediancut <- if_else(TCGAdataPC_OS$PC1drug2 > median(TCGAdataPC_OS$PC1drug2), "L", "H")

        flippedmaybe <- " - PC1 orientation flipped"
      } else {
        TCGAdataPC_OS$mediancut <- if_else(TCGAdataPC_OS$PC1drug2 > median(TCGAdataPC_OS$PC1drug2), "H", "L")
        flippedmaybe <- " "
      }
      TCGA_km <- survfit(TCGAstime ~ mediancut, data = TCGAdataPC_OS)
      ggsurvplot(TCGA_km,
        data = TCGAdataPC_OS, risk.table = TRUE, pval = FALSE, risk.table.y.text.col = TRUE,
        risk.table.y.text = TRUE,
        palette = c("green", "red"),
        legend.labs = sort(unique(TCGAdataPC_OS$mediancut)),
        title = paste0("TCGA - ", d2(), flippedmaybe),
        font.title = 16,
        font.x = 12,
        font.y = 12,
        risk.table.title = "Number at risk"
      ) +
        xlab("Months")
    }
  }) # End renderPlot

  output$TCGAKMpc1int <- renderPlot({
    input$go

    TCGAdataPC_OS <- TCGAdataPC_OS()


    if (is.null(swapvalue$swapdrugs)) {
      stop("")
    }


    TCGAclinicaldata459 <- TCGAclinicaldata459()
    TCGAdataPC_OS$TCGAstime <- with(
      TCGAclinicaldata459,
      Surv(
        time = SurvivalTimeMonths_SampleCollection,
        event = ifelse(VitalStatusCancerRegistry == "Dead", 1, 0)
      )
    )

    if (flipvalues$Drug1 == TRUE) {
      TCGAdataPC_OS$mediancutd1 <- if_else(TCGAdataPC_OS$PC1drug1 > median(TCGAdataPC_OS$PC1drug1), "L", "H")
    } else {
      TCGAdataPC_OS$mediancutd1 <- if_else(TCGAdataPC_OS$PC1drug1 > median(TCGAdataPC_OS$PC1drug1), "H", "L")
    }


    if (flipvalues$Drug2 == TRUE) {
      TCGAdataPC_OS$mediancutd2 <- if_else(TCGAdataPC_OS$PC1drug2 > median(TCGAdataPC_OS$PC1drug2), "L", "H")
    } else {
      TCGAdataPC_OS$mediancutd2 <- if_else(TCGAdataPC_OS$PC1drug2 > median(TCGAdataPC_OS$PC1drug2), "H", "L")
    }


    if (swapvalue$swapdrugs == TRUE) {
      TCGAdataPC_OS$group <- paste(TCGAdataPC_OS$mediancutd2, TCGAdataPC_OS$mediancutd1, sep = "-")
    } else {
      TCGAdataPC_OS$group <- paste(TCGAdataPC_OS$mediancutd1, TCGAdataPC_OS$mediancutd2, sep = "-")
    }

    TCGAdataPC_OS$groupFLIPPED <- paste(TCGAdataPC_OS$mediancutd2, TCGAdataPC_OS$mediancutd1, sep = "-")
    TCGAdataPC_OS$groupnotFLIPPED <- paste(TCGAdataPC_OS$mediancutd1, TCGAdataPC_OS$mediancutd2, sep = "-")


    TCGAdataPC_OS$group <- paste(TCGAdataPC_OS$mediancutd1, TCGAdataPC_OS$mediancutd2, sep = "-")


    TCGA_km <- survfit(TCGAstime ~ group, data = TCGAdataPC_OS)
    ggsurvplot(TCGA_km,
      data = TCGAdataPC_OS, risk.table = TRUE, pval = FALSE, risk.table.y.text.col = TRUE,
      risk.table.y.text = TRUE, tables.height = .33,
      palette = c("green", "#2E9FDF", "purple", "red"),
      font.title = 16,
      font.x = 12,
      font.y = 12,
      legend.labs = sort(unique(TCGAdataPC_OS$group)),
      title = paste0("TCGA - median cuts interaction ", d1(), " and ", d2()),
      risk.table.title = "Number at risk"
    ) +
      xlab("Months")
  }) # End renderPlot


  # END of PC1 & Survival tab code ####

  # BOXPLOTS PCs and mutations status ####
  # BMS Boxplots PC1s by mutation status in target gens of Drugs 1 & 2 in BMS ####

  output$MutPCBoxPlotBMSDrug1 <- renderPlot({
    input$go
    nmut <- sum(BMSdata()$mut)
    pmut <- round(nmut / length(BMSdata()$mut), 3) * 100

    ggplot(BMSdata()) +
      geom_boxplot(outlier.shape = NA, aes(
        x = as.factor(BMSdata()$mut),
        y = BMSdata()$PC,
        fill = as.factor(BMSdata()$mut)
      )) +
      scale_fill_manual(values = c("Gold", "Light Blue")) +
      geom_jitter(
        position = position_jitterdodge(
          jitter.width = .20,
          jitter.height = 0,
          dodge.width = .75
        ),
        aes(
          x = as.factor(BMSdata()$mut),
          y = BMSdata()$PC,
          fill = as.factor(BMSdata()$mut)
        )
      ) +
      labs(x = "Mutation status in target genes", y = paste0(d1(), " expression")) +
      guides(fill = FALSE, colour = guide_legend(title = " ")) +
      theme_classic() +
      ggtitle(paste0("Moffitt - ", nmut, " (", pmut, "%)", " mutations in the target genes of ", d1()))
  }) # End renderPlot

  output$MutPCBoxPlotBMSDrug2 <- renderPlot({
    input$go
    nmut <- sum(BMSdata()$mut2)
    pmut <- round(nmut / length(BMSdata()$mut2), 3) * 100

    ggplot(BMSdata()) +
      geom_boxplot(outlier.shape = NA, aes(
        x = as.factor(BMSdata()$mut2),
        y = BMSdata()$PC2,
        fill = as.factor(BMSdata()$mut2)
      )) +
      scale_fill_manual(values = c("Gold", "Light Blue")) +
      geom_jitter(
        position = position_jitterdodge(
          jitter.width = .20,
          jitter.height = 0,
          dodge.width = .75
        ),
        aes(
          x = as.factor(BMSdata()$mut2),
          y = BMSdata()$PC2,
          fill = as.factor(BMSdata()$mut2)
        )
      ) +
      labs(x = "Mutation status in target genes", y = paste0(d2(), " expression")) +
      guides(fill = FALSE, colour = guide_legend(title = " ")) +
      theme_classic() +
      ggtitle(paste0("Moffitt - ", nmut, " (", pmut, "%)", " mutations in the target genes of ", d2()))
  }) # End renderPlot

  # TCGA BoxplotsPC1s by mutation status in target gens of Drugs 1 & 2 in TCGA ####

  output$MutPCBoxPlotTCGADrug1 <- renderPlot({
    input$go
    nmut <- sum(TCGAdata()$mut)
    pmut <- round(nmut / length(TCGAdata()$mut), 3) * 100

    ggplot(TCGAdata()) +
      geom_boxplot(outlier.shape = NA, aes(
        x = as.factor(TCGAdata()$mut),
        y = TCGAdata()$PC,
        fill = as.factor(TCGAdata()$mut)
      )) +
      scale_fill_manual(values = c("Gold", "Light Blue")) +
      geom_jitter(
        position = position_jitterdodge(
          jitter.width = .20,
          jitter.height = 0,
          dodge.width = .75
        ),
        aes(
          x = as.factor(TCGAdata()$mut),
          y = TCGAdata()$PC,
          fill = as.factor(TCGAdata()$mut)
        )
      ) +
      labs(x = "Mutation status in target genes", y = paste0(d1(), " expression")) +
      guides(fill = FALSE, colour = guide_legend(title = " ")) +
      theme_classic() +
      ggtitle(paste0("TCGA - ", nmut, " (", pmut, "%)", " mutations in the target genes of ", d1()))
  }) # End renderPlot

  output$MutPCBoxPlotTCGADrug2 <- renderPlot({
    input$go
    nmut <- sum(TCGAdata()$mut2)
    pmut <- round(nmut / length(TCGAdata()$mut2), 3) * 100

    ggplot(TCGAdata()) +
      geom_boxplot(outlier.shape = NA, aes(
        x = as.factor(TCGAdata()$mut2),
        y = TCGAdata()$PC2,
        fill = as.factor(TCGAdata()$mut2)
      )) +
      scale_fill_manual(values = c("Gold", "Light Blue")) +
      geom_jitter(
        position = position_jitterdodge(
          jitter.width = .20,
          jitter.height = 0,
          dodge.width = .75
        ),
        aes(
          x = as.factor(TCGAdata()$mut),
          y = TCGAdata()$PC2,
          fill = as.factor(TCGAdata()$mut)
        )
      ) +
      labs(x = "Mutation status in target genes", y = paste0(d2(), " expression")) +
      guides(fill = FALSE, colour = guide_legend(title = " ")) +
      theme_classic() +
      ggtitle(paste0("TCGA - ", nmut, " (", pmut, "%)", " mutations in the target genes of ", d2()))
  }) # End renderPlot

  # DATA TABLE of PC summary statistics ####
  output$PCsummary <- renderDataTable({
    input$go
    bind_rows(
      c(PC = paste0("Moffitt ", d1()), round(summary(BMSdata()$PC)[-4], 2)),
      c(PC = paste0("Moffitt ", d2()), round(summary(BMSdata()$PC2)[-4], 2)),
      c(PC = paste0("TCGA ", d1()), round(summary(TCGAdata()$PC)[-4], 2)),
      c(PC = paste0("TCGA ", d2()), round(summary(TCGAdata()$PC2)[-4], 2))
    )
  })
  # End of  MUTATION STATUS TAB ####

  # TABLEs! OF TOP COMBOS ####

  observeEvent(
    input$go,
    output$top1 <- renderText({
      "Top combinations: expression based"
    })
  )


  observeEvent(
    input$go,
    output$top2 <- renderText({
      "Top combinations: mutation based"
    })
  )


  output$topcombinations <- renderDataTable({
    input$go
    subsetvar <- switch(input$subset,
      TripleNeg = "Triple WT",
      NRAS = "NRAS",
      BRAF = "BRAF",
      all = "ALL"
    )

    options("scipen" = 2, "digits" = 3)
    showthese <- tableoftopcombinations %>%
      filter(Cohort == subsetvar) %>%
      select(-TCGAevidence, -BMSevidence) %>%
      mutate(combinedP = formatC(combinedP, format = "e", digits = 2), combinedFDR = formatC(combinedFDR, format = "e", digits = 2)) %>%
      select("Drug_id1", "Drug_id2", "Cohort", "combinedP", "combinedFDR")

    datatable(showthese, rownames = FALSE)
  })


  # EXAMPLE KMS ####

  output$KMexample1 <- renderPlot({
    TCGAdataPC_OS <- TCGAdataPC_OSexample
    thedrugcombo <- "PD1_PDL1|&|Acitretin"
    TCGAclinicaldata459 <- TCGAclinicaldata
    TCGAdataPC_OS$TCGAstime <- with(
      TCGAclinicaldata459,
      Surv(
        time = SurvivalTimeMonths_SampleCollection,
        event = ifelse(VitalStatusCancerRegistry == "Dead", 1, 0)
      )
    )

    TCGAdataPC_OS$mediancut <- if_else(TCGAdataPC_OS$PC1drug1 > tempmedexample, "Above", "Below")

    BMS_km <- survfit(TCGAstime ~ mediancut, data = TCGAdataPC_OS)

    ggsurvplot(BMS_km,
      data = TCGAdataPC_OS, risk.table = TRUE, pval = TRUE, risk.table.y.text.col = TRUE,
      risk.table.y.text = TRUE,
      palette = c("green", "red"),
      legend.labs = c("High", "Low"),
      title = paste0("TCGA - ", "PD1-PDL1", " - Original orientation"),
      risk.table.title = "Number at risk"
    ) +
      xlab("Months")
  }) # End renderPlot

  output$KMexample2 <- renderPlot({
    TCGAdataPC_OS <- TCGAdataPC_OSexample
    TCGAclinicaldata459 <- TCGAclinicaldata


    TCGAdataPC_OS$TCGAstime <- with(
      TCGAclinicaldata459,
      Surv(
        time = SurvivalTimeMonths_SampleCollection,
        event = ifelse(VitalStatusCancerRegistry == "Dead", 1, 0)
      )
    )


    TCGAdataPC_OS$mediancut <- if_else(TCGAdataPC_OS$PC1drug1 > tempmedexample, "Below", "Above")


    BMS_km <- survfit(TCGAstime ~ mediancut, data = TCGAdataPC_OS)

    ggsurvplot(BMS_km,
      data = TCGAdataPC_OS, risk.table = TRUE, pval = TRUE, risk.table.y.text.col = TRUE,
      risk.table.y.text = TRUE,
      palette = c("green", "red"),
      legend.labs = c("High", "Low"),
      title = paste0("TCGA - ", "PD1-PDL1", " - PC1 orientation flipped"),
      risk.table.title = "Number at risk"
    ) +
      xlab("Months")
  }) # End renderPlot

  output$summary11 <- renderDataTable({
    datatable(outtabnotflipped, rownames = FALSE)
  })
  output$summary12 <- renderDataTable({
    datatable(outtabflipped, rownames = FALSE)
  })
}) # end o' server function
