# Supplementary material for: Drepmel—A Multi-Omics Melanoma Drug Repurposing Resource for Prioritizing Drug Combinations and Understanding Tumor Microenvironment
Source: Cells. 2022 Sep 16;11(18):2894. doi: 10.3390/cells11182894 (PMC9497118; doi:10.3390/cells11182894)
Supplement: Supplementary file 1 [file cells-11-02894-s001.zip › supplementalFiles/Supplemental file S2]

 
#  Load libraries ####
library(shiny)
library(shinycssloaders)
library(tidyverse)
library(magrittr) 
library(ggplot2) 
library(DT)
library(shinythemes)
# load data ####
load(file="BMSandTCGA_METAanalysis_Interactions_Final_Results_2021Dec13.RData")
BMSandTCGA_METAanalysis_Final_Results <- BMSandTCGA_METAanalysis_Final_Results %>%
    arrange(META_BMSandTCGA_combodrugfisherspvalue,	META_BMSandTCGA_combodrugfishersFDR)

# Define UI for application ####
shinyUI( # start shinyUI ####
    fluidPage(  # start page plots####
                #title = "DREP",
                shinyjs::useShinyjs(),
               tags$head(
                 tags$link(href = "style.css", rel = "stylesheet")
                ),
               div(id = "header",
               
                   h1(  "DRepMel - Drug combinations",
                       style = "font-size:80px;")
                   
               ),
    # Application title
    titlePanel(" "),

     
    sidebarLayout(# Sidebar layout ####
        sidebarPanel(# start sidebarPanel ####
         
            selectInput("Drug1", "Drug:",
                           choices = unique(BMSandTCGA_METAanalysis_Final_Results$Drug_id1)
              ),

         
            
            
            selectizeInput(
              "Drug2", label = "Drug2:", 
              choices = NULL,
              selected = "LAG3",#character(0), 
              options = list(placeholder = "Please wait while the data loads.",
                             onInitialize = I('function() { this.setValue(""); }') )),
            
           # uiOutput("inputdrug2conditional"),
            
            
            radioButtons("subset", "Subset type:",
                         c("All" = "all",
                           "Triple Negative" = "TripleNeg" ,
                           "NRAS" = "NRAS",
                           "BRAF" = "BRAF"
                           )),
            
            
            actionButton("go", "GO!" ),
            #   dynamic inputs hopefully
            uiOutput("inputgene1"),
            uiOutput("inputgene2"),
            
            actionButton("gosingle", "Single Gene Heatmap" )
   
            
            
            
            
            ), # end sidebarPanel ####
        
        mainPanel( # start mainPanel #####
         tabsetPanel( # start tabsetPanel####
                      
                      

                      
                      
                      tabPanel(  "About", # START tabPanel About ####
 
                                 
                                 fluidRow( splitLayout(cellWidths = c("100%"), h3(tags$div("The application for predicting potential effective combination treatments for melanoma patients.   Here is a brief description for each tab.", tags$br(),
                                                                                           " ", tags$br(), 
                                                                                           "(1)	Top combinations", tags$br(),
                                                                                           "(2)	PC1 and survival", tags$br(),
                                                                                           "(3)	TME (Tumor immune microenvironment)", tags$br(),
                                                                                           "(4)	Mutation & survival", tags$br(), 
                                                                                           "(5) eQTL.", tags$br(), 
                                                                                           
                                                                                           " ", tags$br(),
                                                                                           "The top combinations tab contains two tables of the predicted top combinations. Oned based on expression results ranking and one on mutation results. ",tags$br(), 
                                                                                           "The prediction method used for ranking the combination is described in the manual and manuscript.",tags$br(),
                                                                                           
                                                                                           " ", tags$br(),
                                                                                           "The PC1 & survival tab shows the tables of genes and PC1 loadings in the target gene sets of each treatment", tags$br(),
                                                                                           "for each cohort along with the KM plots of PC1 and overall survival for each treatment in both TCGA and Moffitt cohorts.", tags$br(), 
                                                                                           "The PCs are dichotomized at the median.", tags$br(),
                                                                                           
                                                                                           " ", tags$br(),
                                                                                           "The TME tab contains tumor microenvironment heatmaps (both for all target genes and a single gene) and violin plots that display", tags$br(),
                                                                                           "the summarized percent cells with expression for genes within a drug target gene set for each treatment in different cell types", tags$br(), 
                                                                                           "from a melanoma single cell dataset. Single gene option is also available. The single cell data for the heatmaps and violin plots", tags$br(),
                                                                                           "come from forty-one human melanoma specimens and 2 normal cerebrospinal fluid samples from 2 non-leptomeningeal", tags$br(),
                                                                                           "melanoma metastases patients. More information can be found in our ",
                                                                                           tags$a(href="https://pubmed.ncbi.nlm.nih.gov/34035069", "previous publication."), tags$br(),
                                                                                           
 
                                                                                           
                                                                                           " ", tags$br(),
                                                                                           "The mutation & survival tab displays Kaplan-Meier plots for the association between overall survival and mutation status", tags$br(),
                                                                                           "in the target genes of the two treatments and the combination of the mutation status of each ", tags$br(),
                                                                                           "treatment in each cohort.", tags$br(),

                                                                                           " ", tags$br(),
                                                                                           "The eQTL tab displays the box plots of gene expression in both cohorts by mutation status in the target genes.", tags$br(),
                                                                                           "It also displays the summary statistics of the debatched expression on log scale.", tags$br()
                                                       
                                                       )) )),                     
                                 fluidRow( splitLayout(cellWidths = c("100%"),  
                                                       h3(tags$a(href="https://lab.moffitt.org/media/7198/drepmel-user-manual.pdf", "Click here to view the user Manual", target="_blank"))
                                                       
                                 )),                
                                 
                                 fluidRow( splitLayout(cellWidths = c("100%"),  
                                                       h3(tags$a(href="https://lab.moffitt.org/chen/", "Click here for info on Ann Chen's lab", target="_blank"))
                                      
                                      )),
                                 fluidRow( splitLayout(cellWidths = c("100%"),  
                                                       h3(tags$a(href="https://moffitt.org/legal-statements-and-policies/terms-conditions/", 
                                                                 "Click here for terms and conditions.", target="_blank"))
                                                       
                                 )),
                                 fluidRow( splitLayout(cellWidths = c("100%"), 
                                                       h3(tags$div("Contact information: ann.chen@moffitt.org, zachary.thompson@moffitt.org", tags$br(),
                                                                                           " " )) )),                     
                                 

                                 
                                 
                                 
                                 
                      ),# END About tab ####
                      
                      
                      
                      
                      tabPanel( "Table of Top combinations",  #Top combinations tab ####                             
                                fluidRow( splitLayout(cellWidths = c("100%"), 
                                h4(helpText("Top combinations: expression based")))),
                                fluidRow( splitLayout(cellWidths = c("100%"),
                                                      withSpinner(dataTableOutput("topcombinations"))))
 

                      ), #end Table of Top combinations#### topcombinationsmutations

                       
                      
                      
                      tabPanel( "PC1 & Survival", # START PC1 & Survival tab ####
                                fluidRow( splitLayout(cellWidths = c("50%","50%"), 
                                                      h4(textOutput("Drug1inBMS")), 
                                                      h4(textOutput("Drug1inTCGA")))),
                                fluidRow( splitLayout(cellWidths = c("50%", "50%"),
                                                      withSpinner(dataTableOutput("summary7")), 
                                                      withSpinner(dataTableOutput("summary8")))) ,
                                fluidRow( splitLayout(cellWidths = c("50%","50%"), 
                                                      h4(textOutput("Drug2inBMS")), 
                                                      h4(textOutput("Drug2inTCGA")))),
                                fluidRow( splitLayout(cellWidths = c("50%", "50%"),
                                                      withSpinner(dataTableOutput("summary9")), 
                                                      withSpinner(dataTableOutput("summary10")))),
                                fluidRow( splitLayout(cellWidths = c("50%","50%"),
                                                      withSpinner(plotOutput("BMSKMpc1drug1")),
                                                      withSpinner(plotOutput("TCGAKMpc1drug1")))),
                                fluidRow( splitLayout(cellWidths = c("50%","50%"),
                                                      withSpinner(plotOutput("BMSKMpc1drug2")),
                                                      withSpinner(plotOutput("TCGAKMpc1drug2")))),
                                
                                fluidRow( splitLayout(cellWidths = c("50%","50%"),
                                                      plotOutput("BMSKMpc1int"),
                                                      plotOutput("TCGAKMpc1int") )  )
                                
                      ),# END PC1 & Survival tab ####
                      tabPanel( "TME",  #START TME  ####
                              
                            
                                fluidRow( splitLayout(cellWidths = c("50%","50%"),
                                                      h3(textOutput("heatmapcaption1")),#, width = "100%", height = "100%"),
                                                      h3(textOutput("heatmapcaption2")) ) ) ,
                                fluidRow( splitLayout(cellWidths = c("50%","50%"),
                                                      withSpinner(plotOutput("drug1heatmap", height = "600px")),
                                                      withSpinner(plotOutput("drug2heatmap", height = "600px")) )  ),    
                                fluidRow( splitLayout(cellWidths = c("100%"),  
 h3(tags$a(href="http://iscva.moffitt.org/",   "Click here to visit ISCVA: Interactive Single Cell Visual Analytics Application", target="_blank"))
                                                                
                                                      )),
                                fluidRow( splitLayout(cellWidths = c("50%","50%"),
                                                      h3(textOutput("heatmapcaption1s")),#, width = "100%", height = "100%"),
                                                      h3(textOutput("heatmapcaption2s")) ) ) ,
                                fluidRow( splitLayout(cellWidths = c("50%","50%"),
                                                      withSpinner(plotOutput("gene1heatmap", height = "600px")),
                                                      withSpinner(plotOutput("gene2heatmap", height = "600px")))  ),
 
                                fluidRow( splitLayout(cellWidths = c("50%","50%"),
                                                      withSpinner(plotOutput("violinplotd1", height = "600px")),
                                                      withSpinner(plotOutput("violinplotd2", height = "600px")) )  ),
                                fluidRow( splitLayout(cellWidths = c("100%"),
                                                      
                                                      h3(textOutput("heatmapnote"))
                                                      
                                ))
                                
                                
                      ), #END TMA panel ####  
          
          tabPanel( "Mutation & Survival",  #START Mutation status & Survival ####
                    
                    fluidRow( splitLayout(cellWidths = c("50%","50%"), 
                                          withSpinner(plotOutput("BMSKMmutINT")),#, width = "100%", height = "100%"), 
                                          withSpinner(plotOutput("TCGAKMmutINT")))),
                    fluidRow( splitLayout(cellWidths = c("50%","50%"), 
                                          withSpinner(plotOutput("BMSKMmut")), 
                                          withSpinner(plotOutput("TCGAKMmut")))),
                    fluidRow( splitLayout(cellWidths = c("50%","50%"), 
                                          withSpinner(plotOutput("BMSKMmut2")), 
                                          withSpinner(plotOutput("TCGAKMmut2")))) 
                    
                    
                    ), #END Mutation & survival tab ####  
 


          tabPanel( "eQTL",  #start tabPanel PC1 & Mutation stats ####
                    fluidRow( splitLayout(cellWidths = c("100%"),
                                          h3(textOutput("textDrug1"))
                    )
                    ),
                    fluidRow( splitLayout(cellWidths = c("50%","50%"),
                                          withSpinner(plotOutput("MutPCBoxPlotBMSDrug1")),
                                          withSpinner(plotOutput("MutPCBoxPlotTCGADrug1"))
                    )
                    ),
                    fluidRow( splitLayout(cellWidths = c("100%"),
                                          h3(textOutput("textDrug2")))),

                    fluidRow( splitLayout(cellWidths = c("50%","50%"),
                                          withSpinner(plotOutput("MutPCBoxPlotBMSDrug2")),
                                          withSpinner(plotOutput("MutPCBoxPlotTCGADrug2"))
                    )
                    ),
                    fluidRow( splitLayout(cellWidths = c("100%"), withSpinner(dataTableOutput("PCsummary") ))
                    )

                    ), #end PC1 & Mutation stats ####
          
 
   
       tabPanel(  "Methods", # start about PCA results tabPanel   ####
                  
                  fluidRow( splitLayout(cellWidths = c("100%"), h2(tags$div(
                    "Top combination ranking method"  )))),
                  fluidRow( splitLayout(cellWidths = c("100%"), h3(tags$div(
                    "The method for ranking combinations uses Cox PH regression models for both cohorts with the first principal", tags$br(),
                    "component of the expression of the target genes of each drug. Fishers product method was employed to", tags$br(),
                    "combine the p values of the 4 main effects (two from each cohort) when fitting the Cox expression", tags$br(),
                    "regression models from interaction models, to determine the top combinations we filtered on", tags$br(),
                    "p values (< 0.05) of the single drug models."  )))),
                  fluidRow( splitLayout(cellWidths = c("100%"), h2(tags$div(
                    "A note about PCA results"  )))),
                  
                  fluidRow( splitLayout(cellWidths = c("100%"), h3(tags$div(
                    "If the signs of the loadings of the principle components between Moffitt and TCGA disagree in more than 50% of them", tags$br(),
                    "the orientation of the PC1 in TCGA is flipped. The PC1 of one or both drugs may be flipped"  )))),
                  fluidRow( splitLayout(cellWidths = c("50%","50%"), 
                                        h4(helpText("PD1-PDL1 - Target genes and loadings in TCGA - original orientation")), 
                                        h4(helpText("PD1-PDL1 - Target genes and loadings in TCGA - PC1 orientation flipped")))),
                  fluidRow( splitLayout(cellWidths = c("50%", "50%"),
                                        withSpinner(dataTableOutput("summary11")), 
                                        withSpinner(dataTableOutput("summary12")))) ,
                  fluidRow( splitLayout(cellWidths = c("50%","50%"),
                                        withSpinner(plotOutput("KMexample1" )),#, width = "100%", height = "100%"),
                                        withSpinner(plotOutput("KMexample2" )) 
                                        ) 
                            ) 
)  # End about PCA results tab ####
        
                      ) #end tabsetpanel  I think ####
           ,
          hr(),
          p(HTML('<a href = "https://intranet.moffitt.org/display/Biostats/Biostatistics+and+Bioinformatics+Home" target="_blank"> <img src="biostatistics.jpg" align = "left" height = "70px" width = "448"/></a>')),
          p(HTML('<a href = "https://www.moffitt.org/" target="_blank"> <img src = "MOFFITT_2c_RGB.jpg" align = "right" height = "80px" width = "320px"/></a>')),
          tags$br()) # end mainPanel ####
   )# end sidebarLayout ####
  )# end fluidPage
)# end shinyUI
