# Supplementary material for: Drepmel—A Multi-Omics Melanoma Drug Repurposing Resource for Prioritizing Drug Combinations and Understanding Tumor Microenvironment
Source: Cells. 2022 Sep 16;11(18):2894. doi: 10.3390/cells11182894 (PMC9497118; doi:10.3390/cells11182894)
Supplement: Supplementary file 1 [file cells-11-02894-s001.zip › supplementalFiles/Supplemental file S3.xlsx]

## Sheet: Results method 1
Cohort	Drug_id1	Drug_id2	CombinedPmeta	CombinedPmetaCHIsq	CombinedPmetaFDR	COXPH_muts0v1_Drug1p_TCGA	COXPH_muts0v1_Drug2p_TCGA	COXPH_muts0v1_intp_TCGA	Drug1_PC1_Cox_p_TCGA	Drug2_PC1_Cox_p_TCGA	INT_PC1_Cox_p_TCGA	Drug1_PC1_wilcoxon_p_mut01_TCGA	Drug2_PC1_wilcoxon_p_mut01_TCGA	Drug1_db_TCGA	Drug2_db_TCGA	Drug1_N_of_genes_TCGA	Drug2_N_of_genes_TCGA	COXPH_muts0v1_Drug1p_Moffitt	COXPH_muts0v1_Drug2p_Moffitt	COXPH_muts0v1_intp_Moffitt	Drug1_PC1_Cox_p_Moffitt	Drug2_PC1_Cox_p_Moffitt	INT_PC1_Cox_p_Moffitt	Drug1_PC1_wilcoxon_p_mut01_Moffitt	Drug2_PC1_wilcoxon_p_mut01_Moffitt	Drug1_db_Moffitt	Drug2_db_Moffitt	Drug1_N_of_genes_Moffitt	Drug2_N_of_genes_Moffitt	Drug1_Genes_TCGA	Drug2_Genes_TCGA	Drug1_Genes_Moffitt	Drug2_Genes_Moffitt
ALL	PD1_PDL1	Acitretin	6.00699e-25	193.195	4.38552e-20	0.143786	0.309184	0.399659	1.62653e-10	0.901488	0.689815	0.340501	7.87515e-12	immuno	d1x	5	14	0.017001	0.683095	0.0666557	5.10037e-06	0.45862	0.073053	0.422834	4.14702e-09	immuno	d1x	5	14	CD274, HLA.DRA, HLA.DRB1, HLA.DRB5, PDCD1	CYP19A1, ESR1, GMNN, KAT2A, KDM4A, MAPT, PLA2G7, PLK1, RAPGEF4, RARA, RXRG, TP53, USP1, VDR	CD274, HLA.DRA, HLA.DRB1, HLA.DRB5, PDCD1	CYP19A1, ESR1, GMNN, KAT2A, KDM4A, MAPT, PLA2G7, PLK1, RAPGEF4, RARA, RXRG, TP53, USP1, VDR
ALL	LAG3	Acitretin	5.57647e-23	182.435	1.7446e-18	0.329901	0.235533	0.25347	1.18213e-11	0.892382	0.374384	0.936733	7.87515e-12	immuno	d1x	1	14	0.133332	0.99079	0.213773	0.000286432	0.896993	0.0591451	0.237489	4.14702e-09	immuno	d1x	1	14	LAG3	CYP19A1, ESR1, GMNN, KAT2A, KDM4A, MAPT, PLA2G7, PLK1, RAPGEF4, RARA, RXRG, TP53, USP1, VDR	LAG3	CYP19A1, ESR1, GMNN, KAT2A, KDM4A, MAPT, PLA2G7, PLK1, RAPGEF4, RARA, RXRG, TP53, USP1, VDR
ALL	Lenvatinib_FDA:d2	glibenclamide_HL60_UP	7.1689e-23	181.835	1.7446e-18	0.111641	0.130411	0.0937655	7.13881e-13	3.49255e-17	0.959954	0.158135	0.818665	dx_k	d3	20	284	0.996454	0.818568	0.9965	0.977907	0.0314917	0.00951295	0.0126429	0.0257069	dx_k	d3	20	284	ABL1, EGFR, EPHB2, ERBB4, FGFR1, FGFR2, FGFR3, FGFR4, FGR, FLT4, FRK, KDR, KIT, LCK, MAP4K4, MET, PDGFRA, PDGFRB, PTK6, RET	AAK1, ABCB6, ADAM22, ADAMTS13, ADD1, ADRA2C, AGAP2, ALDOB, ALPP, ALPPL2, ALS2CL, ANK1, APBB2, APOBEC3F, ASTN2, ATHL1, ATN1, ATP13A2, AVPR2, B3GNTL1, BAHD1, BAIAP2, BARX2, BIRC7, C4BPB, C7orf43, C9orf156, CACNA1A, CACNG5, CALD1, CC2D1A, CCDC64, CCKBR, CCL27, CD180, CD1C, CD6, CD7, CD79B, CDK18, CDK5R2, CFB, CGB7, CIR1, CLEC1A, COL6A1, CORT, CPM, CRYBB2, CSF1, CTAG2, CXorf36, CYP2D6, CYSLTR2, DAPK2…	ABL1, EGFR, EPHB2, ERBB4, FGFR1, FGFR2, FGFR3, FGFR4, FGR, FLT4, FRK, KDR, KIT, LCK, MAP4K4, MET, PDGFRA, PDGFRB, PTK6, RET	AAK1, ABCB6, ADAM22, ADAMTS13, ADD1, ADRA2C, AGAP2, ALDOB, ALPP, ALPPL2, ALS2CL, ANK1, APBB2, APOBEC3F, ASTN2, ATHL1, ATN1, ATP13A2, AVPR2, B3GNTL1, BAHD1, BAIAP2, BARX2, BCL2L1, BIRC7, C17orf59, C21orf2, C4BPB, C7orf43, C9orf156, CACNA1A, CACNG5, CALD1, CC2D1A, CCDC64, CCKBR, CD180, CD1C, CD6, CD7, CD79B, CDK18, CDK5R2, CEMP1, CFB, CIR1, CLEC1A, COL6A1, CORT, CPM, CRYBB2, CSF1, CTAG2, CXorf36, C…
ALL	Gefitinib_FDA:d2	Acitretin	1.3855e-22	180.26	2.11075e-18	0.0311392	0.0823718	0.0712277	1.86403e-06	0.211733	0.108312	0.594406	7.87515e-12	dx_k	d1x	21	14	0.726711	0.853388	0.913396	2.87821e-05	0.193144	0.00825157	0.182686	4.14702e-09	dx_k	d1x	21	14	ABL1, CDK7, CHEK2, CSNK1E, EGFR, EPHA6, ERBB3, ERBB4, FLT3, GAK, HIPK4, IRAK1, IRAK4, LCK, LYN, MAP2K5, MKNK1, RIPK2, SBK1, SLK, STK10	CYP19A1, ESR1, GMNN, KAT2A, KDM4A, MAPT, PLA2G7, PLK1, RAPGEF4, RARA, RXRG, TP53, USP1, VDR	ABL1, CDK7, CHEK2, CSNK1E, EGFR, EPHA6, ERBB3, ERBB4, FLT3, GAK, HIPK4, IRAK1, IRAK4, LCK, LYN, MAP2K5, MKNK1, RIPK2, SBK1, SLK, STK10	CYP19A1, ESR1, GMNN, KAT2A, KDM4A, MAPT, PLA2G7, PLK1, RAPGEF4, RARA, RXRG, TP53, USP1, VDR
ALL	Crizotinib_Kinome Scan:d2	Acitretin	1.53589e-22	180.013	2.11075e-18	0.00288797	0.574146	0.602928	0.000489639	0.0119849	1.45049e-05	0.112615	7.87515e-12	dx_k	d1x	99	14	0.740606	0.951513	0.937117	0.00322321	0.314705	0.231058	0.0168072	4.14702e-09	dx_k	d1x	98	14	ABL1, ABL2, ACVR1, ACVR1B, ALK, ANKK1, AURKA, AURKB, AXL, BLK, BMP2K, BMPR1B, CASK, CDK11A, CDK11B, CDK7, CSF1R, DCLK1, DCLK2, DDR1, DSTYK, EPHA1, EPHA2, EPHA3, EPHA4, EPHA5, EPHA6, EPHA7, EPHA8, EPHB1, EPHB4, EPHB6, FER, FES, FGR, FLT3, IGF1R, IKBKE, INSR, INSRR, IRAK1, IRAK3, JAK1, JAK2, JAK3, KIT, LCK, LIMK1, LIMK2, LTK, LYN, MAP3K12, MAP3K13, MAP3K2, MAP3K3, MAP4K1, MAP4K2, MAP4K3, MAP4K5, MA…	CYP19A1, ESR1, GMNN, KAT2A, KDM4A, MAPT, PLA2G7, PLK1, RAPGEF4, RARA, RXRG, TP53, USP1, VDR	ABL1, ABL2, ACVR1, ACVR1B, ALK, ANKK1, AURKA, AURKB, AXL, BLK, BMP2K, BMPR1B, CASK, CDK11A, CDK7, CSF1R, DCLK1, DCLK2, DDR1, DSTYK, EPHA1, EPHA2, EPHA3, EPHA4, EPHA5, EPHA6, EPHA7, EPHA8, EPHB1, EPHB4, EPHB6, FER, FES, FGR, FLT3, IGF1R, IKBKE, INSR, INSRR, IRAK1, IRAK3, JAK1, JAK2, JAK3, KIT, LCK, LIMK1, LIMK2, LTK, LYN, MAP3K12, MAP3K13, MAP3K2, MAP3K3, MAP4K1, MAP4K2, MAP4K3, MAP4K5, MAPK7, MER…	CYP19A1, ESR1, GMNN, KAT2A, KDM4A, MAPT, PLA2G7, PLK1, RAPGEF4, RARA, RXRG, TP53, USP1, VDR
ALL	Axitinib:d1	Acitretin	2.09189e-22	179.273	2.11075e-18	0.000720306	0.54172	0.567479	0.00788592	0.0112503	0.00011296	0.0381274	7.87515e-12	dx_k	d1x	98	14	0.27716	0.852781	1	0.00146049	0.136905	0.171005	0.0527779	4.14702e-09	dx_k	d1x	98	14	AAK1, ABL1, ABL2, ACVR2B, ANKK1, AURKA, AURKB, AURKC, AXL, BLK, BMP2K, BMPR1B, CAMKK1, CAMKK2, CDC42BPB, CDK16, CDKL2, CSF1R, CSK, CSNK2A2, DDR1, DDR2, EGFR, EIF2AK2, EPHB6, FGFR1, FGFR2, FGFR3, FGR, FLT1, FLT3, FLT4, GAK, GRK4, HUNK, IRAK1, ITK, JAK2, JAK3, KDR, KIT, LCK, LRRK2, MAP2K1, MAP2K2, MAP2K5, MAP3K12, MAP3K3, MAP3K4, MAP3K9, MAP4K1, MAP4K2, MAP4K3, MAP4K4, MAP4K5, MAPK10, MAPK8, MERTK,…	CYP19A1, ESR1, GMNN, KAT2A, KDM4A, MAPT, PLA2G7, PLK1, RAPGEF4, RARA, RXRG, TP53, USP1, VDR	AAK1, ABL1, ABL2, ACVR2B, ANKK1, AURKA, AURKB, AURKC, AXL, BLK, BMP2K, BMPR1B, CAMKK1, CAMKK2, CDC42BPB, CDK16, CDKL2, CSF1R, CSK, CSNK2A2, DDR1, DDR2, EGFR, EIF2AK2, EPHB6, FGFR1, FGFR2, FGFR3, FGR, FLT1, FLT3, FLT4, GAK, GRK4, HUNK, IRAK1, ITK, JAK2, JAK3, KDR, KIT, LCK, LRRK2, MAP2K1, MAP2K2, MAP2K5, MAP3K12, MAP3K3, MAP3K4, MAP3K9, MAP4K1, MAP4K2, MAP4K3, MAP4K4, MAP4K5, MAPK10, MAPK8, MERTK,…	CYP19A1, ESR1, GMNN, KAT2A, KDM4A, MAPT, PLA2G7, PLK1, RAPGEF4, RARA, RXRG, TP53, USP1, VDR
ALL	Bosutinib_LINCS:d2	Acitretin	2.24459e-22	179.104	2.11075e-18	0.00365804	0.281094	0.29982	0.0742818	0.0301082	0.00317322	0.00556857	7.87515e-12	dx_k	d1x	75	14	0.37022	0.910594	0.814187	0.000137136	0.133909	0.0659016	0.00970257	4.14702e-09	dx_k	d1x	75	14	AAK1, ABL1, ABL2, AXL, BLK, BMP2K, BMPR2, BTK, CAMK1D, CIT, CSF1R, CSK, CSNK1A1, CSNK1D, CSNK1E, DMPK, EGFR, EIF2AK1, EIF2AK4, EPHA2, EPHA3, EPHA8, ERBB2, ERBB3, ERBB4, FES, FGR, FRK, GAK, GRK4, HCK, JAK2, LCK, LYN, MAP2K1, MAP2K2, MAP2K5, MAP3K11, MAP3K2, MAP3K3, MAP3K4, MAP3K7, MAP3K9, MAP4K2, MAP4K3, MAP4K4, MAP4K5, MAPK4, MAPK6, MINK1, MYLK2, NEK2, NUAK2, PAK1, PRKCD, RET, RIOK1, RIOK3, SIK2,…	CYP19A1, ESR1, GMNN, KAT2A, KDM4A, MAPT, PLA2G7, PLK1, RAPGEF4, RARA, RXRG, TP53, USP1, VDR	AAK1, ABL1, ABL2, AXL, BLK, BMP2K, BMPR2, BTK, CAMK1D, CIT, CSF1R, CSK, CSNK1A1, CSNK1D, CSNK1E, DMPK, EGFR, EIF2AK1, EIF2AK4, EPHA2, EPHA3, EPHA8, ERBB2, ERBB3, ERBB4, FES, FGR, FRK, GAK, GRK4, HCK, JAK2, LCK, LYN, MAP2K1, MAP2K2, MAP2K5, MAP3K11, MAP3K2, MAP3K3, MAP3K4, MAP3K7, MAP3K9, MAP4K2, MAP4K3, MAP4K4, MAP4K5, MAPK4, MAPK6, MINK1, MYLK2, NEK2, NUAK2, PAK1, PRKCD, RET, RIOK1, RIOK3, SIK2,…	CYP19A1, ESR1, GMNN, KAT2A, KDM4A, MAPT, PLA2G7, PLK1, RAPGEF4, RARA, RXRG, TP53, USP1, VDR
ALL	Vandetanib_FDA:d2	GW829906X_GSK	2.31292e-22	179.032	2.11075e-18	2.80716e-05	0.0101002	1	1.09916e-11	3.02814e-12	0.183404	0.979404	0.325701	dx_k	d2x_k	54	3	0.938968	0.334339	1	0.000569426	0.257253	0.0277692	0.0125439	0.150302	dx_k	d2x_k	54	3	ABL1, ABL2, ACVR1, ACVRL1, AXL, BLK, BMPR1B, DDR1, DDR2, EGFR, EPHA1, EPHA5, EPHA6, EPHA8, EPHB1, EPHB2, EPHB4, EPHB6, ERBB3, ERBB4, FGFR1, FGR, FLT1, FLT3, FRK, FYN, GAK, HCK, IRAK4, KDR, KIT, LCK, LTK, LYN, MAP2K5, MAP4K5, MKNK1, PDGFRA, PDGFRB, PLK4, PTK6, RET, RIPK2, RIPK4, RPS6KA1, RPS6KA6, SIK2, SLK, SRC, STK10, STK35, TEK, TYRO3, YES1	EGFR, PDGFRB, YES1	ABL1, ABL2, ACVR1, ACVRL1, AXL, BLK, BMPR1B, DDR1, DDR2, EGFR, EPHA1, EPHA5, EPHA6, EPHA8, EPHB1, EPHB2, EPHB4, EPHB6, ERBB3, ERBB4, FGFR1, FGR, FLT1, FLT3, FRK, FYN, GAK, HCK, IRAK4, KDR, KIT, LCK, LTK, LYN, MAP2K5, MAP4K5, MKNK1, PDGFRA, PDGFRB, PLK4, PTK6, RET, RIPK2, RIPK4, RPS6KA1, RPS6KA6, SIK2, SLK, SRC, STK10, STK35, TEK, TYRO3, YES1	EGFR, PDGFRB, YES1
ALL	Lenvatinib_FDA:d2	betazole_HL60_UP	1.25929e-21	174.962	1.02152e-17	0.0259392	0.000926205	0.00177806	1.05569e-07	2.18837e-16	0.1536	0.158135	0.303792	dx_k	d3	20	19	0.819019	0.925233	0.435028	0.278507	0.0339651	0.0362583	0.0126429	0.977175	dx_k	d3	20	18	ABL1, EGFR, EPHB2, ERBB4, FGFR1, FGFR2, FGFR3, FGFR4, FGR, FLT4, FRK, KDR, KIT, LCK, MAP4K4, MET, PDGFRA, PDGFRB, PTK6, RET	ABCA1, AXL, BEX1, CD38, CD58, CD86, FTH1, GPR183, HLA.DRA, IGFLR1, KYNU, NR4A3, PDE4B, PPP1R16B, SCAPER, SDC2, SEL1L3, SH2D2A, THBS1	ABL1, EGFR, EPHB2, ERBB4, FGFR1, FGFR2, FGFR3, FGFR4, FGR, FLT4, FRK, KDR, KIT, LCK, MAP4K4, MET, PDGFRA, PDGFRB, PTK6, RET	ABCA1, AXL, BEX1, CD38, CD58, CD86, FTH1, GPR183, HLA.DRA, IGFLR1, KYNU, NR4A3, PDE4B, PPP1R16B, SCAPER, SEL1L3, SH2D2A, THBS1
ALL	Cabozantinib_FDA:d2	GW410563A_GSK	2.01145e-21	173.834	1.35137e-17	0.000120609	0.451164	0.730467	2.51359e-12	3.64332e-11	0.139089	0.781485	0.188845	dx_k	d2x_k	50	7	0.194398	0.141322	0.15163	0.0245281	0.893982	0.0102388	0.0868702	0.00294542	dx_k	d2x_k	50	7	AURKB, AURKC, AXL, BLK, BTK, DDR1, DDR2, EPHA2, EPHA3, EPHA4, EPHA5, EPHA6, EPHA7, EPHA8, EPHB1, EPHB2, EPHB4, FER, FGR, FLT1, FLT3, FLT4, FRK, FYN, HCK, HIPK4, KDR, KIT, LCK, LYN, MERTK, MET, MKNK2, MST1R, MUSK, NTRK1, NTRK2, NTRK3, PDGFRA, PTK2B, PTK6, RET, ROS1, SRC, SRMS, STK10, TEK, TNK1, TYRO3, YES1	ABL1, EGFR, FLT1, FLT4, KIT, PDGFRA, RET	AURKB, AURKC, AXL, BLK, BTK, DDR1, DDR2, EPHA2, EPHA3, EPHA4, EPHA5, EPHA6, EPHA7, EPHA8, EPHB1, EPHB2, EPHB4, FER, FGR, FLT1, FLT3, FLT4, FRK, FYN, HCK, HIPK4, KDR, KIT, LCK, LYN, MERTK, MET, MKNK2, MST1R, MUSK, NTRK1, NTRK2, NTRK3, PDGFRA, PTK2B, PTK6, RET, ROS1, SRC, SRMS, STK10, TEK, TNK1, TYRO3, YES1	ABL1, EGFR, FLT1, FLT4, KIT, PDGFRA, RET
ALL	KIR	Acitretin	2.24179e-21	173.573	1.35137e-17	0.287622	0.101217	0.089	2.58404e-08	0.400052	0.446306	0.722078	7.87515e-12	immuno	d1x	6	14	0.512349	0.947751	0.329419	2.8833e-05	0.37589	0.0490824	0.849473	4.14702e-09	immuno	d1x	7	14	KIR2DL1, KIR2DL3, KIR2DL4, KIR3DL1, KIR3DL2, KIR3DL3	CYP19A1, ESR1, GMNN, KAT2A, KDM4A, MAPT, PLA2G7, PLK1, RAPGEF4, RARA, RXRG, TP53, USP1, VDR	KIR2DL1, KIR2DL3, KIR2DL4, KIR2DS4, KIR3DL1, KIR3DL2, KIR3DL3	CYP19A1, ESR1, GMNN, KAT2A, KDM4A, MAPT, PLA2G7, PLK1, RAPGEF4, RARA, RXRG, TP53, USP1, VDR
ALL	Vemurafenib_FDA:d2	Acitretin	2.2523e-21	173.562	1.35137e-17	0.318808	0.660088	0.92417	0.00155699	0.0260737	7.93408e-05	0.0137753	7.87515e-12	dx_k	d1x	43	14	0.974118	0.64513	0.730396	0.000102113	0.218512	0.0390195	0.181954	4.14702e-09	dx_k	d1x	42	14	ABL1, AXL, BLK, BRAF, CAMK1, CDK19, CDK8, CSF1R, CSK, DDR1, EIF2AK4, EPHB6, FGR, FLT3, FYN, HCK, HUNK, KIT, LCK, MAP2K1, MAP2K2, MAP2K4, MAP2K5, MAP4K5, MINK1, MYLK4, PDGFRA, PDGFRB, PRKD1, PTK6, RAF1, RIPK2, SIK1, SLK, SRC, SRMS, STK3, STK36, STK4, TGFBR2, TNIK, TNK2, ZAK	CYP19A1, ESR1, GMNN, KAT2A, KDM4A, MAPT, PLA2G7, PLK1, RAPGEF4, RARA, RXRG, TP53, USP1, VDR	ABL1, AXL, BLK, BRAF, CAMK1, CDK19, CDK8, CSF1R, CSK, DDR1, EIF2AK4, EPHB6, FGR, FLT3, FYN, HCK, HUNK, KIT, LCK, MAP2K1, MAP2K2, MAP2K5, MAP4K5, MINK1, MYLK4, PDGFRA, PDGFRB, PRKD1, PTK6, RAF1, RIPK2, SIK1, SLK, SRC, SRMS, STK3, STK36, STK4, TGFBR2, TNIK, TNK2, ZAK	CYP19A1, ESR1, GMNN, KAT2A, KDM4A, MAPT, PLA2G7, PLK1, RAPGEF4, RARA, RXRG, TP53, USP1, VDR
ALL	CTLA-4	Acitretin	2.44911e-21	173.36	1.35137e-17	0.319015	0.318783	0.56134	4.75242e-09	0.370902	0.543041	0.82183	7.87515e-12	immuno	d1x	3	14	0.859853	0.548751	0.238423	3.1912e-05	0.809226	0.0511654	0.103988	4.14702e-09	immuno	d1x	3	14	CD80, CD86, CTLA4	CYP19A1, ESR1, GMNN, KAT2A, KDM4A, MAPT, PLA2G7, PLK1, RAPGEF4, RARA, RXRG, TP53, USP1, VDR	CD80, CD86, CTLA4	CYP19A1, ESR1, GMNN, KAT2A, KDM4A, MAPT, PLA2G7, PLK1, RAPGEF4, RARA, RXRG, TP53, USP1, VDR
ALL	IDO	Acitretin	2.74666e-21	173.083	1.35137e-17	0.988331	0.276183	0.852192	7.83717e-10	0.855625	0.703662	0.105652	7.87515e-12	immuno	d1x	1	14	0.315381	0.540885	0.411459	7.1617e-05	0.693345	0.0558843	0.352911	4.14702e-09	immuno	d1x	1	14	IDO1	CYP19A1, ESR1, GMNN, KAT2A, KDM4A, MAPT, PLA2G7, PLK1, RAPGEF4, RARA, RXRG, TP53, USP1, VDR	IDO1	CYP19A1, ESR1, GMNN, KAT2A, KDM4A, MAPT, PLA2G7, PLK1, RAPGEF4, RARA, RXRG, TP53, USP1, VDR
ALL	Lenvatinib_FDA:d2	Cabozantinib_FDA:d2	2.77652e-21	173.057	1.35137e-17	0.1279	2.51457e-05	0.0347641	3.99942e-10	3.74438e-12	0.343669	0.158135	0.781485	dx_k	dx_k	20	50	0.0292498	0.608997	0.0580074	0.674671	0.17798	0.0272166	0.0126429	0.0868702	dx_k	dx_k	20	50	ABL1, EGFR, EPHB2, ERBB4, FGFR1, FGFR2, FGFR3, FGFR4, FGR, FLT4, FRK, KDR, KIT, LCK, MAP4K4, MET, PDGFRA, PDGFRB, PTK6, RET	AURKB, AURKC, AXL, BLK, BTK, DDR1, DDR2, EPHA2, EPHA3, EPHA4, EPHA5, EPHA6, EPHA7, EPHA8, EPHB1, EPHB2, EPHB4, FER, FGR, FLT1, FLT3, FLT4, FRK, FYN, HCK, HIPK4, KDR, KIT, LCK, LYN, MERTK, MET, MKNK2, MST1R, MUSK, NTRK1, NTRK2, NTRK3, PDGFRA, PTK2B, PTK6, RET, ROS1, SRC, SRMS, STK10, TEK, TNK1, TYRO3, YES1	ABL1, EGFR, EPHB2, ERBB4, FGFR1, FGFR2, FGFR3, FGFR4, FGR, FLT4, FRK, KDR, KIT, LCK, MAP4K4, MET, PDGFRA, PDGFRB, PTK6, RET	AURKB, AURKC, AXL, BLK, BTK, DDR1, DDR2, EPHA2, EPHA3, EPHA4, EPHA5, EPHA6, EPHA7, EPHA8, EPHB1, EPHB2, EPHB4, FER, FGR, FLT1, FLT3, FLT4, FRK, FYN, HCK, HIPK4, KDR, KIT, LCK, LYN, MERTK, MET, MKNK2, MST1R, MUSK, NTRK1, NTRK2, NTRK3, PDGFRA, PTK2B, PTK6, RET, ROS1, SRC, SRMS, STK10, TEK, TNK1, TYRO3, YES1
ALL	Afatinib:d1	Acitretin	3.04605e-21	172.833	1.38989e-17	0.000582663	0.114157	0.064552	0.000227422	0.720042	0.444885	0.0761035	7.87515e-12	dx_k	d1x	38	14	0.925402	0.998736	0.868193	8.67786e-05	0.220926	0.0815414	0.0302419	4.14702e-09	dx_k	d1x	38	14	ABL1, AXL, BLK, CIT, CSNK1E, DYRK1A, DYRK1B, DYRK2, EGFR, EPHA6, EPHB6, ERBB2, ERBB3, ERBB4, FLT3, FRK, GAK, HCK, HIPK4, IRAK1, LCK, MAP2K5, MAPK10, MAPK14, MAPK9, MET, MKNK1, MKNK2, PHKG1, PHKG2, RIPK2, RPS6KA6, SBK1, SLK, SRC, STK10, STK17A, TXK	CYP19A1, ESR1, GMNN, KAT2A, KDM4A, MAPT, PLA2G7, PLK1, RAPGEF4, RARA, RXRG, TP53, USP1, VDR	ABL1, AXL, BLK, CIT, CSNK1E, DYRK1A, DYRK1B, DYRK2, EGFR, EPHA6, EPHB6, ERBB2, ERBB3, ERBB4, FLT3, FRK, GAK, HCK, HIPK4, IRAK1, LCK, MAP2K5, MAPK10, MAPK14, MAPK9, MET, MKNK1, MKNK2, PHKG1, PHKG2, RIPK2, RPS6KA6, SBK1, SLK, SRC, STK10, STK17A, TXK	CYP19A1, ESR1, GMNN, KAT2A, KDM4A, MAPT, PLA2G7, PLK1, RAPGEF4, RARA, RXRG, TP53, USP1, VDR
ALL	Cabozantinib_FDA:d2	GW829906X_GSK	4.28405e-21	172.01	1.8398e-17	2.20369e-05	0.701673	0.309477	6.58645e-11	4.46564e-11	0.123827	0.781485	0.325701	dx_k	d2x_k	50	3	0.167927	0.0281426	0.0191444	0.0020909	0.509076	0.0798055	0.0868702	0.150302	dx_k	d2x_k	50	3	AURKB, AURKC, AXL, BLK, BTK, DDR1, DDR2, EPHA2, EPHA3, EPHA4, EPHA5, EPHA6, EPHA7, EPHA8, EPHB1, EPHB2, EPHB4, FER, FGR, FLT1, FLT3, FLT4, FRK, FYN, HCK, HIPK4, KDR, KIT, LCK, LYN, MERTK, MET, MKNK2, MST1R, MUSK, NTRK1, NTRK2, NTRK3, PDGFRA, PTK2B, PTK6, RET, ROS1, SRC, SRMS, STK10, TEK, TNK1, TYRO3, YES1	EGFR, PDGFRB, YES1	AURKB, AURKC, AXL, BLK, BTK, DDR1, DDR2, EPHA2, EPHA3, EPHA4, EPHA5, EPHA6, EPHA7, EPHA8, EPHB1, EPHB2, EPHB4, FER, FGR, FLT1, FLT3, FLT4, FRK, FYN, HCK, HIPK4, KDR, KIT, LCK, LYN, MERTK, MET, MKNK2, MST1R, MUSK, NTRK1, NTRK2, NTRK3, PDGFRA, PTK2B, PTK6, RET, ROS1, SRC, SRMS, STK10, TEK, TNK1, TYRO3, YES1	EGFR, PDGFRB, YES1
ALL	Lenvatinib_FDA:d2	pyrvinium_HL60_UP	7.10837e-21	170.786	2.88311e-17	0.0220986	0.000260736	0.00586666	3.17254e-07	3.7669e-13	0.624196	0.158135	0.00916544	dx_k	d3	20	104	0.611191	0.453145	0.635736	0.572956	0.0310984	0.00402868	0.0126429	0.140575	dx_k	d3	20	100	ABL1, EGFR, EPHB2, ERBB4, FGFR1, FGFR2, FGFR3, FGFR4, FGR, FLT4, FRK, KDR, KIT, LCK, MAP4K4, MET, PDGFRA, PDGFRB, PTK6, RET	AMY1A, AMY1B, AMY1C, AMY2A, AMY2B, AREG, ARL4C, ATP5C1, AVPI1, BCL3, BDNF, BIRC3, BTG1, BTG2, CASP1, CCL20, CD55, CHAC1, CHST2, DUSP1, DUSP2, DUSP4, EGR3, EMP1, ENPP2, ETS2, FOS, FOSB, FOSL2, FRY, FTH1, GAB2, GEM, GPR183, GPR65, GTPBP1, H1FX, HBEGF, HEXIM1, HEY1, HIST1H2AB, HIST1H2AE, HIST1H2BC, HIST1H2BE, HIST1H2BF, HIST1H2BI, HIST1H4B, HIST1H4C, HIST1H4D, HIST1H4E, HIST1H4F, HIST1H4I, HIST1H4J,…	ABL1, EGFR, EPHB2, ERBB4, FGFR1, FGFR2, FGFR3, FGFR4, FGR, FLT4, FRK, KDR, KIT, LCK, MAP4K4, MET, PDGFRA, PDGFRB, PTK6, RET	AMY1A, AMY1B, AMY1C, AMY2B, AREG, ARL4C, ATP5C1, AVPI1, BCL3, BDNF, BIRC3, CASP1, CCL20, CD55, CEBPB, CHST2, CREM, DUSP1, DUSP2, DUSP4, EGR3, EMP1, ENPP2, ETS2, FOS, FOSB, FOSL2, FRY, FTH1, GAB2, GABARAPL1, GEM, GPR183, GPR65, GTPBP1, H1FX, HBEGF, HEXIM1, HEY1, HIST1H2AB, HIST1H2AM, HIST1H2BC, HIST1H2BE, HIST1H2BG, HIST1H2BI, HIST1H4D, HIST1H4F, HIST1H4H, HIST1H4I, HIST4H4, HSPA1A, HSPA1B, IER3, …
ALL	PD1_PDL1	Bexarotene	7.71647e-21	170.587	2.96503e-17	0.0486626	0.0698439	0.0736281	2.5794e-11	0.403542	0.240258	0.340501	2.30308e-09	immuno	d1x	5	13	0.0105845	0.175786	0.2263	1.55977e-05	0.440061	0.488265	0.422834	0.000309617	immuno	d1x	5	13	CD274, HLA.DRA, HLA.DRB1, HLA.DRB5, PDCD1	BLM, CYP19A1, ESR1, HSPB1, KAT2A, NR1H3, NR3C1, PPARG, RXRA, RXRB, RXRG, TP53, USP1	CD274, HLA.DRA, HLA.DRB1, HLA.DRB5, PDCD1	BLM, CYP19A1, ESR1, HSPB1, KAT2A, NR1H3, NR3C1, PPARG, RXRA, RXRB, RXRG, TP53, USP1
ALL	Lenvatinib_FDA:d2	securinine_HL60_DOWN	8.65392e-21	170.31	3.10583e-17	0.0374869	0.000517184	0.00852058	4.84886e-08	6.36214e-14	0.712523	0.158135	0.7936	dx_k	d3	20	63	0.129893	0.730472	0.225074	0.805443	0.0100851	0.0203798	0.0126429	0.0511393	dx_k	d3	20	64	ABL1, EGFR, EPHB2, ERBB4, FGFR1, FGFR2, FGFR3, FGFR4, FGR, FLT4, FRK, KDR, KIT, LCK, MAP4K4, MET, PDGFRA, PDGFRB, PTK6, RET	ADRB2, ARHGEF40, BCL11A, BTN3A3, C1orf106, CBFA2T3, CCNA1, CD1D, CD300A, CEBPA, CEBPE, CX3CR1, DHRS1, DIXDC1, DKK2, DLX2, DPY19L2P2, ENC1, FRMD4B, FUT7, GATA2, IFIH1, IFT74, IKBKE, IRF8, LPCAT4, MAGEF1, MYC, NCF1, NF2, NFE2, NFE2L3, NREP, PDE4A, PDGFA, PEX3, PPP1R16B, PRDM13, PTCH1, PTX3, RGS16, RHOBTB3, RNF144A, RSAD1, SEMA3G, SIX3, SLC27A2, SLC2A5, SLCO4A1, SMAD6, SOX4, SP110, SPTLC3, TBC1D9, T…	ABL1, EGFR, EPHB2, ERBB4, FGFR1, FGFR2, FGFR3, FGFR4, FGR, FLT4, FRK, KDR, KIT, LCK, MAP4K4, MET, PDGFRA, PDGFRB, PTK6, RET	ADRB2, ARHGEF40, BCL11A, BTN3A3, C1orf106, CBFA2T3, CCNA1, CD1D, CD300A, CEBPA, CEBPE, CX3CR1, DKK2, DLX2, DPY19L2P2, ENC1, FANCF, FRMD4B, FUT7, GATA2, IFIH1, IFT74, IKBKE, IRF8, LPCAT4, MAGEF1, MYC, NCF1, NF2, NFE2, NFE2L3, NREP, PDE4A, PDGFA, PEX3, PPP1R16B, PRDM13, PTCH1, PTX3, RGS16, RHOBTB3, RNF144A, RSAD1, SEMA3G, SIX3, SLC27A2, SLC2A5, SLCO4A1, SMAD6, SOX4, SP110, SPTLC3, TBC1D30, TBC1D9, …
ALL	Cabozantinib_FDA:d2	PTK-787_Kinome Scan	8.93373e-21	170.233	3.10583e-17	0.00011574	0.99384	0.993774	3.66476e-11	1.86451e-09	0.279485	0.781485	0.0763544	dx_k	d2x_k	50	8	0.30225	0.0105138	0.0123857	0.00388414	0.557633	0.00966704	0.0868702	0.0116079	dx_k	d2x_k	50	8	AURKB, AURKC, AXL, BLK, BTK, DDR1, DDR2, EPHA2, EPHA3, EPHA4, EPHA5, EPHA6, EPHA7, EPHA8, EPHB1, EPHB2, EPHB4, FER, FGR, FLT1, FLT3, FLT4, FRK, FYN, HCK, HIPK4, KDR, KIT, LCK, LYN, MERTK, MET, MKNK2, MST1R, MUSK, NTRK1, NTRK2, NTRK3, PDGFRA, PTK2B, PTK6, RET, ROS1, SRC, SRMS, STK10, TEK, TNK1, TYRO3, YES1	CSF1R, DDR1, FLT1, FLT4, KDR, KIT, PDGFRA, PDGFRB	AURKB, AURKC, AXL, BLK, BTK, DDR1, DDR2, EPHA2, EPHA3, EPHA4, EPHA5, EPHA6, EPHA7, EPHA8, EPHB1, EPHB2, EPHB4, FER, FGR, FLT1, FLT3, FLT4, FRK, FYN, HCK, HIPK4, KDR, KIT, LCK, LYN, MERTK, MET, MKNK2, MST1R, MUSK, NTRK1, NTRK2, NTRK3, PDGFRA, PTK2B, PTK6, RET, ROS1, SRC, SRMS, STK10, TEK, TNK1, TYRO3, YES1	CSF1R, DDR1, FLT1, FLT4, KDR, KIT, PDGFRA, PDGFRB
ALL	Dasatinib_RBC:d2	Acitretin	1.03886e-20	169.867	3.44745e-17	0.00118574	0.0199763	0.00999542	0.000352631	0.354674	0.457303	0.785966	7.87515e-12	dx_k	d1x	37	14	0.911048	0.546549	0.434848	0.000880661	0.295214	0.201956	0.0328834	4.14702e-09	dx_k	d1x	37	14	ABL1, ABL2, BLK, BMX, BTK, CSF1R, CSK, DDR2, EPHA1, EPHA2, EPHA3, EPHA4, EPHA5, EPHA8, EPHB1, EPHB2, EPHB3, EPHB4, ERBB4, FGR, FRK, FYN, HCK, KIT, LCK, LYN, MAP4K5, PDGFRA, PDGFRB, PTK6, SIK2, SRC, TEC, TNK2, TXK, YES1, ZAK	CYP19A1, ESR1, GMNN, KAT2A, KDM4A, MAPT, PLA2G7, PLK1, RAPGEF4, RARA, RXRG, TP53, USP1, VDR	ABL1, ABL2, BLK, BMX, BTK, CSF1R, CSK, DDR2, EPHA1, EPHA2, EPHA3, EPHA4, EPHA5, EPHA8, EPHB1, EPHB2, EPHB3, EPHB4, ERBB4, FGR, FRK, FYN, HCK, KIT, LCK, LYN, MAP4K5, PDGFRA, PDGFRB, PTK6, SIK2, SRC, TEC, TNK2, TXK, YES1, ZAK	CYP19A1, ESR1, GMNN, KAT2A, KDM4A, MAPT, PLA2G7, PLK1, RAPGEF4, RARA, RXRG, TP53, USP1, VDR
ALL	Sunitinib_RBC:d2	BMS-540215_Kinome Scan	1.12695e-20	169.67	3.57717e-17	0.369805	0.00906742	0.104006	2.77133e-12	1.05158e-09	0.194316	0.00884556	0.0501618	dx_k	d2x_k	23	21	0.814038	0.284208	0.519693	0.00410909	0.723831	0.004688	0.115475	0.00845306	dx_k	d2x_k	23	21	CAMK2A, CAMK2D, CHEK2, CLK2, CSF1R, FLT3, KIT, LCK, LRRK2, MAP4K4, MAP4K5, MELK, MINK1, MYLK2, NTRK1, NTRK2, NTRK3, NUAK1, PDGFRA, PHKG1, RET, STK4, YES1	ABL1, DDR1, EPHA6, FGFR1, FGFR2, FGFR3, FGFR4, FLT1, FLT4, KDR, KIT, MAP4K4, MINK1, PDGFRA, PDGFRB, RET, SLK, STK10, STK35, TEK, TNIK	CAMK2A, CAMK2D, CHEK2, CLK2, CSF1R, FLT3, KIT, LCK, LRRK2, MAP4K4, MAP4K5, MELK, MINK1, MYLK2, NTRK1, NTRK2, NTRK3, NUAK1, PDGFRA, PHKG1, RET, STK4, YES1	ABL1, DDR1, EPHA6, FGFR1, FGFR2, FGFR3, FGFR4, FLT1, FLT4, KDR, KIT, MAP4K4, MINK1, PDGFRA, PDGFRB, RET, SLK, STK10, STK35, TEK, TNIK
ALL	Lenvatinib_FDA:d2	corbadrine_HL60_UP	1.32471e-20	169.279	3.71963e-17	0.0333795	0.000210114	0.00988798	1.33399e-07	2.24219e-13	0.0558306	0.158135	0.569958	dx_k	d3	20	58	0.69525	0.754011	0.841293	0.834755	0.011473	0.00733622	0.0126429	0.0426571	dx_k	d3	20	58	ABL1, EGFR, EPHB2, ERBB4, FGFR1, FGFR2, FGFR3, FGFR4, FGR, FLT4, FRK, KDR, KIT, LCK, MAP4K4, MET, PDGFRA, PDGFRB, PTK6, RET	ABCA1, ANXA1, ANXA2, ARHGEF3, ARHGEF40, ARID5B, ARL4C, AXL, CCL20, CCNG2, CD38, CD86, CHN2, CHST2, CSF1R, CTSB, DNAH17, DOCK4, DUSP4, ENTPD1, EPB41L3, FAM13A, FTH1, GNG7, GPR183, HIST1H2AC, HIST1H2AG, HIST1H2AI, HIST1H2AK, HIST1H2AL, IL10RA, IL1RN, KYNU, MCTP2, MICAL2, MX2, MYO5C, NR4A2, NR4A3, PDE4B, PILRA, PLCB1, PPAP2A, PPP1R16B, RAB31, RASAL1, RBM47, SDC2, SGK1, SH3TC1, SIPA1L1, SMOX, THBS1, …	ABL1, EGFR, EPHB2, ERBB4, FGFR1, FGFR2, FGFR3, FGFR4, FGR, FLT4, FRK, KDR, KIT, LCK, MAP4K4, MET, PDGFRA, PDGFRB, PTK6, RET	ABCA1, ANXA1, ARHGEF3, ARHGEF40, ARID5B, ARL4C, AXL, CCL20, CCNG2, CD38, CD86, CDKN1C, CHN2, CHST2, CSF1R, CTSB, DNAH17, DOCK4, DUSP4, ENTPD1, EPB41L3, FAM13A, FTH1, GABARAPL1, GPR183, HIST1H2AG, HIST1H2AH, HIST1H2AK, HIST1H2AL, HIST1H2AM, IL10RA, IL1RN, KYNU, MCTP2, MICAL2, MX2, MYO5C, NR4A2, NR4A3, PDE4B, PILRA, PLCB1, PLSCR1, PPAP2A, PPP1R16B, RAB31, RASAL1, RBM47, SGK1, SH3TC1, SIPA1L1, SMOX,…
ALL	Cabozantinib_FDA:d2	Linifanib_Roche	1.36616e-20	169.204	3.71963e-17	0.000386825	0.993841	0.993865	3.18816e-11	2.07663e-09	0.247573	0.781485	0.00420392	dx_k	d2x_k	50	5	0.213604	0.011217	0.0168064	0.00572808	0.615486	0.016825	0.0868702	0.0424119	dx_k	d2x_k	50	5	AURKB, AURKC, AXL, BLK, BTK, DDR1, DDR2, EPHA2, EPHA3, EPHA4, EPHA5, EPHA6, EPHA7, EPHA8, EPHB1, EPHB2, EPHB4, FER, FGR, FLT1, FLT3, FLT4, FRK, FYN, HCK, HIPK4, KDR, KIT, LCK, LYN, MERTK, MET, MKNK2, MST1R, MUSK, NTRK1, NTRK2, NTRK3, PDGFRA, PTK2B, PTK6, RET, ROS1, SRC, SRMS, STK10, TEK, TNK1, TYRO3, YES1	CDK8, CSF1R, FLT4, KDR, PDGFRB	AURKB, AURKC, AXL, BLK, BTK, DDR1, DDR2, EPHA2, EPHA3, EPHA4, EPHA5, EPHA6, EPHA7, EPHA8, EPHB1, EPHB2, EPHB4, FER, FGR, FLT1, FLT3, FLT4, FRK, FYN, HCK, HIPK4, KDR, KIT, LCK, LYN, MERTK, MET, MKNK2, MST1R, MUSK, NTRK1, NTRK2, NTRK3, PDGFRA, PTK2B, PTK6, RET, ROS1, SRC, SRMS, STK10, TEK, TNK1, TYRO3, YES1	CDK8, CSF1R, FLT4, KDR, PDGFRB
ALL	Tofacitinib_FDA:d2	Acitretin	1.41534e-20	169.118	3.71963e-17	0.0254043	0.114313	0.0784918	9.26946e-05	0.737513	0.399414	0.477115	7.87515e-12	dx_k	d1x	14	14	0.304457	0.816977	0.868892	4.36786e-06	0.192209	0.0564782	0.190164	4.14702e-09	dx_k	d1x	14	14	DCLK3, JAK1, JAK2, JAK3, LCK, LRRK2, NUAK2, PKN1, ROCK1, ROCK2, RPS6KA2, RPS6KA6, TNK1, TYK2	CYP19A1, ESR1, GMNN, KAT2A, KDM4A, MAPT, PLA2G7, PLK1, RAPGEF4, RARA, RXRG, TP53, USP1, VDR	DCLK3, JAK1, JAK2, JAK3, LCK, LRRK2, NUAK2, PKN1, ROCK1, ROCK2, RPS6KA2, RPS6KA6, TNK1, TYK2	CYP19A1, ESR1, GMNN, KAT2A, KDM4A, MAPT, PLA2G7, PLK1, RAPGEF4, RARA, RXRG, TP53, USP1, VDR
ALL	Lenvatinib_FDA:d2	ethaverine_HL60_UP	1.42542e-20	169.101	3.71963e-17	0.0135482	0.000174406	0.000614284	2.13984e-06	2.21457e-13	0.0452122	0.158135	0.293281	dx_k	d3	20	18	0.613442	0.567423	0.647363	0.491229	0.011436	0.0173395	0.0126429	0.476285	dx_k	d3	20	18	ABL1, EGFR, EPHB2, ERBB4, FGFR1, FGFR2, FGFR3, FGFR4, FGR, FLT4, FRK, KDR, KIT, LCK, MAP4K4, MET, PDGFRA, PDGFRB, PTK6, RET	ANXA1, ARL4C, AXL, CD38, CD86, DOCK4, ENTPD1, FTH1, GRAMD1B, IFI30, KYNU, MCTP2, MICAL2, PDE4B, PIK3R2, SAT1, SDC2, THBS1	ABL1, EGFR, EPHB2, ERBB4, FGFR1, FGFR2, FGFR3, FGFR4, FGR, FLT4, FRK, KDR, KIT, LCK, MAP4K4, MET, PDGFRA, PDGFRB, PTK6, RET	ANXA1, ARL4C, AXL, CD38, CD86, DOCK4, ENTPD1, FTH1, GRAMD1B, IFI30, KYNU, MCTP2, MICAL2, PDE4B, PIK3R2, PLSCR1, SAT1, THBS1
ALL	Lenvatinib_FDA:d2	salbutamol_HL60_UP	1.42657e-20	169.099	3.71963e-17	0.0339574	0.0104172	0.00668136	5.70477e-08	1.28498e-15	0.284589	0.158135	0.533253	dx_k	d3	20	19	0.606745	0.817619	0.905922	0.510496	0.0118599	0.00567689	0.0126429	0.235001	dx_k	d3	20	19	ABL1, EGFR, EPHB2, ERBB4, FGFR1, FGFR2, FGFR3, FGFR4, FGR, FLT4, FRK, KDR, KIT, LCK, MAP4K4, MET, PDGFRA, PDGFRB, PTK6, RET	ADD3, ANXA1, ARL4C, C1orf106, CALHM2, CD38, CTSB, FTH1, GALC, GAS7, GPR183, IL10RA, KYNU, SAT1, SDC2, SEL1L3, THBS1, TIMP1, TRAF3IP3	ABL1, EGFR, EPHB2, ERBB4, FGFR1, FGFR2, FGFR3, FGFR4, FGR, FLT4, FRK, KDR, KIT, LCK, MAP4K4, MET, PDGFRA, PDGFRB, PTK6, RET	ADD3, ANXA1, ARL4C, C1orf106, CALHM2, CD38, CTSB, FTH1, GALC, GAS7, GPR183, IL10RA, KYNU, PLSCR1, SAT1, SEL1L3, THBS1, TIMP1, TRAF3IP3
ALL	Lenvatinib_FDA:d2	isoetarine_HL60_UP	1.55908e-20	168.884	3.92495e-17	0.0679778	0.000596182	0.0249225	4.5061e-08	1.29155e-13	0.0747095	0.158135	0.556029	dx_k	d3	20	48	0.166079	0.346546	0.178366	0.649648	0.0250857	0.0132252	0.0126429	0.196733	dx_k	d3	20	48	ABL1, EGFR, EPHB2, ERBB4, FGFR1, FGFR2, FGFR3, FGFR4, FGR, FLT4, FRK, KDR, KIT, LCK, MAP4K4, MET, PDGFRA, PDGFRB, PTK6, RET	ABCA1, ANXA1, ARHGEF40, ARL4C, AXL, CCL20, CCNG2, CD38, CD86, CHN2, CTSB, DNAH17, DOCK4, DUSP4, ENTPD1, EPB41L3, FAM13A, FTH1, HIST1H2AC, HP, HPR, HPSE, IL1RN, KYNU, MAFB, MEF2C, MX2, MYO5C, NR4A3, NT5E, OLR1, PHLDA1, PILRA, PLA2G7, PPAP2A, PPP1R16B, RASAL1, SAT1, SDC2, SH3TC1, SIPA1L1, SMOX, THBS1, TIMP1, TLR4, TNFSF10, TREM1, VCAN	ABL1, EGFR, EPHB2, ERBB4, FGFR1, FGFR2, FGFR3, FGFR4, FGR, FLT4, FRK, KDR, KIT, LCK, MAP4K4, MET, PDGFRA, PDGFRB, PTK6, RET	ABCA1, ANXA1, ARHGEF40, ARL4C, AXL, CCL20, CCNG2, CD38, CD86, CHN2, CREM, CTSB, DNAH17, DOCK4, DUSP4, ENTPD1, EPB41L3, FAM13A, FTH1, HP, HPR, HPSE, IL1RN, KYNU, MAFB, MEF2C, MX2, MYO5C, NR4A3, NT5E, OLR1, PHLDA1, PILRA, PLA2G7, PLSCR1, PPAP2A, PPP1R16B, RASAL1, SAT1, SH3TC1, SIPA1L1, SMOX, THBS1, TIMP1, TLR4, TNFSF10, TREM1, VCAN
ALL	Lenvatinib_FDA:d2	(-)-isoprenaline_HL60_UP	1.80299e-20	168.531	4.38771e-17	0.16706	0.000267442	0.1396	4.10757e-08	9.55545e-15	0.177712	0.158135	0.0865386	dx_k	d3	20	159	0.631932	0.711592	0.786429	0.93143	0.00490964	0.00742059	0.0126429	0.280605	dx_k	d3	20	158	ABL1, EGFR, EPHB2, ERBB4, FGFR1, FGFR2, FGFR3, FGFR4, FGR, FLT4, FRK, KDR, KIT, LCK, MAP4K4, MET, PDGFRA, PDGFRB, PTK6, RET	ABCA1, ACOT9, ACVR1, ADARB1, ADD3, AKAP13, AMY1A, AMY1B, AMY1C, AMY2A, AMY2B, AMZ2, ANKRD10, ANXA1, APOLD1, AREG, ARHGEF40, ARID5B, ARL4C, ASAH1, ATXN1, AXL, BEX1, BIN1, BMP6, BTG1, CASP1, CBLB, CCDC69, CCL20, CCL22, CCNG2, CD86, CDK19, CEP350, CFLAR, CHN2, CHST2, CLDND1, CPD, CPNE3, CPQ, CSGALNACT1, CTNNA1, CTSB, CTSK, DOCK4, DSE, DUSP1, DUSP4, ENTPD1, EPB41L3, FADS3, FAM13A, FLRT2, FOXN3, FPR1,…	ABL1, EGFR, EPHB2, ERBB4, FGFR1, FGFR2, FGFR3, FGFR4, FGR, FLT4, FRK, KDR, KIT, LCK, MAP4K4, MET, PDGFRA, PDGFRB, PTK6, RET	ABCA1, ACVR1, ADARB1, ADD3, AKAP13, AMY1A, AMY1B, AMY1C, AMY2B, AMZ2, ANKRD10, ANXA1, APOLD1, AREG, ARHGEF40, ARID5B, ARL4C, ASAH1, ATXN1, AXL, BEX1, BIN1, BMP6, CASP1, CBLB, CCDC69, CCL20, CCL22, CCNG2, CD86, CDK19, CEBPD, CEP350, CFLAR, CHN2, CHST2, CLDND1, CPD, CPNE3, CPQ, CREM, CSGALNACT1, CTNNA1, CTSB, CTSK, DOCK4, DSE, DUSP1, DUSP4, ENTPD1, EPB41L3, FADS3, FAM13A, FLRT2, FOXN3, FPR1, FTH1, …
ALL	AZD-9291_LINCS:d2	Acitretin	2.02754e-20	168.246	4.77498e-17	0.000217713	0.524923	0.464837	0.000935219	0.219262	0.799816	0.86552	7.87515e-12	dx_k	d1x	46	14	0.122996	0.510489	0.307638	0.000998084	0.159344	0.136021	0.00283993	4.14702e-09	dx_k	d1x	46	14	AAK1, ALK, BLK, BTK, CAMK2B, CSNK2A1, CSNK2A2, DAPK1, DAPK2, DAPK3, EGFR, EPHB6, ERBB2, ERBB4, FLT3, GAK, HIPK1, HIPK2, HIPK4, HUNK, IGF1R, INSR, INSRR, JAK3, LRRK2, LTK, MAP2K5, MAP4K4, MINK1, MKNK1, MKNK2, MYLK, MYO3B, PDGFRB, PLK1, PLK4, PTK2, PTK6, ROS1, RPS6KA4, STK33, TEC, TNIK, TNK1, TNK2, TXK	CYP19A1, ESR1, GMNN, KAT2A, KDM4A, MAPT, PLA2G7, PLK1, RAPGEF4, RARA, RXRG, TP53, USP1, VDR	AAK1, ALK, BLK, BTK, CAMK2B, CSNK2A1, CSNK2A2, DAPK1, DAPK2, DAPK3, EGFR, EPHB6, ERBB2, ERBB4, FLT3, GAK, HIPK1, HIPK2, HIPK4, HUNK, IGF1R, INSR, INSRR, JAK3, LRRK2, LTK, MAP2K5, MAP4K4, MINK1, MKNK1, MKNK2, MYLK, MYO3B, PDGFRB, PLK1, PLK4, PTK2, PTK6, ROS1, RPS6KA4, STK33, TEC, TNIK, TNK1, TNK2, TXK	CYP19A1, ESR1, GMNN, KAT2A, KDM4A, MAPT, PLA2G7, PLK1, RAPGEF4, RARA, RXRG, TP53, USP1, VDR
ALL	Gleevec (Imatinib)_MRC:d2	Acitretin	2.2922e-20	167.949	5.22957e-17	0.880968	0.413074	0.730754	3.80376e-08	0.762824	0.21313	0.471372	7.87515e-12	dx_k	d1x	1	14	0.335264	0.878993	0.218183	1.21877e-05	0.571446	0.0316423	0.945495	4.14702e-09	dx_k	d1x	1	14	LCK	CYP19A1, ESR1, GMNN, KAT2A, KDM4A, MAPT, PLA2G7, PLK1, RAPGEF4, RARA, RXRG, TP53, USP1, VDR	LCK	CYP19A1, ESR1, GMNN, KAT2A, KDM4A, MAPT, PLA2G7, PLK1, RAPGEF4, RARA, RXRG, TP53, USP1, VDR
ALL	Cabozantinib_FDA:d2	GW795493X_GSK	2.51852e-20	167.72	5.57182e-17	9.8985e-06	0.711101	0.434253	4.04009e-10	6.58229e-08	0.386622	0.781485	0.0422714	dx_k	d2x_k	50	14	0.233273	0.00408222	0.018893	0.0123285	0.245765	0.0351462	0.0868702	0.00220068	dx_k	d2x_k	50	14	AURKB, AURKC, AXL, BLK, BTK, DDR1, DDR2, EPHA2, EPHA3, EPHA4, EPHA5, EPHA6, EPHA7, EPHA8, EPHB1, EPHB2, EPHB4, FER, FGR, FLT1, FLT3, FLT4, FRK, FYN, HCK, HIPK4, KDR, KIT, LCK, LYN, MERTK, MET, MKNK2, MST1R, MUSK, NTRK1, NTRK2, NTRK3, PDGFRA, PTK2B, PTK6, RET, ROS1, SRC, SRMS, STK10, TEK, TNK1, TYRO3, YES1	ABL1, AURKC, CSF1R, FLT1, FLT3, FLT4, KIT, MUSK, NTRK1, NTRK2, NTRK3, PDGFRA, PDGFRB, RET	AURKB, AURKC, AXL, BLK, BTK, DDR1, DDR2, EPHA2, EPHA3, EPHA4, EPHA5, EPHA6, EPHA7, EPHA8, EPHB1, EPHB2, EPHB4, FER, FGR, FLT1, FLT3, FLT4, FRK, FYN, HCK, HIPK4, KDR, KIT, LCK, LYN, MERTK, MET, MKNK2, MST1R, MUSK, NTRK1, NTRK2, NTRK3, PDGFRA, PTK2B, PTK6, RET, ROS1, SRC, SRMS, STK10, TEK, TNK1, TYRO3, YES1	ABL1, AURKC, CSF1R, FLT1, FLT3, FLT4, KIT, MUSK, NTRK1, NTRK2, NTRK3, PDGFRA, PDGFRB, RET
ALL	Alicetinib	Acitretin	2.85693e-20	167.414	6.07206e-17	0.222769	0.307451	0.425396	3.79578e-05	0.110875	0.00854716	0.543513	7.87515e-12	dx_k	d1x	26	14	0.999583	0.347894	0.173902	0.00814245	0.441295	0.0249554	0.00439285	4.14702e-09	dx_k	d1x	26	14	ABL1, ALK, AXL, CAMKK2, CLK1, CLK2, DAPK1, DAPK2, DAPK3, FER, FLT3, GAK, HCK, HIPK4, IRAK1, LTK, MERTK, MYLK, PHKG1, PHKG2, PIM2, RET, RPS6KA1, RPS6KA4, SRMS, STK33	CYP19A1, ESR1, GMNN, KAT2A, KDM4A, MAPT, PLA2G7, PLK1, RAPGEF4, RARA, RXRG, TP53, USP1, VDR	ABL1, ALK, AXL, CAMKK2, CLK1, CLK2, DAPK1, DAPK2, DAPK3, FER, FLT3, GAK, HCK, HIPK4, IRAK1, LTK, MERTK, MYLK, PHKG1, PHKG2, PIM2, RET, RPS6KA1, RPS6KA4, SRMS, STK33	CYP19A1, ESR1, GMNN, KAT2A, KDM4A, MAPT, PLA2G7, PLK1, RAPGEF4, RARA, RXRG, TP53, USP1, VDR
ALL	Cabozantinib_FDA:d2	AST 487_Roche	2.91098e-20	167.368	6.07206e-17	0.000156332	0.323303	0.318746	7.68591e-11	9.08686e-10	0.299275	0.781485	0.0361704	dx_k	d2x_k	50	5	0.15927	0.0275725	0.0270934	0.0035295	0.626898	0.021676	0.0868702	0.0960841	dx_k	d2x_k	50	5	AURKB, AURKC, AXL, BLK, BTK, DDR1, DDR2, EPHA2, EPHA3, EPHA4, EPHA5, EPHA6, EPHA7, EPHA8, EPHB1, EPHB2, EPHB4, FER, FGR, FLT1, FLT3, FLT4, FRK, FYN, HCK, HIPK4, KDR, KIT, LCK, LYN, MERTK, MET, MKNK2, MST1R, MUSK, NTRK1, NTRK2, NTRK3, PDGFRA, PTK2B, PTK6, RET, ROS1, SRC, SRMS, STK10, TEK, TNK1, TYRO3, YES1	CDK8, KDR, MAPK14, PDGFRB, RET	AURKB, AURKC, AXL, BLK, BTK, DDR1, DDR2, EPHA2, EPHA3, EPHA4, EPHA5, EPHA6, EPHA7, EPHA8, EPHB1, EPHB2, EPHB4, FER, FGR, FLT1, FLT3, FLT4, FRK, FYN, HCK, HIPK4, KDR, KIT, LCK, LYN, MERTK, MET, MKNK2, MST1R, MUSK, NTRK1, NTRK2, NTRK3, PDGFRA, PTK2B, PTK6, RET, ROS1, SRC, SRMS, STK10, TEK, TNK1, TYRO3, YES1	CDK8, KDR, MAPK14, PDGFRB, RET
ALL	Lenvatinib_FDA:d2	Vandetanib_FDA:d2	3.27882e-20	167.079	6.64935e-17	0.271653	5.64802e-05	0.0509994	7.81033e-11	1.38924e-12	0.411945	0.158135	0.979404	dx_k	dx_k	20	54	0.631199	0.802003	0.894144	0.874124	0.0946503	0.0162834	0.0126429	0.0125439	dx_k	dx_k	20	54	ABL1, EGFR, EPHB2, ERBB4, FGFR1, FGFR2, FGFR3, FGFR4, FGR, FLT4, FRK, KDR, KIT, LCK, MAP4K4, MET, PDGFRA, PDGFRB, PTK6, RET	ABL1, ABL2, ACVR1, ACVRL1, AXL, BLK, BMPR1B, DDR1, DDR2, EGFR, EPHA1, EPHA5, EPHA6, EPHA8, EPHB1, EPHB2, EPHB4, EPHB6, ERBB3, ERBB4, FGFR1, FGR, FLT1, FLT3, FRK, FYN, GAK, HCK, IRAK4, KDR, KIT, LCK, LTK, LYN, MAP2K5, MAP4K5, MKNK1, PDGFRA, PDGFRB, PLK4, PTK6, RET, RIPK2, RIPK4, RPS6KA1, RPS6KA6, SIK2, SLK, SRC, STK10, STK35, TEK, TYRO3, YES1	ABL1, EGFR, EPHB2, ERBB4, FGFR1, FGFR2, FGFR3, FGFR4, FGR, FLT4, FRK, KDR, KIT, LCK, MAP4K4, MET, PDGFRA, PDGFRB, PTK6, RET	ABL1, ABL2, ACVR1, ACVRL1, AXL, BLK, BMPR1B, DDR1, DDR2, EGFR, EPHA1, EPHA5, EPHA6, EPHA8, EPHB1, EPHB2, EPHB4, EPHB6, ERBB3, ERBB4, FGFR1, FGR, FLT1, FLT3, FRK, FYN, GAK, HCK, IRAK4, KDR, KIT, LCK, LTK, LYN, MAP2K5, MAP4K5, MKNK1, PDGFRA, PDGFRB, PLK4, PTK6, RET, RIPK2, RIPK4, RPS6KA1, RPS6KA6, SIK2, SLK, SRC, STK10, STK35, TEK, TYRO3, YES1
ALL	Lenvatinib_FDA:d2	co-dergocrine mesilate_HL60_UP	4.48421e-20	166.318	8.84808e-17	0.523852	0.0100551	0.507883	6.46483e-09	2.44761e-15	0.149453	0.158135	0.0793874	dx_k	d3	20	117	0.680004	0.78984	0.815563	0.903382	0.00553693	0.0049358	0.0126429	0.0705865	dx_k	d3	20	113	ABL1, EGFR, EPHB2, ERBB4, FGFR1, FGFR2, FGFR3, FGFR4, FGR, FLT4, FRK, KDR, KIT, LCK, MAP4K4, MET, PDGFRA, PDGFRB, PTK6, RET	ABCA1, ACVR1, ADD3, AKAP13, ANXA1, ANXA2, APOLD1, ARHGEF40, ARL4C, ASAH1, AXL, BCL3, BEX1, CBLB, CCDC69, CCL20, CCL22, CCNG2, CD38, CD55, CD86, CDC25C, CEL, CFLAR, CHN2, CHST2, CLDND1, COL4A2, CSF1R, CSGALNACT1, CTSB, CTSK, CUL4B, CYTH1, DNAH17, DOCK4, DSE, DUSP4, ENTPD1, EPB41L3, FADS3, FAM114A1, FAM13A, FLRT2, FTH1, FUCA1, GAS2L1, GAS7, GPR183, GPR65, GPSM2, HGSNAT, HIST1H2AC, HIST1H2BD, HLA.DR…	ABL1, EGFR, EPHB2, ERBB4, FGFR1, FGFR2, FGFR3, FGFR4, FGR, FLT4, FRK, KDR, KIT, LCK, MAP4K4, MET, PDGFRA, PDGFRB, PTK6, RET	ABCA1, ACVR1, ADD3, AKAP13, ANXA1, APOLD1, ARHGEF40, ARL4C, ASAH1, AXL, BCL3, BEX1, CBLB, CCDC69, CCL20, CCL22, CCNG2, CD38, CD55, CD86, CDC25C, CEL, CFLAR, CHN2, CHST2, CLDND1, COL4A2, CREM, CSF1R, CSGALNACT1, CTSB, CTSK, CUL4B, CYTH1, DNAH17, DOCK4, DSE, DUSP4, ENTPD1, EPB41L3, FADS3, FAM114A1, FAM13A, FLRT2, FTH1, FUCA1, GABARAPL1, GAS2L1, GAS7, GPR183, GPR65, GPSM2, HGSNAT, HIST1H2BD, HLA.DRA…
ALL	Vandetanib_FDA:d2	Acitretin	5.32567e-20	165.9	1.02319e-16	0.000159866	0.19781	0.170937	0.00818013	0.191484	0.707345	0.979404	7.87515e-12	dx_k	d1x	54	14	0.646793	0.314067	0.343113	0.000563525	0.154831	0.0646595	0.0125439	4.14702e-09	dx_k	d1x	54	14	ABL1, ABL2, ACVR1, ACVRL1, AXL, BLK, BMPR1B, DDR1, DDR2, EGFR, EPHA1, EPHA5, EPHA6, EPHA8, EPHB1, EPHB2, EPHB4, EPHB6, ERBB3, ERBB4, FGFR1, FGR, FLT1, FLT3, FRK, FYN, GAK, HCK, IRAK4, KDR, KIT, LCK, LTK, LYN, MAP2K5, MAP4K5, MKNK1, PDGFRA, PDGFRB, PLK4, PTK6, RET, RIPK2, RIPK4, RPS6KA1, RPS6KA6, SIK2, SLK, SRC, STK10, STK35, TEK, TYRO3, YES1	CYP19A1, ESR1, GMNN, KAT2A, KDM4A, MAPT, PLA2G7, PLK1, RAPGEF4, RARA, RXRG, TP53, USP1, VDR	ABL1, ABL2, ACVR1, ACVRL1, AXL, BLK, BMPR1B, DDR1, DDR2, EGFR, EPHA1, EPHA5, EPHA6, EPHA8, EPHB1, EPHB2, EPHB4, EPHB6, ERBB3, ERBB4, FGFR1, FGR, FLT1, FLT3, FRK, FYN, GAK, HCK, IRAK4, KDR, KIT, LCK, LTK, LYN, MAP2K5, MAP4K5, MKNK1, PDGFRA, PDGFRB, PLK4, PTK6, RET, RIPK2, RIPK4, RPS6KA1, RPS6KA6, SIK2, SLK, SRC, STK10, STK35, TEK, TYRO3, YES1	CYP19A1, ESR1, GMNN, KAT2A, KDM4A, MAPT, PLA2G7, PLK1, RAPGEF4, RARA, RXRG, TP53, USP1, VDR
ALL	PD1_PDL1	warfarin	5.53785e-20	165.804	1.03667e-16	0.15338	0.0855279	0.575147	1.11911e-11	0.0715017	0.0288056	0.340501	1.27334e-07	immuno	d1x	5	3	0.0293946	0.589564	0.590631	4.38485e-06	0.348625	0.229388	0.422834	8.6592e-05	immuno	d1x	5	3	CD274, HLA.DRA, HLA.DRB1, HLA.DRB5, PDCD1	ALB, PPARG, TP53	CD274, HLA.DRA, HLA.DRB1, HLA.DRB5, PDCD1	ALB, PPARG, TP53
ALL	Erlotinib_FDA:d2	Acitretin	5.97783e-20	165.618	1.09106e-16	0.000504071	0.0968423	0.0557871	0.000197392	0.216552	0.391347	0.84755	7.87515e-12	dx_k	d1x	33	14	0.577739	0.666332	0.764611	0.000562795	0.215716	0.220545	0.109434	4.14702e-09	dx_k	d1x	33	14	ABL1, ABL2, AURKC, BLK, CIT, CSNK1E, DDR1, EGFR, EPHA5, EPHA6, EPHA8, ERBB4, FLT3, GAK, HIPK4, JAK3, LCK, LTK, LYN, MAP2K5, MERTK, MKNK1, MKNK2, MYLK2, RET, RIPK2, SLK, SRC, STK10, TIE1, TNK1, TNNI3K, ULK3	CYP19A1, ESR1, GMNN, KAT2A, KDM4A, MAPT, PLA2G7, PLK1, RAPGEF4, RARA, RXRG, TP53, USP1, VDR	ABL1, ABL2, AURKC, BLK, CIT, CSNK1E, DDR1, EGFR, EPHA5, EPHA6, EPHA8, ERBB4, FLT3, GAK, HIPK4, JAK3, LCK, LTK, LYN, MAP2K5, MERTK, MKNK1, MKNK2, MYLK2, RET, RIPK2, SLK, SRC, STK10, TIE1, TNK1, TNNI3K, ULK3	CYP19A1, ESR1, GMNN, KAT2A, KDM4A, MAPT, PLA2G7, PLK1, RAPGEF4, RARA, RXRG, TP53, USP1, VDR
ALL	Lenvatinib_FDA:d2	bromocriptine_HL60_UP	8.13431e-20	164.868	1.44844e-16	0.0363685	0.00290579	0.0128452	2.86129e-07	7.13124e-14	0.152013	0.158135	0.0147921	dx_k	d3	20	73	0.448341	0.763485	0.600225	0.64289	0.0329669	0.0109288	0.0126429	0.267074	dx_k	d3	20	67	ABL1, EGFR, EPHB2, ERBB4, FGFR1, FGFR2, FGFR3, FGFR4, FGR, FLT4, FRK, KDR, KIT, LCK, MAP4K4, MET, PDGFRA, PDGFRB, PTK6, RET	ADD3, AKAP13, AMY1A, AMY1B, AMY1C, AMY2A, AMY2B, ANXA1, APOBR, ARHGEF40, ARL4C, ASAH1, AXL, BAZ2B, BEX1, CCL20, CCNG2, CD38, CD55, CD86, CDK19, CDKN2C, CHN2, CSGALNACT1, CTSB, DOCK4, E2F8, EPB41L3, FCGR2A, FLRT2, FTH1, GALC, GCC2, GNG7, GPR183, HIST1H2AC, HIST1H2BD, HLA.DRA, IL10RA, KRCC1, KYNU, LITAF, LPXN, MAFB, MEF2C, MICAL2, MT1F, MT1H, MX2, NAMPT, PACSIN2, PADI4, PDE4B, PLA2G7, PPP1R16B, PTP…	ABL1, EGFR, EPHB2, ERBB4, FGFR1, FGFR2, FGFR3, FGFR4, FGR, FLT4, FRK, KDR, KIT, LCK, MAP4K4, MET, PDGFRA, PDGFRB, PTK6, RET	ADD3, AKAP13, AMY1A, AMY1B, AMY1C, AMY2B, ANXA1, APOBR, ARHGEF40, ARL4C, ASAH1, AXL, BAZ2B, BEX1, CCL20, CCNG2, CD38, CD55, CD86, CDK19, CDKN2C, CHN2, CREM, CSGALNACT1, CTSB, DOCK4, E2F8, EPB41L3, FCGR2A, FLRT2, FTH1, GABARAPL1, GALC, GCC2, GPR183, HIST1H2BD, HLA.DRA, IL10RA, KYNU, MAFB, MEF2C, MICAL2, MT1X, MX2, PACSIN2, PADI4, PDE4B, PLA2G7, PLSCR1, PPP1R16B, PTPRE, RAB31, RGS2, SAMSN1, SAT1, S…
ALL	AZD-9291_LINCS:d2	GW829906X_GSK	8.622e-20	164.726	1.49873e-16	6.88988e-06	0.00615934	1	1.24448e-10	2.64716e-10	0.598385	0.86552	0.325701	dx_k	d2x_k	46	3	0.181607	0.202418	1	0.00389589	0.5823	0.202395	0.00283993	0.150302	dx_k	d2x_k	46	3	AAK1, ALK, BLK, BTK, CAMK2B, CSNK2A1, CSNK2A2, DAPK1, DAPK2, DAPK3, EGFR, EPHB6, ERBB2, ERBB4, FLT3, GAK, HIPK1, HIPK2, HIPK4, HUNK, IGF1R, INSR, INSRR, JAK3, LRRK2, LTK, MAP2K5, MAP4K4, MINK1, MKNK1, MKNK2, MYLK, MYO3B, PDGFRB, PLK1, PLK4, PTK2, PTK6, ROS1, RPS6KA4, STK33, TEC, TNIK, TNK1, TNK2, TXK	EGFR, PDGFRB, YES1	AAK1, ALK, BLK, BTK, CAMK2B, CSNK2A1, CSNK2A2, DAPK1, DAPK2, DAPK3, EGFR, EPHB6, ERBB2, ERBB4, FLT3, GAK, HIPK1, HIPK2, HIPK4, HUNK, IGF1R, INSR, INSRR, JAK3, LRRK2, LTK, MAP2K5, MAP4K4, MINK1, MKNK1, MKNK2, MYLK, MYO3B, PDGFRB, PLK1, PLK4, PTK2, PTK6, ROS1, RPS6KA4, STK33, TEC, TNIK, TNK1, TNK2, TXK	EGFR, PDGFRB, YES1
ALL	Lenvatinib_FDA:d2	dihydroergocristine_HL60_UP	9.33842e-20	164.531	1.58551e-16	0.0100022	0.000233743	0.00247855	1.1786e-05	2.10067e-12	0.26491	0.158135	0.621258	dx_k	d3	20	73	0.777716	0.771142	0.627567	0.91309	0.00295287	0.00110183	0.0126429	0.0354786	dx_k	d3	20	72	ABL1, EGFR, EPHB2, ERBB4, FGFR1, FGFR2, FGFR3, FGFR4, FGR, FLT4, FRK, KDR, KIT, LCK, MAP4K4, MET, PDGFRA, PDGFRB, PTK6, RET	AFF1, AMY1A, AMY1B, AMY1C, AMY2A, AMY2B, ANXA2, ARL4C, ASAH1, AXL, BEX1, BTG1, BZW1, CBLB, CD38, CD86, CFLAR, CHN2, CPD, CPNE3, CTSB, CXCR4, CYTH1, DNAH17, DOCK4, DUSP4, EPB41L3, FTH1, GEM, GPR183, HGSNAT, HIST1H2BD, HLA.DRA, IFI30, IFNGR1, IL1RN, KYNU, LXN, MANBA, MX2, NQO2, NR4A2, NR4A3, OLR1, PACSIN2, PDE4B, PIK3R2, PLCB1, PRKAG2, PTPN22, RAB31, RASAL1, SAMSN1, SAT1, SATB1, SDC2, SEL1L3, SGK1,…	ABL1, EGFR, EPHB2, ERBB4, FGFR1, FGFR2, FGFR3, FGFR4, FGR, FLT4, FRK, KDR, KIT, LCK, MAP4K4, MET, PDGFRA, PDGFRB, PTK6, RET	AFF1, AMY1A, AMY1B, AMY1C, AMY2B, ARL4C, ASAH1, AXL, BEX1, BZW1, CBLB, CD38, CD86, CFLAR, CHN2, CPD, CPNE3, CREM, CTSB, CXCR4, CYTH1, DNAH17, DOCK4, DUSP4, EPB41L3, FTH1, GABARAPL1, GEM, GPR183, HGSNAT, HIST1H2BD, HLA.DRA, IFI30, IFNGR1, IL1RN, JOSD1, KYNU, MANBA, MX2, NQO2, NR4A2, NR4A3, OLR1, PACSIN2, PDE4B, PIK3R2, PLCB1, PLSCR1, PRKAG2, PTPN22, RAB31, RASAL1, SAMSN1, SAT1, SATB1, SEL1L3, SGK1…
ALL	Sunitinib_RBC:d2	GW410563A_GSK	1.00513e-19	164.352	1.66776e-16	0.188076	0.151309	0.0523707	3.19569e-12	7.97707e-10	0.149596	0.00884556	0.188845	dx_k	d2x_k	23	7	0.956744	0.242292	0.115936	0.0321138	0.847313	0.00867442	0.115475	0.00294542	dx_k	d2x_k	23	7	CAMK2A, CAMK2D, CHEK2, CLK2, CSF1R, FLT3, KIT, LCK, LRRK2, MAP4K4, MAP4K5, MELK, MINK1, MYLK2, NTRK1, NTRK2, NTRK3, NUAK1, PDGFRA, PHKG1, RET, STK4, YES1	ABL1, EGFR, FLT1, FLT4, KIT, PDGFRA, RET	CAMK2A, CAMK2D, CHEK2, CLK2, CSF1R, FLT3, KIT, LCK, LRRK2, MAP4K4, MAP4K5, MELK, MINK1, MYLK2, NTRK1, NTRK2, NTRK3, NUAK1, PDGFRA, PHKG1, RET, STK4, YES1	ABL1, EGFR, FLT1, FLT4, KIT, PDGFRA, RET
ALL	Lenvatinib_FDA:d2	nimodipine_HL60_UP	1.57024e-19	163.263	2.54752e-16	0.0304076	0.00240373	0.00255021	1.5548e-07	4.82393e-15	0.15441	0.158135	0.484243	dx_k	d3	20	11	0.709827	0.323012	0.717387	0.198323	0.128599	0.0439761	0.0126429	0.915672	dx_k	d3	20	11	ABL1, EGFR, EPHB2, ERBB4, FGFR1, FGFR2, FGFR3, FGFR4, FGR, FLT4, FRK, KDR, KIT, LCK, MAP4K4, MET, PDGFRA, PDGFRB, PTK6, RET	ABCA1, CD38, CD86, DOCK4, FTH1, KYNU, MAFB, PDE4B, SDC2, THBS1, TIMP1	ABL1, EGFR, EPHB2, ERBB4, FGFR1, FGFR2, FGFR3, FGFR4, FGR, FLT4, FRK, KDR, KIT, LCK, MAP4K4, MET, PDGFRA, PDGFRB, PTK6, RET	ABCA1, CD38, CD86, DOCK4, FTH1, KYNU, MAFB, PDE4B, PLSCR1, THBS1, TIMP1
ALL	Lenvatinib_FDA:d2	picrotoxinin_PC3_UP	1.81567e-19	162.909	2.88166e-16	0.666425	0.00775375	0.632369	7.80472e-11	2.6654e-15	0.644404	0.158135	0.520796	dx_k	d3	20	199	0.996208	0.392115	0.996223	0.929898	0.0303871	0.0105194	0.0126429	0.0799042	dx_k	d3	20	192	ABL1, EGFR, EPHB2, ERBB4, FGFR1, FGFR2, FGFR3, FGFR4, FGR, FLT4, FRK, KDR, KIT, LCK, MAP4K4, MET, PDGFRA, PDGFRB, PTK6, RET	AAK1, ABCC6, ABCC8, ADAM22, ADCY8, ADRA1A, AFF3, AIM2, ALDH6A1, APOB, ARHGDIA, ARMCX1, ATRNL1, ATXN3, AZGP1, BFSP1, BTN3A3, C14orf105, C8orf4, CA4, CALR, CAPN3, CASP1, CC2D1A, CCL2, CD1D, CD6, CDHR5, CFTR, CNOT3, COL2A1, COL6A1, CPB1, CPN2, CSHL1, CSN2, CTAG2, CYP2U1, DLGAP1, DLX6, DMP1, DNAH6, DNAJB12, DSPP, EMX1, EPHB1, ESR1, F7, FCAR, FEZF2, FGF8, FGFR2, FLT3LG, FYB, GABRA3, GAGE12J, GAGE2A, G…	ABL1, EGFR, EPHB2, ERBB4, FGFR1, FGFR2, FGFR3, FGFR4, FGR, FLT4, FRK, KDR, KIT, LCK, MAP4K4, MET, PDGFRA, PDGFRB, PTK6, RET	AAK1, ABCC6, ABCC8, ADAM22, ADCY8, ADRA1A, AFF3, AIM2, ALDH6A1, APOB, ARHGDIA, ARMCX1, ATRNL1, ATXN3, AZGP1, BCL2L1, BFSP1, BTN3A3, C14orf105, C8orf4, CA4, CALR, CAPN3, CASP1, CC2D1A, CD1D, CD6, CDHR5, CEMP1, CFTR, CNOT3, COL2A1, COL6A1, CPB1, CPN2, CSHL1, CSN2, CTAG2, CYP2U1, DLGAP1, DLX6, DMP1, DNAH6, DNAJB12, DSPP, EMX1, EPHB1, ESR1, F7, FCAR, FEZF2, FGF8, FGFR2, FLT3LG, FYB, GABRA3, GAGE1, GL…
ALL	Bosutinib_LINCS:d2	KIN001-127_LINCS	2.3801e-19	162.247	3.6971e-16	0.0134153	0.240356	0.277998	0.000254729	0.00015563	0.00357852	0.00556857	0.404032	dx_k	d2x_k	75	28	0.373417	0.0278658	0.00374968	1.75308e-07	3.09753e-05	0.119277	0.00970257	0.0836548	dx_k	d2x_k	75	28	AAK1, ABL1, ABL2, AXL, BLK, BMP2K, BMPR2, BTK, CAMK1D, CIT, CSF1R, CSK, CSNK1A1, CSNK1D, CSNK1E, DMPK, EGFR, EIF2AK1, EIF2AK4, EPHA2, EPHA3, EPHA8, ERBB2, ERBB3, ERBB4, FES, FGR, FRK, GAK, GRK4, HCK, JAK2, LCK, LYN, MAP2K1, MAP2K2, MAP2K5, MAP3K11, MAP3K2, MAP3K3, MAP3K4, MAP3K7, MAP3K9, MAP4K2, MAP4K3, MAP4K4, MAP4K5, MAPK4, MAPK6, MINK1, MYLK2, NEK2, NUAK2, PAK1, PRKCD, RET, RIOK1, RIOK3, SIK2,…	ALK, AXL, BTK, CDK7, CLK1, CLK2, DCLK3, EPHA6, FER, FLT3, IGF1R, INSR, INSRR, ITK, LCK, MAP3K4, MERTK, MUSK, NEK7, PHKG2, SRC, STK10, STK33, STK38L, TAOK3, TIE1, WEE2, YES1	AAK1, ABL1, ABL2, AXL, BLK, BMP2K, BMPR2, BTK, CAMK1D, CIT, CSF1R, CSK, CSNK1A1, CSNK1D, CSNK1E, DMPK, EGFR, EIF2AK1, EIF2AK4, EPHA2, EPHA3, EPHA8, ERBB2, ERBB3, ERBB4, FES, FGR, FRK, GAK, GRK4, HCK, JAK2, LCK, LYN, MAP2K1, MAP2K2, MAP2K5, MAP3K11, MAP3K2, MAP3K3, MAP3K4, MAP3K7, MAP3K9, MAP4K2, MAP4K3, MAP4K4, MAP4K5, MAPK4, MAPK6, MINK1, MYLK2, NEK2, NUAK2, PAK1, PRKCD, RET, RIOK1, RIOK3, SIK2,…	ALK, AXL, BTK, CDK7, CLK1, CLK2, DCLK3, EPHA6, FER, FLT3, IGF1R, INSR, INSRR, ITK, LCK, MAP3K4, MERTK, MUSK, NEK7, PHKG2, SRC, STK10, STK33, STK38L, TAOK3, TIE1, WEE2, YES1
ALL	Lenvatinib_FDA:d2	Prestwick-983_HL60_UP	3.13749e-19	161.571	4.73131e-16	0.810515	0.00567946	0.847213	2.11828e-08	1.5607e-14	0.187014	0.158135	0.128555	dx_k	d3	20	169	0.524599	0.712693	0.677309	0.962103	0.0170094	0.00346847	0.0126429	0.00923777	dx_k	d3	20	166	ABL1, EGFR, EPHB2, ERBB4, FGFR1, FGFR2, FGFR3, FGFR4, FGR, FLT4, FRK, KDR, KIT, LCK, MAP4K4, MET, PDGFRA, PDGFRB, PTK6, RET	ABCA1, ABHD6, ACOT9, ACVR1, ADARB1, ADD3, AKAP13, AMY1A, AMY1B, AMY1C, AMY2A, AMY2B, ANXA2, APOLD1, AREG, ARHGEF40, ARID5B, ARL4C, ASAH1, ATXN1, AVPI1, AXL, BEX1, BIN1, BMP6, BPGM, BTG1, CBLB, CCL22, CCNG2, CD38, CD58, CD86, CFLAR, CHN2, CHST2, COL4A2, CPNE3, CSGALNACT1, CTNNA1, CTSB, CTSK, CYTH1, DIXDC1, DNAH17, DOCK4, DSE, DST, DUSP4, EMD, ENOSF1, ENTPD1, EPB41L3, FADS3, FAM13A, FLRT2, FOS, FOX…	ABL1, EGFR, EPHB2, ERBB4, FGFR1, FGFR2, FGFR3, FGFR4, FGR, FLT4, FRK, KDR, KIT, LCK, MAP4K4, MET, PDGFRA, PDGFRB, PTK6, RET	ABCA1, ABHD6, ACVR1, ADARB1, ADD3, AKAP13, AMY1A, AMY1B, AMY1C, AMY2B, APOLD1, AREG, ARHGEF40, ARID5B, ARL4C, ASAH1, ATXN1, AVPI1, AXL, BEX1, BIN1, BMP6, BPGM, CBLB, CCL22, CCNG2, CD38, CD58, CD86, CFLAR, CHN2, CHST2, COL4A2, CPNE3, CREM, CSGALNACT1, CTNNA1, CTSB, CTSK, CYTH1, DNAH17, DOCK4, DSE, DST, DUSP4, EMD, ENOSF1, ENTPD1, EPB41L3, FADS3, FAM13A, FLRT2, FOS, FOXO1, FPR1, FTH1, FUCA1, FURIN,…
ALL	Cabozantinib_FDA:d2	Acitretin	3.17551e-19	161.541	4.73131e-16	7.94415e-05	0.163845	0.143356	0.00333165	0.262351	0.677146	0.781485	7.87515e-12	dx_k	d1x	50	14	0.14849	0.856674	0.829011	0.00112872	0.204592	0.140049	0.0868702	4.14702e-09	dx_k	d1x	50	14	AURKB, AURKC, AXL, BLK, BTK, DDR1, DDR2, EPHA2, EPHA3, EPHA4, EPHA5, EPHA6, EPHA7, EPHA8, EPHB1, EPHB2, EPHB4, FER, FGR, FLT1, FLT3, FLT4, FRK, FYN, HCK, HIPK4, KDR, KIT, LCK, LYN, MERTK, MET, MKNK2, MST1R, MUSK, NTRK1, NTRK2, NTRK3, PDGFRA, PTK2B, PTK6, RET, ROS1, SRC, SRMS, STK10, TEK, TNK1, TYRO3, YES1	CYP19A1, ESR1, GMNN, KAT2A, KDM4A, MAPT, PLA2G7, PLK1, RAPGEF4, RARA, RXRG, TP53, USP1, VDR	AURKB, AURKC, AXL, BLK, BTK, DDR1, DDR2, EPHA2, EPHA3, EPHA4, EPHA5, EPHA6, EPHA7, EPHA8, EPHB1, EPHB2, EPHB4, FER, FGR, FLT1, FLT3, FLT4, FRK, FYN, HCK, HIPK4, KDR, KIT, LCK, LYN, MERTK, MET, MKNK2, MST1R, MUSK, NTRK1, NTRK2, NTRK3, PDGFRA, PTK2B, PTK6, RET, ROS1, SRC, SRMS, STK10, TEK, TNK1, TYRO3, YES1	CYP19A1, ESR1, GMNN, KAT2A, KDM4A, MAPT, PLA2G7, PLK1, RAPGEF4, RARA, RXRG, TP53, USP1, VDR
ALL	Cabozantinib_FDA:d2	Kinome_3414_Roche	3.78379e-19	161.112	5.52486e-16	0.000339754	0.993842	0.993875	1.04245e-10	1.43974e-09	0.301167	0.781485	0.0523089	dx_k	d2x_k	50	3	0.181668	0.0263893	0.0221474	0.00297853	0.699028	0.0158351	0.0868702	0.0548845	dx_k	d2x_k	50	3	AURKB, AURKC, AXL, BLK, BTK, DDR1, DDR2, EPHA2, EPHA3, EPHA4, EPHA5, EPHA6, EPHA7, EPHA8, EPHB1, EPHB2, EPHB4, FER, FGR, FLT1, FLT3, FLT4, FRK, FYN, HCK, HIPK4, KDR, KIT, LCK, LYN, MERTK, MET, MKNK2, MST1R, MUSK, NTRK1, NTRK2, NTRK3, PDGFRA, PTK2B, PTK6, RET, ROS1, SRC, SRMS, STK10, TEK, TNK1, TYRO3, YES1	KDR, PDGFRB, RET	AURKB, AURKC, AXL, BLK, BTK, DDR1, DDR2, EPHA2, EPHA3, EPHA4, EPHA5, EPHA6, EPHA7, EPHA8, EPHB1, EPHB2, EPHB4, FER, FGR, FLT1, FLT3, FLT4, FRK, FYN, HCK, HIPK4, KDR, KIT, LCK, LYN, MERTK, MET, MKNK2, MST1R, MUSK, NTRK1, NTRK2, NTRK3, PDGFRA, PTK2B, PTK6, RET, ROS1, SRC, SRMS, STK10, TEK, TNK1, TYRO3, YES1	KDR, PDGFRB, RET
ALL	Sunitinib_RBC:d2	Kinome_242_Roche	3.98555e-19	160.985	5.70536e-16	0.186459	0.0194102	0.00157537	0.000367353	0.0316874	0.00146413	0.00884556	0.0192025	dx_k	d2x_k	23	9	0.448042	1.15954e-08	1	0.000174604	0.023663	0.224352	0.115475	0.00120166	dx_k	d2x_k	23	9	CAMK2A, CAMK2D, CHEK2, CLK2, CSF1R, FLT3, KIT, LCK, LRRK2, MAP4K4, MAP4K5, MELK, MINK1, MYLK2, NTRK1, NTRK2, NTRK3, NUAK1, PDGFRA, PHKG1, RET, STK4, YES1	CDC7, CDK2, CDK5, CDK9, DYRK1A, FLT3, MAP4K4, MINK1, PRKD3	CAMK2A, CAMK2D, CHEK2, CLK2, CSF1R, FLT3, KIT, LCK, LRRK2, MAP4K4, MAP4K5, MELK, MINK1, MYLK2, NTRK1, NTRK2, NTRK3, NUAK1, PDGFRA, PHKG1, RET, STK4, YES1	CDC7, CDK2, CDK5, CDK9, DYRK1A, FLT3, MAP4K4, MINK1, PRKD3
ALL	Tofacitinib_FDA:d2	phenoxybenzamine_MCF7_DOWN	4.4527e-19	160.713	6.25151e-16	0.0217901	0.000726265	0.0240927	8.76193e-09	2.08922e-05	0.000608112	0.477115	0.683573	dx_k	d3	14	45	0.297815	0.655677	0.506047	3.82884e-06	0.47642	0.00125363	0.190164	0.0212389	dx_k	d3	14	44	DCLK3, JAK1, JAK2, JAK3, LCK, LRRK2, NUAK2, PKN1, ROCK1, ROCK2, RPS6KA2, RPS6KA6, TNK1, TYK2	ADD3, APBB2, ARID5B, B3GNT2, CCNA2, CENPF, CENPI, CXCL12, E2F8, ESPL1, ESR1, FUT9, GHR, GJA1, JARID2, KAT6B, LGR4, LMNB1, MAT2A, MBD5, MEGF9, MMP16, MPHOSPH9, MPPED2, NBEA, NR2F2, P2RY2, PIK3R1, PKIA, PRPF4B, PRR15L, SEMA4C, SHROOM2, SLC25A12, SLC6A14, SLC9A2, SON, SSBP2, SUOX, SYT1, TANC2, TCF7L2, TXNIP, VAV3, VPS13B	DCLK3, JAK1, JAK2, JAK3, LCK, LRRK2, NUAK2, PKN1, ROCK1, ROCK2, RPS6KA2, RPS6KA6, TNK1, TYK2	ADD3, APBB2, ARID5B, B3GNT2, CENPF, CENPI, CXCL12, E2F8, ESPL1, ESR1, FUT9, GHR, GJA1, JARID2, KAT6B, LGR4, LMNB1, MAT2A, MBD5, MEGF9, MMP16, MPHOSPH9, MPPED2, NBEA, NR2F2, P2RY2, PIK3R1, PKIA, PRPF4B, PRR15L, SEMA4C, SHROOM2, SLC25A12, SLC6A14, SLC9A2, SON, SSBP2, SUOX, SYT1, TANC2, TCF7L2, TXNIP, VAV3, VPS13B
ALL	TIM-3	Acitretin	4.90797e-19	160.475	6.76069e-16	0.242301	0.277609	0.377856	8.19884e-06	0.845154	0.456952	0.439548	7.87515e-12	immuno	d1x	1	14	0.0421824	0.741216	0.112793	0.000446842	0.42162	0.0354945	0.522486	4.14702e-09	immuno	d1x	1	14	HAVCR2	CYP19A1, ESR1, GMNN, KAT2A, KDM4A, MAPT, PLA2G7, PLK1, RAPGEF4, RARA, RXRG, TP53, USP1, VDR	HAVCR2	CYP19A1, ESR1, GMNN, KAT2A, KDM4A, MAPT, PLA2G7, PLK1, RAPGEF4, RARA, RXRG, TP53, USP1, VDR
ALL	Lenvatinib_FDA:d2	cimetidine_PC3_UP	5.05978e-19	160.4	6.84072e-16	0.655637	0.118762	0.559575	8.50455e-12	4.51969e-16	0.855267	0.158135	0.612944	dx_k	d3	20	334	0.606992	0.766797	1	0.505985	0.226919	0.0180526	0.0126429	0.0872555	dx_k	d3	20	323	ABL1, EGFR, EPHB2, ERBB4, FGFR1, FGFR2, FGFR3, FGFR4, FGR, FLT4, FRK, KDR, KIT, LCK, MAP4K4, MET, PDGFRA, PDGFRB, PTK6, RET	ABCB6, ABR, ACSM3, ACTL7B, ADAMTS13, ADCY1, ADD1, AEBP1, AGAP2, AGER, ALAD, ALOX5, ALPP, ALPPL2, ANK1, ANKRD53, APOBEC3F, APOE, AR, ARHGAP35, ARHGAP4, ASMT, ATP6V0A1, AVPR2, B3GNTL1, BARX2, BCAN, BCAT2, BICD1, BIN2, BIRC7, CACNA1A, CACNA1F, CACNA2D2, CACNG5, CALCA, CALD1, CC2D1A, CCDC101, CD6, CD79B, CDHR5, CDK10, CDK5R2, CGB7, CHD5, CHTOP, CIR1, CIZ1, CLTA, COL6A1, CPM, CR1, CREBZF, CRYBB2, CSF1…	ABL1, EGFR, EPHB2, ERBB4, FGFR1, FGFR2, FGFR3, FGFR4, FGR, FLT4, FRK, KDR, KIT, LCK, MAP4K4, MET, PDGFRA, PDGFRB, PTK6, RET	ABCB6, ABR, ACSM3, ACTL7B, ADAMTS13, ADCY1, ADD1, AEBP1, AGAP2, AGER, ALAD, ALOX5, ALPP, ALPPL2, ANK1, ANKRD53, APOBEC3F, APOE, AR, ARHGAP35, ARHGAP4, ASMT, ATP6V0A1, AVPR2, B3GNTL1, BARX2, BCAN, BCAT2, BICD1, BIN2, BIRC7, C17orf59, C21orf2, CACNA1A, CACNA1F, CACNA2D2, CACNG5, CALCA, CALD1, CC2D1A, CCDC101, CD6, CD79B, CDHR5, CDK10, CDK5R2, CHD5, CHTOP, CIR1, CIZ1, CLDN5, CLTA, COL6A1, CPM, CR1, …
ALL	Lenvatinib_FDA:d2	(+)-isoprenaline_HL60_UP	5.42286e-19	160.23	7.1983e-16	0.121515	0.00741296	0.0349962	4.2271e-08	7.19713e-15	0.069116	0.158135	0.461706	dx_k	d3	20	23	0.508307	0.489204	0.640134	0.438604	0.0358758	0.0153406	0.0126429	0.684222	dx_k	d3	20	23	ABL1, EGFR, EPHB2, ERBB4, FGFR1, FGFR2, FGFR3, FGFR4, FGR, FLT4, FRK, KDR, KIT, LCK, MAP4K4, MET, PDGFRA, PDGFRB, PTK6, RET	APP, ARL4C, AXL, CCL20, CD38, CD86, CHN2, CTSB, DOCK4, ENTPD1, FAM13A, FTH1, GPR183, HLA.DRA, KYNU, MAFB, SAT1, SDC2, SEL1L3, SIPA1L1, THBS1, TIMP1, TREM1	ABL1, EGFR, EPHB2, ERBB4, FGFR1, FGFR2, FGFR3, FGFR4, FGR, FLT4, FRK, KDR, KIT, LCK, MAP4K4, MET, PDGFRA, PDGFRB, PTK6, RET	APP, ARL4C, AXL, CCL20, CD38, CD86, CHN2, CTSB, DOCK4, ENTPD1, FAM13A, FTH1, GPR183, HLA.DRA, KYNU, MAFB, PLSCR1, SAT1, SEL1L3, SIPA1L1, THBS1, TIMP1, TREM1
ALL	Dabrafenib_FDA:d2	Acitretin	6.37529e-19	159.833	8.31144e-16	0.0511488	0.392231	0.4394	0.0232944	0.0179888	0.00111687	0.146606	7.87515e-12	dx_k	d1x	122	14	0.808727	0.664584	1	0.000709814	0.127869	0.127765	0.159344	4.14702e-09	dx_k	d1x	121	14	ABL1, ABL2, ACVR1, ACVR1B, ADCK3, ADCK4, AURKB, AXL, BLK, BMPR1B, BMPR2, BRAF, BRSK1, BRSK2, BTK, BUB1, CAMK1, CAMK1D, CDK13, CDK14, CDK15, CDK16, CDK17, CDK18, CDK19, CDK2, CDK3, CDK4, CDK5, CDK7, CDK8, CDKL2, CDKL5, CIT, CLK3, CSF1R, CSK, DCLK1, DCLK2, DCLK3, DDR1, DYRK1B, EGFR, EIF2AK1, EIF2AK4, EPHA1, EPHA3, EPHB6, ERBB2, ERBB3, FGR, FRK, FYN, GAK, HCK, HIPK1, HIPK2, HIPK3, HIPK4, ITK, JAK1, …	CYP19A1, ESR1, GMNN, KAT2A, KDM4A, MAPT, PLA2G7, PLK1, RAPGEF4, RARA, RXRG, TP53, USP1, VDR	ABL1, ABL2, ACVR1, ACVR1B, ADCK3, ADCK4, AURKB, AXL, BLK, BMPR1B, BMPR2, BRAF, BRSK1, BRSK2, BTK, BUB1, CAMK1, CAMK1D, CDK13, CDK14, CDK15, CDK16, CDK17, CDK18, CDK19, CDK2, CDK3, CDK4, CDK5, CDK7, CDK8, CDKL2, CDKL5, CIT, CLK3, CSF1R, CSK, DCLK1, DCLK2, DCLK3, DDR1, DYRK1B, EGFR, EIF2AK1, EIF2AK4, EPHA1, EPHA3, EPHB6, ERBB2, ERBB3, FGR, FRK, FYN, GAK, HCK, HIPK1, HIPK2, HIPK3, HIPK4, ITK, JAK1, …	CYP19A1, ESR1, GMNN, KAT2A, KDM4A, MAPT, PLA2G7, PLK1, RAPGEF4, RARA, RXRG, TP53, USP1, VDR
ALL	Vandetanib_FDA:d2	GW410563A_GSK	7.64604e-19	159.387	9.77288e-16	6.00502e-05	0.970696	0.652042	3.72177e-11	3.31113e-10	0.207453	0.979404	0.188845	dx_k	d2x_k	54	7	0.894337	0.996741	0.996782	0.0113693	0.778649	0.0046946	0.0125439	0.00294542	dx_k	d2x_k	54	7	ABL1, ABL2, ACVR1, ACVRL1, AXL, BLK, BMPR1B, DDR1, DDR2, EGFR, EPHA1, EPHA5, EPHA6, EPHA8, EPHB1, EPHB2, EPHB4, EPHB6, ERBB3, ERBB4, FGFR1, FGR, FLT1, FLT3, FRK, FYN, GAK, HCK, IRAK4, KDR, KIT, LCK, LTK, LYN, MAP2K5, MAP4K5, MKNK1, PDGFRA, PDGFRB, PLK4, PTK6, RET, RIPK2, RIPK4, RPS6KA1, RPS6KA6, SIK2, SLK, SRC, STK10, STK35, TEK, TYRO3, YES1	ABL1, EGFR, FLT1, FLT4, KIT, PDGFRA, RET	ABL1, ABL2, ACVR1, ACVRL1, AXL, BLK, BMPR1B, DDR1, DDR2, EGFR, EPHA1, EPHA5, EPHA6, EPHA8, EPHB1, EPHB2, EPHB4, EPHB6, ERBB3, ERBB4, FGFR1, FGR, FLT1, FLT3, FRK, FYN, GAK, HCK, IRAK4, KDR, KIT, LCK, LTK, LYN, MAP2K5, MAP4K5, MKNK1, PDGFRA, PDGFRB, PLK4, PTK6, RET, RIPK2, RIPK4, RPS6KA1, RPS6KA6, SIK2, SLK, SRC, STK10, STK35, TEK, TYRO3, YES1	ABL1, EGFR, FLT1, FLT4, KIT, PDGFRA, RET
ALL	Lenvatinib_FDA:d2	alpha-ergocryptine_HL60_UP	7.76401e-19	159.35	9.77288e-16	0.036997	0.00448752	0.00422913	1.36957e-06	2.92927e-14	0.0612619	0.158135	0.639801	dx_k	d3	20	14	0.883493	0.620337	0.338094	0.271738	0.0336852	0.0136346	0.0126429	0.489451	dx_k	d3	20	13	ABL1, EGFR, EPHB2, ERBB4, FGFR1, FGFR2, FGFR3, FGFR4, FGR, FLT4, FRK, KDR, KIT, LCK, MAP4K4, MET, PDGFRA, PDGFRB, PTK6, RET	ANXA1, CCL20, CD38, CD86, DOCK4, FTH1, IDS, IL10RA, MT1F, PDE4B, SDC2, SEL1L3, SH3BP5, THBS1	ABL1, EGFR, EPHB2, ERBB4, FGFR1, FGFR2, FGFR3, FGFR4, FGR, FLT4, FRK, KDR, KIT, LCK, MAP4K4, MET, PDGFRA, PDGFRB, PTK6, RET	ANXA1, CCL20, CD38, CD86, DOCK4, FTH1, IDS, IL10RA, PDE4B, PLSCR1, SEL1L3, SH3BP5, THBS1
ALL	Alicetinib	AST 487_Roche	7.91593e-19	159.302	9.79522e-16	0.0110726	0.00315287	0.000857678	7.69691e-09	7.19024e-06	0.354883	0.543513	0.0361704	dx_k	d2x_k	26	5	0.816574	0.009608	0.00230712	0.0631982	0.307941	0.0148855	0.00439285	0.0960841	dx_k	d2x_k	26	5	ABL1, ALK, AXL, CAMKK2, CLK1, CLK2, DAPK1, DAPK2, DAPK3, FER, FLT3, GAK, HCK, HIPK4, IRAK1, LTK, MERTK, MYLK, PHKG1, PHKG2, PIM2, RET, RPS6KA1, RPS6KA4, SRMS, STK33	CDK8, KDR, MAPK14, PDGFRB, RET	ABL1, ALK, AXL, CAMKK2, CLK1, CLK2, DAPK1, DAPK2, DAPK3, FER, FLT3, GAK, HCK, HIPK4, IRAK1, LTK, MERTK, MYLK, PHKG1, PHKG2, PIM2, RET, RPS6KA1, RPS6KA4, SRMS, STK33	CDK8, KDR, MAPK14, PDGFRB, RET
ALL	Cabozantinib_FDA:d2	BMS-540215_Kinome Scan	8.49105e-19	159.13	1.03318e-15	0.0018712	0.405732	0.371026	2.32364e-10	3.88911e-09	0.226322	0.781485	0.0501618	dx_k	d2x_k	50	21	0.145484	0.0263382	0.27477	0.00323175	0.599103	0.00824939	0.0868702	0.00845306	dx_k	d2x_k	50	21	AURKB, AURKC, AXL, BLK, BTK, DDR1, DDR2, EPHA2, EPHA3, EPHA4, EPHA5, EPHA6, EPHA7, EPHA8, EPHB1, EPHB2, EPHB4, FER, FGR, FLT1, FLT3, FLT4, FRK, FYN, HCK, HIPK4, KDR, KIT, LCK, LYN, MERTK, MET, MKNK2, MST1R, MUSK, NTRK1, NTRK2, NTRK3, PDGFRA, PTK2B, PTK6, RET, ROS1, SRC, SRMS, STK10, TEK, TNK1, TYRO3, YES1	ABL1, DDR1, EPHA6, FGFR1, FGFR2, FGFR3, FGFR4, FLT1, FLT4, KDR, KIT, MAP4K4, MINK1, PDGFRA, PDGFRB, RET, SLK, STK10, STK35, TEK, TNIK	AURKB, AURKC, AXL, BLK, BTK, DDR1, DDR2, EPHA2, EPHA3, EPHA4, EPHA5, EPHA6, EPHA7, EPHA8, EPHB1, EPHB2, EPHB4, FER, FGR, FLT1, FLT3, FLT4, FRK, FYN, HCK, HIPK4, KDR, KIT, LCK, LYN, MERTK, MET, MKNK2, MST1R, MUSK, NTRK1, NTRK2, NTRK3, PDGFRA, PTK2B, PTK6, RET, ROS1, SRC, SRMS, STK10, TEK, TNK1, TYRO3, YES1	ABL1, DDR1, EPHA6, FGFR1, FGFR2, FGFR3, FGFR4, FLT1, FLT4, KDR, KIT, MAP4K4, MINK1, PDGFRA, PDGFRB, RET, SLK, STK10, STK35, TEK, TNIK
ALL	Pazopanib hydrochloride:d1	BMS-540215_Kinome Scan	9.174e-19	158.94	1.09798e-15	0.804065	0.0276137	0.324896	4.19276e-08	6.60736e-09	0.0421454	0.082231	0.0501618	dx_k	d2x_k	28	21	0.0435071	0.354956	0.0755363	0.00378729	0.0970706	0.00765905	0.00317939	0.00845306	dx_k	d2x_k	28	21	ABL1, ALK, AURKB, CDK7, CSF1R, FGFR1, FGFR3, FLT1, FLT4, FYN, IGF1R, ITK, KDR, KIT, LCK, LIMK1, LTK, MAP4K4, MAPK8, MAPK9, MET, NEK2, PDGFRA, PDGFRB, PTK2, RET, TAOK1, TNK2	ABL1, DDR1, EPHA6, FGFR1, FGFR2, FGFR3, FGFR4, FLT1, FLT4, KDR, KIT, MAP4K4, MINK1, PDGFRA, PDGFRB, RET, SLK, STK10, STK35, TEK, TNIK	ABL1, ALK, AURKB, CDK7, CSF1R, FGFR1, FGFR3, FLT1, FLT4, FYN, IGF1R, ITK, KDR, KIT, LCK, LIMK1, LTK, MAP4K4, MAPK8, MAPK9, MET, NEK2, PDGFRA, PDGFRB, PTK2, RET, TAOK1, TNK2	ABL1, DDR1, EPHA6, FGFR1, FGFR2, FGFR3, FGFR4, FLT1, FLT4, KDR, KIT, MAP4K4, MINK1, PDGFRA, PDGFRB, RET, SLK, STK10, STK35, TEK, TNIK
ALL	Pazopanib hydrochloride:d1	salbutamol_HL60_UP	1.08252e-18	158.533	1.2747e-15	0.187939	0.024749	0.0254935	4.47679e-07	1.73284e-14	0.201634	0.082231	0.533253	dx_k	d3	28	19	0.580085	0.269017	0.379458	0.846543	0.0101475	0.0121586	0.00317939	0.235001	dx_k	d3	28	19	ABL1, ALK, AURKB, CDK7, CSF1R, FGFR1, FGFR3, FLT1, FLT4, FYN, IGF1R, ITK, KDR, KIT, LCK, LIMK1, LTK, MAP4K4, MAPK8, MAPK9, MET, NEK2, PDGFRA, PDGFRB, PTK2, RET, TAOK1, TNK2	ADD3, ANXA1, ARL4C, C1orf106, CALHM2, CD38, CTSB, FTH1, GALC, GAS7, GPR183, IL10RA, KYNU, SAT1, SDC2, SEL1L3, THBS1, TIMP1, TRAF3IP3	ABL1, ALK, AURKB, CDK7, CSF1R, FGFR1, FGFR3, FLT1, FLT4, FYN, IGF1R, ITK, KDR, KIT, LCK, LIMK1, LTK, MAP4K4, MAPK8, MAPK9, MET, NEK2, PDGFRA, PDGFRB, PTK2, RET, TAOK1, TNK2	ADD3, ANXA1, ARL4C, C1orf106, CALHM2, CD38, CTSB, FTH1, GALC, GAS7, GPR183, IL10RA, KYNU, PLSCR1, SAT1, SEL1L3, THBS1, TIMP1, TRAF3IP3
ALL	Lenvatinib_FDA:d2	scopolamine_PC3_UP	1.26886e-18	158.142	1.47041e-15	0.994971	0.155429	0.884053	1.80498e-10	3.58524e-15	0.351818	0.158135	0.610161	dx_k	d3	20	358	0.996415	0.343432	0.996478	0.782216	0.0457824	0.0131698	0.0126429	0.0074819	dx_k	d3	20	349	ABL1, EGFR, EPHB2, ERBB4, FGFR1, FGFR2, FGFR3, FGFR4, FGR, FLT4, FRK, KDR, KIT, LCK, MAP4K4, MET, PDGFRA, PDGFRB, PTK6, RET	ABAT, ABCB4, ABCC6, ACOXL, ACTA2, ADAM22, ADAM28, ADAM8, ADCY8, ADRB3, AFF1, AKR1C4, ALDH6A1, ALPP, ANGPT2, ANK2, APOB, APPBP2, ARHGDIA, ARHGEF10, ARMCX1, ATF5, ATP11A, ATP1B4, ATRNL1, ATXN3L, AZGP1, BATF, BFSP2, BLK, BMP7, BMP8A, BRDT, BTN3A3, BTNL8, C10orf12, C14orf105, C8orf4, CA4, CACNA1A, CALR, CALY, CAMK1D, CAMTA1, CAPN3, CASP1, CATSPERG, CCKAR, CD300A, CD40, CD6, CD8A, CDH6, CDHR5, CEACAM1…	ABL1, EGFR, EPHB2, ERBB4, FGFR1, FGFR2, FGFR3, FGFR4, FGR, FLT4, FRK, KDR, KIT, LCK, MAP4K4, MET, PDGFRA, PDGFRB, PTK6, RET	ABAT, ABCB4, ABCC6, ACOXL, ACTA2, ADAM22, ADAM28, ADAM8, ADCY8, ADRB3, AFF1, AKR1C4, ALDH6A1, ALPP, ANGPT2, ANK2, APOB, APPBP2, ARHGDIA, ARHGEF10, ARMCX1, ATF5, ATP11A, ATP1B4, ATRNL1, ATXN3L, AZGP1, BATF, BCL2L1, BFSP2, BLK, BMP7, BRDT, BTN3A3, BTNL8, C10orf12, C14orf105, C8orf4, CA4, CACNA1A, CALR, CALY, CAMK1D, CAMTA1, CAPN3, CASP1, CATSPERG, CCDC28B, CCKAR, CD300A, CD40, CD6, CD8A, CDH6, CDHR…
ALL	Nintedanib_FDA:d2	Acitretin	1.82662e-18	157.246	2.08368e-15	0.00381344	0.589305	0.667302	0.134942	0.0491721	0.00556849	0.0617143	7.87515e-12	dx_k	d1x	154	14	0.519347	0.747294	1	0.00073101	0.106802	0.0888252	0.238	4.14702e-09	dx_k	d1x	154	14	AAK1, ABL1, ACVR1, ALK, AURKB, AURKC, AXL, BLK, BMP2K, BMPR2, BTK, CAMK1G, CAMKK1, CAMKK2, CDK14, CDK16, CDK17, CDK18, CDK4, CDK7, CHEK1, CLK1, CLK2, CLK4, CSF1R, CSNK1E, CSNK2A2, DCLK1, DCLK3, DDR1, DDR2, EPHA6, EPHB1, EPHB6, FER, FGFR1, FGFR2, FGFR3, FGR, FLT1, FLT3, FLT4, FYN, GRK1, GRK4, GSK3A, GSK3B, HIPK2, HIPK3, IGF1R, IKBKE, INSR, INSRR, IRAK1, IRAK4, ITK, JAK1, JAK2, JAK3, KDR, KIT, LATS…	CYP19A1, ESR1, GMNN, KAT2A, KDM4A, MAPT, PLA2G7, PLK1, RAPGEF4, RARA, RXRG, TP53, USP1, VDR	AAK1, ABL1, ACVR1, ALK, AURKB, AURKC, AXL, BLK, BMP2K, BMPR2, BTK, CAMK1G, CAMKK1, CAMKK2, CDK14, CDK16, CDK17, CDK18, CDK4, CDK7, CHEK1, CLK1, CLK2, CLK4, CSF1R, CSNK1E, CSNK2A2, DCLK1, DCLK3, DDR1, DDR2, EPHA6, EPHB1, EPHB6, FER, FGFR1, FGFR2, FGFR3, FGR, FLT1, FLT3, FLT4, FYN, GRK1, GRK4, GSK3A, GSK3B, HIPK2, HIPK3, IGF1R, IKBKE, INSR, INSRR, IRAK1, IRAK4, ITK, JAK1, JAK2, JAK3, KDR, KIT, LATS…	CYP19A1, ESR1, GMNN, KAT2A, KDM4A, MAPT, PLA2G7, PLK1, RAPGEF4, RARA, RXRG, TP53, USP1, VDR
ALL	Lenvatinib_FDA:d2	LY-294002_HL60_DOWN	1.87536e-18	157.181	2.10638e-15	0.0408557	0.00291997	0.0125198	3.92076e-08	1.01991e-12	0.481624	0.158135	0.720617	dx_k	d3	20	51	0.783237	0.270193	0.841739	0.519843	0.0262219	0.00493253	0.0126429	0.148872	dx_k	d3	20	46	ABL1, EGFR, EPHB2, ERBB4, FGFR1, FGFR2, FGFR3, FGFR4, FGR, FLT4, FRK, KDR, KIT, LCK, MAP4K4, MET, PDGFRA, PDGFRB, PTK6, RET	AKAP2, ATF5, BATF3, BCL11A, CACNA2D3, CBS, CCDC86, CCL2, CCND2, CHAC1, CTH, CTSG, CYP1B1, EBNA1BP2, FABP5, FCGR1A, FCGR1B, FCGR1C, HGF, HMGCS1, HP, HSPA8, HSPE1, HSPH1, INSIG1, LRP8, MSMO1, MYC, NOP16, NR2F2, ORM1, ORM2, PAK1IP1, PALM2.AKAP2, PLA2G7, PRDX4, PSAT1, PUS1, PUS7, RRS1, SACS, SERPINB2, SLC29A2, SLC7A11, SLC7A5, SOX4, SQLE, STC2, TNS1, TRIB3, YWHAQ	ABL1, EGFR, EPHB2, ERBB4, FGFR1, FGFR2, FGFR3, FGFR4, FGR, FLT4, FRK, KDR, KIT, LCK, MAP4K4, MET, PDGFRA, PDGFRB, PTK6, RET	AKAP2, ATF5, BATF3, BCL11A, CACNA2D3, CBS, CCDC86, CCND2, CTH, CTSG, CYP1B1, EBNA1BP2, FCGR1A, FCGR1B, HGF, HMGCS1, HP, HSPA8, HSPE1, HSPH1, INSIG1, LRP8, MSMO1, MYC, NOP16, NR2F2, ORM1, ORM2, PAK1IP1, PALM2.AKAP2, PLA2G7, PRDX4, PSAT1, PUS1, PUS7, RRS1, SACS, SERPINB2, SLC29A2, SLC7A11, SOX4, SQLE, STC2, TNS1, TRIB3, YWHAQ
ALL	Sunitinib_RBC:d2	GW829906X_GSK	2.37755e-18	156.596	2.62996e-15	0.178831	0.218751	0.0185539	8.30514e-11	1.2028e-10	0.184399	0.00884556	0.325701	dx_k	d2x_k	23	3	0.527563	0.228278	0.153326	0.00241466	0.361067	0.0919688	0.115475	0.150302	dx_k	d2x_k	23	3	CAMK2A, CAMK2D, CHEK2, CLK2, CSF1R, FLT3, KIT, LCK, LRRK2, MAP4K4, MAP4K5, MELK, MINK1, MYLK2, NTRK1, NTRK2, NTRK3, NUAK1, PDGFRA, PHKG1, RET, STK4, YES1	EGFR, PDGFRB, YES1	CAMK2A, CAMK2D, CHEK2, CLK2, CSF1R, FLT3, KIT, LCK, LRRK2, MAP4K4, MAP4K5, MELK, MINK1, MYLK2, NTRK1, NTRK2, NTRK3, NUAK1, PDGFRA, PHKG1, RET, STK4, YES1	EGFR, PDGFRB, YES1
ALL	Lenvatinib_FDA:d2	orciprenaline_HL60_UP	2.50176e-18	156.471	2.72606e-15	0.2557	0.00809997	0.133668	4.60058e-08	1.62964e-14	0.105306	0.158135	0.951993	dx_k	d3	20	37	0.323042	0.515456	0.316581	0.501878	0.0487271	0.00536242	0.0126429	0.36648	dx_k	d3	20	38	ABL1, EGFR, EPHB2, ERBB4, FGFR1, FGFR2, FGFR3, FGFR4, FGR, FLT4, FRK, KDR, KIT, LCK, MAP4K4, MET, PDGFRA, PDGFRB, PTK6, RET	ABCA1, ANXA1, ARL4C, AXL, CCL20, CD38, CD86, CFLAR, CHN2, COL4A2, DNAH17, DOCK4, DUSP4, EPB41L3, FTH1, GPR183, HMGB3, IL24, KYNU, MICAL2, MX2, NR4A2, NR4A3, NT5E, OLR1, PDE4B, PNOC, PPP1R16B, SAT1, SDC2, SGK1, SH3TC1, SIPA1L1, SLC16A10, SMOX, THBS1, TIMP1	ABL1, EGFR, EPHB2, ERBB4, FGFR1, FGFR2, FGFR3, FGFR4, FGR, FLT4, FRK, KDR, KIT, LCK, MAP4K4, MET, PDGFRA, PDGFRB, PTK6, RET	ABCA1, ANXA1, ARL4C, AXL, CCL20, CD38, CD86, CFLAR, CHN2, COL4A2, CREM, DNAH17, DOCK4, DUSP4, EPB41L3, FTH1, GABARAPL1, GPR183, IL24, KYNU, MICAL2, MX2, NR4A2, NR4A3, NT5E, OLR1, PDE4B, PLSCR1, PNOC, PPP1R16B, SAT1, SGK1, SH3TC1, SIPA1L1, SLC16A10, SMOX, THBS1, TIMP1
ALL	Lenvatinib_FDA:d2	fenoterol_HL60_UP	2.63138e-18	156.346	2.82514e-15	0.577289	0.0106783	0.492189	7.78069e-08	9.20851e-15	0.0790597	0.158135	0.77478	dx_k	d3	20	75	0.316822	0.47769	0.482474	0.567571	0.0159257	0.00919106	0.0126429	0.0694557	dx_k	d3	20	74	ABL1, EGFR, EPHB2, ERBB4, FGFR1, FGFR2, FGFR3, FGFR4, FGR, FLT4, FRK, KDR, KIT, LCK, MAP4K4, MET, PDGFRA, PDGFRB, PTK6, RET	ADD3, ANXA1, ANXA2, APOBR, APP, ARHGEF40, ARL4C, AXL, CALHM2, CCND3, CCNE2, CCNG2, CD38, CD55, CD86, CHN2, CPD, CTSB, CYTH4, FAM111A, FCGR2A, FGL2, FLOT1, FTH1, GAS7, GPR183, HPSE, ID2, IL10RA, KRCC1, KYNU, LPAR6, LPP, MAFB, METTL7A, MX2, PCDHGA1, PCDHGA10, PCDHGA11, PCDHGA12, PCDHGA2, PCDHGA3, PCDHGA4, PCDHGA5, PCDHGA6, PCDHGA7, PCDHGA8, PCDHGA9, PCDHGB1, PCDHGB2, PCDHGB3, PCDHGB4, PCDHGB6, PCDH…	ABL1, EGFR, EPHB2, ERBB4, FGFR1, FGFR2, FGFR3, FGFR4, FGR, FLT4, FRK, KDR, KIT, LCK, MAP4K4, MET, PDGFRA, PDGFRB, PTK6, RET	ADD3, ANXA1, APOBR, APP, ARHGEF40, ARL4C, AXL, CALHM2, CCND3, CCNE2, CCNG2, CD38, CD55, CD86, CHN2, CPD, CTSB, CYTH4, FAM111A, FCGR2A, FGL2, FLOT1, FTH1, GABARAPL1, GAS7, GPR183, HPSE, IL10RA, KYNU, LPAR6, LPP, MAFB, METTL7A, MX2, PCDHGA1, PCDHGA10, PCDHGA11, PCDHGA12, PCDHGA2, PCDHGA3, PCDHGA4, PCDHGA5, PCDHGA6, PCDHGA7, PCDHGA8, PCDHGA9, PCDHGB1, PCDHGB2, PCDHGB3, PCDHGB4, PCDHGB5, PCDHGB6, PCD…
ALL	Lenvatinib_FDA:d2	zardaverine_HL60_UP	2.75522e-18	156.233	2.91522e-15	0.108293	0.00729944	0.0798873	2.68993e-07	5.10127e-14	0.0782	0.158135	0.412057	dx_k	d3	20	76	0.378422	0.952401	0.267678	0.561985	0.0454508	0.00948978	0.0126429	0.0909374	dx_k	d3	20	77	ABL1, EGFR, EPHB2, ERBB4, FGFR1, FGFR2, FGFR3, FGFR4, FGR, FLT4, FRK, KDR, KIT, LCK, MAP4K4, MET, PDGFRA, PDGFRB, PTK6, RET	ABCA1, AREG, ARL4C, AVPI1, AXL, B4GALT1, BMP6, CCL22, CD38, CD86, CFLAR, CHN2, CSGALNACT1, CTSB, DNAH17, DOCK4, DUSP4, ENTPD1, FAM13A, FLRT2, FPR1, FTH1, GAB2, GEM, GPR183, GRAMD1B, HGSNAT, HIST1H4B, HIST1H4C, HIST1H4D, HIST1H4E, HIST1H4F, HIST1H4I, HIST1H4J, HIST4H4, HOMER1, IFI30, IL10RA, IL11, IL1B, IL1RN, IL24, ISG20, KYNU, LRRC23, MCTP2, MICAL2, MX2, NQO2, NR4A2, NR4A3, NT5E, OLR1, PDE4B, PD…	ABL1, EGFR, EPHB2, ERBB4, FGFR1, FGFR2, FGFR3, FGFR4, FGR, FLT4, FRK, KDR, KIT, LCK, MAP4K4, MET, PDGFRA, PDGFRB, PTK6, RET	ABCA1, AREG, ARL4C, AVPI1, AXL, B4GALT1, BMP6, CCL22, CD38, CD86, CFLAR, CHN2, CREM, CSGALNACT1, CTSB, DNAH17, DOCK4, DUSP4, ENTPD1, FAM13A, FLRT2, FPR1, FTH1, GAB2, GABARAPL1, GEM, GPR183, GRAMD1B, HGSNAT, HIST1H4D, HIST1H4F, HIST1H4H, HIST1H4I, HIST4H4, HOMER1, ID3, IER3, IFI30, IL10RA, IL11, IL1B, IL1RN, IL24, KYNU, LRRC23, MCTP2, MICAL2, MX2, NQO2, NR4A2, NR4A3, NT5E, OLR1, PDE4B, PDE4D, PIK3…
ALL	Pazopanib hydrochloride:d1	Linifanib_Roche	3.22427e-18	155.845	3.36277e-15	0.688401	0.119158	1	2.02677e-09	1.93955e-09	0.129636	0.082231	0.00420392	dx_k	d2x_k	28	5	0.128082	0.173492	0.0994842	0.00919102	0.182438	0.0199527	0.00317939	0.0424119	dx_k	d2x_k	28	5	ABL1, ALK, AURKB, CDK7, CSF1R, FGFR1, FGFR3, FLT1, FLT4, FYN, IGF1R, ITK, KDR, KIT, LCK, LIMK1, LTK, MAP4K4, MAPK8, MAPK9, MET, NEK2, PDGFRA, PDGFRB, PTK2, RET, TAOK1, TNK2	CDK8, CSF1R, FLT4, KDR, PDGFRB	ABL1, ALK, AURKB, CDK7, CSF1R, FGFR1, FGFR3, FLT1, FLT4, FYN, IGF1R, ITK, KDR, KIT, LCK, LIMK1, LTK, MAP4K4, MAPK8, MAPK9, MET, NEK2, PDGFRA, PDGFRB, PTK2, RET, TAOK1, TNK2	CDK8, CSF1R, FLT4, KDR, PDGFRB
ALL	Lenvatinib_FDA:d2	tolnaftate_PC3_UP	3.33945e-18	155.758	3.43385e-15	0.17865	0.0798102	0.20192	1.99163e-09	6.81008e-15	0.432607	0.158135	0.562855	dx_k	d3	20	210	0.996233	0.73534	0.996264	0.878841	0.0186051	0.00695653	0.0126429	0.0953686	dx_k	d3	20	202	ABL1, EGFR, EPHB2, ERBB4, FGFR1, FGFR2, FGFR3, FGFR4, FGR, FLT4, FRK, KDR, KIT, LCK, MAP4K4, MET, PDGFRA, PDGFRB, PTK6, RET	ABAT, ABCC6, ADCY8, ADRB1, AFF1, AFF2, AGRN, AIM2, ALDH6A1, ALPP, ANKRD53, ANP32D, APOC2, APOC4, APOH, APP, ARHGDIA, ARHGEF10, ATP1B4, ATRNL1, ATXN3L, AZGP1, B3GALT2, BLVRA, BMP3, BMP8A, BTN3A3, C21orf62, C6orf10, C8orf4, CA4, CACNA1A, CALR, CALY, CAPN3, CASP1, CATSPERG, CD6, CD84, CDK10, CEACAM7, CHI3L1, CHRNA1, CLEC10A, CNOT3, COL4A3, COMP, CROCC, CSH1, CSH2, CSHL1, CTNNA1, CUX2, CXCL14, CYLC2,…	ABL1, EGFR, EPHB2, ERBB4, FGFR1, FGFR2, FGFR3, FGFR4, FGR, FLT4, FRK, KDR, KIT, LCK, MAP4K4, MET, PDGFRA, PDGFRB, PTK6, RET	ABAT, ABCC6, ADCY8, ADRB1, AFF1, AFF2, AGRN, AIM2, ALDH6A1, ALPP, ANKRD53, ANP32D, APOC2, APOC4, APOH, APP, ARHGDIA, ARHGEF10, ATP1B4, ATRNL1, ATXN3L, AZGP1, B3GALT2, BLVRA, BMP3, BTN3A3, C21orf62, C8orf4, CA4, CACNA1A, CALR, CALY, CAPN3, CASP1, CATSPERG, CD6, CD84, CDK10, CEACAM7, CHI3L1, CHRNA1, CLEC10A, CNOT3, COL4A3, COMP, CROCC, CSH1, CSH2, CSHL1, CTNNA1, CUX2, CYLC2, CYP39A1, CYSLTR1, DLGAP…
ALL	Afatinib:d1	GW829906X_GSK	4.79527e-18	154.865	4.86234e-15	0.00040447	0.353285	0.937693	7.55298e-10	6.19137e-08	0.231876	0.0761035	0.325701	dx_k	d2x_k	38	3	0.910822	0.0158975	0.00762723	0.000278537	0.438337	0.106592	0.0302419	0.150302	dx_k	d2x_k	38	3	ABL1, AXL, BLK, CIT, CSNK1E, DYRK1A, DYRK1B, DYRK2, EGFR, EPHA6, EPHB6, ERBB2, ERBB3, ERBB4, FLT3, FRK, GAK, HCK, HIPK4, IRAK1, LCK, MAP2K5, MAPK10, MAPK14, MAPK9, MET, MKNK1, MKNK2, PHKG1, PHKG2, RIPK2, RPS6KA6, SBK1, SLK, SRC, STK10, STK17A, TXK	EGFR, PDGFRB, YES1	ABL1, AXL, BLK, CIT, CSNK1E, DYRK1A, DYRK1B, DYRK2, EGFR, EPHA6, EPHB6, ERBB2, ERBB3, ERBB4, FLT3, FRK, GAK, HCK, HIPK4, IRAK1, LCK, MAP2K5, MAPK10, MAPK14, MAPK9, MET, MKNK1, MKNK2, PHKG1, PHKG2, RIPK2, RPS6KA6, SBK1, SLK, SRC, STK10, STK17A, TXK	EGFR, PDGFRB, YES1
ALL	Cabozantinib_FDA:d2	AZD-1152HQPA_Kinome Scan	5.3256e-18	154.605	5.32611e-15	0.000239999	0.158732	0.0936032	3.5276e-09	5.20963e-07	0.524184	0.781485	0.515597	dx_k	d2x_k	50	22	0.797771	0.000240038	0.000141857	0.0831359	0.975681	0.0329062	0.0868702	0.0307225	dx_k	d2x_k	50	22	AURKB, AURKC, AXL, BLK, BTK, DDR1, DDR2, EPHA2, EPHA3, EPHA4, EPHA5, EPHA6, EPHA7, EPHA8, EPHB1, EPHB2, EPHB4, FER, FGR, FLT1, FLT3, FLT4, FRK, FYN, HCK, HIPK4, KDR, KIT, LCK, LYN, MERTK, MET, MKNK2, MST1R, MUSK, NTRK1, NTRK2, NTRK3, PDGFRA, PTK2B, PTK6, RET, ROS1, SRC, SRMS, STK10, TEK, TNK1, TYRO3, YES1	ABL1, AURKA, AURKB, AURKC, AXL, CDK11A, EGFR, EPHB6, ERBB4, FLT1, FLT3, HIPK4, KDR, KIT, LCK, MAP2K5, MAP3K7, MAP4K5, PDGFRA, PDGFRB, RET, TIE1	AURKB, AURKC, AXL, BLK, BTK, DDR1, DDR2, EPHA2, EPHA3, EPHA4, EPHA5, EPHA6, EPHA7, EPHA8, EPHB1, EPHB2, EPHB4, FER, FGR, FLT1, FLT3, FLT4, FRK, FYN, HCK, HIPK4, KDR, KIT, LCK, LYN, MERTK, MET, MKNK2, MST1R, MUSK, NTRK1, NTRK2, NTRK3, PDGFRA, PTK2B, PTK6, RET, ROS1, SRC, SRMS, STK10, TEK, TNK1, TYRO3, YES1	ABL1, AURKA, AURKB, AURKC, AXL, CDK11A, EGFR, EPHB6, ERBB4, FLT1, FLT3, HIPK4, KDR, KIT, LCK, MAP2K5, MAP3K7, MAP4K5, PDGFRA, PDGFRB, RET, TIE1
ALL	Pazopanib hydrochloride:d1	co-dergocrine mesilate_HL60_UP	5.80997e-18	154.39	5.732e-15	0.146388	0.143382	0.177677	5.0476e-07	2.51338e-13	0.125202	0.082231	0.0793874	dx_k	d3	28	117	0.604036	0.397995	0.986103	0.518652	0.00305013	0.00916474	0.00317939	0.0705865	dx_k	d3	28	113	ABL1, ALK, AURKB, CDK7, CSF1R, FGFR1, FGFR3, FLT1, FLT4, FYN, IGF1R, ITK, KDR, KIT, LCK, LIMK1, LTK, MAP4K4, MAPK8, MAPK9, MET, NEK2, PDGFRA, PDGFRB, PTK2, RET, TAOK1, TNK2	ABCA1, ACVR1, ADD3, AKAP13, ANXA1, ANXA2, APOLD1, ARHGEF40, ARL4C, ASAH1, AXL, BCL3, BEX1, CBLB, CCDC69, CCL20, CCL22, CCNG2, CD38, CD55, CD86, CDC25C, CEL, CFLAR, CHN2, CHST2, CLDND1, COL4A2, CSF1R, CSGALNACT1, CTSB, CTSK, CUL4B, CYTH1, DNAH17, DOCK4, DSE, DUSP4, ENTPD1, EPB41L3, FADS3, FAM114A1, FAM13A, FLRT2, FTH1, FUCA1, GAS2L1, GAS7, GPR183, GPR65, GPSM2, HGSNAT, HIST1H2AC, HIST1H2BD, HLA.DR…	ABL1, ALK, AURKB, CDK7, CSF1R, FGFR1, FGFR3, FLT1, FLT4, FYN, IGF1R, ITK, KDR, KIT, LCK, LIMK1, LTK, MAP4K4, MAPK8, MAPK9, MET, NEK2, PDGFRA, PDGFRB, PTK2, RET, TAOK1, TNK2	ABCA1, ACVR1, ADD3, AKAP13, ANXA1, APOLD1, ARHGEF40, ARL4C, ASAH1, AXL, BCL3, BEX1, CBLB, CCDC69, CCL20, CCL22, CCNG2, CD38, CD55, CD86, CDC25C, CEL, CFLAR, CHN2, CHST2, CLDND1, COL4A2, CREM, CSF1R, CSGALNACT1, CTSB, CTSK, CUL4B, CYTH1, DNAH17, DOCK4, DSE, DUSP4, ENTPD1, EPB41L3, FADS3, FAM114A1, FAM13A, FLRT2, FTH1, FUCA1, GABARAPL1, GAS2L1, GAS7, GPR183, GPR65, GPSM2, HGSNAT, HIST1H2BD, HLA.DRA…
ALL	Lenvatinib_FDA:d2	15-delta prostaglandin J2_HL60_DOWN	6.27171e-18	154.201	6.10505e-15	0.0574259	0.0239194	0.0528775	1.81235e-08	9.89026e-14	0.596758	0.158135	0.600278	dx_k	d3	20	93	0.996578	0.168373	0.996561	0.807829	0.00852849	0.010411	0.0126429	0.293167	dx_k	d3	20	90	ABL1, EGFR, EPHB2, ERBB4, FGFR1, FGFR2, FGFR3, FGFR4, FGR, FLT4, FRK, KDR, KIT, LCK, MAP4K4, MET, PDGFRA, PDGFRB, PTK6, RET	ADRB2, AK2, AKAP1, AKAP2, ATP8B4, BATF3, BCL11A, BCL2, C10orf2, C1orf106, C21orf33, CACNA2D3, CAD, CCDC85B, CCDC86, CCL2, CCND2, CCR2, CD300A, CD3EAP, CEBPE, CHST12, CLTCL1, CTDSP1, DDHD2, DDX10, DLX2, ELOVL6, EXOSC5, EXOSC7, FBXO41, FLT3, FUT4, FUT7, GATA2, GFI1, GPD1L, HGF, IFRD2, IKZF1, IRF8, ITGA4, KBTBD11, KIAA0930, KIF21B, LGR4, LPCAT4, LYST, METTL1, MFNG, MINA, MMACHC, MSH5, MYB, MYC, NAV3…	ABL1, EGFR, EPHB2, ERBB4, FGFR1, FGFR2, FGFR3, FGFR4, FGR, FLT4, FRK, KDR, KIT, LCK, MAP4K4, MET, PDGFRA, PDGFRB, PTK6, RET	ADRB2, AK2, AKAP1, AKAP2, ATP8B4, BATF3, BCL11A, C10orf2, C1orf106, C21orf33, CACNA2D3, CAD, CCDC85B, CCDC86, CCND2, CCR2, CD300A, CD3EAP, CEBPE, CHST12, CLTCL1, CTDSP1, DDHD2, DDX10, DLX2, ELOVL6, EXOSC7, FBXO41, FLT3, FUT4, FUT7, GATA2, GFI1, GPD1L, HGF, IFRD2, IKZF1, IRF8, ITGA4, KBTBD11, KIAA0930, KIF21B, LGR4, LPCAT4, LYST, METTL1, MFNG, MINA, MMACHC, MSH5, MYB, MYC, NAV3, NFE2, NOP16, NR2F2…
ALL	Pazopanib hydrochloride:d1	betazole_HL60_UP	6.53294e-18	154.1	6.27566e-15	0.443483	0.0215376	0.0927498	6.3864e-07	2.63759e-15	0.0938696	0.082231	0.303792	dx_k	d3	28	19	0.123208	0.721599	0.51178	0.433714	0.0304219	0.0528323	0.00317939	0.977175	dx_k	d3	28	18	ABL1, ALK, AURKB, CDK7, CSF1R, FGFR1, FGFR3, FLT1, FLT4, FYN, IGF1R, ITK, KDR, KIT, LCK, LIMK1, LTK, MAP4K4, MAPK8, MAPK9, MET, NEK2, PDGFRA, PDGFRB, PTK2, RET, TAOK1, TNK2	ABCA1, AXL, BEX1, CD38, CD58, CD86, FTH1, GPR183, HLA.DRA, IGFLR1, KYNU, NR4A3, PDE4B, PPP1R16B, SCAPER, SDC2, SEL1L3, SH2D2A, THBS1	ABL1, ALK, AURKB, CDK7, CSF1R, FGFR1, FGFR3, FLT1, FLT4, FYN, IGF1R, ITK, KDR, KIT, LCK, LIMK1, LTK, MAP4K4, MAPK8, MAPK9, MET, NEK2, PDGFRA, PDGFRB, PTK2, RET, TAOK1, TNK2	ABCA1, AXL, BEX1, CD38, CD58, CD86, FTH1, GPR183, HLA.DRA, IGFLR1, KYNU, NR4A3, PDE4B, PPP1R16B, SCAPER, SEL1L3, SH2D2A, THBS1
ALL	Cabozantinib_FDA:d2	Kinome_3297_Roche	8.60628e-18	153.418	8.05537e-15	0.000406436	0.993845	0.993911	9.41199e-10	6.13794e-09	0.307477	0.781485	0.0906072	dx_k	d2x_k	50	2	0.0868524	0.0314093	0.0525384	0.000877427	0.414441	0.0225618	0.0868702	0.094034	dx_k	d2x_k	50	2	AURKB, AURKC, AXL, BLK, BTK, DDR1, DDR2, EPHA2, EPHA3, EPHA4, EPHA5, EPHA6, EPHA7, EPHA8, EPHB1, EPHB2, EPHB4, FER, FGR, FLT1, FLT3, FLT4, FRK, FYN, HCK, HIPK4, KDR, KIT, LCK, LYN, MERTK, MET, MKNK2, MST1R, MUSK, NTRK1, NTRK2, NTRK3, PDGFRA, PTK2B, PTK6, RET, ROS1, SRC, SRMS, STK10, TEK, TNK1, TYRO3, YES1	KDR, PDGFRB	AURKB, AURKC, AXL, BLK, BTK, DDR1, DDR2, EPHA2, EPHA3, EPHA4, EPHA5, EPHA6, EPHA7, EPHA8, EPHB1, EPHB2, EPHB4, FER, FGR, FLT1, FLT3, FLT4, FRK, FYN, HCK, HIPK4, KDR, KIT, LCK, LYN, MERTK, MET, MKNK2, MST1R, MUSK, NTRK1, NTRK2, NTRK3, PDGFRA, PTK2B, PTK6, RET, ROS1, SRC, SRMS, STK10, TEK, TNK1, TYRO3, YES1	KDR, PDGFRB
ALL	Cabozantinib_FDA:d2	Kinome_403_Roche	8.60628e-18	153.418	8.05537e-15	0.000406436	0.993845	0.993911	9.41199e-10	6.13794e-09	0.307477	0.781485	0.0906072	dx_k	d2x_k	50	2	0.0868524	0.0314093	0.0525384	0.000877427	0.414441	0.0225618	0.0868702	0.094034	dx_k	d2x_k	50	2	AURKB, AURKC, AXL, BLK, BTK, DDR1, DDR2, EPHA2, EPHA3, EPHA4, EPHA5, EPHA6, EPHA7, EPHA8, EPHB1, EPHB2, EPHB4, FER, FGR, FLT1, FLT3, FLT4, FRK, FYN, HCK, HIPK4, KDR, KIT, LCK, LYN, MERTK, MET, MKNK2, MST1R, MUSK, NTRK1, NTRK2, NTRK3, PDGFRA, PTK2B, PTK6, RET, ROS1, SRC, SRMS, STK10, TEK, TNK1, TYRO3, YES1	KDR, PDGFRB	AURKB, AURKC, AXL, BLK, BTK, DDR1, DDR2, EPHA2, EPHA3, EPHA4, EPHA5, EPHA6, EPHA7, EPHA8, EPHB1, EPHB2, EPHB4, FER, FGR, FLT1, FLT3, FLT4, FRK, FYN, HCK, HIPK4, KDR, KIT, LCK, LYN, MERTK, MET, MKNK2, MST1R, MUSK, NTRK1, NTRK2, NTRK3, PDGFRA, PTK2B, PTK6, RET, ROS1, SRC, SRMS, STK10, TEK, TNK1, TYRO3, YES1	KDR, PDGFRB
ALL	Lenvatinib_FDA:d2	Acitretin	8.96719e-18	153.316	8.23353e-15	0.0897724	0.0476748	0.0592666	0.956249	0.0467078	0.89858	0.158135	7.87515e-12	dx_k	d1x	20	14	0.313	0.264008	0.255034	0.00140585	0.147356	0.175866	0.0126429	4.14702e-09	dx_k	d1x	20	14	ABL1, EGFR, EPHB2, ERBB4, FGFR1, FGFR2, FGFR3, FGFR4, FGR, FLT4, FRK, KDR, KIT, LCK, MAP4K4, MET, PDGFRA, PDGFRB, PTK6, RET	CYP19A1, ESR1, GMNN, KAT2A, KDM4A, MAPT, PLA2G7, PLK1, RAPGEF4, RARA, RXRG, TP53, USP1, VDR	ABL1, EGFR, EPHB2, ERBB4, FGFR1, FGFR2, FGFR3, FGFR4, FGR, FLT4, FRK, KDR, KIT, LCK, MAP4K4, MET, PDGFRA, PDGFRB, PTK6, RET	CYP19A1, ESR1, GMNN, KAT2A, KDM4A, MAPT, PLA2G7, PLK1, RAPGEF4, RARA, RXRG, TP53, USP1, VDR
ALL	LAG3	warfarin	9.02218e-18	153.301	8.23353e-15	0.407953	0.0655421	0.325878	9.10237e-13	0.0822062	0.0142385	0.936733	1.27334e-07	immuno	d1x	1	3	0.306896	0.534093	0.560968	0.000550299	0.693379	0.643661	0.237489	8.6592e-05	immuno	d1x	1	3	LAG3	ALB, PPARG, TP53	LAG3	ALB, PPARG, TP53
ALL	Lenvatinib_FDA:d2	hexetidine_HL60_UP	9.23008e-18	153.244	8.31926e-15	0.111633	0.0019784	0.0137897	1.02016e-06	4.88191e-14	0.07543	0.158135	0.623083	dx_k	d3	20	17	0.971249	0.322069	0.9341	0.261666	0.0407329	0.0727844	0.0126429	0.163732	dx_k	d3	20	17	ABL1, EGFR, EPHB2, ERBB4, FGFR1, FGFR2, FGFR3, FGFR4, FGR, FLT4, FRK, KDR, KIT, LCK, MAP4K4, MET, PDGFRA, PDGFRB, PTK6, RET	ARL4C, AXL, CD86, DOCK4, DUSP4, FTH1, GPR183, IRF9, ISG15, KYNU, MX1, MX2, NR4A2, NR4A3, SDC2, SH3TC1, THBS1	ABL1, EGFR, EPHB2, ERBB4, FGFR1, FGFR2, FGFR3, FGFR4, FGR, FLT4, FRK, KDR, KIT, LCK, MAP4K4, MET, PDGFRA, PDGFRB, PTK6, RET	ARL4C, AXL, CD86, DOCK4, DUSP4, FTH1, GPR183, IRF9, ISG15, KYNU, MX1, MX2, NR4A2, NR4A3, PLSCR1, SH3TC1, THBS1
ALL	KIR	thioguanosine_MCF7_DOWN	9.71249e-18	153.118	8.64732e-15	0.290428	0.0444988	0.24356	2.44718e-09	0.24519	0.688042	0.722078	0.00988044	immuno	d3	6	141	0.000704554	0.673034	0.000697773	1.3108e-05	0.33864	7.95325e-06	0.849473	0.00612433	immuno	d3	7	143	KIR2DL1, KIR2DL3, KIR2DL4, KIR3DL1, KIR3DL2, KIR3DL3	ACAP2, AGFG1, ANGEL2, ARMC8, ASPM, ATAD2, ATAD2B, ATP11B, ATP13A3, AURKA, B3GNT2, BAZ1A, BLM, BMP4, BPTF, BRCA1, BRCA2, BRIP1, BUB1, BUB1B, C10orf88, C2CD2, CALM1, CALM2, CAMSAP2, CASD1, CCNA2, CDC7, CENPE, CENPI, CHUK, CKAP2, CSTF3, CUL3, CXCL12, DENND4C, DICER1, DIP2C, DLG1, DLGAP5, DNA2, DNMT3B, DPY19L1, EFNA4, EHBP1, EIF5, EPS15, EXOSC9, FAM178A, FAM208A, FGFR3, FXR1, GIGYF2, GLUL, HEXIM1, HM…	KIR2DL1, KIR2DL3, KIR2DL4, KIR2DS4, KIR3DL1, KIR3DL2, KIR3DL3	ACAP2, AGFG1, ANGEL2, ARMC8, ASPM, ATAD2, ATAD2B, ATP11B, ATP13A3, AURKA, B3GNT2, BAZ1A, BLM, BMP4, BPTF, BRCA1, BRCA2, BRIP1, BUB1, BUB1B, C10orf88, C2CD2, CALM1, CALM2, CALM3, CAMSAP2, CASD1, CDC7, CENPE, CENPI, CHUK, CKAP2, CSTF3, CUL3, CXCL12, DENND4C, DICER1, DIP2C, DLG1, DLGAP5, DNA2, DNAJA1, DNMT3B, DPY19L1, EHBP1, EIF5, EPS15, EXOSC9, FAM178A, FAM208A, FGFR3, FXR1, GIGYF2, GLUL, HEXIM1, H…
ALL	Lenvatinib_FDA:d2	zalcitabine_PC3_UP	1.00141e-17	153.042	8.80846e-15	0.411165	0.185104	0.471858	2.52954e-09	5.22153e-15	0.39568	0.158135	0.483277	dx_k	d3	20	724	0.363274	0.416002	1	0.804166	0.0412653	0.0144029	0.0126429	0.0446766	dx_k	d3	20	714	ABL1, EGFR, EPHB2, ERBB4, FGFR1, FGFR2, FGFR3, FGFR4, FGR, FLT4, FRK, KDR, KIT, LCK, MAP4K4, MET, PDGFRA, PDGFRB, PTK6, RET	ABAT, ABCB11, ABCB4, ABCB6, ABCC6, ABCC8, ABCC9, ACADL, ACHE, ACSL6, ACTL6B, ADAM2, ADAM22, ADAMTS8, ADARB2, ADCY10, ADCY8, ADRA1B, ADRA1D, ADRB1, AFF1, AFF3, AKAP6, ALDH3B2, ALDH6A1, ALDOB, ALPP, AMACR, AMBN, AMY1A, AMY1B, AMY1C, AMY2A, AMY2B, ANGPT2, ANGPTL2, ANK2, ANKRD53, APBB1IP, APOA2, APOB, APOBEC3F, APOH, APPBP2, AQP4, AQP6, ARHGDIA, ARHGEF10, ARMCX1, ASAH1, ATF6B, ATP11A, ATP1A2, ATP8A2,…	ABL1, EGFR, EPHB2, ERBB4, FGFR1, FGFR2, FGFR3, FGFR4, FGR, FLT4, FRK, KDR, KIT, LCK, MAP4K4, MET, PDGFRA, PDGFRB, PTK6, RET	ABAT, ABCB11, ABCB4, ABCB6, ABCC6, ABCC8, ABCC9, ACADL, ACHE, ACSL6, ACTL6B, ADAM2, ADAM22, ADAMTS8, ADARB2, ADCY10, ADCY8, ADGB, ADRA1B, ADRA1D, ADRB1, AFF1, AFF3, AKAP6, ALDH3B2, ALDH6A1, ALDOB, ALPP, AMACR, AMBN, AMY1A, AMY1B, AMY1C, AMY2B, ANGPT2, ANGPTL2, ANK2, ANKRD53, APBB1IP, APOA2, APOB, APOBEC3F, APOH, APPBP2, AQP4, AQP6, ARHGDIA, ARHGEF10, ARMCX1, ASAH1, ATF6B, ATP11A, ATP1A2, ATP8A2, …
ALL	Alicetinib	Kinome_3414_Roche	1.14889e-17	152.702	9.93703e-15	0.0307133	0.00442571	0.00370665	7.24618e-09	8.27455e-06	0.325131	0.543513	0.0523089	dx_k	d2x_k	26	3	0.881038	0.0184722	0.00444235	0.0452484	0.293831	0.0107207	0.00439285	0.0548845	dx_k	d2x_k	26	3	ABL1, ALK, AXL, CAMKK2, CLK1, CLK2, DAPK1, DAPK2, DAPK3, FER, FLT3, GAK, HCK, HIPK4, IRAK1, LTK, MERTK, MYLK, PHKG1, PHKG2, PIM2, RET, RPS6KA1, RPS6KA4, SRMS, STK33	KDR, PDGFRB, RET	ABL1, ALK, AXL, CAMKK2, CLK1, CLK2, DAPK1, DAPK2, DAPK3, FER, FLT3, GAK, HCK, HIPK4, IRAK1, LTK, MERTK, MYLK, PHKG1, PHKG2, PIM2, RET, RPS6KA1, RPS6KA4, SRMS, STK33	KDR, PDGFRB, RET
ALL	Lenvatinib_FDA:d2	etoposide_HL60_UP	1.15694e-17	152.684	9.93703e-15	0.171357	0.00680553	0.137283	1.90395e-06	1.19743e-14	0.278977	0.158135	0.319601	dx_k	d3	20	114	0.455816	0.824283	0.66292	0.713496	0.00320172	0.0183994	0.0126429	0.102743	dx_k	d3	20	110	ABL1, EGFR, EPHB2, ERBB4, FGFR1, FGFR2, FGFR3, FGFR4, FGR, FLT4, FRK, KDR, KIT, LCK, MAP4K4, MET, PDGFRA, PDGFRB, PTK6, RET	ABCA1, ACSL1, AMPD3, AREG, ATF3, BCL3, BCL6, BTG1, BTG2, CASP1, CCL2, CCL20, CCL4, CCNE2, CCNL1, CD14, CD58, CD69, CD86, CDKN1A, CLDND1, CYLD, CYP1B1, DDIT3, DDX58, DSE, EGR1, EGR2, EIF5, FEZ1, FILIP1L, FPR1, FTH1, GBP2, GCH1, HCAR3, HCK, HEXIM1, HIST1H2AG, HIST1H2AI, HIST1H2AK, HIST1H2AL, HIST1H2BC, HIST1H2BD, HIST1H2BE, HIST1H2BF, HIST1H2BH, HIST1H2BI, HIST1H3B, HIST1H3C, HIST1H3D, HIST1H3F, HI…	ABL1, EGFR, EPHB2, ERBB4, FGFR1, FGFR2, FGFR3, FGFR4, FGR, FLT4, FRK, KDR, KIT, LCK, MAP4K4, MET, PDGFRA, PDGFRB, PTK6, RET	ABCA1, ACSL1, AMPD3, AREG, BCL3, BCL6, CASP1, CCL20, CCL3, CCNE2, CCNL1, CD14, CD58, CD69, CD83, CD86, CDKN1A, CLDND1, CYLD, CYP1B1, DDX58, DSE, EGR1, EGR2, EIF5, FEZ1, FILIP1L, FPR1, FTH1, GABARAPL1, GBP2, GCH1, HCAR3, HCK, HEXIM1, HIST1H2AD, HIST1H2AG, HIST1H2AH, HIST1H2AJ, HIST1H2AK, HIST1H2AL, HIST1H2AM, HIST1H2BC, HIST1H2BD, HIST1H2BE, HIST1H2BG, HIST1H2BI, HIST1H3A, HIST1H3B, HIST1H3E, HIST…
ALL	Pazopanib hydrochloride:d1	PTK-787_Kinome Scan	1.22347e-17	152.546	1.03829e-14	0.703982	0.227094	0.160396	5.08855e-09	3.85047e-09	0.13397	0.082231	0.0763544	dx_k	d2x_k	28	8	0.0785154	0.0800034	1	0.00595485	0.141672	0.00907492	0.00317939	0.0116079	dx_k	d2x_k	28	8	ABL1, ALK, AURKB, CDK7, CSF1R, FGFR1, FGFR3, FLT1, FLT4, FYN, IGF1R, ITK, KDR, KIT, LCK, LIMK1, LTK, MAP4K4, MAPK8, MAPK9, MET, NEK2, PDGFRA, PDGFRB, PTK2, RET, TAOK1, TNK2	CSF1R, DDR1, FLT1, FLT4, KDR, KIT, PDGFRA, PDGFRB	ABL1, ALK, AURKB, CDK7, CSF1R, FGFR1, FGFR3, FLT1, FLT4, FYN, IGF1R, ITK, KDR, KIT, LCK, LIMK1, LTK, MAP4K4, MAPK8, MAPK9, MET, NEK2, PDGFRA, PDGFRB, PTK2, RET, TAOK1, TNK2	CSF1R, DDR1, FLT1, FLT4, KDR, KIT, PDGFRA, PDGFRB
ALL	Tofacitinib_FDA:d2	warfarin	1.23729e-17	152.518	1.03829e-14	0.0883226	0.0899641	0.251121	9.27985e-06	0.108179	0.147169	0.477115	1.27334e-07	dx_k	d1x	14	3	0.816261	0.0270523	0.00418469	3.38878e-06	0.104353	0.0789241	0.190164	8.6592e-05	dx_k	d1x	14	3	DCLK3, JAK1, JAK2, JAK3, LCK, LRRK2, NUAK2, PKN1, ROCK1, ROCK2, RPS6KA2, RPS6KA6, TNK1, TYK2	ALB, PPARG, TP53	DCLK3, JAK1, JAK2, JAK3, LCK, LRRK2, NUAK2, PKN1, ROCK1, ROCK2, RPS6KA2, RPS6KA6, TNK1, TYK2	ALB, PPARG, TP53
ALL	PD1_PDL1	Rescula	1.29225e-17	152.41	1.06623e-14	0.26089	0.357169	0.935193	4.01796e-13	0.0206603	0.00388939	0.340501	0.00111467	immuno	d1x	5	3	0.0102252	0.471654	0.313117	3.66709e-06	0.946489	0.0392363	0.422834	0.0086446	immuno	d1x	5	3	CD274, HLA.DRA, HLA.DRB1, HLA.DRB5, PDCD1	AR, TDP1, TP53	CD274, HLA.DRA, HLA.DRB1, HLA.DRB5, PDCD1	AR, TDP1, TP53
ALL	Lenvatinib_FDA:d2	zardaverine_HL60_DOWN	1.29979e-17	152.396	1.06623e-14	0.00671964	0.000164142	0.00107771	5.15638e-06	1.90661e-11	0.453633	0.158135	0.204073	dx_k	d3	20	54	0.641896	0.698193	0.833879	0.166076	0.0884155	0.024574	0.0126429	0.277207	dx_k	d3	20	50	ABL1, EGFR, EPHB2, ERBB4, FGFR1, FGFR2, FGFR3, FGFR4, FGR, FLT4, FRK, KDR, KIT, LCK, MAP4K4, MET, PDGFRA, PDGFRB, PTK6, RET	ABCF2, AGMAT, AKAP1, AKAP2, ALDH18A1, BATF3, BCL11A, BCL2, BOP1, C10orf2, CBS, CCDC86, CCL2, CCNA1, CDC42EP3, CHST12, DLX2, ENPP2, ERLIN1, EXOSC5, FN1, GPD1L, HGF, IFRD2, KBTBD11, KCNN2, KIAA0020, MFNG, MTAP, MYC, MYO10, NOLC1, NOP16, PALM2.AKAP2, PDCD11, PNO1, PSAT1, PSTPIP2, PUS7, RASGRP2, RPP40, SERPINA1, SLC19A1, SLC29A1, SLC39A14, SNTB1, SRI, TAF4B, TRHDE, TRIM14, TTC27, UBE2J1, WDR3, WT1	ABL1, EGFR, EPHB2, ERBB4, FGFR1, FGFR2, FGFR3, FGFR4, FGR, FLT4, FRK, KDR, KIT, LCK, MAP4K4, MET, PDGFRA, PDGFRB, PTK6, RET	ABCF2, AGMAT, AKAP1, AKAP2, ALDH18A1, BATF3, BCL11A, BOP1, C10orf2, CBS, CCDC86, CCNA1, CDC42EP3, CHST12, DLX2, ENPP2, FN1, GPD1L, HGF, IFRD2, KBTBD11, KCNN2, KIAA0020, MFNG, MTAP, MYC, MYO10, NIP7, NOLC1, NOP16, PALM2.AKAP2, PDCD11, PNO1, PSAT1, PSTPIP2, PUS7, RASGRP2, RPP40, SERPINA1, SLC19A1, SLC29A1, SLC39A14, SNTB1, SRI, TAF4B, TRHDE, TRIM14, TTC27, WDR3, WT1
ALL	Vandetanib_FDA:d2	AST 487_Roche	1.35209e-17	152.298	1.0968e-14	0.000781192	0.0948428	0.100745	6.36993e-10	4.22457e-09	0.425308	0.979404	0.0361704	dx_k	d2x_k	54	5	0.966653	0.491015	1	0.00121136	0.382417	0.0105868	0.0125439	0.0960841	dx_k	d2x_k	54	5	ABL1, ABL2, ACVR1, ACVRL1, AXL, BLK, BMPR1B, DDR1, DDR2, EGFR, EPHA1, EPHA5, EPHA6, EPHA8, EPHB1, EPHB2, EPHB4, EPHB6, ERBB3, ERBB4, FGFR1, FGR, FLT1, FLT3, FRK, FYN, GAK, HCK, IRAK4, KDR, KIT, LCK, LTK, LYN, MAP2K5, MAP4K5, MKNK1, PDGFRA, PDGFRB, PLK4, PTK6, RET, RIPK2, RIPK4, RPS6KA1, RPS6KA6, SIK2, SLK, SRC, STK10, STK35, TEK, TYRO3, YES1	CDK8, KDR, MAPK14, PDGFRB, RET	ABL1, ABL2, ACVR1, ACVRL1, AXL, BLK, BMPR1B, DDR1, DDR2, EGFR, EPHA1, EPHA5, EPHA6, EPHA8, EPHB1, EPHB2, EPHB4, EPHB6, ERBB3, ERBB4, FGFR1, FGR, FLT1, FLT3, FRK, FYN, GAK, HCK, IRAK4, KDR, KIT, LCK, LTK, LYN, MAP2K5, MAP4K5, MKNK1, PDGFRA, PDGFRB, PLK4, PTK6, RET, RIPK2, RIPK4, RPS6KA1, RPS6KA6, SIK2, SLK, SRC, STK10, STK35, TEK, TYRO3, YES1	CDK8, KDR, MAPK14, PDGFRB, RET
ALL	Sunitinib_RBC:d2	PTK-787_Kinome Scan	1.38352e-17	152.241	1.10635e-14	0.246516	0.0470561	0.0431248	7.68232e-11	7.34735e-08	0.505232	0.00884556	0.0763544	dx_k	d2x_k	23	8	0.162916	0.281449	0.232095	0.00699091	0.836929	0.0108637	0.115475	0.0116079	dx_k	d2x_k	23	8	CAMK2A, CAMK2D, CHEK2, CLK2, CSF1R, FLT3, KIT, LCK, LRRK2, MAP4K4, MAP4K5, MELK, MINK1, MYLK2, NTRK1, NTRK2, NTRK3, NUAK1, PDGFRA, PHKG1, RET, STK4, YES1	CSF1R, DDR1, FLT1, FLT4, KDR, KIT, PDGFRA, PDGFRB	CAMK2A, CAMK2D, CHEK2, CLK2, CSF1R, FLT3, KIT, LCK, LRRK2, MAP4K4, MAP4K5, MELK, MINK1, MYLK2, NTRK1, NTRK2, NTRK3, NUAK1, PDGFRA, PHKG1, RET, STK4, YES1	CSF1R, DDR1, FLT1, FLT4, KDR, KIT, PDGFRA, PDGFRB
ALL	Sunitinib_RBC:d2	Acitretin	1.39418e-17	152.222	1.10635e-14	0.887665	0.554078	0.930025	0.00500478	0.737619	0.172947	0.00884556	7.87515e-12	dx_k	d1x	23	14	0.182007	0.440364	0.40602	0.000521063	0.0580171	0.0920277	0.115475	4.14702e-09	dx_k	d1x	23	14	CAMK2A, CAMK2D, CHEK2, CLK2, CSF1R, FLT3, KIT, LCK, LRRK2, MAP4K4, MAP4K5, MELK, MINK1, MYLK2, NTRK1, NTRK2, NTRK3, NUAK1, PDGFRA, PHKG1, RET, STK4, YES1	CYP19A1, ESR1, GMNN, KAT2A, KDM4A, MAPT, PLA2G7, PLK1, RAPGEF4, RARA, RXRG, TP53, USP1, VDR	CAMK2A, CAMK2D, CHEK2, CLK2, CSF1R, FLT3, KIT, LCK, LRRK2, MAP4K4, MAP4K5, MELK, MINK1, MYLK2, NTRK1, NTRK2, NTRK3, NUAK1, PDGFRA, PHKG1, RET, STK4, YES1	CYP19A1, ESR1, GMNN, KAT2A, KDM4A, MAPT, PLA2G7, PLK1, RAPGEF4, RARA, RXRG, TP53, USP1, VDR
ALL	PD1_PDL1	URACIL MUSTARD	1.48403e-17	152.067	1.16499e-14	0.148637	0.370542	0.769396	6.36093e-10	0.0620895	0.0335238	0.340501	3.38893e-08	immuno	d1x	5	2	0.00880186	0.634496	0.18049	6.85046e-05	0.419205	0.886347	0.422834	0.000135692	immuno	d1x	5	2	CD274, HLA.DRA, HLA.DRB1, HLA.DRB5, PDCD1	TP53, VDR	CD274, HLA.DRA, HLA.DRB1, HLA.DRB5, PDCD1	TP53, VDR
ALL	IDO	warfarin	1.55734e-17	151.947	1.1985e-14	0.460435	0.0350301	0.149825	1.25163e-10	0.179876	0.0757657	0.105652	1.27334e-07	immuno	d1x	1	3	0.201842	0.244098	0.182744	0.000147985	0.853008	0.525338	0.352911	8.6592e-05	immuno	d1x	1	3	IDO1	ALB, PPARG, TP53	IDO1	ALB, PPARG, TP53
ALL	Lenvatinib_FDA:d2	mebendazole_HL60_UP	1.55954e-17	151.944	1.1985e-14	0.301281	0.0151415	0.346316	1.79692e-07	5.97493e-14	0.400293	0.158135	0.110356	dx_k	d3	20	305	0.996754	0.70172	0.996804	0.994523	0.00668527	0.0113943	0.0126429	0.0128104	dx_k	d3	20	301	ABL1, EGFR, EPHB2, ERBB4, FGFR1, FGFR2, FGFR3, FGFR4, FGR, FLT4, FRK, KDR, KIT, LCK, MAP4K4, MET, PDGFRA, PDGFRB, PTK6, RET	ACOT9, ACVR1, ADAM8, ADAP1, AMY1A, AMY1B, AMY1C, AMY2A, AMY2B, ANXA1, ANXA2, AP1S2, APAF1, APOBR, APOLD1, AQP9, ARAP1, ARFGAP3, ARHGEF40, ARL4C, ARRB2, ASF1B, ATG2A, ATM, ATXN1, AXL, B4GALT1, BCL2A1, BCL3, BCL6, BHLHE40, BIN2, BNIP3L, BTG1, BTG2, C15orf39, C1orf106, C3AR1, CALHM2, CALM1, CALM2, CAPN2, CASP7, CCL2, CCL20, CCND3, CCNE2, CCNG2, CCPG1, CD14, CD300A, CD44, CD55, CD58, CD86, CDK14, CDK…	ABL1, EGFR, EPHB2, ERBB4, FGFR1, FGFR2, FGFR3, FGFR4, FGR, FLT4, FRK, KDR, KIT, LCK, MAP4K4, MET, PDGFRA, PDGFRB, PTK6, RET	ACVR1, ADAM8, ADAP1, AMY1A, AMY1B, AMY1C, AMY2B, ANXA1, APAF1, APOBR, APOLD1, AQP9, ARAP1, ARFGAP3, ARHGEF40, ARL4C, ARRB2, ASF1B, ATG2A, ATM, ATXN1, AXL, B4GALT1, BCL2A1, BCL3, BCL6, BHLHE40, BIN2, BNIP3L, C15orf39, C1orf106, C3AR1, CALHM2, CALM1, CALM2, CALM3, CAPN2, CASP7, CCL20, CCND3, CCNE2, CCNG2, CCPG1, CD14, CD300A, CD44, CD55, CD58, CD83, CD86, CDK14, CDK19, CDKN1A, CEBPB, CENPE, CEP72, …
ALL	KIR	thapsigargin_MCF7_DOWN	1.77443e-17	151.623	1.34944e-14	0.327089	0.000131797	0.216193	2.1451e-09	0.343484	0.325023	0.722078	0.00306093	immuno	d3	6	117	0.00122419	0.15897	0.001414	3.746e-05	0.542113	0.000446829	0.849473	0.113709	immuno	d3	7	117	KIR2DL1, KIR2DL3, KIR2DL4, KIR3DL1, KIR3DL2, KIR3DL3	ABCD3, ACYP1, ADCY1, ADD3, AKR1C3, ASB13, B3GNT2, B4GALT5, BICD2, BMP4, C1GALT1C1, C1orf216, CA2, CBX6, CCNE2, CD59, CENPI, CEP68, CROT, DDX3X, DLGAP5, DNAJC22, DNMT3B, DPY19L1, DTL, E2F8, ECHDC3, EFHD2, EIF4EBP2, ELK3, EPPK1, ERCC6L, FAM111A, FAM172A, FAM69A, FASTKD1, FGFR3, FHOD1, GPR137B, GPRC5B, HELLS, HHEX, HSPA2, HSPA8, HSPH1, ID2, IGSF3, IP6K2, IQSEC1, IRX5, KANK2, KBTBD4, KCNS3, LGR4, LHX…	KIR2DL1, KIR2DL3, KIR2DL4, KIR2DS4, KIR3DL1, KIR3DL2, KIR3DL3	ABCD3, ADCY1, ADD3, AKR1C3, ASB13, B3GNT2, B4GALT5, BICD2, BMP4, C11orf95, C1GALT1C1, C1orf115, C1orf216, CA2, CBX6, CCNE2, CD59, CENPI, CEP68, CROT, DDX3X, DLGAP5, DNAJA1, DNMT3B, DPY19L1, DTL, E2F8, ECHDC3, EFHD2, EIF4EBP2, ELK3, EPPK1, ERCC6L, FAM111A, FAM172A, FANCL, FASTKD1, FGFR3, FHOD1, GPR137B, GPRC5B, HELLS, HSPA1A, HSPA1B, HSPA2, HSPA8, HSPH1, IGSF3, IP6K2, IQSEC1, IRX5, KANK2, KBTBD4, …
ALL	Lenvatinib_FDA:d2	etilefrine_HL60_UP	2.09871e-17	151.206	1.56399e-14	0.104771	0.0175576	0.0532845	4.90344e-08	3.31173e-14	0.148565	0.158135	0.910154	dx_k	d3	20	19	0.21489	0.835213	0.178821	0.221839	0.159174	0.0396802	0.0126429	0.757419	dx_k	d3	20	20	ABL1, EGFR, EPHB2, ERBB4, FGFR1, FGFR2, FGFR3, FGFR4, FGR, FLT4, FRK, KDR, KIT, LCK, MAP4K4, MET, PDGFRA, PDGFRB, PTK6, RET	AXL, CD86, DNAH17, DOCK4, EPHA4, FTH1, IL1B, IL24, KYNU, MICAL2, NR4A2, NR4A3, PHLDA1, PNOC, PPP1R16B, SDC2, SH2D2A, SIPA1L1, THBS1	ABL1, EGFR, EPHB2, ERBB4, FGFR1, FGFR2, FGFR3, FGFR4, FGR, FLT4, FRK, KDR, KIT, LCK, MAP4K4, MET, PDGFRA, PDGFRB, PTK6, RET	AXL, CD86, CREM, DNAH17, DOCK4, EPHA4, FTH1, IL1B, IL24, KYNU, MICAL2, NR4A2, NR4A3, PHLDA1, PNOC, PPP1R16B, SH2D2A, SIPA1L1, THBS1, TMEM158
ALL	Lenvatinib_FDA:d2	Cdk2 Inhibitor IV, NU6140_RBC	2.0994e-17	151.205	1.56399e-14	0.0777492	0.020902	0.025644	4.51822e-07	2.88419e-12	0.322064	0.158135	0.15199	dx_k	d2x_k	20	11	0.500136	0.263686	0.0834933	0.421644	0.0882631	0.0155982	0.0126429	0.0431602	dx_k	d2x_k	20	11	ABL1, EGFR, EPHB2, ERBB4, FGFR1, FGFR2, FGFR3, FGFR4, FGR, FLT4, FRK, KDR, KIT, LCK, MAP4K4, MET, PDGFRA, PDGFRB, PTK6, RET	AURKA, CSF1R, FLT3, JAK2, JAK3, LRRK2, MAP3K11, MAP3K9, NUAK1, RET, TYK2	ABL1, EGFR, EPHB2, ERBB4, FGFR1, FGFR2, FGFR3, FGFR4, FGR, FLT4, FRK, KDR, KIT, LCK, MAP4K4, MET, PDGFRA, PDGFRB, PTK6, RET	AURKA, CSF1R, FLT3, JAK2, JAK3, LRRK2, MAP3K11, MAP3K9, NUAK1, RET, TYK2
ALL	Pazopanib hydrochloride:d1	pyrvinium_HL60_UP	2.16927e-17	151.124	1.59972e-14	0.0709394	0.000397947	0.0138349	5.58766e-05	1.04123e-10	0.520593	0.082231	0.00916544	dx_k	d3	28	104	0.502454	0.120995	0.686646	0.853628	0.0247443	0.00434636	0.00317939	0.140575	dx_k	d3	28	100	ABL1, ALK, AURKB, CDK7, CSF1R, FGFR1, FGFR3, FLT1, FLT4, FYN, IGF1R, ITK, KDR, KIT, LCK, LIMK1, LTK, MAP4K4, MAPK8, MAPK9, MET, NEK2, PDGFRA, PDGFRB, PTK2, RET, TAOK1, TNK2	AMY1A, AMY1B, AMY1C, AMY2A, AMY2B, AREG, ARL4C, ATP5C1, AVPI1, BCL3, BDNF, BIRC3, BTG1, BTG2, CASP1, CCL20, CD55, CHAC1, CHST2, DUSP1, DUSP2, DUSP4, EGR3, EMP1, ENPP2, ETS2, FOS, FOSB, FOSL2, FRY, FTH1, GAB2, GEM, GPR183, GPR65, GTPBP1, H1FX, HBEGF, HEXIM1, HEY1, HIST1H2AB, HIST1H2AE, HIST1H2BC, HIST1H2BE, HIST1H2BF, HIST1H2BI, HIST1H4B, HIST1H4C, HIST1H4D, HIST1H4E, HIST1H4F, HIST1H4I, HIST1H4J,…	ABL1, ALK, AURKB, CDK7, CSF1R, FGFR1, FGFR3, FLT1, FLT4, FYN, IGF1R, ITK, KDR, KIT, LCK, LIMK1, LTK, MAP4K4, MAPK8, MAPK9, MET, NEK2, PDGFRA, PDGFRB, PTK2, RET, TAOK1, TNK2	AMY1A, AMY1B, AMY1C, AMY2B, AREG, ARL4C, ATP5C1, AVPI1, BCL3, BDNF, BIRC3, CASP1, CCL20, CD55, CEBPB, CHST2, CREM, DUSP1, DUSP2, DUSP4, EGR3, EMP1, ENPP2, ETS2, FOS, FOSB, FOSL2, FRY, FTH1, GAB2, GABARAPL1, GEM, GPR183, GPR65, GTPBP1, H1FX, HBEGF, HEXIM1, HEY1, HIST1H2AB, HIST1H2AM, HIST1H2BC, HIST1H2BE, HIST1H2BG, HIST1H2BI, HIST1H4D, HIST1H4F, HIST1H4H, HIST1H4I, HIST4H4, HSPA1A, HSPA1B, IER3, …
ALL	Dasatinib_RBC:d2	PTK-787_Kinome Scan	2.34673e-17	150.928	1.71327e-14	0.000781662	0.0259528	0.0072499	7.33666e-10	1.39406e-06	0.367744	0.785966	0.0763544	dx_k	d2x_k	37	8	0.469215	0.320983	0.356989	0.00236561	0.973141	0.0107364	0.0328834	0.0116079	dx_k	d2x_k	37	8	ABL1, ABL2, BLK, BMX, BTK, CSF1R, CSK, DDR2, EPHA1, EPHA2, EPHA3, EPHA4, EPHA5, EPHA8, EPHB1, EPHB2, EPHB3, EPHB4, ERBB4, FGR, FRK, FYN, HCK, KIT, LCK, LYN, MAP4K5, PDGFRA, PDGFRB, PTK6, SIK2, SRC, TEC, TNK2, TXK, YES1, ZAK	CSF1R, DDR1, FLT1, FLT4, KDR, KIT, PDGFRA, PDGFRB	ABL1, ABL2, BLK, BMX, BTK, CSF1R, CSK, DDR2, EPHA1, EPHA2, EPHA3, EPHA4, EPHA5, EPHA8, EPHB1, EPHB2, EPHB3, EPHB4, ERBB4, FGR, FRK, FYN, HCK, KIT, LCK, LYN, MAP4K5, PDGFRA, PDGFRB, PTK6, SIK2, SRC, TEC, TNK2, TXK, YES1, ZAK	CSF1R, DDR1, FLT1, FLT4, KDR, KIT, PDGFRA, PDGFRB
ALL	AZD-9291_LINCS:d2	Kinome_3414_Roche	2.49311e-17	150.778	1.8019e-14	8.83886e-06	0.0205002	0.0295749	1.34316e-08	7.53175e-07	0.998144	0.86552	0.0523089	dx_k	d2x_k	46	3	0.213006	0.996642	0.996718	0.00198377	0.833739	0.0135849	0.00283993	0.0548845	dx_k	d2x_k	46	3	AAK1, ALK, BLK, BTK, CAMK2B, CSNK2A1, CSNK2A2, DAPK1, DAPK2, DAPK3, EGFR, EPHB6, ERBB2, ERBB4, FLT3, GAK, HIPK1, HIPK2, HIPK4, HUNK, IGF1R, INSR, INSRR, JAK3, LRRK2, LTK, MAP2K5, MAP4K4, MINK1, MKNK1, MKNK2, MYLK, MYO3B, PDGFRB, PLK1, PLK4, PTK2, PTK6, ROS1, RPS6KA4, STK33, TEC, TNIK, TNK1, TNK2, TXK	KDR, PDGFRB, RET	AAK1, ALK, BLK, BTK, CAMK2B, CSNK2A1, CSNK2A2, DAPK1, DAPK2, DAPK3, EGFR, EPHB6, ERBB2, ERBB4, FLT3, GAK, HIPK1, HIPK2, HIPK4, HUNK, IGF1R, INSR, INSRR, JAK3, LRRK2, LTK, MAP2K5, MAP4K4, MINK1, MKNK1, MKNK2, MYLK, MYO3B, PDGFRB, PLK1, PLK4, PTK2, PTK6, ROS1, RPS6KA4, STK33, TEC, TNIK, TNK1, TNK2, TXK	KDR, PDGFRB, RET
ALL	Pazopanib hydrochloride:d1	Cabozantinib_FDA:d2	2.51748e-17	150.754	1.8019e-14	0.783366	0.000128299	0.606315	6.4503e-06	4.67613e-08	0.410971	0.082231	0.781485	dx_k	dx_k	28	50	8.99451e-06	0.531721	0.00130657	0.895682	0.124056	0.0197398	0.00317939	0.0868702	dx_k	dx_k	28	50	ABL1, ALK, AURKB, CDK7, CSF1R, FGFR1, FGFR3, FLT1, FLT4, FYN, IGF1R, ITK, KDR, KIT, LCK, LIMK1, LTK, MAP4K4, MAPK8, MAPK9, MET, NEK2, PDGFRA, PDGFRB, PTK2, RET, TAOK1, TNK2	AURKB, AURKC, AXL, BLK, BTK, DDR1, DDR2, EPHA2, EPHA3, EPHA4, EPHA5, EPHA6, EPHA7, EPHA8, EPHB1, EPHB2, EPHB4, FER, FGR, FLT1, FLT3, FLT4, FRK, FYN, HCK, HIPK4, KDR, KIT, LCK, LYN, MERTK, MET, MKNK2, MST1R, MUSK, NTRK1, NTRK2, NTRK3, PDGFRA, PTK2B, PTK6, RET, ROS1, SRC, SRMS, STK10, TEK, TNK1, TYRO3, YES1	ABL1, ALK, AURKB, CDK7, CSF1R, FGFR1, FGFR3, FLT1, FLT4, FYN, IGF1R, ITK, KDR, KIT, LCK, LIMK1, LTK, MAP4K4, MAPK8, MAPK9, MET, NEK2, PDGFRA, PDGFRB, PTK2, RET, TAOK1, TNK2	AURKB, AURKC, AXL, BLK, BTK, DDR1, DDR2, EPHA2, EPHA3, EPHA4, EPHA5, EPHA6, EPHA7, EPHA8, EPHB1, EPHB2, EPHB4, FER, FGR, FLT1, FLT3, FLT4, FRK, FYN, HCK, HIPK4, KDR, KIT, LCK, LYN, MERTK, MET, MKNK2, MST1R, MUSK, NTRK1, NTRK2, NTRK3, PDGFRA, PTK2B, PTK6, RET, ROS1, SRC, SRMS, STK10, TEK, TNK1, TYRO3, YES1
ALL	Cabozantinib_FDA:d2	1-[4-(4-aminothieno[2,3-d]pyrimidin-5-yl)phenyl]-3-(3-methylphenyl)urea_Roche	2.68135e-17	150.597	1.90056e-14	0.000423093	0.993839	0.99382	2.20139e-10	2.5411e-08	0.584153	0.781485	0.0769765	dx_k	d2x_k	50	10	0.779863	0.00849487	0.00327525	0.0304605	0.580005	0.018866	0.0868702	0.0385105	dx_k	d2x_k	50	10	AURKB, AURKC, AXL, BLK, BTK, DDR1, DDR2, EPHA2, EPHA3, EPHA4, EPHA5, EPHA6, EPHA7, EPHA8, EPHB1, EPHB2, EPHB4, FER, FGR, FLT1, FLT3, FLT4, FRK, FYN, HCK, HIPK4, KDR, KIT, LCK, LYN, MERTK, MET, MKNK2, MST1R, MUSK, NTRK1, NTRK2, NTRK3, PDGFRA, PTK2B, PTK6, RET, ROS1, SRC, SRMS, STK10, TEK, TNK1, TYRO3, YES1	AURKB, AXL, CSF1R, FLT3, FLT4, KDR, NTRK3, PDGFRA, PDGFRB, RET	AURKB, AURKC, AXL, BLK, BTK, DDR1, DDR2, EPHA2, EPHA3, EPHA4, EPHA5, EPHA6, EPHA7, EPHA8, EPHB1, EPHB2, EPHB4, FER, FGR, FLT1, FLT3, FLT4, FRK, FYN, HCK, HIPK4, KDR, KIT, LCK, LYN, MERTK, MET, MKNK2, MST1R, MUSK, NTRK1, NTRK2, NTRK3, PDGFRA, PTK2B, PTK6, RET, ROS1, SRC, SRMS, STK10, TEK, TNK1, TYRO3, YES1	AURKB, AXL, CSF1R, FLT3, FLT4, KDR, NTRK3, PDGFRA, PDGFRB, RET
ALL	Lenvatinib_FDA:d2	tolazoline_PC3_UP	2.90521e-17	150.397	2.03943e-14	0.633248	0.122625	0.756192	2.62344e-10	6.66283e-15	0.291245	0.158135	0.793714	dx_k	d3	20	173	0.996258	0.995574	0.996299	0.823762	0.0650623	0.0160027	0.0126429	0.0546203	dx_k	d3	20	167	ABL1, EGFR, EPHB2, ERBB4, FGFR1, FGFR2, FGFR3, FGFR4, FGR, FLT4, FRK, KDR, KIT, LCK, MAP4K4, MET, PDGFRA, PDGFRB, PTK6, RET	AAK1, ABAT, ABCC6, ADAM28, ADAMTS2, ADCY8, AFF3, ALPP, ANKRD53, APOB, APOH, ARHGDIA, ATP6AP2, AZGP1, BFSP1, BMP8A, BTN3A3, CACNA1G, CALR, CALY, CASS4, CC2D1A, CD1D, CEACAM7, CFTR, CHI3L1, CHI3L2, CKM, CNOT3, COL14A1, COL4A3, COL6A1, CSHL1, CYP4F2, CYP4F3, CYSLTR1, DDX11, DKKL1, DLGAP1, DMP1, DSPP, E2F2, EBF2, EMX1, ENPEP, EPHB1, ERBB2, ETV2, F7, FAM149A, FCGR2B, FEZF2, FGF8, FGFR2, FLT3LG, FRMD4B…	ABL1, EGFR, EPHB2, ERBB4, FGFR1, FGFR2, FGFR3, FGFR4, FGR, FLT4, FRK, KDR, KIT, LCK, MAP4K4, MET, PDGFRA, PDGFRB, PTK6, RET	AAK1, ABAT, ABCC6, ADAM28, ADAMTS2, ADCY8, AFF3, ALPP, ANKRD53, APOB, APOH, ARHGDIA, ATP6AP2, AZGP1, BCL2L1, BFSP1, BTN3A3, CACNA1G, CALR, CALY, CASS4, CC2D1A, CD1D, CEACAM7, CFTR, CHI3L1, CHI3L2, CKM, CNOT3, COL14A1, COL4A3, COL6A1, CSHL1, CYP4F2, CYP4F3, CYSLTR1, DDX11, DLGAP1, DMP1, DSPP, E2F2, EBF2, EMX1, ENPEP, EPHB1, ERBB2, ETV2, F7, FAM149A, FCGR2B, FEZF2, FGF8, FGFR2, FLT3LG, FRMD4B, FYB,…
ALL	Gefitinib_FDA:d2	warfarin	2.97368e-17	150.339	2.06761e-14	0.118431	0.115373	0.299682	9.39667e-07	0.264591	0.463298	0.594406	1.27334e-07	dx_k	d1x	21	3	0.165426	0.0882332	0.015738	1.75325e-05	0.0459737	0.0216185	0.182686	8.6592e-05	dx_k	d1x	21	3	ABL1, CDK7, CHEK2, CSNK1E, EGFR, EPHA6, ERBB3, ERBB4, FLT3, GAK, HIPK4, IRAK1, IRAK4, LCK, LYN, MAP2K5, MKNK1, RIPK2, SBK1, SLK, STK10	ALB, PPARG, TP53	ABL1, CDK7, CHEK2, CSNK1E, EGFR, EPHA6, ERBB3, ERBB4, FLT3, GAK, HIPK4, IRAK1, IRAK4, LCK, LYN, MAP2K5, MKNK1, RIPK2, SBK1, SLK, STK10	ALB, PPARG, TP53
ALL	Lenvatinib_FDA:d2	zuclopenthixol_PC3_UP	4.59813e-17	149.254	3.16694e-14	0.869522	0.0741491	0.95225	6.63886e-09	1.90662e-13	0.470402	0.158135	0.408102	dx_k	d3	20	247	0.996371	0.32868	0.996442	0.697582	0.0807194	0.0271222	0.0126429	0.0002617	dx_k	d3	20	242	ABL1, EGFR, EPHB2, ERBB4, FGFR1, FGFR2, FGFR3, FGFR4, FGR, FLT4, FRK, KDR, KIT, LCK, MAP4K4, MET, PDGFRA, PDGFRB, PTK6, RET	ABCC6, ADAMTS2, ADAMTS8, ADCY8, ADRA1D, AFF1, AFF3, ALDOB, ANK2, APOB, APOC2, APOC4, APOH, ARHGDIA, ASAH1, ATP11A, ATXN3L, AZGP1, B4GALT1, BAALC, BMP8A, BRDT, BTN3A3, C14orf105, CACNB4, CALM1, CALM2, CALR, CAPN3, CASP1, CASS4, CCKAR, CD1D, CD300A, CD6, CD8A, CDH6, CEACAM7, CFTR, CHI3L1, CHI3L2, CLEC10A, CNOT3, COL4A3, COMP, CPN2, CR1, CXCR2, CYP4F2, CYP4F3, DAPK1, DCAKD, DDIT3, DLGAP1, DLX4, DMP1…	ABL1, EGFR, EPHB2, ERBB4, FGFR1, FGFR2, FGFR3, FGFR4, FGR, FLT4, FRK, KDR, KIT, LCK, MAP4K4, MET, PDGFRA, PDGFRB, PTK6, RET	ABCC6, ADAMTS2, ADAMTS8, ADCY8, ADRA1D, AFF1, AFF3, ALDOB, ANK2, APOB, APOC2, APOC4, APOH, ARHGDIA, ASAH1, ATP11A, ATXN3L, AZGP1, B4GALT1, BAALC, BCL2L1, BRDT, BTN3A3, C14orf105, CACNB4, CALM1, CALM2, CALM3, CALR, CAPN3, CASP1, CASS4, CCKAR, CD1D, CD300A, CD6, CD8A, CDH6, CEACAM7, CFTR, CHI3L1, CHI3L2, CLEC10A, CNOT3, COL4A3, COMP, CPN2, CR1, CXCR2, CYP4F2, CYP4F3, DAPK1, DCAKD, DLGAP1, DLX4, DMP…
ALL	KIR	resveratrol_MCF7_DOWN	4.79083e-17	149.151	3.24037e-14	0.191394	0.00297737	0.127609	5.70986e-09	0.213543	0.521967	0.722078	0.000235819	immuno	d3	6	95	0.00339481	0.0364836	0.00472012	1.10005e-05	0.843658	0.00013829	0.849473	0.815152	immuno	d3	7	92	KIR2DL1, KIR2DL3, KIR2DL4, KIR3DL1, KIR3DL2, KIR3DL3	AP1S1, ARHGAP11A, ASPM, AURKA, BAMBI, BAX, BCL2L2.PABPN1, BCL3, BORA, BUB1, BUB1B, CCNA2, CCNF, CDC20, CDCA3, CDCA8, CDKN2C, CENPA, CENPE, CENPF, CHKA, CHORDC1, CKS2, CYP1A1, CYP1B1, DEPDC1, DLGAP5, E2F8, ELK4, EPHA4, ESPL1, FAM64A, FASTKD5, GINS1, GTSE1, H3F3B, HIRA, HIVEP1, HJURP, HMMR, ID1, JMJD6, KIF11, KIF14, KIF15, KIF20A, KIF23, KIFC1, KPNA2, MAT2A, MBNL1, MCMBP, MEX3D, MKI67, NDC80, NFYB,…	KIR2DL1, KIR2DL3, KIR2DL4, KIR2DS4, KIR3DL1, KIR3DL2, KIR3DL3	ARHGAP11A, ASPM, AURKA, BAMBI, BAX, BCL2L2.PABPN1, BCL3, BORA, BUB1, BUB1B, CCNB1, CCNF, CDC20, CDCA8, CDKN2C, CENPA, CENPE, CENPF, CHKA, CYP1A1, CYP1B1, DEPDC1, DLGAP5, E2F8, ELK4, EPHA4, ESPL1, FAM64A, FASTKD5, GINS1, GTSE1, H3F3A, H3F3B, HIRA, HIVEP1, HJURP, HMMR, ID1, JMJD6, KIF11, KIF14, KIF15, KIF20A, KIF23, KIFC1, KPNA2, MAT2A, MBNL1, MCMBP, MEX3D, MKI67, NDC80, NFYB, NR2F2, NUSAP1, PABPN1…
ALL	Cabozantinib_FDA:d2	warfarin	4.79351e-17	149.15	3.24037e-14	7.30677e-05	0.0642882	0.110034	0.000658054	0.0706135	0.304786	0.781485	1.27334e-07	dx_k	d1x	50	3	0.421303	0.150538	0.0750494	0.000141841	0.0439873	0.0251783	0.0868702	8.6592e-05	dx_k	d1x	50	3	AURKB, AURKC, AXL, BLK, BTK, DDR1, DDR2, EPHA2, EPHA3, EPHA4, EPHA5, EPHA6, EPHA7, EPHA8, EPHB1, EPHB2, EPHB4, FER, FGR, FLT1, FLT3, FLT4, FRK, FYN, HCK, HIPK4, KDR, KIT, LCK, LYN, MERTK, MET, MKNK2, MST1R, MUSK, NTRK1, NTRK2, NTRK3, PDGFRA, PTK2B, PTK6, RET, ROS1, SRC, SRMS, STK10, TEK, TNK1, TYRO3, YES1	ALB, PPARG, TP53	AURKB, AURKC, AXL, BLK, BTK, DDR1, DDR2, EPHA2, EPHA3, EPHA4, EPHA5, EPHA6, EPHA7, EPHA8, EPHB1, EPHB2, EPHB4, FER, FGR, FLT1, FLT3, FLT4, FRK, FYN, HCK, HIPK4, KDR, KIT, LCK, LYN, MERTK, MET, MKNK2, MST1R, MUSK, NTRK1, NTRK2, NTRK3, PDGFRA, PTK2B, PTK6, RET, ROS1, SRC, SRMS, STK10, TEK, TNK1, TYRO3, YES1	ALB, PPARG, TP53
ALL	Bosutinib_LINCS:d2	GEMCITABINE HYDROCHLORIDE	5.38846e-17	148.858	3.60913e-14	0.00281327	0.146352	0.177977	0.387076	0.000349372	4.27909e-05	0.00556857	0.000729765	dx_k	d1x	75	11	0.414816	0.136149	0.208354	6.35725e-05	0.88436	0.000189271	0.00970257	0.00226447	dx_k	d1x	75	11	AAK1, ABL1, ABL2, AXL, BLK, BMP2K, BMPR2, BTK, CAMK1D, CIT, CSF1R, CSK, CSNK1A1, CSNK1D, CSNK1E, DMPK, EGFR, EIF2AK1, EIF2AK4, EPHA2, EPHA3, EPHA8, ERBB2, ERBB3, ERBB4, FES, FGR, FRK, GAK, GRK4, HCK, JAK2, LCK, LYN, MAP2K1, MAP2K2, MAP2K5, MAP3K11, MAP3K2, MAP3K3, MAP3K4, MAP3K7, MAP3K9, MAP4K2, MAP4K3, MAP4K4, MAP4K5, MAPK4, MAPK6, MINK1, MYLK2, NEK2, NUAK2, PAK1, PRKCD, RET, RIOK1, RIOK3, SIK2,…	AR, ESR1, POLA1, POLD1, POLE, PPARG, RRM1, RRM2, RRM2B, TDP1, TP53	AAK1, ABL1, ABL2, AXL, BLK, BMP2K, BMPR2, BTK, CAMK1D, CIT, CSF1R, CSK, CSNK1A1, CSNK1D, CSNK1E, DMPK, EGFR, EIF2AK1, EIF2AK4, EPHA2, EPHA3, EPHA8, ERBB2, ERBB3, ERBB4, FES, FGR, FRK, GAK, GRK4, HCK, JAK2, LCK, LYN, MAP2K1, MAP2K2, MAP2K5, MAP3K11, MAP3K2, MAP3K3, MAP3K4, MAP3K7, MAP3K9, MAP4K2, MAP4K3, MAP4K4, MAP4K5, MAPK4, MAPK6, MINK1, MYLK2, NEK2, NUAK2, PAK1, PRKCD, RET, RIOK1, RIOK3, SIK2,…	AR, ESR1, POLA1, POLD1, POLE, PPARG, RRM1, RRM2, RRM2B, TDP1, TP53
ALL	Cabozantinib_FDA:d2	Cediranib_Roche	5.61646e-17	148.755	3.72765e-14	0.000118048	0.993378	0.993319	1.03129e-10	5.18733e-09	0.157625	0.781485	0.131889	dx_k	d2x_k	50	5	0.143715	0.63919	1	0.0161697	0.97538	0.00510852	0.0868702	0.00766978	dx_k	d2x_k	50	5	AURKB, AURKC, AXL, BLK, BTK, DDR1, DDR2, EPHA2, EPHA3, EPHA4, EPHA5, EPHA6, EPHA7, EPHA8, EPHB1, EPHB2, EPHB4, FER, FGR, FLT1, FLT3, FLT4, FRK, FYN, HCK, HIPK4, KDR, KIT, LCK, LYN, MERTK, MET, MKNK2, MST1R, MUSK, NTRK1, NTRK2, NTRK3, PDGFRA, PTK2B, PTK6, RET, ROS1, SRC, SRMS, STK10, TEK, TNK1, TYRO3, YES1	FGFR3, FLT1, FLT4, PDGFRA, RET	AURKB, AURKC, AXL, BLK, BTK, DDR1, DDR2, EPHA2, EPHA3, EPHA4, EPHA5, EPHA6, EPHA7, EPHA8, EPHB1, EPHB2, EPHB4, FER, FGR, FLT1, FLT3, FLT4, FRK, FYN, HCK, HIPK4, KDR, KIT, LCK, LYN, MERTK, MET, MKNK2, MST1R, MUSK, NTRK1, NTRK2, NTRK3, PDGFRA, PTK2B, PTK6, RET, ROS1, SRC, SRMS, STK10, TEK, TNK1, TYRO3, YES1	FGFR3, FLT1, FLT4, PDGFRA, RET
ALL	LAG3	URACIL MUSTARD	5.695e-17	148.72	3.73122e-14	0.339397	0.278692	0.241881	5.46726e-11	0.0454506	0.0703842	0.936733	3.38893e-08	immuno	d1x	1	2	0.140242	0.856109	0.203029	0.00215643	0.090389	0.261162	0.237489	0.000135692	immuno	d1x	1	2	LAG3	TP53, VDR	LAG3	TP53, VDR
ALL	Lenvatinib_FDA:d2	N-acetyl-L-aspartic acid_PC3_DOWN	5.76548e-17	148.69	3.73122e-14	0.277593	0.00392046	0.241413	6.5613e-08	3.75783e-13	0.464114	0.158135	0.856554	dx_k	d3	20	77	0.0393412	0.379536	0.0702371	0.929624	0.0332969	0.101598	0.0126429	0.303765	dx_k	d3	20	75	ABL1, EGFR, EPHB2, ERBB4, FGFR1, FGFR2, FGFR3, FGFR4, FGR, FLT4, FRK, KDR, KIT, LCK, MAP4K4, MET, PDGFRA, PDGFRB, PTK6, RET	AASS, ADAMTS2, ADCY8, ADRA1D, AKAP5, ANGPT2, APOC2, APOC4, ASAH1, AZGP1, BRAP, C9orf9, CDH6, CHI3L1, DMP1, DNAJB12, DSPP, EPHB1, FGFR2, FLT3LG, GABBR2, GRM8, GUCA2A, HIST1H1B, HLA.DPA1, IFT74, IL1RN, KCND3, KYNU, LILRB2, LILRB4, LIN7A, LRTM1, MAB21L2, MAGI2, MLLT4, MNDA, MUC5B, NRG1, NRP2, OAS1, PAX8, PBOV1, PBRM1, PDE6C, PDX1, PKD2L2, POLH, PRB1, PRB3, PRB4, PTGER3, RAB5C, RBPMS, SEMA6A, SFTPA2,…	ABL1, EGFR, EPHB2, ERBB4, FGFR1, FGFR2, FGFR3, FGFR4, FGR, FLT4, FRK, KDR, KIT, LCK, MAP4K4, MET, PDGFRA, PDGFRB, PTK6, RET	AASS, ADAMTS2, ADCY8, ADRA1D, AKAP5, ANGPT2, APOC2, APOC4, ASAH1, AZGP1, BRAP, C9orf9, CDH6, CHI3L1, DMP1, DNAJB12, DSPP, EPHB1, FGFR2, FLT3LG, GABBR2, GRM8, GUCA2A, HIST1H1B, HLA.DPA1, IFT74, IL1RN, KCND3, KYNU, LILRB2, LILRB4, LIN7A, LRTM1, MAB21L2, MAGI2, MLLT4, MNDA, MUC5B, NRG1, NRP2, OAS1, PAX8, PBOV1, PBRM1, PDE6C, PDX1, PKD2L2, POLH, PRB1, PRB3, PRB4, PTGER3, SEMA6A, SFTPA2, SGCD, SIGLEC8…
ALL	AZD-9291_LINCS:d2	AST 487_Roche	5.77517e-17	148.685	3.73122e-14	7.2038e-06	0.0354803	0.0281992	1.20959e-08	5.71527e-07	0.991488	0.86552	0.0361704	dx_k	d2x_k	46	5	0.231654	0.996639	0.996702	0.00280413	0.905452	0.0209628	0.00283993	0.0960841	dx_k	d2x_k	46	5	AAK1, ALK, BLK, BTK, CAMK2B, CSNK2A1, CSNK2A2, DAPK1, DAPK2, DAPK3, EGFR, EPHB6, ERBB2, ERBB4, FLT3, GAK, HIPK1, HIPK2, HIPK4, HUNK, IGF1R, INSR, INSRR, JAK3, LRRK2, LTK, MAP2K5, MAP4K4, MINK1, MKNK1, MKNK2, MYLK, MYO3B, PDGFRB, PLK1, PLK4, PTK2, PTK6, ROS1, RPS6KA4, STK33, TEC, TNIK, TNK1, TNK2, TXK	CDK8, KDR, MAPK14, PDGFRB, RET	AAK1, ALK, BLK, BTK, CAMK2B, CSNK2A1, CSNK2A2, DAPK1, DAPK2, DAPK3, EGFR, EPHB6, ERBB2, ERBB4, FLT3, GAK, HIPK1, HIPK2, HIPK4, HUNK, IGF1R, INSR, INSRR, JAK3, LRRK2, LTK, MAP2K5, MAP4K4, MINK1, MKNK1, MKNK2, MYLK, MYO3B, PDGFRB, PLK1, PLK4, PTK2, PTK6, ROS1, RPS6KA4, STK33, TEC, TNIK, TNK1, TNK2, TXK	CDK8, KDR, MAPK14, PDGFRB, RET
ALL	Gefitinib_FDA:d2	Kinome_2079_Roche	6.2852e-17	148.474	4.02512e-14	0.019794	0.036202	0.0346329	4.81173e-07	0.0239287	0.0110689	0.594406	0.0410894	dx_k	d2x_k	21	9	0.0887015	0.00250094	0.000154586	0.000541559	0.0233315	0.889768	0.182686	0.00105582	dx_k	d2x_k	21	9	ABL1, CDK7, CHEK2, CSNK1E, EGFR, EPHA6, ERBB3, ERBB4, FLT3, GAK, HIPK4, IRAK1, IRAK4, LCK, LYN, MAP2K5, MKNK1, RIPK2, SBK1, SLK, STK10	FER, FRK, LRRK2, LTK, PAK4, PBK, PIM3, ROS1, SLK	ABL1, CDK7, CHEK2, CSNK1E, EGFR, EPHA6, ERBB3, ERBB4, FLT3, GAK, HIPK4, IRAK1, IRAK4, LCK, LYN, MAP2K5, MKNK1, RIPK2, SBK1, SLK, STK10	FER, FRK, LRRK2, LTK, PAK4, PBK, PIM3, ROS1, SLK
ALL	IDO	URACIL MUSTARD	6.53334e-17	148.377	4.14765e-14	0.551597	0.187945	0.180329	1.65437e-09	0.0218161	0.0117835	0.105652	3.38893e-08	immuno	d1x	1	2	0.223605	0.568422	0.229113	0.00115111	0.216161	0.61037	0.352911	0.000135692	immuno	d1x	1	2	IDO1	TP53, VDR	IDO1	TP53, VDR
ALL	Dasatinib_RBC:d2	BMS-540215_Kinome Scan	6.64256e-17	148.336	4.18063e-14	0.00147643	0.00507489	0.00345624	7.41714e-09	5.85233e-06	0.510755	0.785966	0.0501618	dx_k	d2x_k	37	21	0.204575	0.739078	0.332988	0.00207773	0.884621	0.0105714	0.0328834	0.00845306	dx_k	d2x_k	37	21	ABL1, ABL2, BLK, BMX, BTK, CSF1R, CSK, DDR2, EPHA1, EPHA2, EPHA3, EPHA4, EPHA5, EPHA8, EPHB1, EPHB2, EPHB3, EPHB4, ERBB4, FGR, FRK, FYN, HCK, KIT, LCK, LYN, MAP4K5, PDGFRA, PDGFRB, PTK6, SIK2, SRC, TEC, TNK2, TXK, YES1, ZAK	ABL1, DDR1, EPHA6, FGFR1, FGFR2, FGFR3, FGFR4, FLT1, FLT4, KDR, KIT, MAP4K4, MINK1, PDGFRA, PDGFRB, RET, SLK, STK10, STK35, TEK, TNIK	ABL1, ABL2, BLK, BMX, BTK, CSF1R, CSK, DDR2, EPHA1, EPHA2, EPHA3, EPHA4, EPHA5, EPHA8, EPHB1, EPHB2, EPHB3, EPHB4, ERBB4, FGR, FRK, FYN, HCK, KIT, LCK, LYN, MAP4K5, PDGFRA, PDGFRB, PTK6, SIK2, SRC, TEC, TNK2, TXK, YES1, ZAK	ABL1, DDR1, EPHA6, FGFR1, FGFR2, FGFR3, FGFR4, FLT1, FLT4, KDR, KIT, MAP4K4, MINK1, PDGFRA, PDGFRB, RET, SLK, STK10, STK35, TEK, TNIK
ALL	Lenvatinib_FDA:d2	R-atenolol_PC3_UP	6.86393e-17	148.254	4.28304e-14	0.998164	0.021735	0.946239	2.10574e-09	6.87044e-14	0.29367	0.158135	0.773235	dx_k	d3	20	144	0.985853	0.999299	0.88351	0.392308	0.266133	0.0792753	0.0126429	0.000660141	dx_k	d3	20	141	ABL1, EGFR, EPHB2, ERBB4, FGFR1, FGFR2, FGFR3, FGFR4, FGR, FLT4, FRK, KDR, KIT, LCK, MAP4K4, MET, PDGFRA, PDGFRB, PTK6, RET	ABCB4, ABCC6, ADCY8, AFF3, AIM2, AREG, ARHGDIA, AZGP1, BFSP1, BRDT, BTN3A3, CALR, CAMK1D, CC2D1A, CCKAR, CCL2, CD1D, CD300A, CD8A, CDH6, CDK2, CHI3L1, CKM, CLCN1, CNOT3, CSH2, CSHL1, CXCR2, CYP3A43, CYP4F2, CYP4F3, DMP1, DSPP, E2F2, EBF2, EMILIN1, FABP7, FAM149A, FGF8, FGFR2, FLT3LG, FRMD4B, GABRA3, GRM8, HAMP, HCN2, HOXB8, HPD, HPR, HTR7, ICA1, IL1RN, IL3, IL4, ITGB3, KYNU, LCP2, LECT2, LEP, LIL…	ABL1, EGFR, EPHB2, ERBB4, FGFR1, FGFR2, FGFR3, FGFR4, FGR, FLT4, FRK, KDR, KIT, LCK, MAP4K4, MET, PDGFRA, PDGFRB, PTK6, RET	ABCB4, ABCC6, ADCY8, AFF3, AIM2, AREG, ARHGDIA, AZGP1, BFSP1, BRDT, BTN3A3, CALR, CAMK1D, CC2D1A, CCKAR, CD1D, CD300A, CD8A, CDH6, CDK2, CHI3L1, CKM, CLCN1, CNOT3, CSH2, CSHL1, CXCR2, CYP3A43, CYP4F2, CYP4F3, DMP1, DSPP, E2F2, EBF2, EMILIN1, FABP7, FAM149A, FGF8, FGFR2, FLT3LG, FRMD4B, GABRA3, GRM8, HAMP, HCN2, HMGA1, HOXB8, HPD, HPR, HTR7, ICA1, IL1RN, IL3, IL4, ITGB3, KYNU, LCP2, LECT2, LEP, LI…
ALL	Cabozantinib_FDA:d2	ABT-869_Kinome Scan	8.16096e-17	147.822	5.04921e-14	0.00845096	0.298062	0.298889	1.11291e-07	2.19716e-05	0.611524	0.781485	0.750971	dx_k	d2x_k	50	42	0.402944	1.15954e-07	0.0405893	0.00311403	0.100836	0.0826239	0.0868702	0.00281864	dx_k	d2x_k	50	42	AURKB, AURKC, AXL, BLK, BTK, DDR1, DDR2, EPHA2, EPHA3, EPHA4, EPHA5, EPHA6, EPHA7, EPHA8, EPHB1, EPHB2, EPHB4, FER, FGR, FLT1, FLT3, FLT4, FRK, FYN, HCK, HIPK4, KDR, KIT, LCK, LYN, MERTK, MET, MKNK2, MST1R, MUSK, NTRK1, NTRK2, NTRK3, PDGFRA, PTK2B, PTK6, RET, ROS1, SRC, SRMS, STK10, TEK, TNK1, TYRO3, YES1	AURKB, AURKC, AXL, BMPR1B, CDK13, CDK19, CDK8, CSF1R, DDR1, EPHA6, EPHA7, EPHB1, EPHB6, FLT1, FLT3, FLT4, FRK, HIPK4, KDR, KIT, LTK, MAP4K1, MAP4K5, MAPK11, MAPK9, MERTK, MET, MKNK2, MUSK, NTRK3, PDGFRA, PDGFRB, RET, ROCK2, SLK, STK10, STK32A, STK32B, TAOK1, TAOK3, TEK, TIE1	AURKB, AURKC, AXL, BLK, BTK, DDR1, DDR2, EPHA2, EPHA3, EPHA4, EPHA5, EPHA6, EPHA7, EPHA8, EPHB1, EPHB2, EPHB4, FER, FGR, FLT1, FLT3, FLT4, FRK, FYN, HCK, HIPK4, KDR, KIT, LCK, LYN, MERTK, MET, MKNK2, MST1R, MUSK, NTRK1, NTRK2, NTRK3, PDGFRA, PTK2B, PTK6, RET, ROS1, SRC, SRMS, STK10, TEK, TNK1, TYRO3, YES1	AURKB, AURKC, AXL, BMPR1B, CDK13, CDK19, CDK8, CSF1R, DDR1, EPHA6, EPHA7, EPHB1, EPHB6, FLT1, FLT3, FLT4, FRK, HIPK4, KDR, KIT, LTK, MAP4K1, MAP4K5, MAPK11, MAPK9, MERTK, MET, MKNK2, MUSK, NTRK3, PDGFRA, PDGFRB, RET, ROCK2, SLK, STK10, STK32A, STK32B, TAOK1, TAOK3, TEK, TIE1
ALL	Bosutinib_LINCS:d2	warfarin	8.24971e-17	147.795	5.06123e-14	0.00813105	0.281243	0.470002	0.944773	0.0734859	0.253634	0.00556857	1.27334e-07	dx_k	d1x	75	3	0.965653	0.0238387	0.00802823	1.60936e-05	0.0210279	0.0114413	0.00970257	8.6592e-05	dx_k	d1x	75	3	AAK1, ABL1, ABL2, AXL, BLK, BMP2K, BMPR2, BTK, CAMK1D, CIT, CSF1R, CSK, CSNK1A1, CSNK1D, CSNK1E, DMPK, EGFR, EIF2AK1, EIF2AK4, EPHA2, EPHA3, EPHA8, ERBB2, ERBB3, ERBB4, FES, FGR, FRK, GAK, GRK4, HCK, JAK2, LCK, LYN, MAP2K1, MAP2K2, MAP2K5, MAP3K11, MAP3K2, MAP3K3, MAP3K4, MAP3K7, MAP3K9, MAP4K2, MAP4K3, MAP4K4, MAP4K5, MAPK4, MAPK6, MINK1, MYLK2, NEK2, NUAK2, PAK1, PRKCD, RET, RIOK1, RIOK3, SIK2,…	ALB, PPARG, TP53	AAK1, ABL1, ABL2, AXL, BLK, BMP2K, BMPR2, BTK, CAMK1D, CIT, CSF1R, CSK, CSNK1A1, CSNK1D, CSNK1E, DMPK, EGFR, EIF2AK1, EIF2AK4, EPHA2, EPHA3, EPHA8, ERBB2, ERBB3, ERBB4, FES, FGR, FRK, GAK, GRK4, HCK, JAK2, LCK, LYN, MAP2K1, MAP2K2, MAP2K5, MAP3K11, MAP3K2, MAP3K3, MAP3K4, MAP3K7, MAP3K9, MAP4K2, MAP4K3, MAP4K4, MAP4K5, MAPK4, MAPK6, MINK1, MYLK2, NEK2, NUAK2, PAK1, PRKCD, RET, RIOK1, RIOK3, SIK2,…	ALB, PPARG, TP53
ALL	Erlotinib_FDA:d2	Kinome_3414_Roche	9.20484e-17	147.521	5.60015e-14	0.00010127	0.00727006	0.00546746	6.09532e-10	3.65896e-07	0.670932	0.84755	0.0523089	dx_k	d2x_k	33	3	0.863076	0.789737	0.529435	0.00268527	0.987923	0.0602553	0.109434	0.0548845	dx_k	d2x_k	33	3	ABL1, ABL2, AURKC, BLK, CIT, CSNK1E, DDR1, EGFR, EPHA5, EPHA6, EPHA8, ERBB4, FLT3, GAK, HIPK4, JAK3, LCK, LTK, LYN, MAP2K5, MERTK, MKNK1, MKNK2, MYLK2, RET, RIPK2, SLK, SRC, STK10, TIE1, TNK1, TNNI3K, ULK3	KDR, PDGFRB, RET	ABL1, ABL2, AURKC, BLK, CIT, CSNK1E, DDR1, EGFR, EPHA5, EPHA6, EPHA8, ERBB4, FLT3, GAK, HIPK4, JAK3, LCK, LTK, LYN, MAP2K5, MERTK, MKNK1, MKNK2, MYLK2, RET, RIPK2, SLK, SRC, STK10, TIE1, TNK1, TNNI3K, ULK3	KDR, PDGFRB, RET
ALL	Pazopanib hydrochloride:d1	AST 487_Roche	9.43554e-17	147.459	5.69306e-14	0.962562	0.965852	0.895394	7.5408e-09	6.80616e-10	0.0942837	0.082231	0.0361704	dx_k	d2x_k	28	5	0.160682	0.184924	0.097606	0.00465238	0.171497	0.011267	0.00317939	0.0960841	dx_k	d2x_k	28	5	ABL1, ALK, AURKB, CDK7, CSF1R, FGFR1, FGFR3, FLT1, FLT4, FYN, IGF1R, ITK, KDR, KIT, LCK, LIMK1, LTK, MAP4K4, MAPK8, MAPK9, MET, NEK2, PDGFRA, PDGFRB, PTK2, RET, TAOK1, TNK2	CDK8, KDR, MAPK14, PDGFRB, RET	ABL1, ALK, AURKB, CDK7, CSF1R, FGFR1, FGFR3, FLT1, FLT4, FYN, IGF1R, ITK, KDR, KIT, LCK, LIMK1, LTK, MAP4K4, MAPK8, MAPK9, MET, NEK2, PDGFRA, PDGFRB, PTK2, RET, TAOK1, TNK2	CDK8, KDR, MAPK14, PDGFRB, RET
ALL	PD1_PDL1	Linifanib_Roche	9.55115e-17	147.429	5.71558e-14	0.14377	0.137256	0.387466	2.0196e-14	0.000172523	0.655354	0.340501	0.00420392	immuno	d2x_k	5	5	0.154455	0.736734	0.237857	0.000110817	0.500871	0.0143902	0.422834	0.0424119	immuno	d2x_k	5	5	CD274, HLA.DRA, HLA.DRB1, HLA.DRB5, PDCD1	CDK8, CSF1R, FLT4, KDR, PDGFRB	CD274, HLA.DRA, HLA.DRB1, HLA.DRB5, PDCD1	CDK8, CSF1R, FLT4, KDR, PDGFRB
ALL	Lenvatinib_FDA:d2	chloroxine	9.6543e-17	147.402	5.72794e-14	0.208912	0.0688448	0.193559	5.45116e-08	1.5014e-13	0.643556	0.158135	0.188514	dx_k	d1x	20	32	0.246317	0.198789	0.238398	0.807387	0.0209639	0.0107153	0.0126429	0.839321	dx_k	d1x	20	33	ABL1, EGFR, EPHB2, ERBB4, FGFR1, FGFR2, FGFR3, FGFR4, FGR, FLT4, FRK, KDR, KIT, LCK, MAP4K4, MET, PDGFRA, PDGFRB, PTK6, RET	AHR, ALOX12, ALOX15, ALOX15B, ALOX5, APLNR, AR, ATAD5, CCR6, CXCR6, CYP19A1, DRD3, EHMT2, ESR1, GMNN, HSP90AA1, HSPB1, HTT, KCNQ1, KDM4A, NOD1, NOD2, NR3C1, OPRK1, RBBP8, SIAE, SIX1, SLC12A5, TDP1, TNF, TP53, VDR	ABL1, EGFR, EPHB2, ERBB4, FGFR1, FGFR2, FGFR3, FGFR4, FGR, FLT4, FRK, KDR, KIT, LCK, MAP4K4, MET, PDGFRA, PDGFRB, PTK6, RET	AHR, ALOX12, ALOX15, ALOX15B, ALOX5, APLNR, AR, ATAD5, CCR6, CXCR6, CYP19A1, DRD3, EHMT2, ESR1, GMNN, HSP90AA1, HSPB1, HTT, KCNQ1, KDM4A, NOD1, NOD2, NR3C1, OPRK1, PSMD14, RBBP8, SIAE, SIX1, SLC12A5, TDP1, TNF, TP53, VDR
ALL	Erlotinib_FDA:d2	AST 487_Roche	9.8299e-17	147.357	5.72794e-14	7.18416e-05	0.0115042	0.00518307	5.16455e-10	2.64234e-07	0.68631	0.84755	0.0361704	dx_k	d2x_k	33	5	0.819062	0.782306	0.583813	0.00297532	0.922883	0.0756088	0.109434	0.0960841	dx_k	d2x_k	33	5	ABL1, ABL2, AURKC, BLK, CIT, CSNK1E, DDR1, EGFR, EPHA5, EPHA6, EPHA8, ERBB4, FLT3, GAK, HIPK4, JAK3, LCK, LTK, LYN, MAP2K5, MERTK, MKNK1, MKNK2, MYLK2, RET, RIPK2, SLK, SRC, STK10, TIE1, TNK1, TNNI3K, ULK3	CDK8, KDR, MAPK14, PDGFRB, RET	ABL1, ABL2, AURKC, BLK, CIT, CSNK1E, DDR1, EGFR, EPHA5, EPHA6, EPHA8, ERBB4, FLT3, GAK, HIPK4, JAK3, LCK, LTK, LYN, MAP2K5, MERTK, MKNK1, MKNK2, MYLK2, RET, RIPK2, SLK, SRC, STK10, TIE1, TNK1, TNNI3K, ULK3	CDK8, KDR, MAPK14, PDGFRB, RET
ALL	Ceritinib_FDA:d2	Acitretin	1.00105e-16	147.311	5.72794e-14	0.632089	0.670382	0.809193	0.000229191	0.623921	0.498738	0.905235	7.87515e-12	dx_k	d1x	14	14	0.947424	0.715203	0.930464	8.44211e-05	0.0793135	0.0229378	0.146777	4.14702e-09	dx_k	d1x	13	14	ALK, AURKA, EGFR, FGFR2, FGFR3, FGFR4, FLT3, IGF1R, INSR, JAK2, LCK, LYN, RET, TSSK3	CYP19A1, ESR1, GMNN, KAT2A, KDM4A, MAPT, PLA2G7, PLK1, RAPGEF4, RARA, RXRG, TP53, USP1, VDR	ALK, AURKA, EGFR, FGFR2, FGFR3, FGFR4, FLT3, IGF1R, INSR, JAK2, LCK, LYN, RET	CYP19A1, ESR1, GMNN, KAT2A, KDM4A, MAPT, PLA2G7, PLK1, RAPGEF4, RARA, RXRG, TP53, USP1, VDR
ALL	Afatinib:d1	ISOSORBIDE DINITRATE	1.0121e-16	147.284	5.72794e-14	5.00039e-05	0.0618798	0.00770107	9.19887e-09	0.000120364	0.314266	0.0761035	0.865135	dx_k	d1x	38	3	0.796961	0.996506	0.996557	0.0015307	0.135624	0.00101535	0.0302419	0.00378232	dx_k	d1x	38	4	ABL1, AXL, BLK, CIT, CSNK1E, DYRK1A, DYRK1B, DYRK2, EGFR, EPHA6, EPHB6, ERBB2, ERBB3, ERBB4, FLT3, FRK, GAK, HCK, HIPK4, IRAK1, LCK, MAP2K5, MAPK10, MAPK14, MAPK9, MET, MKNK1, MKNK2, PHKG1, PHKG2, RIPK2, RPS6KA6, SBK1, SLK, SRC, STK10, STK17A, TXK	GUCY1A2, GUCY1A3, GUCY1B3	ABL1, AXL, BLK, CIT, CSNK1E, DYRK1A, DYRK1B, DYRK2, EGFR, EPHA6, EPHB6, ERBB2, ERBB3, ERBB4, FLT3, FRK, GAK, HCK, HIPK4, IRAK1, LCK, MAP2K5, MAPK10, MAPK14, MAPK9, MET, MKNK1, MKNK2, PHKG1, PHKG2, RIPK2, RPS6KA6, SBK1, SLK, SRC, STK10, STK17A, TXK	GUCY1A2, GUCY1A3, GUCY1B2, GUCY1B3
ALL	Afatinib:d1	ISOSORBIDE MONONITRATE	1.0121e-16	147.284	5.72794e-14	5.00039e-05	0.0618798	0.00770107	9.19887e-09	0.000120364	0.314266	0.0761035	0.865135	dx_k	d1x	38	3	0.796961	0.996506	0.996557	0.0015307	0.135624	0.00101535	0.0302419	0.00378232	dx_k	d1x	38	4	ABL1, AXL, BLK, CIT, CSNK1E, DYRK1A, DYRK1B, DYRK2, EGFR, EPHA6, EPHB6, ERBB2, ERBB3, ERBB4, FLT3, FRK, GAK, HCK, HIPK4, IRAK1, LCK, MAP2K5, MAPK10, MAPK14, MAPK9, MET, MKNK1, MKNK2, PHKG1, PHKG2, RIPK2, RPS6KA6, SBK1, SLK, SRC, STK10, STK17A, TXK	GUCY1A2, GUCY1A3, GUCY1B3	ABL1, AXL, BLK, CIT, CSNK1E, DYRK1A, DYRK1B, DYRK2, EGFR, EPHA6, EPHB6, ERBB2, ERBB3, ERBB4, FLT3, FRK, GAK, HCK, HIPK4, IRAK1, LCK, MAP2K5, MAPK10, MAPK14, MAPK9, MET, MKNK1, MKNK2, PHKG1, PHKG2, RIPK2, RPS6KA6, SBK1, SLK, SRC, STK10, STK17A, TXK	GUCY1A2, GUCY1A3, GUCY1B2, GUCY1B3
ALL	Afatinib:d1	nitric oxide	1.0121e-16	147.284	5.72794e-14	5.00039e-05	0.0618798	0.00770107	9.19887e-09	0.000120364	0.314266	0.0761035	0.865135	dx_k	d1x	38	3	0.796961	0.996506	0.996557	0.0015307	0.135624	0.00101535	0.0302419	0.00378232	dx_k	d1x	38	4	ABL1, AXL, BLK, CIT, CSNK1E, DYRK1A, DYRK1B, DYRK2, EGFR, EPHA6, EPHB6, ERBB2, ERBB3, ERBB4, FLT3, FRK, GAK, HCK, HIPK4, IRAK1, LCK, MAP2K5, MAPK10, MAPK14, MAPK9, MET, MKNK1, MKNK2, PHKG1, PHKG2, RIPK2, RPS6KA6, SBK1, SLK, SRC, STK10, STK17A, TXK	GUCY1A2, GUCY1A3, GUCY1B3	ABL1, AXL, BLK, CIT, CSNK1E, DYRK1A, DYRK1B, DYRK2, EGFR, EPHA6, EPHB6, ERBB2, ERBB3, ERBB4, FLT3, FRK, GAK, HCK, HIPK4, IRAK1, LCK, MAP2K5, MAPK10, MAPK14, MAPK9, MET, MKNK1, MKNK2, PHKG1, PHKG2, RIPK2, RPS6KA6, SBK1, SLK, SRC, STK10, STK17A, TXK	GUCY1A2, GUCY1A3, GUCY1B2, GUCY1B3
ALL	Afatinib:d1	nitroglycerin	1.0121e-16	147.284	5.72794e-14	5.00039e-05	0.0618798	0.00770107	9.19887e-09	0.000120364	0.314266	0.0761035	0.865135	dx_k	d1x	38	3	0.796961	0.996506	0.996557	0.0015307	0.135624	0.00101535	0.0302419	0.00378232	dx_k	d1x	38	4	ABL1, AXL, BLK, CIT, CSNK1E, DYRK1A, DYRK1B, DYRK2, EGFR, EPHA6, EPHB6, ERBB2, ERBB3, ERBB4, FLT3, FRK, GAK, HCK, HIPK4, IRAK1, LCK, MAP2K5, MAPK10, MAPK14, MAPK9, MET, MKNK1, MKNK2, PHKG1, PHKG2, RIPK2, RPS6KA6, SBK1, SLK, SRC, STK10, STK17A, TXK	GUCY1A2, GUCY1A3, GUCY1B3	ABL1, AXL, BLK, CIT, CSNK1E, DYRK1A, DYRK1B, DYRK2, EGFR, EPHA6, EPHB6, ERBB2, ERBB3, ERBB4, FLT3, FRK, GAK, HCK, HIPK4, IRAK1, LCK, MAP2K5, MAPK10, MAPK14, MAPK9, MET, MKNK1, MKNK2, PHKG1, PHKG2, RIPK2, RPS6KA6, SBK1, SLK, SRC, STK10, STK17A, TXK	GUCY1A2, GUCY1A3, GUCY1B2, GUCY1B3
ALL	IDO	pyrvinium_MCF7_DOWN	1.07469e-16	147.134	5.99819e-14	0.00763707	0.0013014	0.0136806	4.05357e-11	0.030163	0.295332	0.105652	0.00757158	immuno	d3	1	86	0.0832755	0.319961	0.0438943	0.000459359	0.360922	0.00456343	0.352911	0.915529	immuno	d3	1	83	IDO1	AIM1, AMD1, ATP2A2, BDH1, BLM, BORA, BUB1B, C1orf216, CCNA2, CCNE1, CCNE2, CCNF, CDC25A, CDCA3, CDCA8, CDKN2C, CENPE, CSTF2T, CXCL12, CYP1A1, CYP1B1, DLC1, DNMT3B, DTL, E2F8, EIF1AX, ENDOD1, ERCC6L, ESPL1, FAM57A, FAM64A, FBXO5, FEN1, FGFR3, GEMIN4, GHR, GJA1, GPR19, GPRC5B, GTSE1, H2AFX, HEXIM1, HIST1H2BH, ID2, IL17RB, IRX5, IVNS1ABP, JMJD6, KANK1, KIF11, KIF14, KIF20A, KIF23, LHX2, MAT2A, MCM10…	IDO1	AIM1, AMD1, ATP2A2, BDH1, BLM, BORA, BUB1B, C1orf216, CCNE1, CCNE2, CCNF, CDC25A, CDCA8, CDKN2C, CENPE, CSTF2T, CXCL12, CYP1A1, CYP1B1, DLC1, DNMT3B, DTL, E2F8, EIF1AX, ENDOD1, ERCC6L, ESPL1, FAM57A, FAM64A, FBXO5, FGFR3, GEMIN4, GHR, GJA1, GPR19, GPRC5B, GTSE1, HEXIM1, HSPA1A, HSPA1B, IL17RB, IRX5, IVNS1ABP, JMJD6, KANK1, KIF11, KIF14, KIF20A, KIF23, LHX2, MAT2A, MCM10, MDM1, MEGF9, MKI67, MRPS3…
ALL	A2AR	Acitretin	1.07628e-16	147.13	5.99819e-14	0.0392249	0.324719	0.0955617	3.1549e-05	0.146507	0.060258	0.305787	7.87515e-12	immuno	d1x	1	14	0.996168	0.512972	0.996084	0.0288025	0.8575	0.772116	0.342336	4.14702e-09	immuno	d1x	1	14	ADORA2A	CYP19A1, ESR1, GMNN, KAT2A, KDM4A, MAPT, PLA2G7, PLK1, RAPGEF4, RARA, RXRG, TP53, USP1, VDR	ADORA2A	CYP19A1, ESR1, GMNN, KAT2A, KDM4A, MAPT, PLA2G7, PLK1, RAPGEF4, RARA, RXRG, TP53, USP1, VDR
ALL	Lenvatinib_FDA:d2	buflomedil_PC3_UP	1.08669e-16	147.106	6.01031e-14	0.181939	0.00265894	0.149278	1.34332e-07	4.43929e-12	0.643127	0.158135	0.659613	dx_k	d3	20	76	0.996266	0.859274	0.996316	0.958363	0.00407459	0.0110195	0.0126429	0.00849409	dx_k	d3	20	73	ABL1, EGFR, EPHB2, ERBB4, FGFR1, FGFR2, FGFR3, FGFR4, FGR, FLT4, FRK, KDR, KIT, LCK, MAP4K4, MET, PDGFRA, PDGFRB, PTK6, RET	ARHGDIA, ATF5, ATRNL1, AZGP1, BFSP1, CA4, CALR, CD6, CD79B, CEACAM7, CFTR, CNOT3, CR1, CSHL1, DLX4, DMP1, DSPP, EBF2, ENPEP, EPHB1, FGFR2, FLT3LG, GRAP2, GRM8, GUCA2A, HCN2, HOXB3, HOXB8, HPR, IL1RN, KCND3, KYNU, LILRB2, LILRB4, MAGI2, MAP1A, MFAP5, MSMB, MUC5B, MYH4, NCR1, PBRM1, PBX2, PDE3B, PDE4DIP, PHLDA1, PPDPF, PPP1R3A, PRB1, PSMD5, PTGER3, PTPRC, PTPRJ, PVRL1, RBPMS, SERINC2, SLC35E3, SORB…	ABL1, EGFR, EPHB2, ERBB4, FGFR1, FGFR2, FGFR3, FGFR4, FGR, FLT4, FRK, KDR, KIT, LCK, MAP4K4, MET, PDGFRA, PDGFRB, PTK6, RET	ARHGDIA, ATF5, ATRNL1, AZGP1, BFSP1, CA4, CALR, CD6, CD79B, CEACAM7, CFTR, CNOT3, CR1, CSHL1, DLX4, DMP1, DSPP, EBF2, ENPEP, EPHB1, FGFR2, FLT3LG, GRAP2, GRM8, GUCA2A, HCN2, HMGA1, HOXB3, HOXB8, HPR, IL1RN, KCND3, KYNU, LILRB2, LILRB4, MAGI2, MAP1A, MFAP5, MSMB, MUC5B, MYH4, NCR1, PBRM1, PBX2, PDE3B, PDE4DIP, PHLDA1, PPDPF, PPP1R3A, PRB1, PSMD5, PTGER3, PTPRC, PTPRJ, PVRL1, SERINC2, SLC35E3, SORB…
ALL	Cabozantinib_FDA:d2	PD173074_LINCS	1.18037e-16	146.899	6.47933e-14	6.07241e-05	0.0918422	0.0807824	1.70971e-09	2.25154e-07	0.184536	0.781485	0.116455	dx_k	d2x_k	50	10	0.260897	0.732039	0.595668	0.00301047	0.273595	0.0499577	0.0868702	0.0106611	dx_k	d2x_k	50	10	AURKB, AURKC, AXL, BLK, BTK, DDR1, DDR2, EPHA2, EPHA3, EPHA4, EPHA5, EPHA6, EPHA7, EPHA8, EPHB1, EPHB2, EPHB4, FER, FGR, FLT1, FLT3, FLT4, FRK, FYN, HCK, HIPK4, KDR, KIT, LCK, LYN, MERTK, MET, MKNK2, MST1R, MUSK, NTRK1, NTRK2, NTRK3, PDGFRA, PTK2B, PTK6, RET, ROS1, SRC, SRMS, STK10, TEK, TNK1, TYRO3, YES1	CSF1R, DDR1, FGFR1, FGFR2, FGFR3, FLT1, FLT4, STK24, STK25, TIE1	AURKB, AURKC, AXL, BLK, BTK, DDR1, DDR2, EPHA2, EPHA3, EPHA4, EPHA5, EPHA6, EPHA7, EPHA8, EPHB1, EPHB2, EPHB4, FER, FGR, FLT1, FLT3, FLT4, FRK, FYN, HCK, HIPK4, KDR, KIT, LCK, LYN, MERTK, MET, MKNK2, MST1R, MUSK, NTRK1, NTRK2, NTRK3, PDGFRA, PTK2B, PTK6, RET, ROS1, SRC, SRMS, STK10, TEK, TNK1, TYRO3, YES1	CSF1R, DDR1, FGFR1, FGFR2, FGFR3, FLT1, FLT4, STK24, STK25, TIE1
ALL	Gefitinib_FDA:d2	BIO (6-Bromoindirubin-3'-oxime)_MRC	1.19485e-16	146.868	6.5099e-14	0.00852617	0.000942973	0.00425328	8.47689e-08	0.00134272	0.000284706	0.594406	0.0305394	dx_k	d2x_k	21	40	0.525273	0.0298891	0.102021	0.000392385	0.182136	0.237305	0.182686	0.128436	dx_k	d2x_k	21	40	ABL1, CDK7, CHEK2, CSNK1E, EGFR, EPHA6, ERBB3, ERBB4, FLT3, GAK, HIPK4, IRAK1, IRAK4, LCK, LYN, MAP2K5, MKNK1, RIPK2, SBK1, SLK, STK10	BRSK1, BRSK2, BTK, CAMK1, CAMKK2, CDK2, CHEK1, CHEK2, DYRK1A, EPHA2, FGFR1, FLT1, GSK3B, HIPK2, IGF1R, IKBKE, LCK, MAP3K11, MAPK15, MARK3, MELK, MYLK, NEK6, NTRK1, PAK4, PAK7, PDK1, PIM2, PIM3, PRKAA2, ROCK2, RPS6KA1, RPS6KA5, RPS6KB1, SGK1, SRC, STK3, SYK, TBK1, YES1	ABL1, CDK7, CHEK2, CSNK1E, EGFR, EPHA6, ERBB3, ERBB4, FLT3, GAK, HIPK4, IRAK1, IRAK4, LCK, LYN, MAP2K5, MKNK1, RIPK2, SBK1, SLK, STK10	BRSK1, BRSK2, BTK, CAMK1, CAMKK2, CDK2, CHEK1, CHEK2, DYRK1A, EPHA2, FGFR1, FLT1, GSK3B, HIPK2, IGF1R, IKBKE, LCK, MAP3K11, MAPK15, MARK3, MELK, MYLK, NEK6, NTRK1, PAK4, PAK7, PDK1, PIM2, PIM3, PRKAA2, ROCK2, RPS6KA1, RPS6KA5, RPS6KB1, SGK1, SRC, STK3, SYK, TBK1, YES1
ALL	PD1_PDL1	Vatalanib_Roche	1.21122e-16	146.834	6.55021e-14	0.0775483	0.0455698	0.166711	3.34205e-12	0.0068579	0.817067	0.340501	0.0666922	immuno	d2x_k	5	1	0.00927435	0.831758	0.409345	3.28585e-06	0.162666	0.00158065	0.422834	0.0461469	immuno	d2x_k	5	1	CD274, HLA.DRA, HLA.DRB1, HLA.DRB5, PDCD1	KDR	CD274, HLA.DRA, HLA.DRB1, HLA.DRB5, PDCD1	KDR
ALL	Lenvatinib_FDA:d2	dinoprost_HL60_UP	1.25327e-16	146.749	6.72778e-14	0.412861	0.138019	0.492641	2.77906e-08	4.50635e-14	0.0887246	0.158135	0.935901	dx_k	d3	20	71	0.740934	0.530107	0.971837	0.560835	0.0379956	0.0080938	0.0126429	0.0354225	dx_k	d3	20	73	ABL1, EGFR, EPHB2, ERBB4, FGFR1, FGFR2, FGFR3, FGFR4, FGR, FLT4, FRK, KDR, KIT, LCK, MAP4K4, MET, PDGFRA, PDGFRB, PTK6, RET	ABCA1, AKAP13, ANXA2, AREG, ARL4C, AVPI1, AXL, CCL20, CCL22, CD38, CD86, CFLAR, CHN2, CHST2, COL4A2, CSGALNACT1, CTSB, CTSK, CYTH1, DDAH2, DNAH17, DOCK4, DUSP4, EPB41L3, FOS, FPR1, FTH1, GLUL, GPR183, GRAMD1B, HMGB3, HOMER1, IL10RA, IL1RN, KYNU, LRRC37A3, MICAL2, MX2, NR4A1, NR4A2, NR4A3, NT5E, OLR1, OSM, PADI4, PDE4B, PDE4D, PLEKHA2, PLEKHA5, PPAP2A, PPP1R16B, PRKAG2, PRKAR1A, RAB31, RASAL1, SAM…	ABL1, EGFR, EPHB2, ERBB4, FGFR1, FGFR2, FGFR3, FGFR4, FGR, FLT4, FRK, KDR, KIT, LCK, MAP4K4, MET, PDGFRA, PDGFRB, PTK6, RET	ABCA1, AKAP13, AREG, ARL4C, AVPI1, AXL, CCL20, CCL22, CD38, CD86, CDKN1C, CFLAR, CHN2, CHST2, COL4A2, CREM, CSGALNACT1, CTSB, CTSK, CYTH1, DDAH2, DNAH17, DOCK4, DUSP4, EPB41L3, FOS, FPR1, FTH1, GABARAPL1, GLUL, GPR183, GRAMD1B, HOMER1, IL10RA, IL1RN, JOSD1, KYNU, LRRC37A3, MICAL2, MX2, NR4A1, NR4A2, NR4A3, NT5E, OLR1, OSM, PADI4, PDE4B, PDE4D, PLEKHA2, PLEKHA5, PLSCR1, PPAP2A, PPP1R16B, PRKAG2, P…
ALL	Dasatinib_RBC:d2	warfarin	1.30833e-16	146.641	6.97208e-14	0.0139331	0.0808077	0.146088	5.03524e-05	0.0641369	0.189298	0.785966	1.27334e-07	dx_k	d1x	37	3	0.632263	0.0676086	0.0212969	0.000157697	0.0739718	0.0472018	0.0328834	8.6592e-05	dx_k	d1x	37	3	ABL1, ABL2, BLK, BMX, BTK, CSF1R, CSK, DDR2, EPHA1, EPHA2, EPHA3, EPHA4, EPHA5, EPHA8, EPHB1, EPHB2, EPHB3, EPHB4, ERBB4, FGR, FRK, FYN, HCK, KIT, LCK, LYN, MAP4K5, PDGFRA, PDGFRB, PTK6, SIK2, SRC, TEC, TNK2, TXK, YES1, ZAK	ALB, PPARG, TP53	ABL1, ABL2, BLK, BMX, BTK, CSF1R, CSK, DDR2, EPHA1, EPHA2, EPHA3, EPHA4, EPHA5, EPHA8, EPHB1, EPHB2, EPHB3, EPHB4, ERBB4, FGR, FRK, FYN, HCK, KIT, LCK, LYN, MAP4K5, PDGFRA, PDGFRB, PTK6, SIK2, SRC, TEC, TNK2, TXK, YES1, ZAK	ALB, PPARG, TP53
ALL	AZD-9291_LINCS:d2	Kinome_3297_Roche	1.35998e-16	146.544	7.14304e-14	5.45421e-06	0.0102379	0.0170778	7.28036e-08	2.26376e-06	0.98671	0.86552	0.0906072	dx_k	d2x_k	46	2	0.295946	0.903419	1	0.0010418	0.840491	0.0198293	0.00283993	0.094034	dx_k	d2x_k	46	2	AAK1, ALK, BLK, BTK, CAMK2B, CSNK2A1, CSNK2A2, DAPK1, DAPK2, DAPK3, EGFR, EPHB6, ERBB2, ERBB4, FLT3, GAK, HIPK1, HIPK2, HIPK4, HUNK, IGF1R, INSR, INSRR, JAK3, LRRK2, LTK, MAP2K5, MAP4K4, MINK1, MKNK1, MKNK2, MYLK, MYO3B, PDGFRB, PLK1, PLK4, PTK2, PTK6, ROS1, RPS6KA4, STK33, TEC, TNIK, TNK1, TNK2, TXK	KDR, PDGFRB	AAK1, ALK, BLK, BTK, CAMK2B, CSNK2A1, CSNK2A2, DAPK1, DAPK2, DAPK3, EGFR, EPHB6, ERBB2, ERBB4, FLT3, GAK, HIPK1, HIPK2, HIPK4, HUNK, IGF1R, INSR, INSRR, JAK3, LRRK2, LTK, MAP2K5, MAP4K4, MINK1, MKNK1, MKNK2, MYLK, MYO3B, PDGFRB, PLK1, PLK4, PTK2, PTK6, ROS1, RPS6KA4, STK33, TEC, TNIK, TNK1, TNK2, TXK	KDR, PDGFRB
ALL	AZD-9291_LINCS:d2	Kinome_403_Roche	1.35998e-16	146.544	7.14304e-14	5.45421e-06	0.0102379	0.0170778	7.28036e-08	2.26376e-06	0.98671	0.86552	0.0906072	dx_k	d2x_k	46	2	0.295946	0.903419	1	0.0010418	0.840491	0.0198293	0.00283993	0.094034	dx_k	d2x_k	46	2	AAK1, ALK, BLK, BTK, CAMK2B, CSNK2A1, CSNK2A2, DAPK1, DAPK2, DAPK3, EGFR, EPHB6, ERBB2, ERBB4, FLT3, GAK, HIPK1, HIPK2, HIPK4, HUNK, IGF1R, INSR, INSRR, JAK3, LRRK2, LTK, MAP2K5, MAP4K4, MINK1, MKNK1, MKNK2, MYLK, MYO3B, PDGFRB, PLK1, PLK4, PTK2, PTK6, ROS1, RPS6KA4, STK33, TEC, TNIK, TNK1, TNK2, TXK	KDR, PDGFRB	AAK1, ALK, BLK, BTK, CAMK2B, CSNK2A1, CSNK2A2, DAPK1, DAPK2, DAPK3, EGFR, EPHB6, ERBB2, ERBB4, FLT3, GAK, HIPK1, HIPK2, HIPK4, HUNK, IGF1R, INSR, INSRR, JAK3, LRRK2, LTK, MAP2K5, MAP4K4, MINK1, MKNK1, MKNK2, MYLK, MYO3B, PDGFRB, PLK1, PLK4, PTK2, PTK6, ROS1, RPS6KA4, STK33, TEC, TNIK, TNK1, TNK2, TXK	KDR, PDGFRB
ALL	KIR	furazolidone_HL60_UP	1.44304e-16	146.396	7.52512e-14	0.695772	0.206737	0.631133	2.39456e-10	0.0427836	0.00473245	0.722078	8.11684e-05	immuno	d3	6	35	0.000618709	0.538088	0.00065993	0.000102284	0.744091	0.779392	0.849473	0.00568594	immuno	d3	7	35	KIR2DL1, KIR2DL3, KIR2DL4, KIR3DL1, KIR3DL2, KIR3DL3	ADAM22, ALPP, CDH6, CSHL1, CWH43, CXCL14, CYLC1, CYP39A1, DLX6, DOK4, DSPP, FAM149A, FGFR2, ID1, KCNB2, KCNK3, LAMB1, MDM2, MTMR3, MYH3, MYH4, MYL7, NRXN2, PDE6C, PPP1R3A, PRKAR1A, PRKCDBP, PVRL1, RBPMS, RPL3L, SEMA3A, TJP3, TRPC7, TTC22, VDAC1	KIR2DL1, KIR2DL3, KIR2DL4, KIR2DS4, KIR3DL1, KIR3DL2, KIR3DL3	ADAM22, ALPP, CD24, CDH6, CREM, CSHL1, CWH43, CYLC1, CYP39A1, DLX6, DOK4, DSPP, FAM149A, FGFR2, ID1, KCNB2, KCNK3, LAMB1, MDM2, MTMR3, MYH3, MYH4, MYL7, NRXN2, OLIG2, PDE6C, PPP1R3A, PRKAR1A, PRKCDBP, PVRL1, RPL3L, SEMA3A, TJP3, TRPC7, TTC22
ALL	Gleevec (Imatinib)_MRC:d2	warfarin	1.62615e-16	146.097	8.41989e-14	0.494021	0.0892401	0.568473	3.1262e-09	0.0490595	0.0144721	0.471372	1.27334e-07	dx_k	d1x	1	3	0.327211	0.63266	0.18599	2.40526e-05	0.421907	0.176581	0.945495	8.6592e-05	dx_k	d1x	1	3	LCK	ALB, PPARG, TP53	LCK	ALB, PPARG, TP53
ALL	AZD-9291_LINCS:d2	Imipramine hydrochloride	1.69236e-16	145.997	8.701e-14	4.44311e-05	0.229856	0.172727	3.76316e-06	0.00245994	0.415537	0.86552	0.0036645	dx_k	d1x	46	12	0.00591228	0.0880411	0.0033094	0.000200254	0.0425579	0.151106	0.00283993	0.146233	dx_k	d1x	46	12	AAK1, ALK, BLK, BTK, CAMK2B, CSNK2A1, CSNK2A2, DAPK1, DAPK2, DAPK3, EGFR, EPHB6, ERBB2, ERBB4, FLT3, GAK, HIPK1, HIPK2, HIPK4, HUNK, IGF1R, INSR, INSRR, JAK3, LRRK2, LTK, MAP2K5, MAP4K4, MINK1, MKNK1, MKNK2, MYLK, MYO3B, PDGFRB, PLK1, PLK4, PTK2, PTK6, ROS1, RPS6KA4, STK33, TEC, TNIK, TNK1, TNK2, TXK	APEX1, CHRM1, CHRM4, CHRM5, DRD1, DRD2, KCNH2, NR1H4, PPARG, RXRA, SLC6A2, SLC6A4	AAK1, ALK, BLK, BTK, CAMK2B, CSNK2A1, CSNK2A2, DAPK1, DAPK2, DAPK3, EGFR, EPHB6, ERBB2, ERBB4, FLT3, GAK, HIPK1, HIPK2, HIPK4, HUNK, IGF1R, INSR, INSRR, JAK3, LRRK2, LTK, MAP2K5, MAP4K4, MINK1, MKNK1, MKNK2, MYLK, MYO3B, PDGFRB, PLK1, PLK4, PTK2, PTK6, ROS1, RPS6KA4, STK33, TEC, TNIK, TNK1, TNK2, TXK	APEX1, CHRM1, CHRM4, CHRM5, DRD1, DRD2, KCNH2, NR1H4, PPARG, RXRA, SLC6A2, SLC6A4
ALL	Cabozantinib_FDA:d2	GW806742X_GSK	1.72701e-16	145.946	8.81703e-14	0.000449172	0.660103	0.559188	5.06426e-09	5.74916e-07	0.440962	0.781485	0.100475	dx_k	d2x_k	50	17	0.535815	0.000323107	0.00166933	0.354028	0.701464	0.0477501	0.0868702	0.00408716	dx_k	d2x_k	50	17	AURKB, AURKC, AXL, BLK, BTK, DDR1, DDR2, EPHA2, EPHA3, EPHA4, EPHA5, EPHA6, EPHA7, EPHA8, EPHB1, EPHB2, EPHB4, FER, FGR, FLT1, FLT3, FLT4, FRK, FYN, HCK, HIPK4, KDR, KIT, LCK, LYN, MERTK, MET, MKNK2, MST1R, MUSK, NTRK1, NTRK2, NTRK3, PDGFRA, PTK2B, PTK6, RET, ROS1, SRC, SRMS, STK10, TEK, TNK1, TYRO3, YES1	ABL1, AURKC, BLK, CSF1R, DDR2, FLT1, FLT3, FLT4, KDR, KIT, MAP4K4, MST1R, NTRK1, NTRK3, PDGFRA, RET, SRC	AURKB, AURKC, AXL, BLK, BTK, DDR1, DDR2, EPHA2, EPHA3, EPHA4, EPHA5, EPHA6, EPHA7, EPHA8, EPHB1, EPHB2, EPHB4, FER, FGR, FLT1, FLT3, FLT4, FRK, FYN, HCK, HIPK4, KDR, KIT, LCK, LYN, MERTK, MET, MKNK2, MST1R, MUSK, NTRK1, NTRK2, NTRK3, PDGFRA, PTK2B, PTK6, RET, ROS1, SRC, SRMS, STK10, TEK, TNK1, TYRO3, YES1	ABL1, AURKC, BLK, CSF1R, DDR2, FLT1, FLT3, FLT4, KDR, KIT, MAP4K4, MST1R, NTRK1, NTRK3, PDGFRA, RET, SRC
ALL	Lenvatinib_FDA:d2	primaquine_PC3_UP	1.88065e-16	145.732	9.53475e-14	0.474341	0.30595	0.399738	1.34194e-09	4.28118e-14	0.409603	0.158135	0.379581	dx_k	d3	20	357	0.996367	0.505788	0.996422	0.626633	0.0948719	0.0169256	0.0126429	0.0432327	dx_k	d3	20	351	ABL1, EGFR, EPHB2, ERBB4, FGFR1, FGFR2, FGFR3, FGFR4, FGR, FLT4, FRK, KDR, KIT, LCK, MAP4K4, MET, PDGFRA, PDGFRB, PTK6, RET	AAK1, ABAT, ABCC6, ABCC8, ABL2, ACTL6B, ADAMTS2, ADAMTS8, ADCY8, AFF3, AGER, ALDOB, ALOX5, ALPI, ALPP, ANK1, ANKRD53, APOB, APOC2, APOC3, APOC4, APOH, ARHGDIA, ASAH1, ASCL1, ATF3, ATF5, ATF6B, ATP1A2, ATP1B4, ATP5C1, ATP6AP2, ATXN3L, AZGP1, B4GALT1, BAZ1B, BFSP1, BHLHE40, BMP7, BMP8A, BMPR1B, BRDT, BTN3A3, C6orf25, C8orf4, CACNA1G, CALR, CALY, CARM1, CASP1, CASS4, CC2D1A, CCKAR, CCL2, CD1D, CD6, …	ABL1, EGFR, EPHB2, ERBB4, FGFR1, FGFR2, FGFR3, FGFR4, FGR, FLT4, FRK, KDR, KIT, LCK, MAP4K4, MET, PDGFRA, PDGFRB, PTK6, RET	AAK1, ABAT, ABCC6, ABCC8, ABL2, ACTL6B, ADAMTS2, ADAMTS8, ADCY8, ADGB, AFF3, AGER, ALDOB, ALOX5, ALPI, ALPP, ANK1, ANKRD53, APOB, APOC2, APOC3, APOC4, APOH, ARHGDIA, ASAH1, ASCL1, ATF5, ATF6B, ATP1A2, ATP1B4, ATP5C1, ATP6AP2, ATXN3L, AZGP1, B4GALT1, BAZ1B, BCL2L1, BFSP1, BHLHE40, BMP7, BMPR1B, BRDT, BTN3A3, C6orf25, C8orf4, CACNA1G, CALR, CALY, CARM1, CASP1, CASS4, CC2D1A, CCKAR, CD1D, CD6, CD84,…
ALL	LAG3	Bexarotene	1.91987e-16	145.68	9.66649e-14	0.32238	0.0863429	0.226886	4.32065e-12	0.267252	0.486743	0.936733	2.30308e-09	immuno	d1x	1	13	0.300871	0.291012	0.684092	0.00131258	0.741955	0.707067	0.237489	0.000309617	immuno	d1x	1	13	LAG3	BLM, CYP19A1, ESR1, HSPB1, KAT2A, NR1H3, NR3C1, PPARG, RXRA, RXRB, RXRG, TP53, USP1	LAG3	BLM, CYP19A1, ESR1, HSPB1, KAT2A, NR1H3, NR3C1, PPARG, RXRA, RXRB, RXRG, TP53, USP1
ALL	Palbociclib_FDA:d2	Acitretin	2.01812e-16	145.555	1.00916e-13	0.136443	0.470814	0.557257	0.158926	0.0512107	0.00701674	0.44942	7.87515e-12	dx_k	d1x	80	14	0.790686	0.985657	0.901185	0.00170077	0.162082	0.122051	0.0348705	4.14702e-09	dx_k	d1x	80	14	AAK1, ABL1, BTK, CAMK1D, CAMK2A, CAMK2B, CAMK2D, CAMK2G, CDK14, CDK16, CDK17, CDK4, CDK7, CDKL2, CDKL5, CIT, CLK1, CLK2, CLK4, CSNK2A1, CSNK2A2, DAPK1, DAPK2, DAPK3, DCLK1, DCLK2, DCLK3, DSTYK, DYRK1A, DYRK1B, DYRK2, EIF2AK4, FLT3, GAK, GRK7, HIPK1, HIPK2, HIPK3, HIPK4, IRAK1, JAK2, JAK3, MAP2K2, MAP3K15, MAP3K3, MAP3K7, MAPK10, MAPK15, MAPK7, MAPK8, MAPK9, MARK3, MAST1, MINK1, MYLK, NTRK1, NTRK2…	CYP19A1, ESR1, GMNN, KAT2A, KDM4A, MAPT, PLA2G7, PLK1, RAPGEF4, RARA, RXRG, TP53, USP1, VDR	AAK1, ABL1, BTK, CAMK1D, CAMK2A, CAMK2B, CAMK2D, CAMK2G, CDK14, CDK16, CDK17, CDK4, CDK7, CDKL2, CDKL5, CIT, CLK1, CLK2, CLK4, CSNK2A1, CSNK2A2, DAPK1, DAPK2, DAPK3, DCLK1, DCLK2, DCLK3, DSTYK, DYRK1A, DYRK1B, DYRK2, EIF2AK4, FLT3, GAK, GRK7, HIPK1, HIPK2, HIPK3, HIPK4, IRAK1, JAK2, JAK3, MAP2K2, MAP3K15, MAP3K3, MAP3K7, MAPK10, MAPK15, MAPK7, MAPK8, MAPK9, MARK3, MAST1, MINK1, MYLK, NTRK1, NTRK2…	CYP19A1, ESR1, GMNN, KAT2A, KDM4A, MAPT, PLA2G7, PLK1, RAPGEF4, RARA, RXRG, TP53, USP1, VDR
ALL	Cabozantinib_FDA:d2	Kinome_2812_Roche	2.10126e-16	145.454	1.04296e-13	0.000749764	0.426107	0.452529	4.01973e-07	5.49925e-05	0.541883	0.781485	0.114173	dx_k	d2x_k	50	10	0.287157	0.000392913	0.00409212	0.000867684	0.388932	0.0114443	0.0868702	0.00108659	dx_k	d2x_k	50	10	AURKB, AURKC, AXL, BLK, BTK, DDR1, DDR2, EPHA2, EPHA3, EPHA4, EPHA5, EPHA6, EPHA7, EPHA8, EPHB1, EPHB2, EPHB4, FER, FGR, FLT1, FLT3, FLT4, FRK, FYN, HCK, HIPK4, KDR, KIT, LCK, LYN, MERTK, MET, MKNK2, MST1R, MUSK, NTRK1, NTRK2, NTRK3, PDGFRA, PTK2B, PTK6, RET, ROS1, SRC, SRMS, STK10, TEK, TNK1, TYRO3, YES1	ABL1, CSF1R, FGFR1, FGFR3, FLT1, FLT4, KDR, MAP4K4, MAP4K5, NEK2	AURKB, AURKC, AXL, BLK, BTK, DDR1, DDR2, EPHA2, EPHA3, EPHA4, EPHA5, EPHA6, EPHA7, EPHA8, EPHB1, EPHB2, EPHB4, FER, FGR, FLT1, FLT3, FLT4, FRK, FYN, HCK, HIPK4, KDR, KIT, LCK, LYN, MERTK, MET, MKNK2, MST1R, MUSK, NTRK1, NTRK2, NTRK3, PDGFRA, PTK2B, PTK6, RET, ROS1, SRC, SRMS, STK10, TEK, TNK1, TYRO3, YES1	ABL1, CSF1R, FGFR1, FGFR3, FLT1, FLT4, KDR, MAP4K4, MAP4K5, NEK2
ALL	PD1_PDL1	PP121_Roche	2.11429e-16	145.438	1.04296e-13	0.0841892	0.0981271	0.262958	1.48409e-12	0.00946167	0.826516	0.340501	0.0221746	immuno	d2x_k	5	2	0.0124894	0.507617	0.56002	1.19403e-05	0.0457735	0.0014166	0.422834	0.118458	immuno	d2x_k	5	2	CD274, HLA.DRA, HLA.DRB1, HLA.DRB5, PDCD1	KDR, RET	CD274, HLA.DRA, HLA.DRB1, HLA.DRB5, PDCD1	KDR, RET
ALL	Vandetanib_FDA:d2	BMS-540215_Kinome Scan	2.15794e-16	145.387	1.05735e-13	0.00196532	0.301027	0.217999	5.29922e-09	5.94555e-08	0.295021	0.979404	0.0501618	dx_k	d2x_k	54	21	0.524035	0.849886	0.623303	0.00112654	0.336835	0.00408782	0.0125439	0.00845306	dx_k	d2x_k	54	21	ABL1, ABL2, ACVR1, ACVRL1, AXL, BLK, BMPR1B, DDR1, DDR2, EGFR, EPHA1, EPHA5, EPHA6, EPHA8, EPHB1, EPHB2, EPHB4, EPHB6, ERBB3, ERBB4, FGFR1, FGR, FLT1, FLT3, FRK, FYN, GAK, HCK, IRAK4, KDR, KIT, LCK, LTK, LYN, MAP2K5, MAP4K5, MKNK1, PDGFRA, PDGFRB, PLK4, PTK6, RET, RIPK2, RIPK4, RPS6KA1, RPS6KA6, SIK2, SLK, SRC, STK10, STK35, TEK, TYRO3, YES1	ABL1, DDR1, EPHA6, FGFR1, FGFR2, FGFR3, FGFR4, FLT1, FLT4, KDR, KIT, MAP4K4, MINK1, PDGFRA, PDGFRB, RET, SLK, STK10, STK35, TEK, TNIK	ABL1, ABL2, ACVR1, ACVRL1, AXL, BLK, BMPR1B, DDR1, DDR2, EGFR, EPHA1, EPHA5, EPHA6, EPHA8, EPHB1, EPHB2, EPHB4, EPHB6, ERBB3, ERBB4, FGFR1, FGR, FLT1, FLT3, FRK, FYN, GAK, HCK, IRAK4, KDR, KIT, LCK, LTK, LYN, MAP2K5, MAP4K5, MKNK1, PDGFRA, PDGFRB, PLK4, PTK6, RET, RIPK2, RIPK4, RPS6KA1, RPS6KA6, SIK2, SLK, SRC, STK10, STK35, TEK, TYRO3, YES1	ABL1, DDR1, EPHA6, FGFR1, FGFR2, FGFR3, FGFR4, FLT1, FLT4, KDR, KIT, MAP4K4, MINK1, PDGFRA, PDGFRB, RET, SLK, STK10, STK35, TEK, TNIK
ALL	Pazopanib hydrochloride:d1	(-)-isoprenaline_HL60_UP	2.18506e-16	145.356	1.0635e-13	0.661963	0.0124789	0.747416	2.00242e-06	5.83867e-13	0.145876	0.082231	0.0865386	dx_k	d3	28	159	0.635187	0.666505	0.474375	0.614026	0.00275825	0.0120131	0.00317939	0.280605	dx_k	d3	28	158	ABL1, ALK, AURKB, CDK7, CSF1R, FGFR1, FGFR3, FLT1, FLT4, FYN, IGF1R, ITK, KDR, KIT, LCK, LIMK1, LTK, MAP4K4, MAPK8, MAPK9, MET, NEK2, PDGFRA, PDGFRB, PTK2, RET, TAOK1, TNK2	ABCA1, ACOT9, ACVR1, ADARB1, ADD3, AKAP13, AMY1A, AMY1B, AMY1C, AMY2A, AMY2B, AMZ2, ANKRD10, ANXA1, APOLD1, AREG, ARHGEF40, ARID5B, ARL4C, ASAH1, ATXN1, AXL, BEX1, BIN1, BMP6, BTG1, CASP1, CBLB, CCDC69, CCL20, CCL22, CCNG2, CD86, CDK19, CEP350, CFLAR, CHN2, CHST2, CLDND1, CPD, CPNE3, CPQ, CSGALNACT1, CTNNA1, CTSB, CTSK, DOCK4, DSE, DUSP1, DUSP4, ENTPD1, EPB41L3, FADS3, FAM13A, FLRT2, FOXN3, FPR1,…	ABL1, ALK, AURKB, CDK7, CSF1R, FGFR1, FGFR3, FLT1, FLT4, FYN, IGF1R, ITK, KDR, KIT, LCK, LIMK1, LTK, MAP4K4, MAPK8, MAPK9, MET, NEK2, PDGFRA, PDGFRB, PTK2, RET, TAOK1, TNK2	ABCA1, ACVR1, ADARB1, ADD3, AKAP13, AMY1A, AMY1B, AMY1C, AMY2B, AMZ2, ANKRD10, ANXA1, APOLD1, AREG, ARHGEF40, ARID5B, ARL4C, ASAH1, ATXN1, AXL, BEX1, BIN1, BMP6, CASP1, CBLB, CCDC69, CCL20, CCL22, CCNG2, CD86, CDK19, CEBPD, CEP350, CFLAR, CHN2, CHST2, CLDND1, CPD, CPNE3, CPQ, CREM, CSGALNACT1, CTNNA1, CTSB, CTSK, DOCK4, DSE, DUSP1, DUSP4, ENTPD1, EPB41L3, FADS3, FAM13A, FLRT2, FOXN3, FPR1, FTH1, …
ALL	Erlotinib_FDA:d2	GW829906X_GSK	2.21592e-16	145.32	1.07137e-13	0.000172362	0.776344	0.410844	4.54505e-10	2.23045e-08	0.938435	0.84755	0.325701	dx_k	d2x_k	33	3	0.897799	0.0171762	0.00877503	0.00137952	0.646512	0.0970037	0.109434	0.150302	dx_k	d2x_k	33	3	ABL1, ABL2, AURKC, BLK, CIT, CSNK1E, DDR1, EGFR, EPHA5, EPHA6, EPHA8, ERBB4, FLT3, GAK, HIPK4, JAK3, LCK, LTK, LYN, MAP2K5, MERTK, MKNK1, MKNK2, MYLK2, RET, RIPK2, SLK, SRC, STK10, TIE1, TNK1, TNNI3K, ULK3	EGFR, PDGFRB, YES1	ABL1, ABL2, AURKC, BLK, CIT, CSNK1E, DDR1, EGFR, EPHA5, EPHA6, EPHA8, ERBB4, FLT3, GAK, HIPK4, JAK3, LCK, LTK, LYN, MAP2K5, MERTK, MKNK1, MKNK2, MYLK2, RET, RIPK2, SLK, SRC, STK10, TIE1, TNK1, TNNI3K, ULK3	EGFR, PDGFRB, YES1
ALL	Pazopanib hydrochloride:d1	Prestwick-983_HL60_UP	2.26711e-16	145.263	1.08203e-13	0.569541	0.0159821	0.639525	3.24471e-06	2.922e-12	0.201828	0.082231	0.128555	dx_k	d3	28	169	0.622218	0.645524	0.452086	0.618543	0.0104523	0.00704614	0.00317939	0.00923777	dx_k	d3	28	166	ABL1, ALK, AURKB, CDK7, CSF1R, FGFR1, FGFR3, FLT1, FLT4, FYN, IGF1R, ITK, KDR, KIT, LCK, LIMK1, LTK, MAP4K4, MAPK8, MAPK9, MET, NEK2, PDGFRA, PDGFRB, PTK2, RET, TAOK1, TNK2	ABCA1, ABHD6, ACOT9, ACVR1, ADARB1, ADD3, AKAP13, AMY1A, AMY1B, AMY1C, AMY2A, AMY2B, ANXA2, APOLD1, AREG, ARHGEF40, ARID5B, ARL4C, ASAH1, ATXN1, AVPI1, AXL, BEX1, BIN1, BMP6, BPGM, BTG1, CBLB, CCL22, CCNG2, CD38, CD58, CD86, CFLAR, CHN2, CHST2, COL4A2, CPNE3, CSGALNACT1, CTNNA1, CTSB, CTSK, CYTH1, DIXDC1, DNAH17, DOCK4, DSE, DST, DUSP4, EMD, ENOSF1, ENTPD1, EPB41L3, FADS3, FAM13A, FLRT2, FOS, FOX…	ABL1, ALK, AURKB, CDK7, CSF1R, FGFR1, FGFR3, FLT1, FLT4, FYN, IGF1R, ITK, KDR, KIT, LCK, LIMK1, LTK, MAP4K4, MAPK8, MAPK9, MET, NEK2, PDGFRA, PDGFRB, PTK2, RET, TAOK1, TNK2	ABCA1, ABHD6, ACVR1, ADARB1, ADD3, AKAP13, AMY1A, AMY1B, AMY1C, AMY2B, APOLD1, AREG, ARHGEF40, ARID5B, ARL4C, ASAH1, ATXN1, AVPI1, AXL, BEX1, BIN1, BMP6, BPGM, CBLB, CCL22, CCNG2, CD38, CD58, CD86, CFLAR, CHN2, CHST2, COL4A2, CPNE3, CREM, CSGALNACT1, CTNNA1, CTSB, CTSK, CYTH1, DNAH17, DOCK4, DSE, DST, DUSP4, EMD, ENOSF1, ENTPD1, EPB41L3, FADS3, FAM13A, FLRT2, FOS, FOXO1, FPR1, FTH1, FUCA1, FURIN,…
ALL	Lenvatinib_FDA:d2	tetryzoline_HL60_UP	2.2676e-16	145.263	1.08203e-13	0.604796	0.021675	0.589811	2.05268e-07	4.19595e-14	0.193515	0.158135	0.365309	dx_k	d3	20	106	0.680141	0.772836	0.581031	0.826635	0.00866255	0.0136334	0.0126429	0.101974	dx_k	d3	20	99	ABL1, EGFR, EPHB2, ERBB4, FGFR1, FGFR2, FGFR3, FGFR4, FGR, FLT4, FRK, KDR, KIT, LCK, MAP4K4, MET, PDGFRA, PDGFRB, PTK6, RET	ABCA1, ADD3, ANXA1, ANXA2, APOBR, ARHGEF40, ARL4C, ASAH1, AXL, B4GALT1, BCL3, BTG1, CCL20, CCNG2, CD38, CD55, CD86, CFLAR, CHST2, CPD, CTSB, CUL4B, DNAH17, DNAJB12, DOCK4, DUSP4, ENTPD1, EPB41L3, F11R, FAM13A, FLOT1, FLRT2, FPR1, FTH1, FUCA1, GAB2, GALC, GAS7, GPR183, GPR65, HBEGF, HGSNAT, HIST1H1C, HIST1H2AC, HIST1H2BD, HLA.DRA, HMGB3, ID2, IFI30, IL10RA, IL1B, IL1RN, ISG20, KRCC1, KYNU, LITAF, …	ABL1, EGFR, EPHB2, ERBB4, FGFR1, FGFR2, FGFR3, FGFR4, FGR, FLT4, FRK, KDR, KIT, LCK, MAP4K4, MET, PDGFRA, PDGFRB, PTK6, RET	ABCA1, ADD3, ANXA1, APOBR, ARHGEF40, ARL4C, ASAH1, AXL, B4GALT1, BCL3, CCL20, CCNG2, CD38, CD55, CD86, CFLAR, CHST2, CPD, CTSB, CUL4B, DNAH17, DNAJB12, DOCK4, DUSP4, ENTPD1, EPB41L3, F11R, FAM13A, FLOT1, FLRT2, FPR1, FTH1, FUCA1, GAB2, GABARAPL1, GALC, GAS7, GPR183, GPR65, HBEGF, HGSNAT, HIST1H1C, HIST1H2BD, HLA.DRA, IER3, IFI30, IL10RA, IL1B, IL1RN, KYNU, LPP, MAFB, MEF2C, MEGF9, MICAL2, MPPE1, …
ALL	Lenvatinib_FDA:d2	ZM-447439_LINCS	2.37856e-16	145.143	1.12761e-13	0.0492329	0.070963	0.0332553	2.96913e-08	5.16675e-11	0.569235	0.158135	0.702118	dx_k	d2x_k	20	43	0.541278	0.959368	0.777055	0.693449	0.0109285	0.00540224	0.0126429	0.0129147	dx_k	d2x_k	20	43	ABL1, EGFR, EPHB2, ERBB4, FGFR1, FGFR2, FGFR3, FGFR4, FGR, FLT4, FRK, KDR, KIT, LCK, MAP4K4, MET, PDGFRA, PDGFRB, PTK6, RET	ABL1, AURKA, AURKB, AXL, BLK, BTK, CDK11A, CDK7, CDKL2, CSK, EGFR, EPHB6, ERBB2, ERBB3, ERBB4, FLT3, HCK, HIPK1, HIPK4, KIT, LCK, LTK, LYN, MAP2K1, MAP2K2, MAP2K5, MAP4K5, MERTK, MET, MKNK2, MST1R, PDGFRA, PDGFRB, PLK4, PTK6, RET, RIPK2, RPS6KB1, SLK, SRMS, STK10, TNK2, ULK3	ABL1, EGFR, EPHB2, ERBB4, FGFR1, FGFR2, FGFR3, FGFR4, FGR, FLT4, FRK, KDR, KIT, LCK, MAP4K4, MET, PDGFRA, PDGFRB, PTK6, RET	ABL1, AURKA, AURKB, AXL, BLK, BTK, CDK11A, CDK7, CDKL2, CSK, EGFR, EPHB6, ERBB2, ERBB3, ERBB4, FLT3, HCK, HIPK1, HIPK4, KIT, LCK, LTK, LYN, MAP2K1, MAP2K2, MAP2K5, MAP4K5, MERTK, MET, MKNK2, MST1R, PDGFRA, PDGFRB, PLK4, PTK6, RET, RIPK2, RPS6KB1, SLK, SRMS, STK10, TNK2, ULK3
ALL	Lenvatinib_FDA:d2	methylergometrine_HL60_UP	2.53521e-16	144.983	1.19412e-13	0.283573	0.00112699	0.257129	1.7583e-06	5.25366e-13	0.26965	0.158135	0.761257	dx_k	d3	20	122	0.641611	0.915765	0.781946	0.824183	0.0190322	0.00507915	0.0126429	0.0288668	dx_k	d3	20	116	ABL1, EGFR, EPHB2, ERBB4, FGFR1, FGFR2, FGFR3, FGFR4, FGR, FLT4, FRK, KDR, KIT, LCK, MAP4K4, MET, PDGFRA, PDGFRB, PTK6, RET	ABCA1, ACVR1, ADARB1, ADD3, AKAP13, AMY1A, AMY1B, AMY1C, AMY2A, AMY2B, AMZ2, ANXA1, ANXA2, ARHGEF40, ARID5B, ARL4C, ASAH1, ATXN1, AXL, BEX1, BTG1, CACNA2D3, CASP1, CBLB, CCL20, CCL22, CCNG2, CD38, CD55, CD58, CD86, CEL, CHN2, CPNE3, CSGALNACT1, CTSB, CTSK, CYP1B1, DLGAP5, DNAH17, DOCK4, DSE, DUSP4, EPB41L3, FAM13A, FLRT2, FOXN3, FTH1, FUCA1, GAB2, GALC, GAS7, GLIPR1, GNLY, GPR183, HGSNAT, HIST1H1…	ABL1, EGFR, EPHB2, ERBB4, FGFR1, FGFR2, FGFR3, FGFR4, FGR, FLT4, FRK, KDR, KIT, LCK, MAP4K4, MET, PDGFRA, PDGFRB, PTK6, RET	ABCA1, ACVR1, ADARB1, ADD3, AKAP13, AMY1A, AMY1B, AMY1C, AMY2B, AMZ2, ANXA1, ARHGEF40, ARID5B, ARL4C, ASAH1, ATXN1, AXL, BEX1, CACNA2D3, CASP1, CBLB, CCL20, CCL22, CCNG2, CD38, CD55, CD58, CD86, CEL, CHN2, CPNE3, CREM, CSGALNACT1, CTSB, CTSK, CYP1B1, DLGAP5, DNAH17, DOCK4, DSE, DUSP4, EPB41L3, FAM13A, FLRT2, FOXN3, FTH1, FUCA1, GAB2, GABARAPL1, GALC, GAS7, GLIPR1, GNLY, GPR183, HGSNAT, HIST1H1C, …
ALL	Sunitinib_RBC:d2	Kinome_3297_Roche	2.65233e-16	144.869	1.23337e-13	0.47457	0.0189025	0.0589361	1.22337e-09	3.78572e-08	0.42206	0.00884556	0.0906072	dx_k	d2x_k	23	2	0.129704	0.503571	0.326681	0.00130559	0.619044	0.0224618	0.115475	0.094034	dx_k	d2x_k	23	2	CAMK2A, CAMK2D, CHEK2, CLK2, CSF1R, FLT3, KIT, LCK, LRRK2, MAP4K4, MAP4K5, MELK, MINK1, MYLK2, NTRK1, NTRK2, NTRK3, NUAK1, PDGFRA, PHKG1, RET, STK4, YES1	KDR, PDGFRB	CAMK2A, CAMK2D, CHEK2, CLK2, CSF1R, FLT3, KIT, LCK, LRRK2, MAP4K4, MAP4K5, MELK, MINK1, MYLK2, NTRK1, NTRK2, NTRK3, NUAK1, PDGFRA, PHKG1, RET, STK4, YES1	KDR, PDGFRB
ALL	Sunitinib_RBC:d2	Kinome_403_Roche	2.65233e-16	144.869	1.23337e-13	0.47457	0.0189025	0.0589361	1.22337e-09	3.78572e-08	0.42206	0.00884556	0.0906072	dx_k	d2x_k	23	2	0.129704	0.503571	0.326681	0.00130559	0.619044	0.0224618	0.115475	0.094034	dx_k	d2x_k	23	2	CAMK2A, CAMK2D, CHEK2, CLK2, CSF1R, FLT3, KIT, LCK, LRRK2, MAP4K4, MAP4K5, MELK, MINK1, MYLK2, NTRK1, NTRK2, NTRK3, NUAK1, PDGFRA, PHKG1, RET, STK4, YES1	KDR, PDGFRB	CAMK2A, CAMK2D, CHEK2, CLK2, CSF1R, FLT3, KIT, LCK, LRRK2, MAP4K4, MAP4K5, MELK, MINK1, MYLK2, NTRK1, NTRK2, NTRK3, NUAK1, PDGFRA, PHKG1, RET, STK4, YES1	KDR, PDGFRB
ALL	Afatinib:d1	BMS-540215_Kinome Scan	2.80967e-16	144.724	1.29826e-13	0.00317176	0.0566971	0.0725619	5.49373e-09	1.63545e-05	0.743082	0.0761035	0.0501618	dx_k	d2x_k	38	21	0.245157	0.502256	0.23586	0.000256047	0.880551	0.00672786	0.0302419	0.00845306	dx_k	d2x_k	38	21	ABL1, AXL, BLK, CIT, CSNK1E, DYRK1A, DYRK1B, DYRK2, EGFR, EPHA6, EPHB6, ERBB2, ERBB3, ERBB4, FLT3, FRK, GAK, HCK, HIPK4, IRAK1, LCK, MAP2K5, MAPK10, MAPK14, MAPK9, MET, MKNK1, MKNK2, PHKG1, PHKG2, RIPK2, RPS6KA6, SBK1, SLK, SRC, STK10, STK17A, TXK	ABL1, DDR1, EPHA6, FGFR1, FGFR2, FGFR3, FGFR4, FLT1, FLT4, KDR, KIT, MAP4K4, MINK1, PDGFRA, PDGFRB, RET, SLK, STK10, STK35, TEK, TNIK	ABL1, AXL, BLK, CIT, CSNK1E, DYRK1A, DYRK1B, DYRK2, EGFR, EPHA6, EPHB6, ERBB2, ERBB3, ERBB4, FLT3, FRK, GAK, HCK, HIPK4, IRAK1, LCK, MAP2K5, MAPK10, MAPK14, MAPK9, MET, MKNK1, MKNK2, PHKG1, PHKG2, RIPK2, RPS6KA6, SBK1, SLK, SRC, STK10, STK17A, TXK	ABL1, DDR1, EPHA6, FGFR1, FGFR2, FGFR3, FGFR4, FLT1, FLT4, KDR, KIT, MAP4K4, MINK1, PDGFRA, PDGFRB, RET, SLK, STK10, STK35, TEK, TNIK
ALL	Ibrutinib_FDA:d2	BMS-540215_Kinome Scan	2.83144e-16	144.705	1.30009e-13	0.440113	0.0102837	0.15122	3.69227e-09	2.71659e-09	0.0106726	0.921058	0.0501618	dx_k	d2x_k	14	21	0.212809	0.396143	0.459358	0.0163509	0.604557	0.0289404	0.119298	0.00845306	dx_k	d2x_k	14	21	AURKA, AURKB, CSK, EPHB2, ERBB4, FGFR1, FLT1, LCK, NTRK1, PTK6, RIPK2, SRC, TEK, YES1	ABL1, DDR1, EPHA6, FGFR1, FGFR2, FGFR3, FGFR4, FLT1, FLT4, KDR, KIT, MAP4K4, MINK1, PDGFRA, PDGFRB, RET, SLK, STK10, STK35, TEK, TNIK	AURKA, AURKB, CSK, EPHB2, ERBB4, FGFR1, FLT1, LCK, NTRK1, PTK6, RIPK2, SRC, TEK, YES1	ABL1, DDR1, EPHA6, FGFR1, FGFR2, FGFR3, FGFR4, FLT1, FLT4, KDR, KIT, MAP4K4, MINK1, PDGFRA, PDGFRB, RET, SLK, STK10, STK35, TEK, TNIK
ALL	Pazopanib hydrochloride:d1	Acitretin	2.89751e-16	144.647	1.32212e-13	0.592801	0.273563	0.501599	0.335818	0.0623233	0.661267	0.082231	7.87515e-12	dx_k	d1x	28	14	0.386097	0.799246	0.927793	0.00109613	0.132239	0.0975893	0.00317939	4.14702e-09	dx_k	d1x	28	14	ABL1, ALK, AURKB, CDK7, CSF1R, FGFR1, FGFR3, FLT1, FLT4, FYN, IGF1R, ITK, KDR, KIT, LCK, LIMK1, LTK, MAP4K4, MAPK8, MAPK9, MET, NEK2, PDGFRA, PDGFRB, PTK2, RET, TAOK1, TNK2	CYP19A1, ESR1, GMNN, KAT2A, KDM4A, MAPT, PLA2G7, PLK1, RAPGEF4, RARA, RXRG, TP53, USP1, VDR	ABL1, ALK, AURKB, CDK7, CSF1R, FGFR1, FGFR3, FLT1, FLT4, FYN, IGF1R, ITK, KDR, KIT, LCK, LIMK1, LTK, MAP4K4, MAPK8, MAPK9, MET, NEK2, PDGFRA, PDGFRB, PTK2, RET, TAOK1, TNK2	CYP19A1, ESR1, GMNN, KAT2A, KDM4A, MAPT, PLA2G7, PLK1, RAPGEF4, RARA, RXRG, TP53, USP1, VDR
ALL	KIR	cefalotin_HL60_DOWN	2.99418e-16	144.565	1.35774e-13	0.118591	0.0200906	0.0566424	1.48491e-09	0.0457185	0.786623	0.722078	4.76462e-05	immuno	d3	6	59	0.000485288	0.761335	0.000496473	4.80671e-05	0.176759	0.641698	0.849473	0.192595	immuno	d3	7	61	KIR2DL1, KIR2DL3, KIR2DL4, KIR3DL1, KIR3DL2, KIR3DL3	ADRBK1, AMD1, ANXA4, AP3B1, ATP13A1, BAG2, BMI1, CALU, CDK9, CLPTM1, COMMD10, COMMD3.BMI1, DDX19A, DDX31, DDX3X, ECT2, GGA2, GLOD4, ILF3, KPNA1, KRIT1, LACTB2, MARCH7, MAT2A, MBNL1, METTL13, MIA3, MINA, NADK, NOTCH2, NRAS, OPA1, PNO1, PRPF4B, PRR3, PWP2, QTRT1, RHOT2, SLC25A38, SLC39A6, SMARCA4, SPTLC1, TCF4, TCFL5, TPD52, TRMT2B, TSEN2, TSN, TTC37, TUBGCP4, UBE2L3, UBE3A, VAMP3, VPS54, XPO7, ZCC…	KIR2DL1, KIR2DL3, KIR2DL4, KIR2DS4, KIR3DL1, KIR3DL2, KIR3DL3	ADRBK1, AMD1, ANXA4, AP3B1, ATP13A1, BAG2, BMI1, CALU, CDK9, CLPTM1, COMMD10, COMMD3.BMI1, DDX19A, DDX31, DDX3X, DPH3P1, ECT2, GGA2, GLOD4, GMCL1, ILF3, KPNA1, KRIT1, LACTB2, LSM5, MARCH7, MAT2A, MBNL1, METTL13, MIA3, MINA, NADK, NOTCH2, NRAS, OPA1, PNO1, PRPF4B, PRR3, PWP2, QTRT1, RHOT2, SLC25A38, SLC39A6, SMARCA4, SPTLC1, TCF4, TCFL5, TPD52, TRMT2B, TSEN2, TTC37, TUBGCP4, UBE2L3, UBE3A, VAMP3, …
ALL	Lenvatinib_FDA:d2	thioridazine_HL60_UP	3.04844e-16	144.52	1.37381e-13	0.120339	0.00600379	0.0425866	0.00027235	1.0838e-14	0.452549	0.158135	0.157205	dx_k	d3	20	53	0.419978	0.910727	0.261364	0.521858	0.00137713	0.127622	0.0126429	0.350336	dx_k	d3	20	54	ABL1, EGFR, EPHB2, ERBB4, FGFR1, FGFR2, FGFR3, FGFR4, FGR, FLT4, FRK, KDR, KIT, LCK, MAP4K4, MET, PDGFRA, PDGFRB, PTK6, RET	ACBD3, ANXA2, ARID5B, ATF3, BCL3, BTG2, CCL4, CD86, CLEC7A, CTH, CXCL10, DUSP4, EGR2, EMP1, ENPP2, FAM114A1, FTH1, GADD45B, GBP2, HERC5, HIVEP1, IFIH1, IFIT1, IFIT2, IFIT3, IL24, IRF9, ISG15, KLF2, KLF4, KYNU, LGALS3, MX1, NFKB2, NFKBIA, NR4A3, OASL, P2RX7, PDGFA, PHLDA1, PPARG, PPP1R15A, RCAN1, RGS2, SAT1, SEC24A, SGK1, SLC17A5, SPP1, SQSTM1, TNFAIP6, TSC22D3, WIPI1	ABL1, EGFR, EPHB2, ERBB4, FGFR1, FGFR2, FGFR3, FGFR4, FGR, FLT4, FRK, KDR, KIT, LCK, MAP4K4, MET, PDGFRA, PDGFRB, PTK6, RET	ACBD3, ARID5B, BCL3, CCL3, CD83, CD86, CLEC7A, CTH, CXCL10, DUSP4, EGR2, EMP1, ENPP2, FAM114A1, FTH1, GABARAPL1, GADD45B, GBP2, HERC5, HIVEP1, IER3, IFIH1, IFIT1, IFIT2, IFIT3, IL24, IRF9, ISG15, KLF2, KLF4, KYNU, LGALS3, MAFF, MX1, NFKB2, NFKBIA, NR4A3, OASL, P2RX7, PDGFA, PHLDA1, PPARG, PPP1R15A, RCAN1, RGS2, SAT1, SEC24A, SGK1, SLC17A5, SPP1, SQSTM1, TNFAIP6, TSC22D3, WIPI1
ALL	Lenvatinib_FDA:d2	chlortetracycline_HL60_UP	3.08138e-16	144.493	1.38014e-13	0.199125	0.163693	0.160712	6.03224e-10	9.35294e-13	0.882049	0.158135	0.279835	dx_k	d3	20	224	0.996422	0.826937	0.996454	0.367451	0.406651	0.0231661	0.0126429	0.0101462	dx_k	d3	20	228	ABL1, EGFR, EPHB2, ERBB4, FGFR1, FGFR2, FGFR3, FGFR4, FGR, FLT4, FRK, KDR, KIT, LCK, MAP4K4, MET, PDGFRA, PDGFRB, PTK6, RET	ABCA7, ACTL7B, ADD1, ADORA1, AEBP1, ALOX5, ALS2CL, AMN, APOBEC3F, ARHGAP44, ATF5, ATF6B, ATHL1, BAHD1, BARX2, BIRC7, CACNA1A, CACNA1F, CACNG3, CC2D1A, CCKBR, CCL24, CCL27, CD209, CD300A, CD3D, CD79B, CDHR5, CDK18, CGB7, CHD5, CHPF, CIR1, CLTA, COL18A1, CPM, CPN2, CSF1, CTAG2, CTH, CYP2D6, DAPK2, DBP, DES, DFNB31, DLX2, DNAH9, DOHH, DRD2, DSPP, DTX2, DYNC1I1, EPB41L1, EPN2, EPOR, FGF18, FGFR1, FGF…	ABL1, EGFR, EPHB2, ERBB4, FGFR1, FGFR2, FGFR3, FGFR4, FGR, FLT4, FRK, KDR, KIT, LCK, MAP4K4, MET, PDGFRA, PDGFRB, PTK6, RET	ABCA7, ACTL7B, ADD1, ADORA1, AEBP1, ALOX5, ALS2CL, AMN, APOBEC3F, ARHGAP44, ATF5, ATF6B, ATHL1, BAHD1, BARX2, BIRC7, C21orf2, CACNA1A, CACNA1F, CACNG3, CC2D1A, CCKBR, CCL24, CD209, CD300A, CD3D, CD79B, CDHR5, CDK18, CEMP1, CHD5, CHPF, CIR1, CLTA, COL18A1, CPM, CPN2, CSF1, CTAG2, CTH, CYP2D6, DAPK2, DES, DFNB31, DLX2, DNAH9, DNAJC4, DOHH, DRD2, DSPP, DTX2, DYNC1I1, EPB41L1, EPN2, EPOR, FGF18, FGF2…
ALL	Lenvatinib_FDA:d2	Erlotinib_FDA:d2	3.28288e-16	144.333	1.46142e-13	0.0413861	5.99432e-05	0.00275651	1.60461e-06	3.30426e-10	0.887108	0.158135	0.84755	dx_k	dx_k	20	33	0.252096	0.354478	0.251839	0.626922	0.080848	0.0669411	0.0126429	0.109434	dx_k	dx_k	20	33	ABL1, EGFR, EPHB2, ERBB4, FGFR1, FGFR2, FGFR3, FGFR4, FGR, FLT4, FRK, KDR, KIT, LCK, MAP4K4, MET, PDGFRA, PDGFRB, PTK6, RET	ABL1, ABL2, AURKC, BLK, CIT, CSNK1E, DDR1, EGFR, EPHA5, EPHA6, EPHA8, ERBB4, FLT3, GAK, HIPK4, JAK3, LCK, LTK, LYN, MAP2K5, MERTK, MKNK1, MKNK2, MYLK2, RET, RIPK2, SLK, SRC, STK10, TIE1, TNK1, TNNI3K, ULK3	ABL1, EGFR, EPHB2, ERBB4, FGFR1, FGFR2, FGFR3, FGFR4, FGR, FLT4, FRK, KDR, KIT, LCK, MAP4K4, MET, PDGFRA, PDGFRB, PTK6, RET	ABL1, ABL2, AURKC, BLK, CIT, CSNK1E, DDR1, EGFR, EPHA5, EPHA6, EPHA8, ERBB4, FLT3, GAK, HIPK4, JAK3, LCK, LTK, LYN, MAP2K5, MERTK, MKNK1, MKNK2, MYLK2, RET, RIPK2, SLK, SRC, STK10, TIE1, TNK1, TNNI3K, ULK3
ALL	Lenvatinib_FDA:d2	CI-1033_Kinome Scan	3.4523e-16	144.207	1.51198e-13	0.175797	9.97982e-05	0.00936351	3.02322e-06	9.05039e-11	0.599564	0.158135	0.51799	dx_k	d2x_k	20	30	0.892555	0.49068	0.856849	0.864315	0.00428581	0.00776787	0.0126429	0.160992	dx_k	d2x_k	20	29	ABL1, EGFR, EPHB2, ERBB4, FGFR1, FGFR2, FGFR3, FGFR4, FGR, FLT4, FRK, KDR, KIT, LCK, MAP4K4, MET, PDGFRA, PDGFRB, PTK6, RET	ABL1, ABL2, BLK, CSNK1E, DDR1, EGFR, EPHA6, EPHB6, ERBB2, ERBB3, ERBB4, FLT3, GAK, IRAK1, JAK3, KIT, LCK, LRRK2, LYN, MAP2K5, MAP2K7, MAP4K2, MET, MKNK1, RET, RIPK2, SIK3, TGFBR2, TXK, TYRO3	ABL1, EGFR, EPHB2, ERBB4, FGFR1, FGFR2, FGFR3, FGFR4, FGR, FLT4, FRK, KDR, KIT, LCK, MAP4K4, MET, PDGFRA, PDGFRB, PTK6, RET	ABL1, ABL2, BLK, CSNK1E, DDR1, EGFR, EPHA6, EPHB6, ERBB2, ERBB3, ERBB4, FLT3, GAK, IRAK1, JAK3, KIT, LCK, LRRK2, LYN, MAP2K5, MAP4K2, MET, MKNK1, RET, RIPK2, SIK3, TGFBR2, TXK, TYRO3
ALL	PD1_PDL1	Kinome_3414_Roche	3.45947e-16	144.202	1.51198e-13	0.125931	0.127143	0.428832	2.93272e-13	0.000480763	0.930663	0.340501	0.0523089	immuno	d2x_k	5	3	0.0166542	0.381756	0.712588	1.71545e-05	0.196694	0.00854447	0.422834	0.0548845	immuno	d2x_k	5	3	CD274, HLA.DRA, HLA.DRB1, HLA.DRB5, PDCD1	KDR, PDGFRB, RET	CD274, HLA.DRA, HLA.DRB1, HLA.DRB5, PDCD1	KDR, PDGFRB, RET
ALL	Cabozantinib_FDA:d2	GW440139A_GSK	3.46314e-16	144.199	1.51198e-13	0.0153564	0.749911	0.587506	2.13828e-12	1.82293e-10	0.405657	0.781485	0.240731	dx_k	d2x_k	50	19	0.327761	0.78615	0.714964	0.0539594	0.813934	0.0312382	0.0868702	0.0110226	dx_k	d2x_k	50	19	AURKB, AURKC, AXL, BLK, BTK, DDR1, DDR2, EPHA2, EPHA3, EPHA4, EPHA5, EPHA6, EPHA7, EPHA8, EPHB1, EPHB2, EPHB4, FER, FGR, FLT1, FLT3, FLT4, FRK, FYN, HCK, HIPK4, KDR, KIT, LCK, LYN, MERTK, MET, MKNK2, MST1R, MUSK, NTRK1, NTRK2, NTRK3, PDGFRA, PTK2B, PTK6, RET, ROS1, SRC, SRMS, STK10, TEK, TNK1, TYRO3, YES1	ABL1, ABL2, EGFR, EPHA3, EPHA4, EPHB2, EPHB4, FLT1, FLT4, FYN, HCK, KDR, LYN, PDGFRA, PDGFRB, PTK6, RET, SRC, YES1	AURKB, AURKC, AXL, BLK, BTK, DDR1, DDR2, EPHA2, EPHA3, EPHA4, EPHA5, EPHA6, EPHA7, EPHA8, EPHB1, EPHB2, EPHB4, FER, FGR, FLT1, FLT3, FLT4, FRK, FYN, HCK, HIPK4, KDR, KIT, LCK, LYN, MERTK, MET, MKNK2, MST1R, MUSK, NTRK1, NTRK2, NTRK3, PDGFRA, PTK2B, PTK6, RET, ROS1, SRC, SRMS, STK10, TEK, TNK1, TYRO3, YES1	ABL1, ABL2, EGFR, EPHA3, EPHA4, EPHB2, EPHB4, FLT1, FLT4, FYN, HCK, KDR, LYN, PDGFRA, PDGFRB, PTK6, RET, SRC, YES1
ALL	Dasatinib_RBC:d2	Linifanib_Roche	3.50454e-16	144.169	1.51198e-13	0.00916885	0.0684145	0.101646	3.39026e-10	5.87372e-07	0.284317	0.785966	0.00420392	dx_k	d2x_k	37	5	0.401516	0.408966	0.40005	0.00332438	0.992632	0.0137107	0.0328834	0.0424119	dx_k	d2x_k	37	5	ABL1, ABL2, BLK, BMX, BTK, CSF1R, CSK, DDR2, EPHA1, EPHA2, EPHA3, EPHA4, EPHA5, EPHA8, EPHB1, EPHB2, EPHB3, EPHB4, ERBB4, FGR, FRK, FYN, HCK, KIT, LCK, LYN, MAP4K5, PDGFRA, PDGFRB, PTK6, SIK2, SRC, TEC, TNK2, TXK, YES1, ZAK	CDK8, CSF1R, FLT4, KDR, PDGFRB	ABL1, ABL2, BLK, BMX, BTK, CSF1R, CSK, DDR2, EPHA1, EPHA2, EPHA3, EPHA4, EPHA5, EPHA8, EPHB1, EPHB2, EPHB3, EPHB4, ERBB4, FGR, FRK, FYN, HCK, KIT, LCK, LYN, MAP4K5, PDGFRA, PDGFRB, PTK6, SIK2, SRC, TEC, TNK2, TXK, YES1, ZAK	CDK8, CSF1R, FLT4, KDR, PDGFRB
ALL	Pazopanib hydrochloride:d1	Kinome_3414_Roche	3.50596e-16	144.168	1.51198e-13	0.780039	0.132468	1	1.00392e-08	1.09917e-09	0.0934281	0.082231	0.0523089	dx_k	d2x_k	28	3	0.201957	0.178267	1	0.00618583	0.23367	0.0118879	0.00317939	0.0548845	dx_k	d2x_k	28	3	ABL1, ALK, AURKB, CDK7, CSF1R, FGFR1, FGFR3, FLT1, FLT4, FYN, IGF1R, ITK, KDR, KIT, LCK, LIMK1, LTK, MAP4K4, MAPK8, MAPK9, MET, NEK2, PDGFRA, PDGFRB, PTK2, RET, TAOK1, TNK2	KDR, PDGFRB, RET	ABL1, ALK, AURKB, CDK7, CSF1R, FGFR1, FGFR3, FLT1, FLT4, FYN, IGF1R, ITK, KDR, KIT, LCK, LIMK1, LTK, MAP4K4, MAPK8, MAPK9, MET, NEK2, PDGFRA, PDGFRB, PTK2, RET, TAOK1, TNK2	KDR, PDGFRB, RET
ALL	Vandetanib_FDA:d2	PTK-787_Kinome Scan	3.52071e-16	144.157	1.51198e-13	0.000280689	0.759608	0.594467	2.90234e-09	1.13499e-07	0.360493	0.979404	0.0763544	dx_k	d2x_k	54	8	0.706464	0.441192	0.325085	0.00152988	0.379894	0.00515235	0.0125439	0.0116079	dx_k	d2x_k	54	8	ABL1, ABL2, ACVR1, ACVRL1, AXL, BLK, BMPR1B, DDR1, DDR2, EGFR, EPHA1, EPHA5, EPHA6, EPHA8, EPHB1, EPHB2, EPHB4, EPHB6, ERBB3, ERBB4, FGFR1, FGR, FLT1, FLT3, FRK, FYN, GAK, HCK, IRAK4, KDR, KIT, LCK, LTK, LYN, MAP2K5, MAP4K5, MKNK1, PDGFRA, PDGFRB, PLK4, PTK6, RET, RIPK2, RIPK4, RPS6KA1, RPS6KA6, SIK2, SLK, SRC, STK10, STK35, TEK, TYRO3, YES1	CSF1R, DDR1, FLT1, FLT4, KDR, KIT, PDGFRA, PDGFRB	ABL1, ABL2, ACVR1, ACVRL1, AXL, BLK, BMPR1B, DDR1, DDR2, EGFR, EPHA1, EPHA5, EPHA6, EPHA8, EPHB1, EPHB2, EPHB4, EPHB6, ERBB3, ERBB4, FGFR1, FGR, FLT1, FLT3, FRK, FYN, GAK, HCK, IRAK4, KDR, KIT, LCK, LTK, LYN, MAP2K5, MAP4K5, MKNK1, PDGFRA, PDGFRB, PLK4, PTK6, RET, RIPK2, RIPK4, RPS6KA1, RPS6KA6, SIK2, SLK, SRC, STK10, STK35, TEK, TYRO3, YES1	CSF1R, DDR1, FLT1, FLT4, KDR, KIT, PDGFRA, PDGFRB
ALL	Gefitinib_FDA:d2	Vardenafil	3.56079e-16	144.129	1.52025e-13	0.0277842	0.0285934	0.0485489	5.59814e-08	0.0475203	0.160234	0.594406	0.00537938	dx_k	d1x	21	17	0.0653029	0.00798764	0.00198334	4.04472e-05	0.500302	0.00751085	0.182686	0.0334029	dx_k	d1x	21	17	ABL1, CDK7, CHEK2, CSNK1E, EGFR, EPHA6, ERBB3, ERBB4, FLT3, GAK, HIPK4, IRAK1, IRAK4, LCK, LYN, MAP2K5, MKNK1, RIPK2, SBK1, SLK, STK10	PDE1A, PDE1B, PDE1C, PDE2A, PDE3A, PDE3B, PDE4A, PDE4B, PDE4C, PDE4D, PDE5A, PDE6A, PDE6B, PDE6C, PDE6D, PDE6G, PDE6H	ABL1, CDK7, CHEK2, CSNK1E, EGFR, EPHA6, ERBB3, ERBB4, FLT3, GAK, HIPK4, IRAK1, IRAK4, LCK, LYN, MAP2K5, MKNK1, RIPK2, SBK1, SLK, STK10	PDE1A, PDE1B, PDE1C, PDE2A, PDE3A, PDE3B, PDE4A, PDE4B, PDE4C, PDE4D, PDE5A, PDE6A, PDE6B, PDE6C, PDE6D, PDE6G, PDE6H
ALL	Afatinib:d1	Kinome_242_Roche	3.69581e-16	144.035	1.56872e-13	0.0524607	0.0262059	0.0107755	1.90956e-05	0.0382169	0.00893945	0.0761035	0.0192025	dx_k	d2x_k	38	9	0.995591	0.0158645	0.0125269	1.3518e-05	0.00897226	0.429158	0.0302419	0.00120166	dx_k	d2x_k	38	9	ABL1, AXL, BLK, CIT, CSNK1E, DYRK1A, DYRK1B, DYRK2, EGFR, EPHA6, EPHB6, ERBB2, ERBB3, ERBB4, FLT3, FRK, GAK, HCK, HIPK4, IRAK1, LCK, MAP2K5, MAPK10, MAPK14, MAPK9, MET, MKNK1, MKNK2, PHKG1, PHKG2, RIPK2, RPS6KA6, SBK1, SLK, SRC, STK10, STK17A, TXK	CDC7, CDK2, CDK5, CDK9, DYRK1A, FLT3, MAP4K4, MINK1, PRKD3	ABL1, AXL, BLK, CIT, CSNK1E, DYRK1A, DYRK1B, DYRK2, EGFR, EPHA6, EPHB6, ERBB2, ERBB3, ERBB4, FLT3, FRK, GAK, HCK, HIPK4, IRAK1, LCK, MAP2K5, MAPK10, MAPK14, MAPK9, MET, MKNK1, MKNK2, PHKG1, PHKG2, RIPK2, RPS6KA6, SBK1, SLK, SRC, STK10, STK17A, TXK	CDC7, CDK2, CDK5, CDK9, DYRK1A, FLT3, MAP4K4, MINK1, PRKD3
ALL	Lenvatinib_FDA:d2	quinpirole_HL60_UP	3.74802e-16	144	1.58169e-13	0.256591	0.000934458	0.240969	1.66498e-05	1.09381e-11	0.201791	0.158135	0.182088	dx_k	d3	20	212	0.996607	0.553364	0.99666	0.990777	0.0104538	0.00324077	0.0126429	0.00377241	dx_k	d3	20	198	ABL1, EGFR, EPHB2, ERBB4, FGFR1, FGFR2, FGFR3, FGFR4, FGR, FLT4, FRK, KDR, KIT, LCK, MAP4K4, MET, PDGFRA, PDGFRB, PTK6, RET	ABCA1, ACOT9, ADARB1, ADD3, AFF1, AKAP13, ALAD, AMY1A, AMY1B, AMY1C, AMY2A, AMY2B, AMZ2, ANKRD10, ANXA2, APOLD1, AREG, ARHGEF3, ARHGEF40, ARL4C, ASAH1, ATP1B3, AVPI1, AXL, BEX1, BIN1, BMP6, BPGM, BTG1, CASP9, CBLB, CCDC69, CCL20, CCL22, CCNG2, CD38, CD55, CD58, CD86, CDC25C, CENPE, CFLAR, CHN2, CHST2, CLDND1, COL4A2, CPD, CPNE3, CSGALNACT1, CTNNA1, CTSB, CTSK, CYTH1, DNAH17, DNAJB12, DOCK4, DSE, …	ABL1, EGFR, EPHB2, ERBB4, FGFR1, FGFR2, FGFR3, FGFR4, FGR, FLT4, FRK, KDR, KIT, LCK, MAP4K4, MET, PDGFRA, PDGFRB, PTK6, RET	ABCA1, ADARB1, ADD3, AFF1, AKAP13, ALAD, AMY1A, AMY1B, AMY1C, AMY2B, AMZ2, ANKRD10, APOLD1, AREG, ARHGEF3, ARHGEF40, ARL4C, ASAH1, ATP1B3, AVPI1, AXL, BEX1, BIN1, BMP6, BPGM, CASP9, CBLB, CCDC69, CCL20, CCL22, CCNG2, CD38, CD55, CD58, CD86, CDC25C, CENPE, CFLAR, CHN2, CHST2, CLDND1, CLEC2D, COL4A2, CPD, CPNE3, CREM, CSGALNACT1, CTNNA1, CTSB, CTSK, CYTH1, DNAH17, DNAJB12, DOCK4, DSE, DUSP1, DUSP4,…
ALL	Pazopanib hydrochloride:d1	glibenclamide_HL60_UP	3.8165e-16	143.955	1.60133e-13	0.0583515	0.116678	0.0709184	7.50977e-08	2.3584e-12	0.982431	0.082231	0.818665	dx_k	d3	28	284	0.863291	0.793236	0.955982	0.962003	0.0222792	0.00848571	0.00317939	0.0257069	dx_k	d3	28	284	ABL1, ALK, AURKB, CDK7, CSF1R, FGFR1, FGFR3, FLT1, FLT4, FYN, IGF1R, ITK, KDR, KIT, LCK, LIMK1, LTK, MAP4K4, MAPK8, MAPK9, MET, NEK2, PDGFRA, PDGFRB, PTK2, RET, TAOK1, TNK2	AAK1, ABCB6, ADAM22, ADAMTS13, ADD1, ADRA2C, AGAP2, ALDOB, ALPP, ALPPL2, ALS2CL, ANK1, APBB2, APOBEC3F, ASTN2, ATHL1, ATN1, ATP13A2, AVPR2, B3GNTL1, BAHD1, BAIAP2, BARX2, BIRC7, C4BPB, C7orf43, C9orf156, CACNA1A, CACNG5, CALD1, CC2D1A, CCDC64, CCKBR, CCL27, CD180, CD1C, CD6, CD7, CD79B, CDK18, CDK5R2, CFB, CGB7, CIR1, CLEC1A, COL6A1, CORT, CPM, CRYBB2, CSF1, CTAG2, CXorf36, CYP2D6, CYSLTR2, DAPK2…	ABL1, ALK, AURKB, CDK7, CSF1R, FGFR1, FGFR3, FLT1, FLT4, FYN, IGF1R, ITK, KDR, KIT, LCK, LIMK1, LTK, MAP4K4, MAPK8, MAPK9, MET, NEK2, PDGFRA, PDGFRB, PTK2, RET, TAOK1, TNK2	AAK1, ABCB6, ADAM22, ADAMTS13, ADD1, ADRA2C, AGAP2, ALDOB, ALPP, ALPPL2, ALS2CL, ANK1, APBB2, APOBEC3F, ASTN2, ATHL1, ATN1, ATP13A2, AVPR2, B3GNTL1, BAHD1, BAIAP2, BARX2, BCL2L1, BIRC7, C17orf59, C21orf2, C4BPB, C7orf43, C9orf156, CACNA1A, CACNG5, CALD1, CC2D1A, CCDC64, CCKBR, CD180, CD1C, CD6, CD7, CD79B, CDK18, CDK5R2, CEMP1, CFB, CIR1, CLEC1A, COL6A1, CORT, CPM, CRYBB2, CSF1, CTAG2, CXorf36, C…
ALL	Vandetanib_FDA:d2	Kinome_3414_Roche	3.91859e-16	143.888	1.63477e-13	0.000927092	0.660783	1	8.15015e-10	6.25462e-09	0.428553	0.979404	0.0523089	dx_k	d2x_k	54	3	0.918582	0.368422	1	0.00110836	0.439868	0.00730529	0.0125439	0.0548845	dx_k	d2x_k	54	3	ABL1, ABL2, ACVR1, ACVRL1, AXL, BLK, BMPR1B, DDR1, DDR2, EGFR, EPHA1, EPHA5, EPHA6, EPHA8, EPHB1, EPHB2, EPHB4, EPHB6, ERBB3, ERBB4, FGFR1, FGR, FLT1, FLT3, FRK, FYN, GAK, HCK, IRAK4, KDR, KIT, LCK, LTK, LYN, MAP2K5, MAP4K5, MKNK1, PDGFRA, PDGFRB, PLK4, PTK6, RET, RIPK2, RIPK4, RPS6KA1, RPS6KA6, SIK2, SLK, SRC, STK10, STK35, TEK, TYRO3, YES1	KDR, PDGFRB, RET	ABL1, ABL2, ACVR1, ACVRL1, AXL, BLK, BMPR1B, DDR1, DDR2, EGFR, EPHA1, EPHA5, EPHA6, EPHA8, EPHB1, EPHB2, EPHB4, EPHB6, ERBB3, ERBB4, FGFR1, FGR, FLT1, FLT3, FRK, FYN, GAK, HCK, IRAK4, KDR, KIT, LCK, LTK, LYN, MAP2K5, MAP4K5, MKNK1, PDGFRA, PDGFRB, PLK4, PTK6, RET, RIPK2, RIPK4, RPS6KA1, RPS6KA6, SIK2, SLK, SRC, STK10, STK35, TEK, TYRO3, YES1	KDR, PDGFRB, RET
ALL	Pazopanib hydrochloride:d1	lycorine_HL60_DOWN	4.07499e-16	143.79	1.69035e-13	0.992091	0.0982781	0.992093	5.63126e-06	8.93686e-12	0.996997	0.082231	0.752421	dx_k	d3	28	726	0.00262468	0.410294	0.00569053	0.909069	0.00853977	0.0123438	0.00317939	0.106599	dx_k	d3	28	728	ABL1, ALK, AURKB, CDK7, CSF1R, FGFR1, FGFR3, FLT1, FLT4, FYN, IGF1R, ITK, KDR, KIT, LCK, LIMK1, LTK, MAP4K4, MAPK8, MAPK9, MET, NEK2, PDGFRA, PDGFRB, PTK2, RET, TAOK1, TNK2	AARS, ABAT, ABCC1, ABCC4, ABCC5, ACACA, ADAMTS1, ADCK2, ADCK3, ADCY7, ADCY9, ADH5, ADM, ADRB2, ADRBK1, AGBL5, AGPAT5, AHNAK, AK2, AKAP1, AKAP2, AKAP7, AKT1, ALDH3A2, ALDH5A1, ALMS1, ALOX5, AMPD3, AMZ2, ANKRD27, ANKRD36B, ANO10, ANP32A, ANPEP, ANXA11, AP3M2, APEX1, APOL6, APPL1, ARHGAP4, ARHGEF10, ARHGEF9, ARIH2, ARRB1, ASAH1, ASB1, ASB13, ASIC1, ASNS, ASRGL1, ASS1, ATF5, ATG5, ATP10A, ATP2A2, ATP…	ABL1, ALK, AURKB, CDK7, CSF1R, FGFR1, FGFR3, FLT1, FLT4, FYN, IGF1R, ITK, KDR, KIT, LCK, LIMK1, LTK, MAP4K4, MAPK8, MAPK9, MET, NEK2, PDGFRA, PDGFRB, PTK2, RET, TAOK1, TNK2	AARS, ABAT, ABCC1, ABCC4, ABCC5, ACACA, ADAMTS1, ADCK2, ADCK3, ADCY7, ADCY9, ADH5, ADM, ADRB2, ADRBK1, AGBL5, AGPAT5, AHNAK, AK2, AKAP1, AKAP2, AKAP7, AKT1, ALDH3A2, ALDH5A1, ALMS1, ALOX5, AMPD3, AMZ2, ANKRD27, ANKRD36B, ANO10, ANP32A, ANPEP, ANXA11, AP3M2, APEX1, APOL6, APPL1, ARHGAP4, ARHGEF10, ARHGEF9, ARIH2, ARRB1, ASAH1, ASB1, ASB13, ASIC1, ASNS, ASRGL1, ASS1, ATF5, ATG5, ATP10A, ATP2A2, ATP…
ALL	Vandetanib_FDA:d2	Linifanib_Roche	4.12134e-16	143.761	1.69993e-13	0.0010667	0.77032	0.853398	1.26951e-09	5.28352e-08	0.337542	0.979404	0.00420392	dx_k	d2x_k	54	5	0.885931	0.444109	0.385151	0.00237372	0.449606	0.0107788	0.0125439	0.0424119	dx_k	d2x_k	54	5	ABL1, ABL2, ACVR1, ACVRL1, AXL, BLK, BMPR1B, DDR1, DDR2, EGFR, EPHA1, EPHA5, EPHA6, EPHA8, EPHB1, EPHB2, EPHB4, EPHB6, ERBB3, ERBB4, FGFR1, FGR, FLT1, FLT3, FRK, FYN, GAK, HCK, IRAK4, KDR, KIT, LCK, LTK, LYN, MAP2K5, MAP4K5, MKNK1, PDGFRA, PDGFRB, PLK4, PTK6, RET, RIPK2, RIPK4, RPS6KA1, RPS6KA6, SIK2, SLK, SRC, STK10, STK35, TEK, TYRO3, YES1	CDK8, CSF1R, FLT4, KDR, PDGFRB	ABL1, ABL2, ACVR1, ACVRL1, AXL, BLK, BMPR1B, DDR1, DDR2, EGFR, EPHA1, EPHA5, EPHA6, EPHA8, EPHB1, EPHB2, EPHB4, EPHB6, ERBB3, ERBB4, FGFR1, FGR, FLT1, FLT3, FRK, FYN, GAK, HCK, IRAK4, KDR, KIT, LCK, LTK, LYN, MAP2K5, MAP4K5, MKNK1, PDGFRA, PDGFRB, PLK4, PTK6, RET, RIPK2, RIPK4, RPS6KA1, RPS6KA6, SIK2, SLK, SRC, STK10, STK35, TEK, TYRO3, YES1	CDK8, CSF1R, FLT4, KDR, PDGFRB
ALL	Sunitinib_RBC:d2	Kinome_3414_Roche	4.14738e-16	143.745	1.70105e-13	0.437108	0.0188568	0.0399372	1.2853e-09	6.30026e-08	0.328829	0.00884556	0.0523089	dx_k	d2x_k	23	3	0.29772	0.484274	0.607028	0.00347453	0.954416	0.0081909	0.115475	0.0548845	dx_k	d2x_k	23	3	CAMK2A, CAMK2D, CHEK2, CLK2, CSF1R, FLT3, KIT, LCK, LRRK2, MAP4K4, MAP4K5, MELK, MINK1, MYLK2, NTRK1, NTRK2, NTRK3, NUAK1, PDGFRA, PHKG1, RET, STK4, YES1	KDR, PDGFRB, RET	CAMK2A, CAMK2D, CHEK2, CLK2, CSF1R, FLT3, KIT, LCK, LRRK2, MAP4K4, MAP4K5, MELK, MINK1, MYLK2, NTRK1, NTRK2, NTRK3, NUAK1, PDGFRA, PHKG1, RET, STK4, YES1	KDR, PDGFRB, RET
ALL	KIR	AZD-2171_Kinome Scan	4.2043e-16	143.711	1.71477e-13	0.0421976	7.19569e-07	0.0139977	9.29982e-09	0.113371	0.319772	0.722078	0.89312	immuno	d2x_k	6	45	0.000470778	0.972814	0.000448202	0.00137158	0.388144	0.668681	0.849473	0.0108367	immuno	d2x_k	7	45	KIR2DL1, KIR2DL3, KIR2DL4, KIR3DL1, KIR3DL2, KIR3DL3	ABL1, ABL2, AXL, BLK, CSF1R, DDR1, DDR2, EGFR, EPHA6, EPHA7, EPHB6, ERBB3, ERN1, FGFR1, FGFR2, FGFR3, FGFR4, FLT1, FLT4, FRK, HCK, KDR, KIT, LCK, LYN, MAP4K1, MAP4K2, MAP4K5, MET, MINK1, PDGFRA, PDGFRB, PTK6, RET, RIPK2, SLK, SRC, STK10, STK33, STK35, TEK, TIE1, TNIK, TYRO3, YES1	KIR2DL1, KIR2DL3, KIR2DL4, KIR2DS4, KIR3DL1, KIR3DL2, KIR3DL3	ABL1, ABL2, AXL, BLK, CSF1R, DDR1, DDR2, EGFR, EPHA6, EPHA7, EPHB6, ERBB3, ERN1, FGFR1, FGFR2, FGFR3, FGFR4, FLT1, FLT4, FRK, HCK, KDR, KIT, LCK, LYN, MAP4K1, MAP4K2, MAP4K5, MET, MINK1, PDGFRA, PDGFRB, PTK6, RET, RIPK2, SLK, SRC, STK10, STK33, STK35, TEK, TIE1, TNIK, TYRO3, YES1
ALL	KIR	niclosamide_HL60_DOWN	4.37895e-16	143.609	1.77608e-13	0.386202	0.0393143	0.353519	2.30257e-09	0.242369	0.578668	0.722078	0.00100305	immuno	d3	6	233	0.000348629	0.587005	0.000296461	3.06897e-05	0.59574	0.000370799	0.849473	0.149162	immuno	d3	7	230	KIR2DL1, KIR2DL3, KIR2DL4, KIR3DL1, KIR3DL2, KIR3DL3	ABCD3, ABCE1, ACTL6A, ADM, AGPAT5, AKAP11, ALG6, ALG8, ANP32A, API5, APTX, ARMCX5, ARPC1A, ASPM, ATAD2, BAG5, BCL11A, BCLAF1, BET1, BRCA1, CANT1, CASP8, CBFA2T3, CBR4, CBX6, CCDC47, CCNA2, CCNE1, CCNE2, CCR1, CCR2, CD164, CD300A, CD3EAP, CDC6, CDC7, CDK4, CEBPA, CENPF, CEP76, CETN2, CETN3, CHTOP, COG8, COQ2, COX20, CPT2, CRYZ, CSE1L, CSTF2T, CUL3, CYP1B1, DCUN1D4, DDX46, DERA, DGCR2, DHCR24, DHX1…	KIR2DL1, KIR2DL3, KIR2DL4, KIR2DS4, KIR3DL1, KIR3DL2, KIR3DL3	ABCD3, ABCE1, ACTL6A, ADM, AGPAT5, AKAP11, ALG6, ALG8, ANP32A, API5, ARMCX5, ARPC1A, ASPM, ATAD2, BAG5, BCL11A, BCLAF1, BET1, BRCA1, C6orf120, CANT1, CASP8, CBFA2T3, CBR4, CBX6, CCDC47, CCNE1, CCNE2, CCR1, CCR2, CD300A, CD3EAP, CDC6, CDC7, CDK4, CEBPA, CENPF, CEP76, CETN2, CETN3, CHTOP, COG8, COQ2, COX20, CPT2, CRYZ, CSE1L, CSTF2T, CUL3, CYP1B1, DCUN1D4, DDX46, DERA, DGCR2, DHCR24, DHX15, DIEXF, …
ALL	Lenvatinib_FDA:d2	ciclosporin_HL60_DOWN	4.4861e-16	143.548	1.80948e-13	0.205384	0.0145782	0.0777635	1.21939e-06	2.90044e-14	0.34334	0.158135	0.848813	dx_k	d3	20	13	0.845793	0.0690755	1	0.433788	0.0243633	0.030571	0.0126429	0.744749	dx_k	d3	20	10	ABL1, EGFR, EPHB2, ERBB4, FGFR1, FGFR2, FGFR3, FGFR4, FGR, FLT4, FRK, KDR, KIT, LCK, MAP4K4, MET, PDGFRA, PDGFRB, PTK6, RET	BTG2, C3AR1, CCL2, CCL4, CLEC7A, DKK2, EGR3, ENPP2, FZD5, NR4A2, SPP1, TARP, TPBG	ABL1, EGFR, EPHB2, ERBB4, FGFR1, FGFR2, FGFR3, FGFR4, FGR, FLT4, FRK, KDR, KIT, LCK, MAP4K4, MET, PDGFRA, PDGFRB, PTK6, RET	C3AR1, CLEC7A, DKK2, EGR3, ENPP2, FZD5, NR4A2, SPP1, TARP, TPBG
ALL	PD1_PDL1	METHANTHELINE BROMIDE	4.70472e-16	143.428	1.88724e-13	0.204667	0.181768	0.854302	5.01508e-11	0.0512412	0.320994	0.340501	9.49529e-09	immuno	d1x	5	5	0.0125873	0.499417	0.169303	6.76116e-06	0.817298	0.492511	0.422834	0.689841	immuno	d1x	5	5	CD274, HLA.DRA, HLA.DRB1, HLA.DRB5, PDCD1	CHRM1, CHRM4, CHRM5, HRH2, TP53	CD274, HLA.DRA, HLA.DRB1, HLA.DRB5, PDCD1	CHRM1, CHRM4, CHRM5, HRH2, TP53
ALL	Ponatinib_FDA:d2	Acitretin	4.92546e-16	143.313	1.96499e-13	0.0187073	0.392044	0.457059	0.00475052	0.184926	0.43144	0.936535	7.87515e-12	dx_k	d1x	90	14	0.531545	0.995732	0.99575	0.00114799	0.164714	0.176181	0.111201	4.14702e-09	dx_k	d1x	90	14	ABL1, ABL2, AURKB, BLK, BMX, BRAF, BTK, CHEK2, CLK1, CSF1R, CSK, DDR1, DDR2, EGFR, EPHA1, EPHA2, EPHA3, EPHA4, EPHA5, EPHA6, EPHA7, EPHA8, EPHB1, EPHB2, EPHB3, EPHB4, ERBB2, ERBB4, FER, FES, FGFR1, FGFR2, FGFR3, FGFR4, FGR, FLT1, FLT3, FLT4, FRK, FYN, HCK, HIPK4, ITK, JAK1, JAK2, JAK3, KDR, KIT, LCK, LTK, LYN, MAP2K3, MAP2K6, MAP3K3, MAP3K7, MAP4K2, MAP4K4, MAPK11, MAPK12, MAPK14, MELK, MERTK, MK…	CYP19A1, ESR1, GMNN, KAT2A, KDM4A, MAPT, PLA2G7, PLK1, RAPGEF4, RARA, RXRG, TP53, USP1, VDR	ABL1, ABL2, AURKB, BLK, BMX, BRAF, BTK, CHEK2, CLK1, CSF1R, CSK, DDR1, DDR2, EGFR, EPHA1, EPHA2, EPHA3, EPHA4, EPHA5, EPHA6, EPHA7, EPHA8, EPHB1, EPHB2, EPHB3, EPHB4, ERBB2, ERBB4, FER, FES, FGFR1, FGFR2, FGFR3, FGFR4, FGR, FLT1, FLT3, FLT4, FRK, FYN, HCK, HIPK4, ITK, JAK1, JAK2, JAK3, KDR, KIT, LCK, LTK, LYN, MAP2K3, MAP2K6, MAP3K3, MAP3K7, MAP4K2, MAP4K4, MAPK11, MAPK12, MAPK14, MELK, MERTK, MK…	CYP19A1, ESR1, GMNN, KAT2A, KDM4A, MAPT, PLA2G7, PLK1, RAPGEF4, RARA, RXRG, TP53, USP1, VDR
ALL	Erlotinib_FDA:d2	Linifanib_Roche	5.50886e-16	143.031	2.18579e-13	0.000244125	0.0165586	0.0184566	7.7723e-10	1.90456e-06	0.917767	0.84755	0.00420392	dx_k	d2x_k	33	5	0.55315	0.680963	0.737103	0.0038778	0.978764	0.049455	0.109434	0.0424119	dx_k	d2x_k	33	5	ABL1, ABL2, AURKC, BLK, CIT, CSNK1E, DDR1, EGFR, EPHA5, EPHA6, EPHA8, ERBB4, FLT3, GAK, HIPK4, JAK3, LCK, LTK, LYN, MAP2K5, MERTK, MKNK1, MKNK2, MYLK2, RET, RIPK2, SLK, SRC, STK10, TIE1, TNK1, TNNI3K, ULK3	CDK8, CSF1R, FLT4, KDR, PDGFRB	ABL1, ABL2, AURKC, BLK, CIT, CSNK1E, DDR1, EGFR, EPHA5, EPHA6, EPHA8, ERBB4, FLT3, GAK, HIPK4, JAK3, LCK, LTK, LYN, MAP2K5, MERTK, MKNK1, MKNK2, MYLK2, RET, RIPK2, SLK, SRC, STK10, TIE1, TNK1, TNNI3K, ULK3	CDK8, CSF1R, FLT4, KDR, PDGFRB
ALL	CTLA-4	warfarin	5.71066e-16	142.94	2.25361e-13	0.210169	0.149072	0.423919	8.95748e-10	0.231598	0.0591866	0.82183	1.27334e-07	immuno	d1x	3	3	0.510417	0.988729	0.56399	3.0794e-05	0.339606	0.199842	0.103988	8.6592e-05	immuno	d1x	3	3	CD80, CD86, CTLA4	ALB, PPARG, TP53	CD80, CD86, CTLA4	ALB, PPARG, TP53
ALL	PD1_PDL1	Kinome_2079_Roche	6.02253e-16	142.806	2.36391e-13	0.0172905	0.0869366	0.011095	1.6637e-11	0.634649	0.400683	0.340501	0.0410894	immuno	d2x_k	5	9	0.0197283	0.117904	0.192029	2.65778e-05	0.0285032	0.655421	0.422834	0.00105582	immuno	d2x_k	5	9	CD274, HLA.DRA, HLA.DRB1, HLA.DRB5, PDCD1	FER, FRK, LRRK2, LTK, PAK4, PBK, PIM3, ROS1, SLK	CD274, HLA.DRA, HLA.DRB1, HLA.DRB5, PDCD1	FER, FRK, LRRK2, LTK, PAK4, PBK, PIM3, ROS1, SLK
ALL	Lenvatinib_FDA:d2	GW770249A_GSK	6.58562e-16	142.581	2.56888e-13	0.00342552	0.0646782	0.00221108	2.51345e-07	3.50956e-08	0.982649	0.158135	0.00377929	dx_k	d2x_k	20	14	0.902626	0.330092	0.354705	0.279647	0.696185	0.0224501	0.0126429	0.00738159	dx_k	d2x_k	20	14	ABL1, EGFR, EPHB2, ERBB4, FGFR1, FGFR2, FGFR3, FGFR4, FGR, FLT4, FRK, KDR, KIT, LCK, MAP4K4, MET, PDGFRA, PDGFRB, PTK6, RET	ABL1, AURKC, CSF1R, FLT3, FLT4, KIT, MUSK, NTRK1, NTRK2, NTRK3, PDGFRA, PDGFRB, PTK2B, RET	ABL1, EGFR, EPHB2, ERBB4, FGFR1, FGFR2, FGFR3, FGFR4, FGR, FLT4, FRK, KDR, KIT, LCK, MAP4K4, MET, PDGFRA, PDGFRB, PTK6, RET	ABL1, AURKC, CSF1R, FLT3, FLT4, KIT, MUSK, NTRK1, NTRK2, NTRK3, PDGFRA, PDGFRB, PTK2B, RET
ALL	Ceritinib_FDA:d2	warfarin	6.61511e-16	142.569	2.56888e-13	0.603665	0.300969	0.937514	5.95316e-05	0.077076	0.21892	0.905235	1.27334e-07	dx_k	d1x	14	3	0.119746	0.034229	0.00157856	4.13456e-05	0.0735228	0.0223149	0.146777	8.6592e-05	dx_k	d1x	13	3	ALK, AURKA, EGFR, FGFR2, FGFR3, FGFR4, FLT3, IGF1R, INSR, JAK2, LCK, LYN, RET, TSSK3	ALB, PPARG, TP53	ALK, AURKA, EGFR, FGFR2, FGFR3, FGFR4, FLT3, IGF1R, INSR, JAK2, LCK, LYN, RET	ALB, PPARG, TP53
ALL	Sunitinib_RBC:d2	AST 487_Roche	6.87787e-16	142.471	2.64336e-13	0.331053	0.0263517	0.0288013	8.10155e-10	3.75707e-08	0.340891	0.00884556	0.0361704	dx_k	d2x_k	23	5	0.340041	0.763247	0.898142	0.00459319	0.864967	0.0134821	0.115475	0.0960841	dx_k	d2x_k	23	5	CAMK2A, CAMK2D, CHEK2, CLK2, CSF1R, FLT3, KIT, LCK, LRRK2, MAP4K4, MAP4K5, MELK, MINK1, MYLK2, NTRK1, NTRK2, NTRK3, NUAK1, PDGFRA, PHKG1, RET, STK4, YES1	CDK8, KDR, MAPK14, PDGFRB, RET	CAMK2A, CAMK2D, CHEK2, CLK2, CSF1R, FLT3, KIT, LCK, LRRK2, MAP4K4, MAP4K5, MELK, MINK1, MYLK2, NTRK1, NTRK2, NTRK3, NUAK1, PDGFRA, PHKG1, RET, STK4, YES1	CDK8, KDR, MAPK14, PDGFRB, RET
ALL	AZD-9291_LINCS:d2	Linifanib_Roche	6.91508e-16	142.458	2.64336e-13	2.35797e-05	0.0441785	0.0619548	2.80116e-08	8.20603e-06	0.767764	0.86552	0.00420392	dx_k	d2x_k	46	5	0.340626	0.995912	0.995945	0.00526326	0.840801	0.0155885	0.00283993	0.0424119	dx_k	d2x_k	46	5	AAK1, ALK, BLK, BTK, CAMK2B, CSNK2A1, CSNK2A2, DAPK1, DAPK2, DAPK3, EGFR, EPHB6, ERBB2, ERBB4, FLT3, GAK, HIPK1, HIPK2, HIPK4, HUNK, IGF1R, INSR, INSRR, JAK3, LRRK2, LTK, MAP2K5, MAP4K4, MINK1, MKNK1, MKNK2, MYLK, MYO3B, PDGFRB, PLK1, PLK4, PTK2, PTK6, ROS1, RPS6KA4, STK33, TEC, TNIK, TNK1, TNK2, TXK	CDK8, CSF1R, FLT4, KDR, PDGFRB	AAK1, ALK, BLK, BTK, CAMK2B, CSNK2A1, CSNK2A2, DAPK1, DAPK2, DAPK3, EGFR, EPHB6, ERBB2, ERBB4, FLT3, GAK, HIPK1, HIPK2, HIPK4, HUNK, IGF1R, INSR, INSRR, JAK3, LRRK2, LTK, MAP2K5, MAP4K4, MINK1, MKNK1, MKNK2, MYLK, MYO3B, PDGFRB, PLK1, PLK4, PTK2, PTK6, ROS1, RPS6KA4, STK33, TEC, TNIK, TNK1, TNK2, TXK	CDK8, CSF1R, FLT4, KDR, PDGFRB
ALL	KIR	ipratropium bromide_HL60_DOWN	6.91552e-16	142.457	2.64336e-13	0.0285002	0.0048146	0.0135749	1.40172e-09	0.0179294	0.708081	0.722078	0.147359	immuno	d3	6	170	0.000708936	0.705579	0.00070319	0.000145606	0.508173	0.013549	0.849473	0.110125	immuno	d3	7	160	KIR2DL1, KIR2DL3, KIR2DL4, KIR3DL1, KIR3DL2, KIR3DL3	ACTB, ACTR2, ACTR6, ADAM10, ADH5, ALG13, ANAPC5, ANKRD12, API5, APLP2, ARF1, ARPC4, ATP13A3, ATP6AP2, BZW1, C6orf62, CALU, CANX, CAPRIN1, CASP2, CCNE2, CCNG2, CCT2, CD164, CD300A, CD46, CDK1, CDK2, CEP57, CEP76, CFLAR, CHD1L, CHEK1, CHMP2B, CHMP5, CLCN3, CLDND1, CLIC4, CNOT8, COPA, CREBBP, CTBP1, DLG1, DMTF1, DPYD, DUSP5, EIF2S3, EIF4E, ENO1, EPRS, ERLIN1, ETNK1, EZR, FAM3C, FBXO21, FEN1, FH, FUS…	KIR2DL1, KIR2DL3, KIR2DL4, KIR2DS4, KIR3DL1, KIR3DL2, KIR3DL3	ACTB, ACTR2, ACTR6, ADAM10, ADH5, ALG13, ANAPC5, ANKRD12, API5, APLP2, ATP13A3, ATP6AP2, BZW1, C6orf62, CALU, CANX, CAPRIN1, CASP2, CCNE2, CCNG2, CCT2, CD300A, CD46, CDK1, CDK2, CEP57, CEP76, CFLAR, CHD1L, CHEK1, CHMP5, CLCN3, CLDND1, CNOT8, COPA, CREBBP, CTBP1, DLG1, DMTF1, DPYD, DSTN, DUSP5, EIF2S3, EIF4E, EIF5A, ENO1, EPRS, ETNK1, EZR, FANCL, FBXO21, FH, FUS, GLUD2, GTF3C3, H2AFV, HMGCS1, HNRN…
ALL	PD1_PDL1	sulfathiazole_PC3_UP	7.05839e-16	142.406	2.68392e-13	0.238341	0.862376	0.991299	1.47244e-12	0.00604175	0.282761	0.340501	0.000417855	immuno	d3	5	4	0.00492116	0.261405	0.125023	3.35078e-06	0.138404	0.283584	0.422834	0.183058	immuno	d3	5	3	CD274, HLA.DRA, HLA.DRB1, HLA.DRB5, PDCD1	ADK, EID1, KTN1, UTP18	CD274, HLA.DRA, HLA.DRB1, HLA.DRB5, PDCD1	ADK, KTN1, UTP18
ALL	Pazopanib hydrochloride:d1	Sotrastaurin_Roche	7.32418e-16	142.313	2.77055e-13	0.514713	0.990988	0.991023	0.0137718	4.76369e-11	0.0832528	0.082231	0.883338	dx_k	d2x_k	28	4	0.179797	1.70324e-05	2.32365e-05	0.132536	0.0700952	0.0710637	0.00317939	0.417605	dx_k	d2x_k	28	4	ABL1, ALK, AURKB, CDK7, CSF1R, FGFR1, FGFR3, FLT1, FLT4, FYN, IGF1R, ITK, KDR, KIT, LCK, LIMK1, LTK, MAP4K4, MAPK8, MAPK9, MET, NEK2, PDGFRA, PDGFRB, PTK2, RET, TAOK1, TNK2	MINK1, PIM2, PRKCG, PRKCQ	ABL1, ALK, AURKB, CDK7, CSF1R, FGFR1, FGFR3, FLT1, FLT4, FYN, IGF1R, ITK, KDR, KIT, LCK, LIMK1, LTK, MAP4K4, MAPK8, MAPK9, MET, NEK2, PDGFRA, PDGFRB, PTK2, RET, TAOK1, TNK2	MINK1, PIM2, PRKCG, PRKCQ
ALL	Gefitinib_FDA:d2	mebendazole	7.75241e-16	142.169	2.91742e-13	0.0142354	0.00156884	0.00730778	1.40946e-07	0.0137785	0.00447157	0.594406	0.534883	dx_k	d1x	21	16	0.382918	0.871781	0.316594	7.01488e-05	0.604012	0.00372256	0.182686	9.79332e-05	dx_k	d1x	21	16	ABL1, CDK7, CHEK2, CSNK1E, EGFR, EPHA6, ERBB3, ERBB4, FLT3, GAK, HIPK4, IRAK1, IRAK4, LCK, LYN, MAP2K5, MKNK1, RIPK2, SBK1, SLK, STK10	ABCB1, ABL1, AHR, AR, ATAD5, CYP1A2, GMNN, HTR1E, KDR, MAPK10, NFE2L2, NR1H4, PPARG, STK33, TDP1, TP53	ABL1, CDK7, CHEK2, CSNK1E, EGFR, EPHA6, ERBB3, ERBB4, FLT3, GAK, HIPK4, IRAK1, IRAK4, LCK, LYN, MAP2K5, MKNK1, RIPK2, SBK1, SLK, STK10	ABCB1, ABL1, AHR, AR, ATAD5, CYP1A2, GMNN, HTR1E, KDR, MAPK10, NFE2L2, NR1H4, PPARG, STK33, TDP1, TP53
ALL	PD1_PDL1	TAMSULOSIN HYDROCHLORIDE	8.14384e-16	142.045	3.04901e-13	0.177391	0.0479677	0.679783	5.86016e-12	0.0391007	0.0611383	0.340501	0.440281	immuno	d1x	5	4	0.00364705	0.0148447	0.0598081	3.18294e-05	0.87643	0.00892465	0.422834	0.0345349	immuno	d1x	5	4	CD274, HLA.DRA, HLA.DRB1, HLA.DRB5, PDCD1	ADRA1A, ADRA1B, ADRA1D, AR	CD274, HLA.DRA, HLA.DRB1, HLA.DRB5, PDCD1	ADRA1A, ADRA1B, ADRA1D, AR
ALL	PD1_PDL1	AST 487_Roche	9.27338e-16	141.717	3.45419e-13	0.0786926	0.237364	0.22391	2.64678e-13	0.000382411	0.938224	0.340501	0.0361704	immuno	d2x_k	5	5	0.0176751	0.498525	0.756752	3.40952e-05	0.270128	0.0138044	0.422834	0.0960841	immuno	d2x_k	5	5	CD274, HLA.DRA, HLA.DRB1, HLA.DRB5, PDCD1	CDK8, KDR, MAPK14, PDGFRB, RET	CD274, HLA.DRA, HLA.DRB1, HLA.DRB5, PDCD1	CDK8, KDR, MAPK14, PDGFRB, RET
ALL	PD1_PDL1	Kinome_3297_Roche	9.6118e-16	141.626	3.5306e-13	0.116074	0.0747992	0.327377	4.16925e-13	0.00035244	0.69224	0.340501	0.0906072	immuno	d2x_k	5	2	0.0174335	0.804675	0.794594	8.51228e-06	0.429904	0.012185	0.422834	0.094034	immuno	d2x_k	5	2	CD274, HLA.DRA, HLA.DRB1, HLA.DRB5, PDCD1	KDR, PDGFRB	CD274, HLA.DRA, HLA.DRB1, HLA.DRB5, PDCD1	KDR, PDGFRB
ALL	PD1_PDL1	Kinome_403_Roche	9.6118e-16	141.626	3.5306e-13	0.116074	0.0747992	0.327377	4.16925e-13	0.00035244	0.69224	0.340501	0.0906072	immuno	d2x_k	5	2	0.0174335	0.804675	0.794594	8.51228e-06	0.429904	0.012185	0.422834	0.094034	immuno	d2x_k	5	2	CD274, HLA.DRA, HLA.DRB1, HLA.DRB5, PDCD1	KDR, PDGFRB	CD274, HLA.DRA, HLA.DRB1, HLA.DRB5, PDCD1	KDR, PDGFRB
ALL	Cabozantinib_FDA:d2	Barasertib_LINCS	9.64713e-16	141.617	3.5306e-13	0.000718765	0.151631	0.0872111	7.94781e-08	3.15205e-06	0.450273	0.781485	0.721449	dx_k	d2x_k	50	39	0.876609	0.0001311	0.000315063	0.0897799	0.521827	0.0682704	0.0868702	0.0291217	dx_k	d2x_k	50	38	AURKB, AURKC, AXL, BLK, BTK, DDR1, DDR2, EPHA2, EPHA3, EPHA4, EPHA5, EPHA6, EPHA7, EPHA8, EPHB1, EPHB2, EPHB4, FER, FGR, FLT1, FLT3, FLT4, FRK, FYN, HCK, HIPK4, KDR, KIT, LCK, LYN, MERTK, MET, MKNK2, MST1R, MUSK, NTRK1, NTRK2, NTRK3, PDGFRA, PTK2B, PTK6, RET, ROS1, SRC, SRMS, STK10, TEK, TNK1, TYRO3, YES1	ABL1, ANKK1, AURKA, AURKB, AXL, BLK, BTK, CDK11A, CDK11B, CDK7, CSF1R, DDR1, DSTYK, EGFR, EIF2AK1, EPHB6, ERBB2, ERBB4, FLT1, FLT3, HIPK4, KDR, KIT, LCK, MAP2K5, MAP4K5, MKNK2, MUSK, NTRK1, NTRK2, PDGFRA, PDGFRB, PIK3CA, PLK4, RET, RPS6KB1, STK10, TEK, TIE1	AURKB, AURKC, AXL, BLK, BTK, DDR1, DDR2, EPHA2, EPHA3, EPHA4, EPHA5, EPHA6, EPHA7, EPHA8, EPHB1, EPHB2, EPHB4, FER, FGR, FLT1, FLT3, FLT4, FRK, FYN, HCK, HIPK4, KDR, KIT, LCK, LYN, MERTK, MET, MKNK2, MST1R, MUSK, NTRK1, NTRK2, NTRK3, PDGFRA, PTK2B, PTK6, RET, ROS1, SRC, SRMS, STK10, TEK, TNK1, TYRO3, YES1	ABL1, ANKK1, AURKA, AURKB, AXL, BLK, BTK, CDK11A, CDK7, CSF1R, DDR1, DSTYK, EGFR, EIF2AK1, EPHB6, ERBB2, ERBB4, FLT1, FLT3, HIPK4, KDR, KIT, LCK, MAP2K5, MAP4K5, MKNK2, MUSK, NTRK1, NTRK2, PDGFRA, PDGFRB, PIK3CA, PLK4, RET, RPS6KB1, STK10, TEK, TIE1
ALL	Lenvatinib_FDA:d2	pregnenolone_PC3_UP	9.67194e-16	141.611	3.5306e-13	0.940606	0.316598	0.838664	8.66939e-09	7.05459e-14	0.354754	0.158135	0.78722	dx_k	d3	20	385	0.363274	0.416002	1	0.704547	0.0466335	0.00711307	0.0126429	0.0589897	dx_k	d3	20	377	ABL1, EGFR, EPHB2, ERBB4, FGFR1, FGFR2, FGFR3, FGFR4, FGR, FLT4, FRK, KDR, KIT, LCK, MAP4K4, MET, PDGFRA, PDGFRB, PTK6, RET	AAK1, ABAT, ABCC6, ABCC8, ACOXL, ACTA2, ADAM22, ADAM28, ADCY8, ADRB1, AGXT, AIM2, ALB, ALDH6A1, ALDOB, ALPP, ANK2, APBB1IP, APOBEC3F, APOD, APOH, APPBP2, AQP4, ARHGDIA, ARHGEF10, ARMCX1, ASAH1, ATP11A, ATP1B4, ATRNL1, ATXN3L, AZGP1, B3GALT2, BFSP2, BLK, BMP8A, BRDT, BRF1, BTN3A3, C14orf105, C8orf4, C9orf9, CACNA1A, CACNB4, CALR, CALY, CAMK1D, CAPN3, CASP1, CASP5, CC2D1A, CCDC40, CCKAR, CCL2, CD40…	ABL1, EGFR, EPHB2, ERBB4, FGFR1, FGFR2, FGFR3, FGFR4, FGR, FLT4, FRK, KDR, KIT, LCK, MAP4K4, MET, PDGFRA, PDGFRB, PTK6, RET	AAK1, ABAT, ABCC6, ABCC8, ACOXL, ACTA2, ADAM22, ADAM28, ADCY8, ADGB, ADRB1, AGXT, AIM2, ALB, ALDH6A1, ALDOB, ALPP, ANK2, APBB1IP, APOBEC3F, APOD, APOH, APPBP2, AQP4, ARHGDIA, ARHGEF10, ARMCX1, ASAH1, ATP11A, ATP1B4, ATRNL1, ATXN3L, AZGP1, B3GALT2, BCL2L1, BFSP2, BLK, BRDT, BRF1, BTN3A3, C14orf105, C8orf4, C9orf9, CACNA1A, CACNB4, CALR, CALY, CAMK1D, CAPN3, CASP1, CASP5, CC2D1A, CCDC40, CCKAR, CD4…
ALL	Lenvatinib_FDA:d2	monensin_HL60_DOWN	9.72498e-16	141.597	3.5323e-13	0.367336	0.884789	0.9377	0.000106215	2.4549e-12	0.428939	0.158135	0.0180265	dx_k	d3	20	3	0.906616	0.00424699	0.00334794	0.321518	0.0224382	0.02566	0.0126429	0.0610283	dx_k	d3	20	4	ABL1, EGFR, EPHB2, ERBB4, FGFR1, FGFR2, FGFR3, FGFR4, FGR, FLT4, FRK, KDR, KIT, LCK, MAP4K4, MET, PDGFRA, PDGFRB, PTK6, RET	CCR2, MS4A6A, SERPINB10	ABL1, EGFR, EPHB2, ERBB4, FGFR1, FGFR2, FGFR3, FGFR4, FGR, FLT4, FRK, KDR, KIT, LCK, MAP4K4, MET, PDGFRA, PDGFRB, PTK6, RET	CCR2, MS4A6A, MYCBP, SERPINB10
ALL	Lenvatinib_FDA:d2	Ki-20227_Kinome Scan	9.79757e-16	141.578	3.54105e-13	0.744113	0.0392388	0.413082	7.43797e-09	5.39704e-11	0.222617	0.158135	0.874743	dx_k	d2x_k	20	35	0.648121	0.436957	0.82092	0.382493	0.0102279	0.0114579	0.0126429	0.00919366	dx_k	d2x_k	20	35	ABL1, EGFR, EPHB2, ERBB4, FGFR1, FGFR2, FGFR3, FGFR4, FGR, FLT4, FRK, KDR, KIT, LCK, MAP4K4, MET, PDGFRA, PDGFRB, PTK6, RET	ABL1, ABL2, AURKB, AURKC, AXL, BLK, CSF1R, CSNK1E, DDR1, DDR2, EPHB6, FLT1, FLT3, FLT4, FRK, HCK, KDR, KIT, LCK, LIMK2, LYN, MAP2K5, MERTK, MET, PDGFRA, PDGFRB, PLK4, PTK6, RET, RIPK2, SLK, SRMS, STK10, TGFBR2, TNK2	ABL1, EGFR, EPHB2, ERBB4, FGFR1, FGFR2, FGFR3, FGFR4, FGR, FLT4, FRK, KDR, KIT, LCK, MAP4K4, MET, PDGFRA, PDGFRB, PTK6, RET	ABL1, ABL2, AURKB, AURKC, AXL, BLK, CSF1R, CSNK1E, DDR1, DDR2, EPHB6, FLT1, FLT3, FLT4, FRK, HCK, KDR, KIT, LCK, LIMK2, LYN, MAP2K5, MERTK, MET, PDGFRA, PDGFRB, PLK4, PTK6, RET, RIPK2, SLK, SRMS, STK10, TGFBR2, TNK2
ALL	Gefitinib_FDA:d2	BX-517 Analog (compound 7b)_MRC	1.03482e-15	141.44	3.71378e-13	0.0100474	0.00315449	0.00875472	6.3298e-07	0.000781372	0.000241981	0.594406	0.0274421	dx_k	d2x_k	21	41	0.0678421	0.0181213	0.00904407	0.00651585	0.407494	0.41899	0.182686	0.158089	dx_k	d2x_k	21	41	ABL1, CDK7, CHEK2, CSNK1E, EGFR, EPHA6, ERBB3, ERBB4, FLT3, GAK, HIPK4, IRAK1, IRAK4, LCK, LYN, MAP2K5, MKNK1, RIPK2, SBK1, SLK, STK10	BRSK2, BTK, CDK2, CHEK1, CHEK2, DYRK1A, DYRK2, DYRK3, FGFR1, FLT1, GSK3B, HIPK2, IGF1R, IKBKE, INSRR, LCK, MAP2K1, MAPK15, MAPK3, MAPKAPK2, MAPKAPK5, MARK3, MELK, MYLK, PAK7, PDK1, PIM1, PIM2, PIM3, PKN2, PRKAA2, PRKD1, ROCK2, RPS6KA1, RPS6KB1, SGK1, SRC, STK3, SYK, TBK1, YES1	ABL1, CDK7, CHEK2, CSNK1E, EGFR, EPHA6, ERBB3, ERBB4, FLT3, GAK, HIPK4, IRAK1, IRAK4, LCK, LYN, MAP2K5, MKNK1, RIPK2, SBK1, SLK, STK10	BRSK2, BTK, CDK2, CHEK1, CHEK2, DYRK1A, DYRK2, DYRK3, FGFR1, FLT1, GSK3B, HIPK2, IGF1R, IKBKE, INSRR, LCK, MAP2K1, MAPK15, MAPK3, MAPKAPK2, MAPKAPK5, MARK3, MELK, MYLK, PAK7, PDK1, PIM1, PIM2, PIM3, PKN2, PRKAA2, PRKD1, ROCK2, RPS6KA1, RPS6KB1, SGK1, SRC, STK3, SYK, TBK1, YES1
ALL	Lenvatinib_FDA:d2	Kinome_511_Roche	1.03772e-15	141.433	3.71378e-13	0.194876	0.0912999	0.102734	4.68238e-09	9.80195e-12	0.27942	0.158135	0.520072	dx_k	d2x_k	20	20	0.722068	0.657242	0.797652	0.662334	0.191832	0.012128	0.0126429	0.0136593	dx_k	d2x_k	20	20	ABL1, EGFR, EPHB2, ERBB4, FGFR1, FGFR2, FGFR3, FGFR4, FGR, FLT4, FRK, KDR, KIT, LCK, MAP4K4, MET, PDGFRA, PDGFRB, PTK6, RET	ABL1, AURKA, AXL, BLK, CSF1R, FER, FGFR1, FLT1, FLT3, FRK, ITK, KDR, KIT, LCK, LYN, MET, NTRK3, PDGFRA, PDGFRB, RET	ABL1, EGFR, EPHB2, ERBB4, FGFR1, FGFR2, FGFR3, FGFR4, FGR, FLT4, FRK, KDR, KIT, LCK, MAP4K4, MET, PDGFRA, PDGFRB, PTK6, RET	ABL1, AURKA, AXL, BLK, CSF1R, FER, FGFR1, FLT1, FLT3, FRK, ITK, KDR, KIT, LCK, LYN, MET, NTRK3, PDGFRA, PDGFRB, RET
ALL	Pazopanib hydrochloride:d1	fenoterol_HL60_UP	1.05492e-15	141.391	3.75568e-13	0.10577	0.164788	0.146807	4.02783e-06	5.28839e-13	0.0798939	0.082231	0.77478	dx_k	d3	28	75	0.590407	0.83383	0.394963	0.78596	0.014427	0.014679	0.00317939	0.0694557	dx_k	d3	28	74	ABL1, ALK, AURKB, CDK7, CSF1R, FGFR1, FGFR3, FLT1, FLT4, FYN, IGF1R, ITK, KDR, KIT, LCK, LIMK1, LTK, MAP4K4, MAPK8, MAPK9, MET, NEK2, PDGFRA, PDGFRB, PTK2, RET, TAOK1, TNK2	ADD3, ANXA1, ANXA2, APOBR, APP, ARHGEF40, ARL4C, AXL, CALHM2, CCND3, CCNE2, CCNG2, CD38, CD55, CD86, CHN2, CPD, CTSB, CYTH4, FAM111A, FCGR2A, FGL2, FLOT1, FTH1, GAS7, GPR183, HPSE, ID2, IL10RA, KRCC1, KYNU, LPAR6, LPP, MAFB, METTL7A, MX2, PCDHGA1, PCDHGA10, PCDHGA11, PCDHGA12, PCDHGA2, PCDHGA3, PCDHGA4, PCDHGA5, PCDHGA6, PCDHGA7, PCDHGA8, PCDHGA9, PCDHGB1, PCDHGB2, PCDHGB3, PCDHGB4, PCDHGB6, PCDH…	ABL1, ALK, AURKB, CDK7, CSF1R, FGFR1, FGFR3, FLT1, FLT4, FYN, IGF1R, ITK, KDR, KIT, LCK, LIMK1, LTK, MAP4K4, MAPK8, MAPK9, MET, NEK2, PDGFRA, PDGFRB, PTK2, RET, TAOK1, TNK2	ADD3, ANXA1, APOBR, APP, ARHGEF40, ARL4C, AXL, CALHM2, CCND3, CCNE2, CCNG2, CD38, CD55, CD86, CHN2, CPD, CTSB, CYTH4, FAM111A, FCGR2A, FGL2, FLOT1, FTH1, GABARAPL1, GAS7, GPR183, HPSE, IL10RA, KYNU, LPAR6, LPP, MAFB, METTL7A, MX2, PCDHGA1, PCDHGA10, PCDHGA11, PCDHGA12, PCDHGA2, PCDHGA3, PCDHGA4, PCDHGA5, PCDHGA6, PCDHGA7, PCDHGA8, PCDHGA9, PCDHGB1, PCDHGB2, PCDHGB3, PCDHGB4, PCDHGB5, PCDHGB6, PCD…
ALL	Lenvatinib_FDA:d2	withaferin A_MCF7_DOWN	1.06241e-15	141.373	3.75568e-13	0.0702971	0.0723529	0.0624926	3.11112e-06	9.00255e-11	0.306316	0.158135	0.363629	dx_k	d3	20	26	0.434426	0.0246101	0.164362	0.567311	0.0142307	0.00418914	0.0126429	0.1698	dx_k	d3	20	26	ABL1, EGFR, EPHB2, ERBB4, FGFR1, FGFR2, FGFR3, FGFR4, FGR, FLT4, FRK, KDR, KIT, LCK, MAP4K4, MET, PDGFRA, PDGFRB, PTK6, RET	ADD3, ALDH1A3, BCL11B, CXCL12, CYP1B1, DLC1, DLX2, EPHA4, FUT9, GHR, HLA.DRB1, HLA.DRB5, MPPED2, MYB, NR2F2, PIK3R1, PKP2, PRR15L, PRR3, RGS16, SLC6A14, SULF1, SYTL2, TACC1, TXNIP, VAV3	ABL1, EGFR, EPHB2, ERBB4, FGFR1, FGFR2, FGFR3, FGFR4, FGR, FLT4, FRK, KDR, KIT, LCK, MAP4K4, MET, PDGFRA, PDGFRB, PTK6, RET	ADD3, ALDH1A3, BCL11B, CXCL12, CYP1B1, DLC1, DLX2, EPHA4, FUT9, GHR, HLA.DRB1, HLA.DRB5, MPPED2, MYB, NR2F2, PIK3R1, PKP2, PRR15L, PRR3, RGS16, SLC6A14, SULF1, SYTL2, TACC1, TXNIP, VAV3
ALL	Lenvatinib_FDA:d2	vigabatrin_HL60_UP	1.06487e-15	141.368	3.75568e-13	0.190588	0.00638549	0.0804072	1.67595e-06	9.15053e-13	0.1004	0.158135	0.337253	dx_k	d3	20	28	0.804195	0.405947	0.773851	0.412202	0.0451146	0.00625597	0.0126429	0.671962	dx_k	d3	20	29	ABL1, EGFR, EPHB2, ERBB4, FGFR1, FGFR2, FGFR3, FGFR4, FGR, FLT4, FRK, KDR, KIT, LCK, MAP4K4, MET, PDGFRA, PDGFRB, PTK6, RET	ABCA1, ARL4C, AXL, CD38, CD86, CFLAR, COL4A2, DNAH17, DOCK4, DUSP4, FTH1, GPR183, GRAMD1B, KYNU, MX1, MX2, NFAT5, NR4A2, NR4A3, OLR1, PDE4B, SDC2, SH3TC1, SIPA1L1, SKIL, SLC16A10, THBS1, TNFSF10	ABL1, EGFR, EPHB2, ERBB4, FGFR1, FGFR2, FGFR3, FGFR4, FGR, FLT4, FRK, KDR, KIT, LCK, MAP4K4, MET, PDGFRA, PDGFRB, PTK6, RET	ABCA1, ARL4C, AXL, CD38, CD86, CFLAR, COL4A2, CREM, DNAH17, DOCK4, DUSP4, FTH1, GPR183, GRAMD1B, KYNU, MX1, MX2, NFAT5, NR4A2, NR4A3, OLR1, PDE4B, PLSCR1, SH3TC1, SIPA1L1, SKIL, SLC16A10, THBS1, TNFSF10
ALL	Nilotinib_Kinome Scan:d2	GW410563A_GSK	1.10068e-15	141.284	3.86335e-13	0.0039683	0.619304	0.453449	4.41171e-11	8.92794e-10	0.155579	0.894623	0.188845	dx_k	d2x_k	38	7	0.788698	0.426576	1	0.0580549	0.652133	0.0245857	0.196592	0.00294542	dx_k	d2x_k	38	7	ABL1, ABL2, BLK, BRAF, CDC42BPB, CSF1R, DDR1, DDR2, EPHA1, EPHA2, EPHA3, EPHA4, EPHA6, EPHA8, EPHB2, EPHB3, EPHB4, EPHB6, FGR, FRK, HCK, KIT, LCK, LYN, MAP2K5, MAP4K1, MAPK11, MAPK14, MAPK8, NTRK2, NTRK3, PDGFRA, PDGFRB, RET, TEK, TIE1, TNNI3K, ZAK	ABL1, EGFR, FLT1, FLT4, KIT, PDGFRA, RET	ABL1, ABL2, BLK, BRAF, CDC42BPB, CSF1R, DDR1, DDR2, EPHA1, EPHA2, EPHA3, EPHA4, EPHA6, EPHA8, EPHB2, EPHB3, EPHB4, EPHB6, FGR, FRK, HCK, KIT, LCK, LYN, MAP2K5, MAP4K1, MAPK11, MAPK14, MAPK8, NTRK2, NTRK3, PDGFRA, PDGFRB, RET, TEK, TIE1, TNNI3K, ZAK	ABL1, EGFR, FLT1, FLT4, KIT, PDGFRA, RET
ALL	Lenvatinib_FDA:d2	Masitinib_RBC	1.12179e-15	141.236	3.9186e-13	0.331228	0.00782798	0.0109376	5.34333e-06	1.3081e-09	0.0608866	0.158135	0.0151874	dx_k	d2x_k	20	3	0.99801	0.0700342	0.0303248	0.44453	0.0858084	0.00847536	0.0126429	0.853357	dx_k	d2x_k	20	3	ABL1, EGFR, EPHB2, ERBB4, FGFR1, FGFR2, FGFR3, FGFR4, FGR, FLT4, FRK, KDR, KIT, LCK, MAP4K4, MET, PDGFRA, PDGFRB, PTK6, RET	CSF1R, LCK, PDGFRA	ABL1, EGFR, EPHB2, ERBB4, FGFR1, FGFR2, FGFR3, FGFR4, FGR, FLT4, FRK, KDR, KIT, LCK, MAP4K4, MET, PDGFRA, PDGFRB, PTK6, RET	CSF1R, LCK, PDGFRA
ALL	Lenvatinib_FDA:d2	cyclopenthiazide_PC3_UP	1.12923e-15	141.219	3.92581e-13	0.959815	0.562276	0.921297	6.00904e-09	9.88242e-14	0.194048	0.158135	0.463186	dx_k	d3	20	277	0.345178	0.463615	1	0.680237	0.0497602	0.0231647	0.0126429	0.0324571	dx_k	d3	20	272	ABL1, EGFR, EPHB2, ERBB4, FGFR1, FGFR2, FGFR3, FGFR4, FGR, FLT4, FRK, KDR, KIT, LCK, MAP4K4, MET, PDGFRA, PDGFRB, PTK6, RET	ABAT, ABCB1, ABCB11, ABCB4, ABCC6, ABCC8, ADAM22, ADAMTS2, ADAMTS8, ADCY8, ADRB1, AFF1, AFF3, ALDOB, ALPP, APBB1IP, APOB, APOH, ARHGAP28, ARHGDIA, ARHGEF10, ARMCX1, ATF5, ATXN3L, AZGP1, B3GALT2, BEST1, BMP7, BMP8A, BRAP, BRDT, CABP1, CACNA1G, CALR, CALY, CASP1, CASS4, CCDC40, CCKAR, CCL2, CD300A, CD6, CDHR5, CEACAM21, CELSR1, CHI3L1, CLCA4, CNOT3, COMP, CORT, CPN2, CSHL1, CWH43, CX3CR1, CXCL14, C…	ABL1, EGFR, EPHB2, ERBB4, FGFR1, FGFR2, FGFR3, FGFR4, FGR, FLT4, FRK, KDR, KIT, LCK, MAP4K4, MET, PDGFRA, PDGFRB, PTK6, RET	ABAT, ABCB1, ABCB11, ABCB4, ABCC6, ABCC8, ADAM22, ADAMTS2, ADAMTS8, ADCY8, ADRB1, AFF1, AFF3, AGBL3, ALDOB, ALPP, APBB1IP, APOB, APOH, ARHGAP28, ARHGDIA, ARHGEF10, ARMCX1, ATF5, ATXN3L, AZGP1, B3GALT2, BCL2L1, BEST1, BMP7, BRAP, BRDT, C19orf80, CABP1, CACNA1G, CALR, CALY, CASP1, CASS4, CCDC40, CCKAR, CD300A, CD6, CDHR5, CEACAM21, CELSR1, CHI3L1, CLCA4, CNOT3, COMP, CORT, CPN2, CSHL1, CWH43, CX3CR…
ALL	Tofacitinib_FDA:d2	fenofibrate	1.25741e-15	140.947	4.35068e-13	0.00319405	0.015125	0.00342697	3.5482e-05	0.768499	0.698159	0.477115	0.00132635	dx_k	d1x	14	19	0.113963	0.235509	0.00247823	1.63997e-06	0.120824	0.00487154	0.190164	0.0101654	dx_k	d1x	14	18	DCLK3, JAK1, JAK2, JAK3, LCK, LRRK2, NUAK2, PKN1, ROCK1, ROCK2, RPS6KA2, RPS6KA6, TNK1, TYK2	ACHE, ADORA3, AR, CDK1, CFL1, CYP19A1, CYP1A2, CYP2C19, CYP2C9, CYP3A4, ESR1, HTR2A, HTR2C, JUN, KCNH2, PPARA, SLC6A2, SLC6A3, TP53	DCLK3, JAK1, JAK2, JAK3, LCK, LRRK2, NUAK2, PKN1, ROCK1, ROCK2, RPS6KA2, RPS6KA6, TNK1, TYK2	ACHE, ADORA3, AR, CDK1, CFL1, CYP19A1, CYP1A2, CYP2C19, CYP2C9, CYP3A4, ESR1, HTR2A, HTR2C, KCNH2, PPARA, SLC6A2, SLC6A3, TP53
ALL	Nilotinib_Kinome Scan:d2	GW829906X_GSK	1.30303e-15	140.857	4.48729e-13	0.00368259	0.806426	0.797032	3.69934e-11	2.86671e-11	0.167809	0.894623	0.325701	dx_k	d2x_k	38	3	0.877798	0.323706	1	0.0039646	0.506393	0.125166	0.196592	0.150302	dx_k	d2x_k	38	3	ABL1, ABL2, BLK, BRAF, CDC42BPB, CSF1R, DDR1, DDR2, EPHA1, EPHA2, EPHA3, EPHA4, EPHA6, EPHA8, EPHB2, EPHB3, EPHB4, EPHB6, FGR, FRK, HCK, KIT, LCK, LYN, MAP2K5, MAP4K1, MAPK11, MAPK14, MAPK8, NTRK2, NTRK3, PDGFRA, PDGFRB, RET, TEK, TIE1, TNNI3K, ZAK	EGFR, PDGFRB, YES1	ABL1, ABL2, BLK, BRAF, CDC42BPB, CSF1R, DDR1, DDR2, EPHA1, EPHA2, EPHA3, EPHA4, EPHA6, EPHA8, EPHB2, EPHB3, EPHB4, EPHB6, FGR, FRK, HCK, KIT, LCK, LYN, MAP2K5, MAP4K1, MAPK11, MAPK14, MAPK8, NTRK2, NTRK3, PDGFRA, PDGFRB, RET, TEK, TIE1, TNNI3K, ZAK	EGFR, PDGFRB, YES1
ALL	Lenvatinib_FDA:d2	Nilotinib_Kinome Scan:d2	1.3312e-15	140.803	4.56278e-13	0.240843	0.00596822	0.228256	4.27623e-10	6.14197e-12	0.229021	0.158135	0.894623	dx_k	dx_k	20	38	0.567186	0.925608	0.701591	0.448714	0.409393	0.0566635	0.0126429	0.196592	dx_k	dx_k	20	38	ABL1, EGFR, EPHB2, ERBB4, FGFR1, FGFR2, FGFR3, FGFR4, FGR, FLT4, FRK, KDR, KIT, LCK, MAP4K4, MET, PDGFRA, PDGFRB, PTK6, RET	ABL1, ABL2, BLK, BRAF, CDC42BPB, CSF1R, DDR1, DDR2, EPHA1, EPHA2, EPHA3, EPHA4, EPHA6, EPHA8, EPHB2, EPHB3, EPHB4, EPHB6, FGR, FRK, HCK, KIT, LCK, LYN, MAP2K5, MAP4K1, MAPK11, MAPK14, MAPK8, NTRK2, NTRK3, PDGFRA, PDGFRB, RET, TEK, TIE1, TNNI3K, ZAK	ABL1, EGFR, EPHB2, ERBB4, FGFR1, FGFR2, FGFR3, FGFR4, FGR, FLT4, FRK, KDR, KIT, LCK, MAP4K4, MET, PDGFRA, PDGFRB, PTK6, RET	ABL1, ABL2, BLK, BRAF, CDC42BPB, CSF1R, DDR1, DDR2, EPHA1, EPHA2, EPHA3, EPHA4, EPHA6, EPHA8, EPHB2, EPHB3, EPHB4, EPHB6, FGR, FRK, HCK, KIT, LCK, LYN, MAP2K5, MAP4K1, MAPK11, MAPK14, MAPK8, NTRK2, NTRK3, PDGFRA, PDGFRB, RET, TEK, TIE1, TNNI3K, ZAK
ALL	LAG3	Rescula	1.33886e-15	140.789	4.56758e-13	0.333555	0.178751	0.227481	6.63164e-14	0.0159227	0.000872362	0.936733	0.00111467	immuno	d1x	1	3	0.384555	0.644785	0.753294	0.00046095	0.606733	0.191553	0.237489	0.0086446	immuno	d1x	1	3	LAG3	AR, TDP1, TP53	LAG3	AR, TDP1, TP53
ALL	Lenvatinib_FDA:d2	metoprolol_HL60_UP	1.34602e-15	140.775	4.57065e-13	0.0640586	0.0216585	0.0304608	5.35607e-06	7.71817e-12	0.298343	0.158135	0.940099	dx_k	d3	20	36	0.23676	0.120233	0.0403186	0.438205	0.0728455	0.0324585	0.0126429	0.231599	dx_k	d3	20	32	ABL1, EGFR, EPHB2, ERBB4, FGFR1, FGFR2, FGFR3, FGFR4, FGR, FLT4, FRK, KDR, KIT, LCK, MAP4K4, MET, PDGFRA, PDGFRB, PTK6, RET	AKAP5, AZGP1, C3, CCL2, CCL21, CD14, CSHL1, CYP2U1, EBF2, FCGR2B, FGFR2, FN1, GPNMB, GRM1, GRM4, GRM8, HESX1, IL2, KCNJ9, LAMB4, MYH3, NCF1, NMUR1, PRB1, RBPMS, RPL21, RPL27A, RPS11, S100A12, S100A9, SEMA6A, SP100, SPSB1, TRPC7, VSIG4, XYLB	ABL1, EGFR, EPHB2, ERBB4, FGFR1, FGFR2, FGFR3, FGFR4, FGR, FLT4, FRK, KDR, KIT, LCK, MAP4K4, MET, PDGFRA, PDGFRB, PTK6, RET	AKAP5, AZGP1, C3, CCL21, CD14, CSHL1, CYP2U1, EBF2, FCGR2B, FGFR2, FN1, GPNMB, GRM1, GRM4, GRM8, HESX1, IL2, KCNJ9, LAMB4, MYH3, NCF1, NMUR1, PRB1, RPL37A, S100A12, S100A9, SEMA6A, SP100, SPSB1, TRPC7, VSIG4, XYLB
ALL	Cabozantinib_FDA:d2	Kinome_501_Roche	1.43267e-15	140.617	4.84236e-13	0.000731119	0.342536	0.379495	1.47914e-09	3.06544e-07	0.298367	0.781485	0.208794	dx_k	d2x_k	50	12	0.0715578	0.155887	0.28589	0.126908	0.612896	0.00654771	0.0868702	0.000986366	dx_k	d2x_k	50	12	AURKB, AURKC, AXL, BLK, BTK, DDR1, DDR2, EPHA2, EPHA3, EPHA4, EPHA5, EPHA6, EPHA7, EPHA8, EPHB1, EPHB2, EPHB4, FER, FGR, FLT1, FLT3, FLT4, FRK, FYN, HCK, HIPK4, KDR, KIT, LCK, LYN, MERTK, MET, MKNK2, MST1R, MUSK, NTRK1, NTRK2, NTRK3, PDGFRA, PTK2B, PTK6, RET, ROS1, SRC, SRMS, STK10, TEK, TNK1, TYRO3, YES1	ABL1, AURKA, FLT1, FLT4, FRK, HIPK4, KDR, LCK, LYN, NTRK2, PDGFRA, RET	AURKB, AURKC, AXL, BLK, BTK, DDR1, DDR2, EPHA2, EPHA3, EPHA4, EPHA5, EPHA6, EPHA7, EPHA8, EPHB1, EPHB2, EPHB4, FER, FGR, FLT1, FLT3, FLT4, FRK, FYN, HCK, HIPK4, KDR, KIT, LCK, LYN, MERTK, MET, MKNK2, MST1R, MUSK, NTRK1, NTRK2, NTRK3, PDGFRA, PTK2B, PTK6, RET, ROS1, SRC, SRMS, STK10, TEK, TNK1, TYRO3, YES1	ABL1, AURKA, FLT1, FLT4, FRK, HIPK4, KDR, LCK, LYN, NTRK2, PDGFRA, RET
ALL	Lenvatinib_FDA:d2	sulfaguanidine_PC3_UP	1.45897e-15	140.571	4.90852e-13	0.872731	0.887203	0.776903	1.96046e-08	4.38166e-14	0.44339	0.158135	0.918816	dx_k	d3	20	640	0.404425	0.599159	1	0.901235	0.0247511	0.0101369	0.0126429	0.0129556	dx_k	d3	20	625	ABL1, EGFR, EPHB2, ERBB4, FGFR1, FGFR2, FGFR3, FGFR4, FGR, FLT4, FRK, KDR, KIT, LCK, MAP4K4, MET, PDGFRA, PDGFRB, PTK6, RET	AAK1, ABAT, ABCB1, ABCB11, ABCB4, ABCC2, ABCC6, ABCC8, ABCC9, ACHE, ACOXL, ACRV1, ACTL6B, ADAM2, ADAM28, ADAM8, ADAMTS2, ADAMTS8, ADCY10, ADCY8, ADRA1A, ADRA1D, ADRB1, AFF2, AFF3, AGT, AGXT, AHI1, AIM2, AKR1C4, ALB, ALDH6A1, ALDOB, ALOX5, ALPI, ALPP, AMY1A, AMY1B, AMY1C, AMY2A, AMY2B, ANGPT2, ANK2, ANKRD53, ANP32D, APBB1IP, APC, APOB, APOBEC3F, APOC2, APOC4, APOD, APOE, APOH, APPBP2, ARHGDIA, ARH…	ABL1, EGFR, EPHB2, ERBB4, FGFR1, FGFR2, FGFR3, FGFR4, FGR, FLT4, FRK, KDR, KIT, LCK, MAP4K4, MET, PDGFRA, PDGFRB, PTK6, RET	AAK1, ABAT, ABCB1, ABCB11, ABCB4, ABCC2, ABCC6, ABCC8, ABCC9, ACHE, ACOXL, ACRV1, ACTL6B, ADAM2, ADAM28, ADAM8, ADAMTS2, ADAMTS8, ADCY10, ADCY8, ADRA1A, ADRA1D, ADRB1, AFF2, AFF3, AGBL3, AGT, AGXT, AHI1, AIM2, AKR1C4, ALB, ALDH6A1, ALDOB, ALOX5, ALPI, ALPP, AMY1A, AMY1B, AMY1C, AMY2B, ANGPT2, ANK2, ANKRD53, ANP32D, APBB1IP, APC, APOB, APOBEC3F, APOC2, APOC4, APOD, APOE, APOH, APPBP2, ARHGDIA, ARH…
ALL	Afatinib:d1	warfarin	1.46965e-15	140.553	4.92177e-13	0.00279549	0.139549	0.206723	4.79137e-05	0.22928	0.665845	0.0761035	1.27334e-07	dx_k	d1x	38	3	0.872508	0.665198	0.434668	2.40369e-05	0.0859256	0.0386588	0.0302419	8.6592e-05	dx_k	d1x	38	3	ABL1, AXL, BLK, CIT, CSNK1E, DYRK1A, DYRK1B, DYRK2, EGFR, EPHA6, EPHB6, ERBB2, ERBB3, ERBB4, FLT3, FRK, GAK, HCK, HIPK4, IRAK1, LCK, MAP2K5, MAPK10, MAPK14, MAPK9, MET, MKNK1, MKNK2, PHKG1, PHKG2, RIPK2, RPS6KA6, SBK1, SLK, SRC, STK10, STK17A, TXK	ALB, PPARG, TP53	ABL1, AXL, BLK, CIT, CSNK1E, DYRK1A, DYRK1B, DYRK2, EGFR, EPHA6, EPHB6, ERBB2, ERBB3, ERBB4, FLT3, FRK, GAK, HCK, HIPK4, IRAK1, LCK, MAP2K5, MAPK10, MAPK14, MAPK9, MET, MKNK1, MKNK2, PHKG1, PHKG2, RIPK2, RPS6KA6, SBK1, SLK, SRC, STK10, STK17A, TXK	ALB, PPARG, TP53
ALL	AZD-9291_LINCS:d2	GW693917A_GSK	1.4962e-15	140.508	4.97077e-13	4.65811e-06	0.016766	0.0095368	3.83591e-07	0.000402862	0.68233	0.86552	0.0299669	dx_k	d2x_k	46	8	0.465418	0.996026	0.996044	0.00261234	0.866487	0.0108923	0.00283993	0.00468364	dx_k	d2x_k	46	8	AAK1, ALK, BLK, BTK, CAMK2B, CSNK2A1, CSNK2A2, DAPK1, DAPK2, DAPK3, EGFR, EPHB6, ERBB2, ERBB4, FLT3, GAK, HIPK1, HIPK2, HIPK4, HUNK, IGF1R, INSR, INSRR, JAK3, LRRK2, LTK, MAP2K5, MAP4K4, MINK1, MKNK1, MKNK2, MYLK, MYO3B, PDGFRB, PLK1, PLK4, PTK2, PTK6, ROS1, RPS6KA4, STK33, TEC, TNIK, TNK1, TNK2, TXK	ABL1, EPHA2, EPHA4, KDR, MUSK, NTRK3, PDGFRA, RET	AAK1, ALK, BLK, BTK, CAMK2B, CSNK2A1, CSNK2A2, DAPK1, DAPK2, DAPK3, EGFR, EPHB6, ERBB2, ERBB4, FLT3, GAK, HIPK1, HIPK2, HIPK4, HUNK, IGF1R, INSR, INSRR, JAK3, LRRK2, LTK, MAP2K5, MAP4K4, MINK1, MKNK1, MKNK2, MYLK, MYO3B, PDGFRB, PLK1, PLK4, PTK2, PTK6, ROS1, RPS6KA4, STK33, TEC, TNIK, TNK1, TNK2, TXK	ABL1, EPHA2, EPHA4, KDR, MUSK, NTRK3, PDGFRA, RET
ALL	IDO	Bexarotene	1.4979e-15	140.505	4.97077e-13	0.991866	0.101214	0.74989	2.59351e-10	0.911761	0.1335	0.105652	2.30308e-09	immuno	d1x	1	13	0.293401	0.209877	0.344203	0.000379555	0.828402	0.733539	0.352911	0.000309617	immuno	d1x	1	13	IDO1	BLM, CYP19A1, ESR1, HSPB1, KAT2A, NR1H3, NR3C1, PPARG, RXRA, RXRB, RXRG, TP53, USP1	IDO1	BLM, CYP19A1, ESR1, HSPB1, KAT2A, NR1H3, NR3C1, PPARG, RXRA, RXRB, RXRG, TP53, USP1
ALL	Dasatinib_RBC:d2	GW410563A_GSK	1.56092e-15	140.4	5.15647e-13	0.00114922	0.223218	0.053312	4.38462e-10	3.05242e-07	0.237194	0.785966	0.188845	dx_k	d2x_k	37	7	0.504694	0.996199	0.996207	0.0108276	0.481292	0.0199764	0.0328834	0.00294542	dx_k	d2x_k	37	7	ABL1, ABL2, BLK, BMX, BTK, CSF1R, CSK, DDR2, EPHA1, EPHA2, EPHA3, EPHA4, EPHA5, EPHA8, EPHB1, EPHB2, EPHB3, EPHB4, ERBB4, FGR, FRK, FYN, HCK, KIT, LCK, LYN, MAP4K5, PDGFRA, PDGFRB, PTK6, SIK2, SRC, TEC, TNK2, TXK, YES1, ZAK	ABL1, EGFR, FLT1, FLT4, KIT, PDGFRA, RET	ABL1, ABL2, BLK, BMX, BTK, CSF1R, CSK, DDR2, EPHA1, EPHA2, EPHA3, EPHA4, EPHA5, EPHA8, EPHB1, EPHB2, EPHB3, EPHB4, ERBB4, FGR, FRK, FYN, HCK, KIT, LCK, LYN, MAP4K5, PDGFRA, PDGFRB, PTK6, SIK2, SRC, TEC, TNK2, TXK, YES1, ZAK	ABL1, EGFR, FLT1, FLT4, KIT, PDGFRA, RET
ALL	Alicetinib	GW829906X_GSK	1.67385e-15	140.223	5.50463e-13	0.0179602	0.176761	0.0136168	1.86504e-09	2.34084e-07	0.178636	0.543513	0.325701	dx_k	d2x_k	26	3	0.641715	0.0168472	0.00937265	0.0603271	0.653184	0.225962	0.00439285	0.150302	dx_k	d2x_k	26	3	ABL1, ALK, AXL, CAMKK2, CLK1, CLK2, DAPK1, DAPK2, DAPK3, FER, FLT3, GAK, HCK, HIPK4, IRAK1, LTK, MERTK, MYLK, PHKG1, PHKG2, PIM2, RET, RPS6KA1, RPS6KA4, SRMS, STK33	EGFR, PDGFRB, YES1	ABL1, ALK, AXL, CAMKK2, CLK1, CLK2, DAPK1, DAPK2, DAPK3, FER, FLT3, GAK, HCK, HIPK4, IRAK1, LTK, MERTK, MYLK, PHKG1, PHKG2, PIM2, RET, RPS6KA1, RPS6KA4, SRMS, STK33	EGFR, PDGFRB, YES1
ALL	Sorafenib:d1	Acitretin	1.71507e-15	140.162	5.61488e-13	0.00239072	0.404512	0.461259	0.826161	0.13677	0.0748322	0.464293	7.87515e-12	dx_k	d1x	110	14	0.251183	0.837279	1	0.00223514	0.16486	0.156729	0.527799	4.14702e-09	dx_k	d1x	110	14	ABL1, ABL2, AURKA, AURKB, AURKC, AXL, BLK, BRAF, CAMK2B, CDK14, CDK15, CDK17, CDK19, CDK2, CDK3, CDK5, CDK7, CDK8, CDKL2, CDKL3, CIT, CLK1, CSF1R, DDR1, DDR2, DYRK3, EPHA1, EPHA2, EPHA3, EPHA4, EPHA5, EPHA6, EPHA7, EPHA8, EPHB1, EPHB2, EPHB4, EPHB6, FGFR1, FGFR2, FGFR3, FGR, FLT1, FLT3, FLT4, FRK, FYN, HCK, HIPK1, HIPK2, HIPK3, HIPK4, IRAK1, JAK3, KDR, KIT, LCK, LIMK1, LIMK2, LYN, MAP2K1, MAP2K5,…	CYP19A1, ESR1, GMNN, KAT2A, KDM4A, MAPT, PLA2G7, PLK1, RAPGEF4, RARA, RXRG, TP53, USP1, VDR	ABL1, ABL2, AURKA, AURKB, AURKC, AXL, BLK, BRAF, CAMK2B, CDK14, CDK15, CDK17, CDK19, CDK2, CDK3, CDK5, CDK7, CDK8, CDKL2, CDKL3, CIT, CLK1, CSF1R, DDR1, DDR2, DYRK3, EPHA1, EPHA2, EPHA3, EPHA4, EPHA5, EPHA6, EPHA7, EPHA8, EPHB1, EPHB2, EPHB4, EPHB6, FGFR1, FGFR2, FGFR3, FGR, FLT1, FLT3, FLT4, FRK, FYN, HCK, HIPK1, HIPK2, HIPK3, HIPK4, IRAK1, JAK3, KDR, KIT, LCK, LIMK1, LIMK2, LYN, MAP2K1, MAP2K5,…	CYP19A1, ESR1, GMNN, KAT2A, KDM4A, MAPT, PLA2G7, PLK1, RAPGEF4, RARA, RXRG, TP53, USP1, VDR
ALL	Afatinib:d1	Kinome_3297_Roche	1.74011e-15	140.125	5.64622e-13	0.000284538	0.0133309	0.0191719	2.84648e-08	2.1206e-05	0.901534	0.0761035	0.0906072	dx_k	d2x_k	38	2	0.784771	0.505885	0.543677	0.000112807	0.746561	0.0264724	0.0302419	0.094034	dx_k	d2x_k	38	2	ABL1, AXL, BLK, CIT, CSNK1E, DYRK1A, DYRK1B, DYRK2, EGFR, EPHA6, EPHB6, ERBB2, ERBB3, ERBB4, FLT3, FRK, GAK, HCK, HIPK4, IRAK1, LCK, MAP2K5, MAPK10, MAPK14, MAPK9, MET, MKNK1, MKNK2, PHKG1, PHKG2, RIPK2, RPS6KA6, SBK1, SLK, SRC, STK10, STK17A, TXK	KDR, PDGFRB	ABL1, AXL, BLK, CIT, CSNK1E, DYRK1A, DYRK1B, DYRK2, EGFR, EPHA6, EPHB6, ERBB2, ERBB3, ERBB4, FLT3, FRK, GAK, HCK, HIPK4, IRAK1, LCK, MAP2K5, MAPK10, MAPK14, MAPK9, MET, MKNK1, MKNK2, PHKG1, PHKG2, RIPK2, RPS6KA6, SBK1, SLK, SRC, STK10, STK17A, TXK	KDR, PDGFRB
ALL	Afatinib:d1	Kinome_403_Roche	1.74011e-15	140.125	5.64622e-13	0.000284538	0.0133309	0.0191719	2.84648e-08	2.1206e-05	0.901534	0.0761035	0.0906072	dx_k	d2x_k	38	2	0.784771	0.505885	0.543677	0.000112807	0.746561	0.0264724	0.0302419	0.094034	dx_k	d2x_k	38	2	ABL1, AXL, BLK, CIT, CSNK1E, DYRK1A, DYRK1B, DYRK2, EGFR, EPHA6, EPHB6, ERBB2, ERBB3, ERBB4, FLT3, FRK, GAK, HCK, HIPK4, IRAK1, LCK, MAP2K5, MAPK10, MAPK14, MAPK9, MET, MKNK1, MKNK2, PHKG1, PHKG2, RIPK2, RPS6KA6, SBK1, SLK, SRC, STK10, STK17A, TXK	KDR, PDGFRB	ABL1, AXL, BLK, CIT, CSNK1E, DYRK1A, DYRK1B, DYRK2, EGFR, EPHA6, EPHB6, ERBB2, ERBB3, ERBB4, FLT3, FRK, GAK, HCK, HIPK4, IRAK1, LCK, MAP2K5, MAPK10, MAPK14, MAPK9, MET, MKNK1, MKNK2, PHKG1, PHKG2, RIPK2, RPS6KA6, SBK1, SLK, SRC, STK10, STK17A, TXK	KDR, PDGFRB
ALL	Cabozantinib_FDA:d2	betazole_HL60_UP	1.75609e-15	140.102	5.67286e-13	1.37511e-05	0.00921956	0.0111862	1.09168e-05	7.00632e-12	0.0320134	0.781485	0.303792	dx_k	d3	50	19	0.229343	0.843368	0.908405	0.885836	0.0772488	0.448969	0.0868702	0.977175	dx_k	d3	50	18	AURKB, AURKC, AXL, BLK, BTK, DDR1, DDR2, EPHA2, EPHA3, EPHA4, EPHA5, EPHA6, EPHA7, EPHA8, EPHB1, EPHB2, EPHB4, FER, FGR, FLT1, FLT3, FLT4, FRK, FYN, HCK, HIPK4, KDR, KIT, LCK, LYN, MERTK, MET, MKNK2, MST1R, MUSK, NTRK1, NTRK2, NTRK3, PDGFRA, PTK2B, PTK6, RET, ROS1, SRC, SRMS, STK10, TEK, TNK1, TYRO3, YES1	ABCA1, AXL, BEX1, CD38, CD58, CD86, FTH1, GPR183, HLA.DRA, IGFLR1, KYNU, NR4A3, PDE4B, PPP1R16B, SCAPER, SDC2, SEL1L3, SH2D2A, THBS1	AURKB, AURKC, AXL, BLK, BTK, DDR1, DDR2, EPHA2, EPHA3, EPHA4, EPHA5, EPHA6, EPHA7, EPHA8, EPHB1, EPHB2, EPHB4, FER, FGR, FLT1, FLT3, FLT4, FRK, FYN, HCK, HIPK4, KDR, KIT, LCK, LYN, MERTK, MET, MKNK2, MST1R, MUSK, NTRK1, NTRK2, NTRK3, PDGFRA, PTK2B, PTK6, RET, ROS1, SRC, SRMS, STK10, TEK, TNK1, TYRO3, YES1	ABCA1, AXL, BEX1, CD38, CD58, CD86, FTH1, GPR183, HLA.DRA, IGFLR1, KYNU, NR4A3, PDE4B, PPP1R16B, SCAPER, SEL1L3, SH2D2A, THBS1
ALL	Gefitinib_FDA:d2	resveratrol_PC3_DOWN	1.85341e-15	139.965	5.96088e-13	0.0336137	0.0758995	0.0895034	3.94737e-08	0.00488991	0.00619009	0.594406	0.000519227	dx_k	d3	21	39	0.916414	0.0432436	0.229052	7.08653e-05	0.672964	0.000256406	0.182686	0.236895	dx_k	d3	21	39	ABL1, CDK7, CHEK2, CSNK1E, EGFR, EPHA6, ERBB3, ERBB4, FLT3, GAK, HIPK4, IRAK1, IRAK4, LCK, LYN, MAP2K5, MKNK1, RIPK2, SBK1, SLK, STK10	AREG, AURKA, BORA, BRAP, CENPA, CENPE, CYP1B1, DMP1, GTPBP4, HABP4, HIPK2, HIST1H1D, HMGA2, IFT74, IGF2BP3, IL1B, JMJD6, KIF23, LILRB2, LMNB1, MIS18BP1, MUC5B, PDX1, PHF2, PHF3, PLK1, POLH, PRB1, PRPF4B, PSRC1, SP100, SRSF3, SSX1, TFAP2A, THBS1, TOP2A, UTP14A, XYLB, ZFR	ABL1, CDK7, CHEK2, CSNK1E, EGFR, EPHA6, ERBB3, ERBB4, FLT3, GAK, HIPK4, IRAK1, IRAK4, LCK, LYN, MAP2K5, MKNK1, RIPK2, SBK1, SLK, STK10	AREG, AURKA, BORA, BRAP, CENPA, CENPE, CYP1B1, DMP1, GTPBP4, HABP4, HIPK2, HIST1H1D, HMGA2, IFT74, IGF2BP3, IL1B, JMJD6, KIF23, LILRB2, LMNB1, MIS18BP1, MUC5B, PDX1, PHF2, PHF3, PLK1, POLH, PRB1, PRPF4B, PSRC1, SP100, SRSF3, SSX1, TFAP2A, THBS1, TOP2A, UTP14A, XYLB, ZFR
ALL	Lenvatinib_FDA:d2	dihydroergotamine_HL60_UP	1.88163e-15	139.927	5.98333e-13	0.37679	0.00159477	0.268068	1.29438e-05	1.22791e-12	0.331911	0.158135	0.41752	dx_k	d3	20	122	0.995339	0.987193	0.995376	0.954972	0.00283913	0.00380268	0.0126429	0.0576434	dx_k	d3	20	114	ABL1, EGFR, EPHB2, ERBB4, FGFR1, FGFR2, FGFR3, FGFR4, FGR, FLT4, FRK, KDR, KIT, LCK, MAP4K4, MET, PDGFRA, PDGFRB, PTK6, RET	ABCA1, ADD3, AKAP13, AMY1A, AMY1B, AMY1C, AMY2A, AMY2B, AMZ2, ANXA1, ANXA2, APOBR, AREG, ARHGEF3, ARHGEF40, ARL4C, ASAH1, ATXN1, AXL, BEX1, BTG1, BZW1, CASP1, CCL20, CCL22, CCNG2, CD38, CD55, CD86, CDC25C, CDK19, CENPE, CHN2, CHST2, CLEC2B, COPA, CPD, CSGALNACT1, CTNNA1, CTSB, CYTH1, DDB2, DNAH17, DOCK4, DUSP4, ENTPD1, EPB41L3, F11R, FAM111A, FAM13A, FLRT2, FTH1, FUCA1, GAS7, GBP2, GNG7, GPR183, …	ABL1, EGFR, EPHB2, ERBB4, FGFR1, FGFR2, FGFR3, FGFR4, FGR, FLT4, FRK, KDR, KIT, LCK, MAP4K4, MET, PDGFRA, PDGFRB, PTK6, RET	ABCA1, ADD3, AKAP13, AMY1A, AMY1B, AMY1C, AMY2B, AMZ2, ANXA1, APOBR, AREG, ARHGEF3, ARHGEF40, ARL4C, ASAH1, ATXN1, AXL, BEX1, BZW1, CASP1, CCL20, CCL22, CCNG2, CD38, CD55, CD86, CDC25C, CDK19, CENPE, CHN2, CHST2, CLEC2B, COPA, CPD, CREM, CSGALNACT1, CTNNA1, CTSB, CYTH1, DDB2, DNAH17, DOCK4, DUSP4, ENTPD1, EPB41L3, F11R, FAM111A, FAM13A, FLRT2, FTH1, FUCA1, GABARAPL1, GAS7, GBP2, GPR183, HBP1, HIS…
ALL	Alicetinib	Kinome_3297_Roche	1.88498e-15	139.923	5.98333e-13	0.0383429	0.00444024	0.00583535	6.97887e-08	4.19018e-05	0.259985	0.543513	0.0906072	dx_k	d2x_k	26	2	0.780525	0.0165058	0.0206859	0.0159654	0.645132	0.00979807	0.00439285	0.094034	dx_k	d2x_k	26	2	ABL1, ALK, AXL, CAMKK2, CLK1, CLK2, DAPK1, DAPK2, DAPK3, FER, FLT3, GAK, HCK, HIPK4, IRAK1, LTK, MERTK, MYLK, PHKG1, PHKG2, PIM2, RET, RPS6KA1, RPS6KA4, SRMS, STK33	KDR, PDGFRB	ABL1, ALK, AXL, CAMKK2, CLK1, CLK2, DAPK1, DAPK2, DAPK3, FER, FLT3, GAK, HCK, HIPK4, IRAK1, LTK, MERTK, MYLK, PHKG1, PHKG2, PIM2, RET, RPS6KA1, RPS6KA4, SRMS, STK33	KDR, PDGFRB
ALL	Alicetinib	Kinome_403_Roche	1.88498e-15	139.923	5.98333e-13	0.0383429	0.00444024	0.00583535	6.97887e-08	4.19018e-05	0.259985	0.543513	0.0906072	dx_k	d2x_k	26	2	0.780525	0.0165058	0.0206859	0.0159654	0.645132	0.00979807	0.00439285	0.094034	dx_k	d2x_k	26	2	ABL1, ALK, AXL, CAMKK2, CLK1, CLK2, DAPK1, DAPK2, DAPK3, FER, FLT3, GAK, HCK, HIPK4, IRAK1, LTK, MERTK, MYLK, PHKG1, PHKG2, PIM2, RET, RPS6KA1, RPS6KA4, SRMS, STK33	KDR, PDGFRB	ABL1, ALK, AXL, CAMKK2, CLK1, CLK2, DAPK1, DAPK2, DAPK3, FER, FLT3, GAK, HCK, HIPK4, IRAK1, LTK, MERTK, MYLK, PHKG1, PHKG2, PIM2, RET, RPS6KA1, RPS6KA4, SRMS, STK33	KDR, PDGFRB
ALL	Gefitinib_FDA:d2	MS-275_PC3_DOWN	1.90121e-15	139.901	6.00872e-13	0.3147	3.27984e-05	0.423131	4.8469e-08	0.00218879	0.0011472	0.594406	0.728707	dx_k	d3	21	278	0.417543	0.0201014	0.535772	7.77907e-05	0.484251	6.8008e-05	0.182686	0.862131	dx_k	d3	21	270	ABL1, CDK7, CHEK2, CSNK1E, EGFR, EPHA6, ERBB3, ERBB4, FLT3, GAK, HIPK4, IRAK1, IRAK4, LCK, LYN, MAP2K5, MKNK1, RIPK2, SBK1, SLK, STK10	ABT1, ACTB, AKAP8, AP1S1, AP2B1, APH1A, APP, ARF1, ARFGEF1, ARHGAP11A, ARHGAP19, ARID1A, ARID4A, ATAD2, ATAD2B, ATP6V1A, AURKA, BAX, BCAR3, BCL7A, BMPR2, BRAP, BRD8, BRIP1, BTN2A1, BUB1, C11orf30, C12orf4, C6orf62, CAPN7, CAPRIN1, CASP3, CCNA2, CCNE2, CCNF, CCNG2, CDC25A, CDC25C, CDC5L, CDC6, CDCA3, CDCA8, CDK12, CDK2, CDK7, CDKN2C, CENPA, CEP104, CEP76, CHURC1.FNTB, CLINT1, CNOT3, CRBN, CREBBP, …	ABL1, CDK7, CHEK2, CSNK1E, EGFR, EPHA6, ERBB3, ERBB4, FLT3, GAK, HIPK4, IRAK1, IRAK4, LCK, LYN, MAP2K5, MKNK1, RIPK2, SBK1, SLK, STK10	ABT1, ACTB, AKAP8, AP2B1, APH1A, APP, ARFGEF1, ARHGAP11A, ARHGAP19, ARID1A, ARID4A, ATAD2, ATAD2B, ATP6V1A, ATXN7L3B, AURKA, BAX, BCAR3, BCL7A, BMPR2, BRAP, BRD8, BRIP1, BTN2A1, BUB1, C11orf30, C12orf4, C6orf62, CAPN7, CAPRIN1, CASP3, CCNE2, CCNF, CCNG2, CDC25A, CDC25C, CDC5L, CDC6, CDCA8, CDK12, CDK2, CDK7, CDKN2C, CEBPD, CENPA, CEP104, CEP76, CHURC1.FNTB, CLINT1, CNOT3, CRBN, CREBBP, CSNK2A1, C…
ALL	Pazopanib hydrochloride:d1	(+)-isoprenaline_HL60_UP	2.06903e-15	139.686	6.49375e-13	0.551091	0.028935	0.183499	1.21897e-06	2.84505e-13	0.0557436	0.082231	0.461706	dx_k	d3	28	23	0.598317	0.376012	0.67939	0.740855	0.0305001	0.028819	0.00317939	0.684222	dx_k	d3	28	23	ABL1, ALK, AURKB, CDK7, CSF1R, FGFR1, FGFR3, FLT1, FLT4, FYN, IGF1R, ITK, KDR, KIT, LCK, LIMK1, LTK, MAP4K4, MAPK8, MAPK9, MET, NEK2, PDGFRA, PDGFRB, PTK2, RET, TAOK1, TNK2	APP, ARL4C, AXL, CCL20, CD38, CD86, CHN2, CTSB, DOCK4, ENTPD1, FAM13A, FTH1, GPR183, HLA.DRA, KYNU, MAFB, SAT1, SDC2, SEL1L3, SIPA1L1, THBS1, TIMP1, TREM1	ABL1, ALK, AURKB, CDK7, CSF1R, FGFR1, FGFR3, FLT1, FLT4, FYN, IGF1R, ITK, KDR, KIT, LCK, LIMK1, LTK, MAP4K4, MAPK8, MAPK9, MET, NEK2, PDGFRA, PDGFRB, PTK2, RET, TAOK1, TNK2	APP, ARL4C, AXL, CCL20, CD38, CD86, CHN2, CTSB, DOCK4, ENTPD1, FAM13A, FTH1, GPR183, HLA.DRA, KYNU, MAFB, PLSCR1, SAT1, SEL1L3, SIPA1L1, THBS1, TIMP1, TREM1
ALL	Lenvatinib_FDA:d2	ciclopirox_HL60_DOWN	2.07753e-15	139.676	6.49375e-13	0.22123	0.0368589	0.182212	7.80821e-05	1.02929e-12	0.636236	0.158135	0.311829	dx_k	d3	20	54	0.200542	0.0494019	0.155631	0.271501	0.0128564	0.00401842	0.0126429	0.456327	dx_k	d3	20	57	ABL1, EGFR, EPHB2, ERBB4, FGFR1, FGFR2, FGFR3, FGFR4, FGR, FLT4, FRK, KDR, KIT, LCK, MAP4K4, MET, PDGFRA, PDGFRB, PTK6, RET	ADRB2, AIM1, ALDH3A2, APP, ARHGAP25, B3GNT2, BCL11A, BIRC5, BTN3A1, BTN3A2, BTN3A3, BUB1, C1orf106, CACNA2D3, CALHM2, CBFA2T3, CCNF, CCR2, CD244, CDC20, CDCA3, CDKN2C, CENPA, CENPF, CEP68, CTSZ, DLGAP5, ERI2, ERLIN1, FAM134A, FUCA1, FUT7, GFI1, GPR18, GTSE1, IRF8, KIF20A, LILRA2, METTL7A, MID1, MKI67, NFE2, NR2F2, PIGV, PLK1, PSRC1, SELPLG, SLA, TAF15, TGM5, TMEM63A, TOP2A, TPP1, TRIM14	ABL1, EGFR, EPHB2, ERBB4, FGFR1, FGFR2, FGFR3, FGFR4, FGR, FLT4, FRK, KDR, KIT, LCK, MAP4K4, MET, PDGFRA, PDGFRB, PTK6, RET	ADRB2, AIM1, ALDH3A2, APP, ARHGAP25, B3GNT2, BCL11A, BIRC5, BTN3A1, BTN3A2, BTN3A3, BUB1, C11orf21, C1orf106, CACNA2D3, CALHM2, CBFA2T3, CCNB1, CCNF, CCR2, CD244, CDC20, CDKN2C, CENPA, CENPF, CEP68, CTSZ, DLGAP5, ERI2, FAM134A, FANCF, FUCA1, FUT7, GFI1, GPR18, GTSE1, IRF8, KIF20A, LILRA2, METTL7A, MID1, MKI67, NFE2, NR2F2, NUDT6, PIGV, PLK1, PSRC1, SELPLG, SLA, TAF15, TGM5, TMEM63A, TOP2A, TPP1, …
ALL	Axitinib:d1	mefloquine_HL60_UP	2.08136e-15	139.671	6.49375e-13	2.39572e-05	0.0171477	0.0218718	0.000485502	2.65003e-09	0.00206588	0.0381274	0.720926	dx_k	d3	98	23	0.0620596	0.996445	0.996408	0.576299	0.00267339	0.856374	0.0527779	0.166345	dx_k	d3	98	21	AAK1, ABL1, ABL2, ACVR2B, ANKK1, AURKA, AURKB, AURKC, AXL, BLK, BMP2K, BMPR1B, CAMKK1, CAMKK2, CDC42BPB, CDK16, CDKL2, CSF1R, CSK, CSNK2A2, DDR1, DDR2, EGFR, EIF2AK2, EPHB6, FGFR1, FGFR2, FGFR3, FGR, FLT1, FLT3, FLT4, GAK, GRK4, HUNK, IRAK1, ITK, JAK2, JAK3, KDR, KIT, LCK, LRRK2, MAP2K1, MAP2K2, MAP2K5, MAP3K12, MAP3K3, MAP3K4, MAP3K9, MAP4K1, MAP4K2, MAP4K3, MAP4K4, MAP4K5, MAPK10, MAPK8, MERTK,…	ATP2B1, CCDC88A, CXCL10, ENPP2, FTH1, GCLM, HGF, IFI16, IFIH1, IFIT1, ISG15, LGALS3, ME1, MT1F, MT1H, MT2A, MX1, PTGER4, SEC24D, SPP1, SQSTM1, STAT1, TRIM22	AAK1, ABL1, ABL2, ACVR2B, ANKK1, AURKA, AURKB, AURKC, AXL, BLK, BMP2K, BMPR1B, CAMKK1, CAMKK2, CDC42BPB, CDK16, CDKL2, CSF1R, CSK, CSNK2A2, DDR1, DDR2, EGFR, EIF2AK2, EPHB6, FGFR1, FGFR2, FGFR3, FGR, FLT1, FLT3, FLT4, GAK, GRK4, HUNK, IRAK1, ITK, JAK2, JAK3, KDR, KIT, LCK, LRRK2, MAP2K1, MAP2K2, MAP2K5, MAP3K12, MAP3K3, MAP3K4, MAP3K9, MAP4K1, MAP4K2, MAP4K3, MAP4K4, MAP4K5, MAPK10, MAPK8, MERTK,…	ATP2B1, CCDC88A, CXCL10, ENPP2, FTH1, GCLM, HGF, IFI16, IFIH1, IFIT1, ISG15, LGALS3, ME1, MT1X, MX1, PTGER4, SEC24D, SPP1, SQSTM1, STAT1, TRIM22
ALL	Lenvatinib_FDA:d2	GW829906X_GSK	2.12239e-15	139.622	6.59359e-13	0.11941	0.0494282	1	1.18891e-07	5.24603e-10	0.0764076	0.158135	0.325701	dx_k	d2x_k	20	3	0.696836	0.414905	1	0.000425756	0.049494	0.0286354	0.0126429	0.150302	dx_k	d2x_k	20	3	ABL1, EGFR, EPHB2, ERBB4, FGFR1, FGFR2, FGFR3, FGFR4, FGR, FLT4, FRK, KDR, KIT, LCK, MAP4K4, MET, PDGFRA, PDGFRB, PTK6, RET	EGFR, PDGFRB, YES1	ABL1, EGFR, EPHB2, ERBB4, FGFR1, FGFR2, FGFR3, FGFR4, FGR, FLT4, FRK, KDR, KIT, LCK, MAP4K4, MET, PDGFRA, PDGFRB, PTK6, RET	EGFR, PDGFRB, YES1
ALL	Lenvatinib_FDA:d2	Dasatinib_RBC:d2	2.16086e-15	139.576	6.68466e-13	0.123704	0.00143524	0.0108888	5.76247e-07	1.87666e-10	0.288508	0.158135	0.785966	dx_k	dx_k	20	37	0.445665	0.482146	0.486862	0.470419	0.0718175	0.0446042	0.0126429	0.0328834	dx_k	dx_k	20	37	ABL1, EGFR, EPHB2, ERBB4, FGFR1, FGFR2, FGFR3, FGFR4, FGR, FLT4, FRK, KDR, KIT, LCK, MAP4K4, MET, PDGFRA, PDGFRB, PTK6, RET	ABL1, ABL2, BLK, BMX, BTK, CSF1R, CSK, DDR2, EPHA1, EPHA2, EPHA3, EPHA4, EPHA5, EPHA8, EPHB1, EPHB2, EPHB3, EPHB4, ERBB4, FGR, FRK, FYN, HCK, KIT, LCK, LYN, MAP4K5, PDGFRA, PDGFRB, PTK6, SIK2, SRC, TEC, TNK2, TXK, YES1, ZAK	ABL1, EGFR, EPHB2, ERBB4, FGFR1, FGFR2, FGFR3, FGFR4, FGR, FLT4, FRK, KDR, KIT, LCK, MAP4K4, MET, PDGFRA, PDGFRB, PTK6, RET	ABL1, ABL2, BLK, BMX, BTK, CSF1R, CSK, DDR2, EPHA1, EPHA2, EPHA3, EPHA4, EPHA5, EPHA8, EPHB1, EPHB2, EPHB3, EPHB4, ERBB4, FGR, FRK, FYN, HCK, KIT, LCK, LYN, MAP4K5, PDGFRA, PDGFRB, PTK6, SIK2, SRC, TEC, TNK2, TXK, YES1, ZAK
ALL	CTLA-4	Linifanib_Roche	2.19381e-15	139.538	6.75794e-13	0.824294	0.0854502	0.562974	1.27373e-13	5.18609e-05	0.121872	0.82183	0.00420392	immuno	d2x_k	3	5	0.752496	0.638666	0.214091	0.000555084	0.458701	0.0393033	0.103988	0.0424119	immuno	d2x_k	3	5	CD80, CD86, CTLA4	CDK8, CSF1R, FLT4, KDR, PDGFRB	CD80, CD86, CTLA4	CDK8, CSF1R, FLT4, KDR, PDGFRB
ALL	Afatinib:d1	Vardenafil	2.25397e-15	139.469	6.9141e-13	0.000684335	0.0432865	0.0358772	2.84476e-06	0.0479778	0.2869	0.0761035	0.00537938	dx_k	d1x	38	17	0.421374	0.00663178	0.00657883	9.54489e-05	0.299971	0.0572165	0.0302419	0.0334029	dx_k	d1x	38	17	ABL1, AXL, BLK, CIT, CSNK1E, DYRK1A, DYRK1B, DYRK2, EGFR, EPHA6, EPHB6, ERBB2, ERBB3, ERBB4, FLT3, FRK, GAK, HCK, HIPK4, IRAK1, LCK, MAP2K5, MAPK10, MAPK14, MAPK9, MET, MKNK1, MKNK2, PHKG1, PHKG2, RIPK2, RPS6KA6, SBK1, SLK, SRC, STK10, STK17A, TXK	PDE1A, PDE1B, PDE1C, PDE2A, PDE3A, PDE3B, PDE4A, PDE4B, PDE4C, PDE4D, PDE5A, PDE6A, PDE6B, PDE6C, PDE6D, PDE6G, PDE6H	ABL1, AXL, BLK, CIT, CSNK1E, DYRK1A, DYRK1B, DYRK2, EGFR, EPHA6, EPHB6, ERBB2, ERBB3, ERBB4, FLT3, FRK, GAK, HCK, HIPK4, IRAK1, LCK, MAP2K5, MAPK10, MAPK14, MAPK9, MET, MKNK1, MKNK2, PHKG1, PHKG2, RIPK2, RPS6KA6, SBK1, SLK, SRC, STK10, STK17A, TXK	PDE1A, PDE1B, PDE1C, PDE2A, PDE3A, PDE3B, PDE4A, PDE4B, PDE4C, PDE4D, PDE5A, PDE6A, PDE6B, PDE6C, PDE6D, PDE6G, PDE6H
ALL	Pazopanib hydrochloride:d1	ethaverine_HL60_UP	2.3105e-15	139.407	7.05787e-13	0.493163	0.0151705	0.128202	2.0588e-05	3.06097e-12	0.027248	0.082231	0.293281	dx_k	d3	28	18	0.0896924	0.36051	0.638579	0.859464	0.0097004	0.0516561	0.00317939	0.476285	dx_k	d3	28	18	ABL1, ALK, AURKB, CDK7, CSF1R, FGFR1, FGFR3, FLT1, FLT4, FYN, IGF1R, ITK, KDR, KIT, LCK, LIMK1, LTK, MAP4K4, MAPK8, MAPK9, MET, NEK2, PDGFRA, PDGFRB, PTK2, RET, TAOK1, TNK2	ANXA1, ARL4C, AXL, CD38, CD86, DOCK4, ENTPD1, FTH1, GRAMD1B, IFI30, KYNU, MCTP2, MICAL2, PDE4B, PIK3R2, SAT1, SDC2, THBS1	ABL1, ALK, AURKB, CDK7, CSF1R, FGFR1, FGFR3, FLT1, FLT4, FYN, IGF1R, ITK, KDR, KIT, LCK, LIMK1, LTK, MAP4K4, MAPK8, MAPK9, MET, NEK2, PDGFRA, PDGFRB, PTK2, RET, TAOK1, TNK2	ANXA1, ARL4C, AXL, CD38, CD86, DOCK4, ENTPD1, FTH1, GRAMD1B, IFI30, KYNU, MCTP2, MICAL2, PDE4B, PIK3R2, PLSCR1, SAT1, THBS1
ALL	Pazopanib hydrochloride:d1	tetryzoline_HL60_UP	2.47193e-15	139.235	7.42324e-13	0.308218	0.146917	0.350509	6.10061e-06	2.05432e-12	0.143621	0.082231	0.365309	dx_k	d3	28	106	0.140566	0.487187	0.363236	0.851636	0.00556762	0.0177558	0.00317939	0.101974	dx_k	d3	28	99	ABL1, ALK, AURKB, CDK7, CSF1R, FGFR1, FGFR3, FLT1, FLT4, FYN, IGF1R, ITK, KDR, KIT, LCK, LIMK1, LTK, MAP4K4, MAPK8, MAPK9, MET, NEK2, PDGFRA, PDGFRB, PTK2, RET, TAOK1, TNK2	ABCA1, ADD3, ANXA1, ANXA2, APOBR, ARHGEF40, ARL4C, ASAH1, AXL, B4GALT1, BCL3, BTG1, CCL20, CCNG2, CD38, CD55, CD86, CFLAR, CHST2, CPD, CTSB, CUL4B, DNAH17, DNAJB12, DOCK4, DUSP4, ENTPD1, EPB41L3, F11R, FAM13A, FLOT1, FLRT2, FPR1, FTH1, FUCA1, GAB2, GALC, GAS7, GPR183, GPR65, HBEGF, HGSNAT, HIST1H1C, HIST1H2AC, HIST1H2BD, HLA.DRA, HMGB3, ID2, IFI30, IL10RA, IL1B, IL1RN, ISG20, KRCC1, KYNU, LITAF, …	ABL1, ALK, AURKB, CDK7, CSF1R, FGFR1, FGFR3, FLT1, FLT4, FYN, IGF1R, ITK, KDR, KIT, LCK, LIMK1, LTK, MAP4K4, MAPK8, MAPK9, MET, NEK2, PDGFRA, PDGFRB, PTK2, RET, TAOK1, TNK2	ABCA1, ADD3, ANXA1, APOBR, ARHGEF40, ARL4C, ASAH1, AXL, B4GALT1, BCL3, CCL20, CCNG2, CD38, CD55, CD86, CFLAR, CHST2, CPD, CTSB, CUL4B, DNAH17, DNAJB12, DOCK4, DUSP4, ENTPD1, EPB41L3, F11R, FAM13A, FLOT1, FLRT2, FPR1, FTH1, FUCA1, GAB2, GABARAPL1, GALC, GAS7, GPR183, GPR65, HBEGF, HGSNAT, HIST1H1C, HIST1H2BD, HLA.DRA, IER3, IFI30, IL10RA, IL1B, IL1RN, KYNU, LPP, MAFB, MEF2C, MEGF9, MICAL2, MPPE1, …
ALL	PD1_PDL1	lisinopril	2.47678e-15	139.23	7.42324e-13	0.045378	0.0403015	0.0320501	1.34491e-12	0.0148428	0.455351	0.340501	0.208318	immuno	d1x	5	1	0.00472043	0.0196707	0.0596625	0.000956859	0.463057	0.281411	0.422834	0.0529213	immuno	d1x	5	1	CD274, HLA.DRA, HLA.DRB1, HLA.DRB5, PDCD1	ACE	CD274, HLA.DRA, HLA.DRB1, HLA.DRB5, PDCD1	ACE
ALL	PD1_PDL1	PERINDOPRIL ERBUMINE	2.47678e-15	139.23	7.42324e-13	0.045378	0.0403015	0.0320501	1.34491e-12	0.0148428	0.455351	0.340501	0.208318	immuno	d1x	5	1	0.00472043	0.0196707	0.0596625	0.000956859	0.463057	0.281411	0.422834	0.0529213	immuno	d1x	5	1	CD274, HLA.DRA, HLA.DRB1, HLA.DRB5, PDCD1	ACE	CD274, HLA.DRA, HLA.DRB1, HLA.DRB5, PDCD1	ACE
ALL	PD1_PDL1	trandolapril	2.47678e-15	139.23	7.42324e-13	0.045378	0.0403015	0.0320501	1.34491e-12	0.0148428	0.455351	0.340501	0.208318	immuno	d1x	5	1	0.00472043	0.0196707	0.0596625	0.000956859	0.463057	0.281411	0.422834	0.0529213	immuno	d1x	5	1	CD274, HLA.DRA, HLA.DRB1, HLA.DRB5, PDCD1	ACE	CD274, HLA.DRA, HLA.DRB1, HLA.DRB5, PDCD1	ACE
ALL	Pazopanib hydrochloride:d1	N-acetyl-L-aspartic acid_PC3_DOWN	2.48095e-15	139.226	7.42324e-13	0.273128	0.0012812	0.13115	0.000107758	1.2097e-09	0.315802	0.082231	0.856554	dx_k	d3	28	77	0.00056944	0.431279	0.0129248	0.979934	0.0269277	0.0543828	0.00317939	0.303765	dx_k	d3	28	75	ABL1, ALK, AURKB, CDK7, CSF1R, FGFR1, FGFR3, FLT1, FLT4, FYN, IGF1R, ITK, KDR, KIT, LCK, LIMK1, LTK, MAP4K4, MAPK8, MAPK9, MET, NEK2, PDGFRA, PDGFRB, PTK2, RET, TAOK1, TNK2	AASS, ADAMTS2, ADCY8, ADRA1D, AKAP5, ANGPT2, APOC2, APOC4, ASAH1, AZGP1, BRAP, C9orf9, CDH6, CHI3L1, DMP1, DNAJB12, DSPP, EPHB1, FGFR2, FLT3LG, GABBR2, GRM8, GUCA2A, HIST1H1B, HLA.DPA1, IFT74, IL1RN, KCND3, KYNU, LILRB2, LILRB4, LIN7A, LRTM1, MAB21L2, MAGI2, MLLT4, MNDA, MUC5B, NRG1, NRP2, OAS1, PAX8, PBOV1, PBRM1, PDE6C, PDX1, PKD2L2, POLH, PRB1, PRB3, PRB4, PTGER3, RAB5C, RBPMS, SEMA6A, SFTPA2,…	ABL1, ALK, AURKB, CDK7, CSF1R, FGFR1, FGFR3, FLT1, FLT4, FYN, IGF1R, ITK, KDR, KIT, LCK, LIMK1, LTK, MAP4K4, MAPK8, MAPK9, MET, NEK2, PDGFRA, PDGFRB, PTK2, RET, TAOK1, TNK2	AASS, ADAMTS2, ADCY8, ADRA1D, AKAP5, ANGPT2, APOC2, APOC4, ASAH1, AZGP1, BRAP, C9orf9, CDH6, CHI3L1, DMP1, DNAJB12, DSPP, EPHB1, FGFR2, FLT3LG, GABBR2, GRM8, GUCA2A, HIST1H1B, HLA.DPA1, IFT74, IL1RN, KCND3, KYNU, LILRB2, LILRB4, LIN7A, LRTM1, MAB21L2, MAGI2, MLLT4, MNDA, MUC5B, NRG1, NRP2, OAS1, PAX8, PBOV1, PBRM1, PDE6C, PDX1, PKD2L2, POLH, PRB1, PRB3, PRB4, PTGER3, SEMA6A, SFTPA2, SGCD, SIGLEC8…
ALL	PD1_PDL1	GW440139A_GSK	2.5617e-15	139.145	7.63356e-13	0.148836	0.0101202	0.355714	6.78436e-14	0.00135563	0.838171	0.340501	0.240731	immuno	d2x_k	5	19	0.0465876	0.183994	0.599333	0.000454631	0.336947	0.0490964	0.422834	0.0110226	immuno	d2x_k	5	19	CD274, HLA.DRA, HLA.DRB1, HLA.DRB5, PDCD1	ABL1, ABL2, EGFR, EPHA3, EPHA4, EPHB2, EPHB4, FLT1, FLT4, FYN, HCK, KDR, LYN, PDGFRA, PDGFRB, PTK6, RET, SRC, YES1	CD274, HLA.DRA, HLA.DRB1, HLA.DRB5, PDCD1	ABL1, ABL2, EGFR, EPHA3, EPHA4, EPHB2, EPHB4, FLT1, FLT4, FYN, HCK, KDR, LYN, PDGFRA, PDGFRB, PTK6, RET, SRC, YES1
ALL	Erlotinib_FDA:d2	Kinome_3297_Roche	2.70204e-15	139.009	7.98655e-13	0.000139397	0.00728726	0.00834724	5.49682e-09	1.99615e-06	0.573363	0.84755	0.0906072	dx_k	d2x_k	33	2	0.619888	0.749802	0.815687	0.000853746	0.715252	0.0668437	0.109434	0.094034	dx_k	d2x_k	33	2	ABL1, ABL2, AURKC, BLK, CIT, CSNK1E, DDR1, EGFR, EPHA5, EPHA6, EPHA8, ERBB4, FLT3, GAK, HIPK4, JAK3, LCK, LTK, LYN, MAP2K5, MERTK, MKNK1, MKNK2, MYLK2, RET, RIPK2, SLK, SRC, STK10, TIE1, TNK1, TNNI3K, ULK3	KDR, PDGFRB	ABL1, ABL2, AURKC, BLK, CIT, CSNK1E, DDR1, EGFR, EPHA5, EPHA6, EPHA8, ERBB4, FLT3, GAK, HIPK4, JAK3, LCK, LTK, LYN, MAP2K5, MERTK, MKNK1, MKNK2, MYLK2, RET, RIPK2, SLK, SRC, STK10, TIE1, TNK1, TNNI3K, ULK3	KDR, PDGFRB
ALL	Erlotinib_FDA:d2	Kinome_403_Roche	2.70204e-15	139.009	7.98655e-13	0.000139397	0.00728726	0.00834724	5.49682e-09	1.99615e-06	0.573363	0.84755	0.0906072	dx_k	d2x_k	33	2	0.619888	0.749802	0.815687	0.000853746	0.715252	0.0668437	0.109434	0.094034	dx_k	d2x_k	33	2	ABL1, ABL2, AURKC, BLK, CIT, CSNK1E, DDR1, EGFR, EPHA5, EPHA6, EPHA8, ERBB4, FLT3, GAK, HIPK4, JAK3, LCK, LTK, LYN, MAP2K5, MERTK, MKNK1, MKNK2, MYLK2, RET, RIPK2, SLK, SRC, STK10, TIE1, TNK1, TNNI3K, ULK3	KDR, PDGFRB	ABL1, ABL2, AURKC, BLK, CIT, CSNK1E, DDR1, EGFR, EPHA5, EPHA6, EPHA8, ERBB4, FLT3, GAK, HIPK4, JAK3, LCK, LTK, LYN, MAP2K5, MERTK, MKNK1, MKNK2, MYLK2, RET, RIPK2, SLK, SRC, STK10, TIE1, TNK1, TNNI3K, ULK3	KDR, PDGFRB
ALL	KIR	digoxin_PC3_DOWN	2.72821e-15	138.985	8.0314e-13	0.34696	0.000414334	0.277275	1.09946e-09	0.0138041	0.530888	0.722078	0.00552126	immuno	d3	6	148	0.00074239	0.58579	0.000741765	0.000276099	0.708471	0.143167	0.849473	0.0672098	immuno	d3	7	151	KIR2DL1, KIR2DL3, KIR2DL4, KIR3DL1, KIR3DL2, KIR3DL3	ACD, ACP6, ADO, AGGF1, AGTPBP1, AHNAK2, ALDH3A2, ANKRA2, ANKRD36B, APPL1, ASTE1, ATM, ATMIN, BCL11A, BHLHE40, BPGM, BRCA1, C19orf66, C4orf27, CAPN2, CBR3, CCDC51, CCNE2, CD44, CDC16, CDC7, CDKN2C, CEP70, CHST2, DAB2, DCLRE1A, DNAAF2, DUSP4, DUSP7, DYNC2LI1, EHHADH, ELL3, EPM2AIP1, F8A1, F8A2, F8A3, FAM208A, FAM49B, FBXO9, FBXW2, FHOD1, GALNT10, GEMIN4, GEMIN6, GLT8D1, GOLGA5, GPR161, GUCY1A3, H3F…	KIR2DL1, KIR2DL3, KIR2DL4, KIR2DS4, KIR3DL1, KIR3DL2, KIR3DL3	ACD, ACP6, AGGF1, AGTPBP1, AHNAK2, ALDH3A2, ANKRA2, ANKRD36B, APPL1, ASTE1, ATM, ATMIN, BCL11A, BHLHE40, BHLHE41, BPGM, BRCA1, C19orf66, C1orf35, C2orf68, C6orf120, CAPN2, CBR3, CCDC51, CCNE2, CD44, CDC16, CDC7, CDKN2C, CEP70, CHST2, DAB2, DCLRE1A, DNAAF2, DUSP4, DUSP7, DYNC2LI1, EHHADH, ELL3, FAM208A, FAM49B, FANCF, FANCL, FBXO9, FBXW2, FHOD1, G0S2, GALNT10, GEMIN2, GEMIN4, GLT8D1, GOLGA5, GPR16…
ALL	Lenvatinib_FDA:d2	pergolide_HL60_UP	2.85804e-15	138.867	8.3798e-13	0.219048	0.133998	0.259603	9.05508e-07	9.23556e-14	0.315152	0.158135	0.605674	dx_k	d3	20	283	0.996263	0.953799	0.996306	0.956901	0.00509718	0.00710124	0.0126429	0.0878498	dx_k	d3	20	271	ABL1, EGFR, EPHB2, ERBB4, FGFR1, FGFR2, FGFR3, FGFR4, FGR, FLT4, FRK, KDR, KIT, LCK, MAP4K4, MET, PDGFRA, PDGFRB, PTK6, RET	ABCA1, ACVR1, ADD3, AKAP13, ALAD, AMY1A, AMY1B, AMY1C, AMY2A, AMY2B, AMZ2, ANKRD10, ANXA1, ANXA2, APOBR, APOLD1, AREG, ARHGAP25, ARHGEF3, ARHGEF40, ARL4C, ARNT, ARRB2, ASAH1, ASF1B, ATXN1, AXL, B4GALT1, BAZ2B, BBS4, BCL3, BCL6, BEX1, BNIP3L, BRD8, BTG1, BTG2, C1orf106, CACNA2D3, CALHM2, CASP1, CCDC28A, CCL20, CCL22, CCND3, CCNG2, CCR1, CD38, CD55, CD86, CDC25C, CDK19, CDKN1A, CDKN2C, CEL, CENPE, …	ABL1, EGFR, EPHB2, ERBB4, FGFR1, FGFR2, FGFR3, FGFR4, FGR, FLT4, FRK, KDR, KIT, LCK, MAP4K4, MET, PDGFRA, PDGFRB, PTK6, RET	ABCA1, ACVR1, ADD3, AKAP13, ALAD, AMY1A, AMY1B, AMY1C, AMY2B, AMZ2, ANKRD10, ANXA1, APOBR, APOLD1, AREG, ARHGAP25, ARHGEF3, ARHGEF40, ARL4C, ARNT, ARRB2, ASAH1, ASF1B, ATXN1, AXL, B4GALT1, BAZ2B, BBS4, BCL3, BCL6, BEX1, BNIP3L, BRD8, C1orf106, CACNA2D3, CALHM2, CASP1, CCDC28A, CCL20, CCL22, CCND3, CCNG2, CCR1, CD38, CD55, CD86, CDC25C, CDK19, CDKN1A, CDKN2C, CEL, CENPE, CFLAR, CHN2, CHST2, CIT, C…
ALL	Erlotinib_FDA:d2	GW693917A_GSK	2.886e-15	138.842	8.42792e-13	4.98765e-05	0.00764624	0.00211406	5.28272e-08	0.000483196	0.60914	0.84755	0.0299669	dx_k	d2x_k	33	8	0.281075	0.375725	0.28844	0.00296216	0.553362	0.0870427	0.109434	0.00468364	dx_k	d2x_k	33	8	ABL1, ABL2, AURKC, BLK, CIT, CSNK1E, DDR1, EGFR, EPHA5, EPHA6, EPHA8, ERBB4, FLT3, GAK, HIPK4, JAK3, LCK, LTK, LYN, MAP2K5, MERTK, MKNK1, MKNK2, MYLK2, RET, RIPK2, SLK, SRC, STK10, TIE1, TNK1, TNNI3K, ULK3	ABL1, EPHA2, EPHA4, KDR, MUSK, NTRK3, PDGFRA, RET	ABL1, ABL2, AURKC, BLK, CIT, CSNK1E, DDR1, EGFR, EPHA5, EPHA6, EPHA8, ERBB4, FLT3, GAK, HIPK4, JAK3, LCK, LTK, LYN, MAP2K5, MERTK, MKNK1, MKNK2, MYLK2, RET, RIPK2, SLK, SRC, STK10, TIE1, TNK1, TNNI3K, ULK3	ABL1, EPHA2, EPHA4, KDR, MUSK, NTRK3, PDGFRA, RET
ALL	Ponatinib_FDA:d2	GW410563A_GSK	2.94443e-15	138.791	8.56432e-13	0.0129356	0.448283	1	1.07297e-10	1.13582e-09	0.298629	0.936535	0.188845	dx_k	d2x_k	90	7	0.796149	0.541737	1	0.0140637	0.92759	0.0105769	0.111201	0.00294542	dx_k	d2x_k	90	7	ABL1, ABL2, AURKB, BLK, BMX, BRAF, BTK, CHEK2, CLK1, CSF1R, CSK, DDR1, DDR2, EGFR, EPHA1, EPHA2, EPHA3, EPHA4, EPHA5, EPHA6, EPHA7, EPHA8, EPHB1, EPHB2, EPHB3, EPHB4, ERBB2, ERBB4, FER, FES, FGFR1, FGFR2, FGFR3, FGFR4, FGR, FLT1, FLT3, FLT4, FRK, FYN, HCK, HIPK4, ITK, JAK1, JAK2, JAK3, KDR, KIT, LCK, LTK, LYN, MAP2K3, MAP2K6, MAP3K3, MAP3K7, MAP4K2, MAP4K4, MAPK11, MAPK12, MAPK14, MELK, MERTK, MK…	ABL1, EGFR, FLT1, FLT4, KIT, PDGFRA, RET	ABL1, ABL2, AURKB, BLK, BMX, BRAF, BTK, CHEK2, CLK1, CSF1R, CSK, DDR1, DDR2, EGFR, EPHA1, EPHA2, EPHA3, EPHA4, EPHA5, EPHA6, EPHA7, EPHA8, EPHB1, EPHB2, EPHB3, EPHB4, ERBB2, ERBB4, FER, FES, FGFR1, FGFR2, FGFR3, FGFR4, FGR, FLT1, FLT3, FLT4, FRK, FYN, HCK, HIPK4, ITK, JAK1, JAK2, JAK3, KDR, KIT, LCK, LTK, LYN, MAP2K3, MAP2K6, MAP3K3, MAP3K7, MAP4K2, MAP4K4, MAPK11, MAPK12, MAPK14, MELK, MERTK, MK…	ABL1, EGFR, FLT1, FLT4, KIT, PDGFRA, RET
ALL	Axitinib:d1	GW856804X_GSK	2.95761e-15	138.78	8.5685e-13	7.97027e-05	0.116805	0.098731	0.0011274	0.000553927	5.02824e-06	0.0381274	0.639569	dx_k	d2x_k	98	9	0.0946454	0.154798	1	0.000802695	0.033836	0.325571	0.0527779	0.00152041	dx_k	d2x_k	98	9	AAK1, ABL1, ABL2, ACVR2B, ANKK1, AURKA, AURKB, AURKC, AXL, BLK, BMP2K, BMPR1B, CAMKK1, CAMKK2, CDC42BPB, CDK16, CDKL2, CSF1R, CSK, CSNK2A2, DDR1, DDR2, EGFR, EIF2AK2, EPHB6, FGFR1, FGFR2, FGFR3, FGR, FLT1, FLT3, FLT4, GAK, GRK4, HUNK, IRAK1, ITK, JAK2, JAK3, KDR, KIT, LCK, LRRK2, MAP2K1, MAP2K2, MAP2K5, MAP3K12, MAP3K3, MAP3K4, MAP3K9, MAP4K1, MAP4K2, MAP4K3, MAP4K4, MAP4K5, MAPK10, MAPK8, MERTK,…	ABL1, EPHA2, EPHA4, EPHB2, EPHB4, KIT, MAP4K4, MINK1, TXK	AAK1, ABL1, ABL2, ACVR2B, ANKK1, AURKA, AURKB, AURKC, AXL, BLK, BMP2K, BMPR1B, CAMKK1, CAMKK2, CDC42BPB, CDK16, CDKL2, CSF1R, CSK, CSNK2A2, DDR1, DDR2, EGFR, EIF2AK2, EPHB6, FGFR1, FGFR2, FGFR3, FGR, FLT1, FLT3, FLT4, GAK, GRK4, HUNK, IRAK1, ITK, JAK2, JAK3, KDR, KIT, LCK, LRRK2, MAP2K1, MAP2K2, MAP2K5, MAP3K12, MAP3K3, MAP3K4, MAP3K9, MAP4K1, MAP4K2, MAP4K3, MAP4K4, MAP4K5, MAPK10, MAPK8, MERTK,…	ABL1, EPHA2, EPHA4, EPHB2, EPHB4, KIT, MAP4K4, MINK1, TXK
ALL	Vandetanib_FDA:d2	Cediranib_Roche	2.97071e-15	138.769	8.57243e-13	0.000175861	0.525863	0.41466	4.50301e-09	1.14385e-07	0.213807	0.979404	0.131889	dx_k	d2x_k	54	5	0.839196	0.996745	0.996813	0.00783535	0.703662	0.00304963	0.0125439	0.00766978	dx_k	d2x_k	54	5	ABL1, ABL2, ACVR1, ACVRL1, AXL, BLK, BMPR1B, DDR1, DDR2, EGFR, EPHA1, EPHA5, EPHA6, EPHA8, EPHB1, EPHB2, EPHB4, EPHB6, ERBB3, ERBB4, FGFR1, FGR, FLT1, FLT3, FRK, FYN, GAK, HCK, IRAK4, KDR, KIT, LCK, LTK, LYN, MAP2K5, MAP4K5, MKNK1, PDGFRA, PDGFRB, PLK4, PTK6, RET, RIPK2, RIPK4, RPS6KA1, RPS6KA6, SIK2, SLK, SRC, STK10, STK35, TEK, TYRO3, YES1	FGFR3, FLT1, FLT4, PDGFRA, RET	ABL1, ABL2, ACVR1, ACVRL1, AXL, BLK, BMPR1B, DDR1, DDR2, EGFR, EPHA1, EPHA5, EPHA6, EPHA8, EPHB1, EPHB2, EPHB4, EPHB6, ERBB3, ERBB4, FGFR1, FGR, FLT1, FLT3, FRK, FYN, GAK, HCK, IRAK4, KDR, KIT, LCK, LTK, LYN, MAP2K5, MAP4K5, MKNK1, PDGFRA, PDGFRB, PLK4, PTK6, RET, RIPK2, RIPK4, RPS6KA1, RPS6KA6, SIK2, SLK, SRC, STK10, STK35, TEK, TYRO3, YES1	FGFR3, FLT1, FLT4, PDGFRA, RET
ALL	Lenvatinib_FDA:d2	gossypol_HL60_UP	3.05981e-15	138.694	8.7948e-13	0.00746043	0.00175909	0.00134153	2.93848e-05	4.22106e-11	0.370956	0.158135	0.883617	dx_k	d3	20	65	0.478631	0.928134	0.369239	0.446733	0.0854465	0.0205865	0.0126429	0.41414	dx_k	d3	20	60	ABL1, EGFR, EPHB2, ERBB4, FGFR1, FGFR2, FGFR3, FGFR4, FGR, FLT4, FRK, KDR, KIT, LCK, MAP4K4, MET, PDGFRA, PDGFRB, PTK6, RET	ACSL1, ACVR2A, ARAP2, ATF3, ATF5, ATP2B1, BCL3, BIRC3, BTG1, C3AR1, CAP2, CCL20, CCL4, CHAC1, CLEC7A, CLGN, CTH, DDIT3, EGR1, EGR3, EIF5, ENPP2, FAM129A, FILIP1L, FLRT2, FYN, GADD45A, GFPT1, GOT1, GTPBP2, HIVEP1, HIVEP2, IL1B, IL23A, INHBE, KCNG1, KDM6B, KLF4, LY96, MAP1LC3B, ME1, MOCOS, NAMPT, NFIL3, NFKBIA, P2RX7, PHLDA1, PPM1E, PPP1R15A, PSPH, RBCK1, RGS16, RPS6KA2, RUNX1, S100P, SLC7A11, TES,…	ABL1, EGFR, EPHB2, ERBB4, FGFR1, FGFR2, FGFR3, FGFR4, FGR, FLT4, FRK, KDR, KIT, LCK, MAP4K4, MET, PDGFRA, PDGFRB, PTK6, RET	ACSL1, ACVR2A, ARAP2, ATF5, ATP2B1, BCL3, BIRC3, C3AR1, CAP2, CCL20, CLEC7A, CLGN, CMAHP, CTH, EGR1, EGR3, EIF5, ENPP2, FAM129A, FILIP1L, FLRT2, FYN, GFPT1, GOT1, GTPBP2, HIVEP1, HIVEP2, IER3, IL1B, IL23A, INHBE, KCNG1, KDM6B, KLF4, LY96, MAP1LC3B, ME1, MOCOS, NFIL3, NFKBIA, P2RX7, PHLDA1, PPM1E, PPP1R15A, PSPH, RBCK1, RGS16, RPS6KA2, RUNX1, SLC25A4, SLC7A11, TES, TGIF1, TNFAIP3, TNFAIP6, TRIB3, …
ALL	Dasatinib_RBC:d2	Kinome_3414_Roche	3.08476e-15	138.673	8.8208e-13	0.00557974	0.036563	0.0486817	2.02459e-09	7.73394e-07	0.457539	0.785966	0.0523089	dx_k	d2x_k	37	3	0.463714	0.322457	0.410462	0.00173384	0.818125	0.0167922	0.0328834	0.0548845	dx_k	d2x_k	37	3	ABL1, ABL2, BLK, BMX, BTK, CSF1R, CSK, DDR2, EPHA1, EPHA2, EPHA3, EPHA4, EPHA5, EPHA8, EPHB1, EPHB2, EPHB3, EPHB4, ERBB4, FGR, FRK, FYN, HCK, KIT, LCK, LYN, MAP4K5, PDGFRA, PDGFRB, PTK6, SIK2, SRC, TEC, TNK2, TXK, YES1, ZAK	KDR, PDGFRB, RET	ABL1, ABL2, BLK, BMX, BTK, CSF1R, CSK, DDR2, EPHA1, EPHA2, EPHA3, EPHA4, EPHA5, EPHA8, EPHB1, EPHB2, EPHB3, EPHB4, ERBB4, FGR, FRK, FYN, HCK, KIT, LCK, LYN, MAP4K5, PDGFRA, PDGFRB, PTK6, SIK2, SRC, TEC, TNK2, TXK, YES1, ZAK	KDR, PDGFRB, RET
ALL	Lenvatinib_FDA:d2	Kinome_439_Roche	3.09303e-15	138.666	8.8208e-13	0.0688402	0.0499328	0.0326422	9.22304e-08	9.12409e-12	0.47903	0.158135	0.533601	dx_k	d2x_k	20	14	0.255012	0.739018	0.320268	0.63924	0.0505311	0.0193542	0.0126429	0.425351	dx_k	d2x_k	20	14	ABL1, EGFR, EPHB2, ERBB4, FGFR1, FGFR2, FGFR3, FGFR4, FGR, FLT4, FRK, KDR, KIT, LCK, MAP4K4, MET, PDGFRA, PDGFRB, PTK6, RET	AXL, BLK, CSF1R, EPHA2, FLT1, FLT3, FLT4, FRK, FYN, HIPK4, KIT, LCK, LYN, NTRK3	ABL1, EGFR, EPHB2, ERBB4, FGFR1, FGFR2, FGFR3, FGFR4, FGR, FLT4, FRK, KDR, KIT, LCK, MAP4K4, MET, PDGFRA, PDGFRB, PTK6, RET	AXL, BLK, CSF1R, EPHA2, FLT1, FLT3, FLT4, FRK, FYN, HIPK4, KIT, LCK, LYN, NTRK3
ALL	Afatinib:d1	GW410563A_GSK	3.1619e-15	138.61	8.98213e-13	0.00810332	0.193864	0.537104	9.57503e-10	1.53726e-06	0.262816	0.0761035	0.188845	dx_k	d2x_k	38	7	0.478458	0.994763	0.994758	0.00101558	0.86228	0.00459706	0.0302419	0.00294542	dx_k	d2x_k	38	7	ABL1, AXL, BLK, CIT, CSNK1E, DYRK1A, DYRK1B, DYRK2, EGFR, EPHA6, EPHB6, ERBB2, ERBB3, ERBB4, FLT3, FRK, GAK, HCK, HIPK4, IRAK1, LCK, MAP2K5, MAPK10, MAPK14, MAPK9, MET, MKNK1, MKNK2, PHKG1, PHKG2, RIPK2, RPS6KA6, SBK1, SLK, SRC, STK10, STK17A, TXK	ABL1, EGFR, FLT1, FLT4, KIT, PDGFRA, RET	ABL1, AXL, BLK, CIT, CSNK1E, DYRK1A, DYRK1B, DYRK2, EGFR, EPHA6, EPHB6, ERBB2, ERBB3, ERBB4, FLT3, FRK, GAK, HCK, HIPK4, IRAK1, LCK, MAP2K5, MAPK10, MAPK14, MAPK9, MET, MKNK1, MKNK2, PHKG1, PHKG2, RIPK2, RPS6KA6, SBK1, SLK, SRC, STK10, STK17A, TXK	ABL1, EGFR, FLT1, FLT4, KIT, PDGFRA, RET
ALL	Sunitinib_RBC:d2	Kinome_203_Roche	3.19835e-15	138.581	9.03079e-13	0.196756	0.0194229	0.00171254	0.000589073	0.0392463	0.00299386	0.00884556	0.0203343	dx_k	d2x_k	23	8	0.448042	1.15954e-08	1	0.0106828	0.445314	0.592221	0.115475	0.00586821	dx_k	d2x_k	23	8	CAMK2A, CAMK2D, CHEK2, CLK2, CSF1R, FLT3, KIT, LCK, LRRK2, MAP4K4, MAP4K5, MELK, MINK1, MYLK2, NTRK1, NTRK2, NTRK3, NUAK1, PDGFRA, PHKG1, RET, STK4, YES1	CDC7, CDK5, CDK9, DYRK1A, FLT3, MAP4K4, MINK1, PRKD3	CAMK2A, CAMK2D, CHEK2, CLK2, CSF1R, FLT3, KIT, LCK, LRRK2, MAP4K4, MAP4K5, MELK, MINK1, MYLK2, NTRK1, NTRK2, NTRK3, NUAK1, PDGFRA, PHKG1, RET, STK4, YES1	CDC7, CDK5, CDK9, DYRK1A, FLT3, MAP4K4, MINK1, PRKD3
ALL	Lenvatinib_FDA:d2	gabexate_PC3_UP	3.20377e-15	138.577	9.03079e-13	0.629299	0.021211	0.538511	2.92096e-09	1.14564e-11	0.470586	0.158135	0.0844151	dx_k	d3	20	65	0.597015	0.333787	0.631044	0.301154	0.352322	0.0183211	0.0126429	0.173416	dx_k	d3	20	63	ABL1, EGFR, EPHB2, ERBB4, FGFR1, FGFR2, FGFR3, FGFR4, FGR, FLT4, FRK, KDR, KIT, LCK, MAP4K4, MET, PDGFRA, PDGFRB, PTK6, RET	ABAT, ABCC6, ANK1, APOBEC3F, APOH, ARHGDIA, ATXN3L, BLK, BMP7, CALR, CAMK2A, CAPN3, CCDC70, CD300A, CHI3L1, CLCA4, CLEC10A, CNOT3, COMP, CSHL1, CXCL14, CYSLTR1, DLGAP1, EEF1A2, EMILIN1, EPB41, FAM149A, FEZF2, FGF8, GRINA, HOXB8, IFNA8, IL17B, KRTAP1.3, MAZ, MDM2, MTMR3, MYH11, MYH6, MYH7, PADI4, PDE3B, PHLDA1, PKLR, POLR2A, PRDM2, PRKCDBP, PSD4, RARB, SLC22A7, SLC6A1, SLC9A3R2, SSBP3, SVEP1, TEKT…	ABL1, EGFR, EPHB2, ERBB4, FGFR1, FGFR2, FGFR3, FGFR4, FGR, FLT4, FRK, KDR, KIT, LCK, MAP4K4, MET, PDGFRA, PDGFRB, PTK6, RET	ABAT, ABCC6, ANK1, APOBEC3F, APOH, ARHGDIA, ATXN3L, BLK, BMP7, CALR, CAMK2A, CAPN3, CCDC70, CD300A, CHI3L1, CLCA4, CLEC10A, CNOT3, COMP, CSHL1, CYSLTR1, DLGAP1, EEF1A2, EMILIN1, EPB41, FAM149A, FEZF2, FGF8, GRINA, HOXB8, IFNA8, IL17B, KRTAP1.3, MAZ, MDM2, MTMR3, MYH11, MYH6, MYH7, PADI4, PDE3B, PHLDA1, PKLR, POLR2A, PRDM2, PRKCDBP, PSD4, RARB, SLC22A7, SLC6A1, SLC9A3R2, SSBP3, SVEP1, TEKT2, TGFB1…
ALL	Tofacitinib_FDA:d2	BMS-540215_Kinome Scan	3.22534e-15	138.56	9.04448e-13	0.0652903	0.03522	0.132772	1.62117e-08	9.66315e-05	0.760878	0.477115	0.0501618	dx_k	d2x_k	14	21	0.11964	0.888429	0.226605	1.10983e-05	0.84929	0.000256967	0.190164	0.00845306	dx_k	d2x_k	14	21	DCLK3, JAK1, JAK2, JAK3, LCK, LRRK2, NUAK2, PKN1, ROCK1, ROCK2, RPS6KA2, RPS6KA6, TNK1, TYK2	ABL1, DDR1, EPHA6, FGFR1, FGFR2, FGFR3, FGFR4, FLT1, FLT4, KDR, KIT, MAP4K4, MINK1, PDGFRA, PDGFRB, RET, SLK, STK10, STK35, TEK, TNIK	DCLK3, JAK1, JAK2, JAK3, LCK, LRRK2, NUAK2, PKN1, ROCK1, ROCK2, RPS6KA2, RPS6KA6, TNK1, TYK2	ABL1, DDR1, EPHA6, FGFR1, FGFR2, FGFR3, FGFR4, FLT1, FLT4, KDR, KIT, MAP4K4, MINK1, PDGFRA, PDGFRB, RET, SLK, STK10, STK35, TEK, TNIK
ALL	Ibrutinib_FDA:d2	Acitretin	3.2334e-15	138.554	9.04448e-13	0.653432	0.139931	0.286665	0.124879	0.097436	0.707352	0.921058	7.87515e-12	dx_k	d1x	14	14	0.687902	0.305734	0.171517	0.00194811	0.133229	0.108105	0.119298	4.14702e-09	dx_k	d1x	14	14	AURKA, AURKB, CSK, EPHB2, ERBB4, FGFR1, FLT1, LCK, NTRK1, PTK6, RIPK2, SRC, TEK, YES1	CYP19A1, ESR1, GMNN, KAT2A, KDM4A, MAPT, PLA2G7, PLK1, RAPGEF4, RARA, RXRG, TP53, USP1, VDR	AURKA, AURKB, CSK, EPHB2, ERBB4, FGFR1, FLT1, LCK, NTRK1, PTK6, RIPK2, SRC, TEK, YES1	CYP19A1, ESR1, GMNN, KAT2A, KDM4A, MAPT, PLA2G7, PLK1, RAPGEF4, RARA, RXRG, TP53, USP1, VDR
ALL	Pazopanib hydrochloride:d1	corbadrine_HL60_UP	3.29928e-15	138.502	9.19354e-13	0.577785	0.00618484	0.29439	9.42104e-06	2.58109e-11	0.0403209	0.082231	0.569958	dx_k	d3	28	58	0.800203	0.287337	0.688147	0.831843	0.00780721	0.0124777	0.00317939	0.0426571	dx_k	d3	28	58	ABL1, ALK, AURKB, CDK7, CSF1R, FGFR1, FGFR3, FLT1, FLT4, FYN, IGF1R, ITK, KDR, KIT, LCK, LIMK1, LTK, MAP4K4, MAPK8, MAPK9, MET, NEK2, PDGFRA, PDGFRB, PTK2, RET, TAOK1, TNK2	ABCA1, ANXA1, ANXA2, ARHGEF3, ARHGEF40, ARID5B, ARL4C, AXL, CCL20, CCNG2, CD38, CD86, CHN2, CHST2, CSF1R, CTSB, DNAH17, DOCK4, DUSP4, ENTPD1, EPB41L3, FAM13A, FTH1, GNG7, GPR183, HIST1H2AC, HIST1H2AG, HIST1H2AI, HIST1H2AK, HIST1H2AL, IL10RA, IL1RN, KYNU, MCTP2, MICAL2, MX2, MYO5C, NR4A2, NR4A3, PDE4B, PILRA, PLCB1, PPAP2A, PPP1R16B, RAB31, RASAL1, RBM47, SDC2, SGK1, SH3TC1, SIPA1L1, SMOX, THBS1, …	ABL1, ALK, AURKB, CDK7, CSF1R, FGFR1, FGFR3, FLT1, FLT4, FYN, IGF1R, ITK, KDR, KIT, LCK, LIMK1, LTK, MAP4K4, MAPK8, MAPK9, MET, NEK2, PDGFRA, PDGFRB, PTK2, RET, TAOK1, TNK2	ABCA1, ANXA1, ARHGEF3, ARHGEF40, ARID5B, ARL4C, AXL, CCL20, CCNG2, CD38, CD86, CDKN1C, CHN2, CHST2, CSF1R, CTSB, DNAH17, DOCK4, DUSP4, ENTPD1, EPB41L3, FAM13A, FTH1, GABARAPL1, GPR183, HIST1H2AG, HIST1H2AH, HIST1H2AK, HIST1H2AL, HIST1H2AM, IL10RA, IL1RN, KYNU, MCTP2, MICAL2, MX2, MYO5C, NR4A2, NR4A3, PDE4B, PILRA, PLCB1, PLSCR1, PPAP2A, PPP1R16B, RAB31, RASAL1, RBM47, SGK1, SH3TC1, SIPA1L1, SMOX,…
ALL	Tofacitinib_FDA:d2	Linifanib_Roche	3.36309e-15	138.454	9.33572e-13	0.017249	0.0183019	0.0153862	1.08855e-07	0.00157642	0.694926	0.477115	0.00420392	dx_k	d2x_k	14	5	0.110331	0.561795	0.359407	9.38856e-06	0.998692	0.00044009	0.190164	0.0424119	dx_k	d2x_k	14	5	DCLK3, JAK1, JAK2, JAK3, LCK, LRRK2, NUAK2, PKN1, ROCK1, ROCK2, RPS6KA2, RPS6KA6, TNK1, TYK2	CDK8, CSF1R, FLT4, KDR, PDGFRB	DCLK3, JAK1, JAK2, JAK3, LCK, LRRK2, NUAK2, PKN1, ROCK1, ROCK2, RPS6KA2, RPS6KA6, TNK1, TYK2	CDK8, CSF1R, FLT4, KDR, PDGFRB
ALL	Tofacitinib_FDA:d2	MS-275_PC3_DOWN	3.44588e-15	138.392	9.5293e-13	0.993041	5.47944e-07	0.99306	2.49505e-07	0.00136106	0.00279694	0.477115	0.728707	dx_k	d3	14	278	0.323544	0.0233505	1	5.95721e-06	0.757338	0.00089092	0.190164	0.862131	dx_k	d3	14	270	DCLK3, JAK1, JAK2, JAK3, LCK, LRRK2, NUAK2, PKN1, ROCK1, ROCK2, RPS6KA2, RPS6KA6, TNK1, TYK2	ABT1, ACTB, AKAP8, AP1S1, AP2B1, APH1A, APP, ARF1, ARFGEF1, ARHGAP11A, ARHGAP19, ARID1A, ARID4A, ATAD2, ATAD2B, ATP6V1A, AURKA, BAX, BCAR3, BCL7A, BMPR2, BRAP, BRD8, BRIP1, BTN2A1, BUB1, C11orf30, C12orf4, C6orf62, CAPN7, CAPRIN1, CASP3, CCNA2, CCNE2, CCNF, CCNG2, CDC25A, CDC25C, CDC5L, CDC6, CDCA3, CDCA8, CDK12, CDK2, CDK7, CDKN2C, CENPA, CEP104, CEP76, CHURC1.FNTB, CLINT1, CNOT3, CRBN, CREBBP, …	DCLK3, JAK1, JAK2, JAK3, LCK, LRRK2, NUAK2, PKN1, ROCK1, ROCK2, RPS6KA2, RPS6KA6, TNK1, TYK2	ABT1, ACTB, AKAP8, AP2B1, APH1A, APP, ARFGEF1, ARHGAP11A, ARHGAP19, ARID1A, ARID4A, ATAD2, ATAD2B, ATP6V1A, ATXN7L3B, AURKA, BAX, BCAR3, BCL7A, BMPR2, BRAP, BRD8, BRIP1, BTN2A1, BUB1, C11orf30, C12orf4, C6orf62, CAPN7, CAPRIN1, CASP3, CCNE2, CCNF, CCNG2, CDC25A, CDC25C, CDC5L, CDC6, CDCA8, CDK12, CDK2, CDK7, CDKN2C, CEBPD, CENPA, CEP104, CEP76, CHURC1.FNTB, CLINT1, CNOT3, CRBN, CREBBP, CSNK2A1, C…
ALL	Alicetinib	Kinome_2079_Roche	3.48178e-15	138.366	9.59223e-13	0.0230964	0.0102531	0.00638149	1.40251e-06	0.017253	0.0688852	0.543513	0.0410894	dx_k	d2x_k	26	9	0.699631	0.119334	0.0117938	0.00506255	0.00145106	0.476949	0.00439285	0.00105582	dx_k	d2x_k	26	9	ABL1, ALK, AXL, CAMKK2, CLK1, CLK2, DAPK1, DAPK2, DAPK3, FER, FLT3, GAK, HCK, HIPK4, IRAK1, LTK, MERTK, MYLK, PHKG1, PHKG2, PIM2, RET, RPS6KA1, RPS6KA4, SRMS, STK33	FER, FRK, LRRK2, LTK, PAK4, PBK, PIM3, ROS1, SLK	ABL1, ALK, AXL, CAMKK2, CLK1, CLK2, DAPK1, DAPK2, DAPK3, FER, FLT3, GAK, HCK, HIPK4, IRAK1, LTK, MERTK, MYLK, PHKG1, PHKG2, PIM2, RET, RPS6KA1, RPS6KA4, SRMS, STK33	FER, FRK, LRRK2, LTK, PAK4, PBK, PIM3, ROS1, SLK
ALL	PD1_PDL1	PTK-787_Kinome Scan	3.56484e-15	138.306	9.78414e-13	0.128948	0.386085	0.377759	5.0878e-14	0.000461332	0.941295	0.340501	0.0763544	immuno	d2x_k	5	8	0.071687	0.6823	0.724504	5.54903e-05	0.438155	0.0203032	0.422834	0.0116079	immuno	d2x_k	5	8	CD274, HLA.DRA, HLA.DRB1, HLA.DRB5, PDCD1	CSF1R, DDR1, FLT1, FLT4, KDR, KIT, PDGFRA, PDGFRB	CD274, HLA.DRA, HLA.DRB1, HLA.DRB5, PDCD1	CSF1R, DDR1, FLT1, FLT4, KDR, KIT, PDGFRA, PDGFRB
ALL	AZD-9291_LINCS:d2	GW410563A_GSK	3.60669e-15	138.276	9.84627e-13	0.000581605	0.288554	0.659952	1.61144e-09	8.81623e-08	0.617827	0.86552	0.188845	dx_k	d2x_k	46	7	0.472258	0.996315	0.996348	0.0148144	0.638548	0.015971	0.00283993	0.00294542	dx_k	d2x_k	46	7	AAK1, ALK, BLK, BTK, CAMK2B, CSNK2A1, CSNK2A2, DAPK1, DAPK2, DAPK3, EGFR, EPHB6, ERBB2, ERBB4, FLT3, GAK, HIPK1, HIPK2, HIPK4, HUNK, IGF1R, INSR, INSRR, JAK3, LRRK2, LTK, MAP2K5, MAP4K4, MINK1, MKNK1, MKNK2, MYLK, MYO3B, PDGFRB, PLK1, PLK4, PTK2, PTK6, ROS1, RPS6KA4, STK33, TEC, TNIK, TNK1, TNK2, TXK	ABL1, EGFR, FLT1, FLT4, KIT, PDGFRA, RET	AAK1, ALK, BLK, BTK, CAMK2B, CSNK2A1, CSNK2A2, DAPK1, DAPK2, DAPK3, EGFR, EPHB6, ERBB2, ERBB4, FLT3, GAK, HIPK1, HIPK2, HIPK4, HUNK, IGF1R, INSR, INSRR, JAK3, LRRK2, LTK, MAP2K5, MAP4K4, MINK1, MKNK1, MKNK2, MYLK, MYO3B, PDGFRB, PLK1, PLK4, PTK2, PTK6, ROS1, RPS6KA4, STK33, TEC, TNIK, TNK1, TNK2, TXK	ABL1, EGFR, FLT1, FLT4, KIT, PDGFRA, RET
ALL	Afatinib:d1	Linifanib_Roche	3.61445e-15	138.27	9.84627e-13	0.000188018	0.0128879	0.0135065	5.37658e-08	0.000395756	0.703347	0.0761035	0.00420392	dx_k	d2x_k	38	5	0.819036	0.848493	0.924407	0.000505284	0.894968	0.0161663	0.0302419	0.0424119	dx_k	d2x_k	38	5	ABL1, AXL, BLK, CIT, CSNK1E, DYRK1A, DYRK1B, DYRK2, EGFR, EPHA6, EPHB6, ERBB2, ERBB3, ERBB4, FLT3, FRK, GAK, HCK, HIPK4, IRAK1, LCK, MAP2K5, MAPK10, MAPK14, MAPK9, MET, MKNK1, MKNK2, PHKG1, PHKG2, RIPK2, RPS6KA6, SBK1, SLK, SRC, STK10, STK17A, TXK	CDK8, CSF1R, FLT4, KDR, PDGFRB	ABL1, AXL, BLK, CIT, CSNK1E, DYRK1A, DYRK1B, DYRK2, EGFR, EPHA6, EPHB6, ERBB2, ERBB3, ERBB4, FLT3, FRK, GAK, HCK, HIPK4, IRAK1, LCK, MAP2K5, MAPK10, MAPK14, MAPK9, MET, MKNK1, MKNK2, PHKG1, PHKG2, RIPK2, RPS6KA6, SBK1, SLK, SRC, STK10, STK17A, TXK	CDK8, CSF1R, FLT4, KDR, PDGFRB
ALL	Erlotinib_FDA:d2	warfarin	3.69144e-15	138.217	1.00186e-12	0.00479212	0.26964	0.438381	2.16285e-05	0.0467395	0.146882	0.84755	1.27334e-07	dx_k	d1x	33	3	0.771429	0.24622	0.0987761	0.000111751	0.0649258	0.0828063	0.109434	8.6592e-05	dx_k	d1x	33	3	ABL1, ABL2, AURKC, BLK, CIT, CSNK1E, DDR1, EGFR, EPHA5, EPHA6, EPHA8, ERBB4, FLT3, GAK, HIPK4, JAK3, LCK, LTK, LYN, MAP2K5, MERTK, MKNK1, MKNK2, MYLK2, RET, RIPK2, SLK, SRC, STK10, TIE1, TNK1, TNNI3K, ULK3	ALB, PPARG, TP53	ABL1, ABL2, AURKC, BLK, CIT, CSNK1E, DDR1, EGFR, EPHA5, EPHA6, EPHA8, ERBB4, FLT3, GAK, HIPK4, JAK3, LCK, LTK, LYN, MAP2K5, MERTK, MKNK1, MKNK2, MYLK2, RET, RIPK2, SLK, SRC, STK10, TIE1, TNK1, TNNI3K, ULK3	ALB, PPARG, TP53
ALL	KIR	metoprolol_HL60_DOWN	3.82497e-15	138.127	1.03426e-12	0.0740831	0.00127845	0.0280507	1.92454e-09	0.124173	0.883416	0.722078	0.0849279	immuno	d3	6	94	0.000345251	0.683307	0.000295571	0.000117276	0.662547	0.0876406	0.849473	0.0731149	immuno	d3	7	95	KIR2DL1, KIR2DL3, KIR2DL4, KIR3DL1, KIR3DL2, KIR3DL3	ABR, AGPS, ALDH5A1, ALG6, ANKRD46, API5, ARIH1, ARPP19, ATF7IP, ATP13A3, BAG2, C21orf33, C5orf30, CALU, CD46, CEP76, CNOT8, COPS8, DCTN5, DDX18, DDX3X, DNA2, EIF4A1, ERCC3, ERLIN1, FOXN3, FUT7, FXR1, GIGYF2, GLS, GTF3C3, HDDC2, IDE, ITPR1, KDM3B, KPNA1, LGR4, MARCH5, MAT2A, MFNG, MFSD5, NNT, NOTCH2, NSUN3, NUCKS1, NUP98, NXT2, PAPOLA, PDLIM5, PKP4, PRDM13, PREPL, PROSC, PRPF4B, PRR3, PRRC2C, PTPN…	KIR2DL1, KIR2DL3, KIR2DL4, KIR2DS4, KIR3DL1, KIR3DL2, KIR3DL3	ABR, AGPS, ALDH5A1, ALG6, ANKRD46, API5, ARIH1, ARPP19, ATF7IP, ATP13A3, BAG2, C21orf33, C5orf30, CALU, CD46, CEP76, CNOT8, COPS8, DCTN5, DDX18, DDX3X, DNA2, EIF4A1, ERCC3, FOXN3, FUT7, FXR1, GIGYF2, GLS, GMCL1, GTF3C3, HDDC2, HSPA1A, HSPA1B, IDE, ITPR1, KDM3B, KPNA1, LGR4, MARCH5, MAT2A, MFNG, MFSD5, MYCBP, NNT, NOTCH2, NSUN3, NUCKS1, NUP98, NXT2, PAPOLA, PDLIM5, PKP4, PRDM13, PREPL, PROSC, PRPF…
ALL	Lenvatinib_FDA:d2	astemizole_HL60_UP	3.89054e-15	138.083	1.0481e-12	0.158652	0.00624587	0.0717594	0.00030744	1.32195e-12	0.386114	0.158135	0.729559	dx_k	d3	20	36	0.122681	0.239646	0.13745	0.300712	0.0130347	0.0297474	0.0126429	0.135159	dx_k	d3	20	36	ABL1, EGFR, EPHB2, ERBB4, FGFR1, FGFR2, FGFR3, FGFR4, FGR, FLT4, FRK, KDR, KIT, LCK, MAP4K4, MET, PDGFRA, PDGFRB, PTK6, RET	BCL6, BTG2, C3AR1, CCL20, CCL4, CD58, CYP51A1, DHCR7, DUSP4, ENPP2, FTH1, GBP2, GPNMB, HMGCR, HMGCS1, IFI30, INSIG1, LGALS3, MSMO1, MT1F, MT1H, MT2A, NEU1, NFKBIA, PDGFA, PIK3R2, RALGDS, RGS1, RGS2, SAT1, SEC24D, SGK1, SLC39A8, SPP1, SQSTM1, TNFAIP6	ABL1, EGFR, EPHB2, ERBB4, FGFR1, FGFR2, FGFR3, FGFR4, FGR, FLT4, FRK, KDR, KIT, LCK, MAP4K4, MET, PDGFRA, PDGFRB, PTK6, RET	BCL6, C3AR1, CCL20, CCL3, CD58, CYP51A1, DHCR7, DUSP4, ENPP2, FTH1, GBP2, GPNMB, HMGCR, HMGCS1, IER3, IFI30, INSIG1, LGALS3, LRRD1, MAFF, MSMO1, MT1X, NEU1, NFKBIA, PDGFA, PIK3R2, RALGDS, RGS1, RGS2, SAT1, SEC24D, SGK1, SLC39A8, SPP1, SQSTM1, TNFAIP6
ALL	Lenvatinib_FDA:d2	Dovitinib_RBC	3.97832e-15	138.027	1.06781e-12	0.0293322	0.0723652	0.0184201	7.10104e-08	5.99622e-10	0.907121	0.158135	0.027863	dx_k	d2x_k	20	22	0.975365	0.25347	0.542504	0.940569	0.081075	0.0201408	0.0126429	0.061535	dx_k	d2x_k	20	22	ABL1, EGFR, EPHB2, ERBB4, FGFR1, FGFR2, FGFR3, FGFR4, FGR, FLT4, FRK, KDR, KIT, LCK, MAP4K4, MET, PDGFRA, PDGFRB, PTK6, RET	BLK, FGFR3, FGR, FLT3, FLT4, KIT, LCK, LYN, MAP4K4, MAP4K5, MELK, MINK1, MYLK2, NTRK1, NTRK2, NTRK3, NUAK1, PDGFRA, RET, RPS6KA2, STK4, YES1	ABL1, EGFR, EPHB2, ERBB4, FGFR1, FGFR2, FGFR3, FGFR4, FGR, FLT4, FRK, KDR, KIT, LCK, MAP4K4, MET, PDGFRA, PDGFRB, PTK6, RET	BLK, FGFR3, FGR, FLT3, FLT4, KIT, LCK, LYN, MAP4K4, MAP4K5, MELK, MINK1, MYLK2, NTRK1, NTRK2, NTRK3, NUAK1, PDGFRA, RET, RPS6KA2, STK4, YES1
ALL	Lenvatinib_FDA:d2	clonidine_HL60_UP	4.15091e-15	137.919	1.11006e-12	0.236511	0.00263228	0.151334	2.10727e-06	9.96414e-12	0.139221	0.158135	0.152506	dx_k	d3	20	67	0.39771	0.793256	0.555864	0.674596	0.0338074	0.00653551	0.0126429	0.512782	dx_k	d3	20	65	ABL1, EGFR, EPHB2, ERBB4, FGFR1, FGFR2, FGFR3, FGFR4, FGR, FLT4, FRK, KDR, KIT, LCK, MAP4K4, MET, PDGFRA, PDGFRB, PTK6, RET	ABCA1, AMY1A, AMY1B, AMY1C, AMY2A, AMY2B, ANXA1, ANXA2, ARHGEF40, ARL4C, AXL, BCL2A1, BTG1, CCL20, CD55, CD86, CHN2, CTSB, DNAH17, DOCK4, DUSP4, EPB41L3, FAM13A, FCGR2A, FTH1, GPR183, HIST1H2AC, HIST1H2BD, ID2, IL10RA, IL1B, IL1RN, IL24, INHBA, KYNU, LPXN, MAFB, MICAL2, NR4A2, NR4A3, NRP1, NT5E, OLR1, PHLDA1, PLOD2, PPP1R16B, PTGS1, PTGS2, QPCT, RAB31, RGS1, RGS13, RNASE2, SAMSN1, SAT1, SDC2, SEC…	ABL1, EGFR, EPHB2, ERBB4, FGFR1, FGFR2, FGFR3, FGFR4, FGR, FLT4, FRK, KDR, KIT, LCK, MAP4K4, MET, PDGFRA, PDGFRB, PTK6, RET	ABCA1, AMY1A, AMY1B, AMY1C, AMY2B, ANXA1, ARHGEF40, ARL4C, AXL, BCL2A1, CCL20, CD55, CD86, CHN2, CREM, CTSB, DNAH17, DOCK4, DUSP4, EPB41L3, FAM13A, FCGR2A, FTH1, GABARAPL1, GPR183, HIST1H2BD, ID3, IER3, IL10RA, IL1B, IL1RN, IL24, INHBA, KYNU, MAFB, MICAL2, NR4A2, NR4A3, NRP1, NT5E, OLR1, PHLDA1, PLOD2, PLSCR1, PPP1R16B, PTGS1, PTGS2, QPCT, RAB31, RGS1, RGS13, RNASE2, SAMSN1, SAT1, SEC14L1, SEL1L3…
ALL	Lenvatinib_FDA:d2	Kinome_430_Roche	4.16912e-15	137.907	1.11086e-12	0.215345	0.511074	0.410696	3.16077e-08	2.24991e-14	0.280627	0.158135	0.102036	dx_k	d2x_k	20	4	0.900184	0.664895	0.667437	0.211391	0.199292	0.0836121	0.0126429	0.437104	dx_k	d2x_k	20	4	ABL1, EGFR, EPHB2, ERBB4, FGFR1, FGFR2, FGFR3, FGFR4, FGR, FLT4, FRK, KDR, KIT, LCK, MAP4K4, MET, PDGFRA, PDGFRB, PTK6, RET	AXL, FLT1, FLT3, LCK	ABL1, EGFR, EPHB2, ERBB4, FGFR1, FGFR2, FGFR3, FGFR4, FGR, FLT4, FRK, KDR, KIT, LCK, MAP4K4, MET, PDGFRA, PDGFRB, PTK6, RET	AXL, FLT1, FLT3, LCK
ALL	Nilotinib_Kinome Scan:d2	Acitretin	4.22317e-15	137.875	1.12117e-12	0.0146012	0.633032	0.739881	0.00634574	0.176018	0.491527	0.894623	7.87515e-12	dx_k	d1x	38	14	0.918063	0.995778	0.995806	0.00163115	0.216175	0.166195	0.196592	4.14702e-09	dx_k	d1x	38	14	ABL1, ABL2, BLK, BRAF, CDC42BPB, CSF1R, DDR1, DDR2, EPHA1, EPHA2, EPHA3, EPHA4, EPHA6, EPHA8, EPHB2, EPHB3, EPHB4, EPHB6, FGR, FRK, HCK, KIT, LCK, LYN, MAP2K5, MAP4K1, MAPK11, MAPK14, MAPK8, NTRK2, NTRK3, PDGFRA, PDGFRB, RET, TEK, TIE1, TNNI3K, ZAK	CYP19A1, ESR1, GMNN, KAT2A, KDM4A, MAPT, PLA2G7, PLK1, RAPGEF4, RARA, RXRG, TP53, USP1, VDR	ABL1, ABL2, BLK, BRAF, CDC42BPB, CSF1R, DDR1, DDR2, EPHA1, EPHA2, EPHA3, EPHA4, EPHA6, EPHA8, EPHB2, EPHB3, EPHB4, EPHB6, FGR, FRK, HCK, KIT, LCK, LYN, MAP2K5, MAP4K1, MAPK11, MAPK14, MAPK8, NTRK2, NTRK3, PDGFRA, PDGFRB, RET, TEK, TIE1, TNNI3K, ZAK	CYP19A1, ESR1, GMNN, KAT2A, KDM4A, MAPT, PLA2G7, PLK1, RAPGEF4, RARA, RXRG, TP53, USP1, VDR
ALL	Pazopanib hydrochloride:d1	alpha-ergocryptine_HL60_UP	4.36964e-15	137.788	1.15585e-12	0.275796	0.0243823	0.0442059	1.41755e-05	5.0081e-13	0.0654938	0.082231	0.639801	dx_k	d3	28	14	0.215506	0.717139	0.762937	0.489977	0.0416074	0.0441712	0.00317939	0.489451	dx_k	d3	28	13	ABL1, ALK, AURKB, CDK7, CSF1R, FGFR1, FGFR3, FLT1, FLT4, FYN, IGF1R, ITK, KDR, KIT, LCK, LIMK1, LTK, MAP4K4, MAPK8, MAPK9, MET, NEK2, PDGFRA, PDGFRB, PTK2, RET, TAOK1, TNK2	ANXA1, CCL20, CD38, CD86, DOCK4, FTH1, IDS, IL10RA, MT1F, PDE4B, SDC2, SEL1L3, SH3BP5, THBS1	ABL1, ALK, AURKB, CDK7, CSF1R, FGFR1, FGFR3, FLT1, FLT4, FYN, IGF1R, ITK, KDR, KIT, LCK, LIMK1, LTK, MAP4K4, MAPK8, MAPK9, MET, NEK2, PDGFRA, PDGFRB, PTK2, RET, TAOK1, TNK2	ANXA1, CCL20, CD38, CD86, DOCK4, FTH1, IDS, IL10RA, PDE4B, PLSCR1, SEL1L3, SH3BP5, THBS1
ALL	Ponatinib_FDA:d2	GW829906X_GSK	4.55417e-15	137.683	1.20031e-12	0.00834104	0.0579624	1	3.01814e-10	1.69559e-10	0.29338	0.936535	0.325701	dx_k	d2x_k	90	3	0.738485	0.36529	1	0.00236307	0.4487	0.119644	0.111201	0.150302	dx_k	d2x_k	90	3	ABL1, ABL2, AURKB, BLK, BMX, BRAF, BTK, CHEK2, CLK1, CSF1R, CSK, DDR1, DDR2, EGFR, EPHA1, EPHA2, EPHA3, EPHA4, EPHA5, EPHA6, EPHA7, EPHA8, EPHB1, EPHB2, EPHB3, EPHB4, ERBB2, ERBB4, FER, FES, FGFR1, FGFR2, FGFR3, FGFR4, FGR, FLT1, FLT3, FLT4, FRK, FYN, HCK, HIPK4, ITK, JAK1, JAK2, JAK3, KDR, KIT, LCK, LTK, LYN, MAP2K3, MAP2K6, MAP3K3, MAP3K7, MAP4K2, MAP4K4, MAPK11, MAPK12, MAPK14, MELK, MERTK, MK…	EGFR, PDGFRB, YES1	ABL1, ABL2, AURKB, BLK, BMX, BRAF, BTK, CHEK2, CLK1, CSF1R, CSK, DDR1, DDR2, EGFR, EPHA1, EPHA2, EPHA3, EPHA4, EPHA5, EPHA6, EPHA7, EPHA8, EPHB1, EPHB2, EPHB3, EPHB4, ERBB2, ERBB4, FER, FES, FGFR1, FGFR2, FGFR3, FGFR4, FGR, FLT1, FLT3, FLT4, FRK, FYN, HCK, HIPK4, ITK, JAK1, JAK2, JAK3, KDR, KIT, LCK, LTK, LYN, MAP2K3, MAP2K6, MAP3K3, MAP3K7, MAP4K2, MAP4K4, MAPK11, MAPK12, MAPK14, MELK, MERTK, MK…	EGFR, PDGFRB, YES1
ALL	Gefitinib_FDA:d2	Bexarotene	4.61245e-15	137.65	1.2113e-12	0.276578	0.470398	0.946841	3.26545e-07	0.0412569	0.00855575	0.594406	2.30308e-09	dx_k	d1x	21	13	0.615578	0.590416	0.921253	0.000122496	0.357139	0.0799174	0.182686	0.000309617	dx_k	d1x	21	13	ABL1, CDK7, CHEK2, CSNK1E, EGFR, EPHA6, ERBB3, ERBB4, FLT3, GAK, HIPK4, IRAK1, IRAK4, LCK, LYN, MAP2K5, MKNK1, RIPK2, SBK1, SLK, STK10	BLM, CYP19A1, ESR1, HSPB1, KAT2A, NR1H3, NR3C1, PPARG, RXRA, RXRB, RXRG, TP53, USP1	ABL1, CDK7, CHEK2, CSNK1E, EGFR, EPHA6, ERBB3, ERBB4, FLT3, GAK, HIPK4, IRAK1, IRAK4, LCK, LYN, MAP2K5, MKNK1, RIPK2, SBK1, SLK, STK10	BLM, CYP19A1, ESR1, HSPB1, KAT2A, NR1H3, NR3C1, PPARG, RXRA, RXRB, RXRG, TP53, USP1
ALL	Tofacitinib_FDA:d2	Kinome_2812_Roche	4.70799e-15	137.598	1.23196e-12	0.0186224	0.0188211	0.0236004	6.50245e-08	0.000917243	0.914666	0.477115	0.114173	dx_k	d2x_k	14	10	0.299967	0.394042	0.957461	4.23607e-06	0.512561	0.00105848	0.190164	0.00108659	dx_k	d2x_k	14	10	DCLK3, JAK1, JAK2, JAK3, LCK, LRRK2, NUAK2, PKN1, ROCK1, ROCK2, RPS6KA2, RPS6KA6, TNK1, TYK2	ABL1, CSF1R, FGFR1, FGFR3, FLT1, FLT4, KDR, MAP4K4, MAP4K5, NEK2	DCLK3, JAK1, JAK2, JAK3, LCK, LRRK2, NUAK2, PKN1, ROCK1, ROCK2, RPS6KA2, RPS6KA6, TNK1, TYK2	ABL1, CSF1R, FGFR1, FGFR3, FLT1, FLT4, KDR, MAP4K4, MAP4K5, NEK2
ALL	Pazopanib hydrochloride:d1	Kinome_3297_Roche	4.74446e-15	137.579	1.23266e-12	0.755082	0.0782332	1	5.55018e-08	1.98956e-09	0.124314	0.082231	0.0906072	dx_k	d2x_k	28	2	0.426988	0.909891	1	0.000881701	0.0814065	0.026486	0.00317939	0.094034	dx_k	d2x_k	28	2	ABL1, ALK, AURKB, CDK7, CSF1R, FGFR1, FGFR3, FLT1, FLT4, FYN, IGF1R, ITK, KDR, KIT, LCK, LIMK1, LTK, MAP4K4, MAPK8, MAPK9, MET, NEK2, PDGFRA, PDGFRB, PTK2, RET, TAOK1, TNK2	KDR, PDGFRB	ABL1, ALK, AURKB, CDK7, CSF1R, FGFR1, FGFR3, FLT1, FLT4, FYN, IGF1R, ITK, KDR, KIT, LCK, LIMK1, LTK, MAP4K4, MAPK8, MAPK9, MET, NEK2, PDGFRA, PDGFRB, PTK2, RET, TAOK1, TNK2	KDR, PDGFRB
ALL	Pazopanib hydrochloride:d1	Kinome_403_Roche	4.74446e-15	137.579	1.23266e-12	0.755082	0.0782332	1	5.55018e-08	1.98956e-09	0.124314	0.082231	0.0906072	dx_k	d2x_k	28	2	0.426988	0.909891	1	0.000881701	0.0814065	0.026486	0.00317939	0.094034	dx_k	d2x_k	28	2	ABL1, ALK, AURKB, CDK7, CSF1R, FGFR1, FGFR3, FLT1, FLT4, FYN, IGF1R, ITK, KDR, KIT, LCK, LIMK1, LTK, MAP4K4, MAPK8, MAPK9, MET, NEK2, PDGFRA, PDGFRB, PTK2, RET, TAOK1, TNK2	KDR, PDGFRB	ABL1, ALK, AURKB, CDK7, CSF1R, FGFR1, FGFR3, FLT1, FLT4, FYN, IGF1R, ITK, KDR, KIT, LCK, LIMK1, LTK, MAP4K4, MAPK8, MAPK9, MET, NEK2, PDGFRA, PDGFRB, PTK2, RET, TAOK1, TNK2	KDR, PDGFRB
ALL	CTLA-4	Rescula	4.94837e-15	137.471	1.28108e-12	0.0832021	0.618265	0.0927305	2.96015e-11	0.116391	0.00660147	0.82183	0.00111467	immuno	d1x	3	3	0.619978	0.589432	0.263867	1.90784e-05	0.814649	0.0105122	0.103988	0.0086446	immuno	d1x	3	3	CD80, CD86, CTLA4	AR, TDP1, TP53	CD80, CD86, CTLA4	AR, TDP1, TP53
ALL	Gefitinib_FDA:d2	thioguanosine_MCF7_DOWN	5.22189e-15	137.334	1.34712e-12	0.686294	0.553074	0.358337	4.57255e-08	0.00188872	0.00195285	0.594406	0.00988044	dx_k	d3	21	141	0.00709113	0.745033	0.0144885	8.74432e-05	0.405568	0.00368375	0.182686	0.00612433	dx_k	d3	21	143	ABL1, CDK7, CHEK2, CSNK1E, EGFR, EPHA6, ERBB3, ERBB4, FLT3, GAK, HIPK4, IRAK1, IRAK4, LCK, LYN, MAP2K5, MKNK1, RIPK2, SBK1, SLK, STK10	ACAP2, AGFG1, ANGEL2, ARMC8, ASPM, ATAD2, ATAD2B, ATP11B, ATP13A3, AURKA, B3GNT2, BAZ1A, BLM, BMP4, BPTF, BRCA1, BRCA2, BRIP1, BUB1, BUB1B, C10orf88, C2CD2, CALM1, CALM2, CAMSAP2, CASD1, CCNA2, CDC7, CENPE, CENPI, CHUK, CKAP2, CSTF3, CUL3, CXCL12, DENND4C, DICER1, DIP2C, DLG1, DLGAP5, DNA2, DNMT3B, DPY19L1, EFNA4, EHBP1, EIF5, EPS15, EXOSC9, FAM178A, FAM208A, FGFR3, FXR1, GIGYF2, GLUL, HEXIM1, HM…	ABL1, CDK7, CHEK2, CSNK1E, EGFR, EPHA6, ERBB3, ERBB4, FLT3, GAK, HIPK4, IRAK1, IRAK4, LCK, LYN, MAP2K5, MKNK1, RIPK2, SBK1, SLK, STK10	ACAP2, AGFG1, ANGEL2, ARMC8, ASPM, ATAD2, ATAD2B, ATP11B, ATP13A3, AURKA, B3GNT2, BAZ1A, BLM, BMP4, BPTF, BRCA1, BRCA2, BRIP1, BUB1, BUB1B, C10orf88, C2CD2, CALM1, CALM2, CALM3, CAMSAP2, CASD1, CDC7, CENPE, CENPI, CHUK, CKAP2, CSTF3, CUL3, CXCL12, DENND4C, DICER1, DIP2C, DLG1, DLGAP5, DNA2, DNAJA1, DNMT3B, DPY19L1, EHBP1, EIF5, EPS15, EXOSC9, FAM178A, FAM208A, FGFR3, FXR1, GIGYF2, GLUL, HEXIM1, H…
ALL	Pazopanib hydrochloride:d1	mebendazole_HL60_UP	5.2626e-15	137.315	1.35284e-12	0.908551	0.0394163	0.937903	7.20069e-06	3.75644e-12	0.355886	0.082231	0.110356	dx_k	d3	28	305	0.724012	0.797444	0.908315	0.647177	0.00399085	0.00940459	0.00317939	0.0128104	dx_k	d3	28	301	ABL1, ALK, AURKB, CDK7, CSF1R, FGFR1, FGFR3, FLT1, FLT4, FYN, IGF1R, ITK, KDR, KIT, LCK, LIMK1, LTK, MAP4K4, MAPK8, MAPK9, MET, NEK2, PDGFRA, PDGFRB, PTK2, RET, TAOK1, TNK2	ACOT9, ACVR1, ADAM8, ADAP1, AMY1A, AMY1B, AMY1C, AMY2A, AMY2B, ANXA1, ANXA2, AP1S2, APAF1, APOBR, APOLD1, AQP9, ARAP1, ARFGAP3, ARHGEF40, ARL4C, ARRB2, ASF1B, ATG2A, ATM, ATXN1, AXL, B4GALT1, BCL2A1, BCL3, BCL6, BHLHE40, BIN2, BNIP3L, BTG1, BTG2, C15orf39, C1orf106, C3AR1, CALHM2, CALM1, CALM2, CAPN2, CASP7, CCL2, CCL20, CCND3, CCNE2, CCNG2, CCPG1, CD14, CD300A, CD44, CD55, CD58, CD86, CDK14, CDK…	ABL1, ALK, AURKB, CDK7, CSF1R, FGFR1, FGFR3, FLT1, FLT4, FYN, IGF1R, ITK, KDR, KIT, LCK, LIMK1, LTK, MAP4K4, MAPK8, MAPK9, MET, NEK2, PDGFRA, PDGFRB, PTK2, RET, TAOK1, TNK2	ACVR1, ADAM8, ADAP1, AMY1A, AMY1B, AMY1C, AMY2B, ANXA1, APAF1, APOBR, APOLD1, AQP9, ARAP1, ARFGAP3, ARHGEF40, ARL4C, ARRB2, ASF1B, ATG2A, ATM, ATXN1, AXL, B4GALT1, BCL2A1, BCL3, BCL6, BHLHE40, BIN2, BNIP3L, C15orf39, C1orf106, C3AR1, CALHM2, CALM1, CALM2, CALM3, CAPN2, CASP7, CCL20, CCND3, CCNE2, CCNG2, CCPG1, CD14, CD300A, CD44, CD55, CD58, CD83, CD86, CDK14, CDK19, CDKN1A, CEBPB, CENPE, CEP72, …
ALL	Pazopanib hydrochloride:d1	orciprenaline_HL60_UP	5.41102e-15	137.244	1.38611e-12	0.462166	0.206191	0.556171	1.59652e-06	8.46087e-13	0.0897995	0.082231	0.951993	dx_k	d3	28	37	0.0518046	0.2389	0.380123	0.856582	0.042484	0.0157097	0.00317939	0.36648	dx_k	d3	28	38	ABL1, ALK, AURKB, CDK7, CSF1R, FGFR1, FGFR3, FLT1, FLT4, FYN, IGF1R, ITK, KDR, KIT, LCK, LIMK1, LTK, MAP4K4, MAPK8, MAPK9, MET, NEK2, PDGFRA, PDGFRB, PTK2, RET, TAOK1, TNK2	ABCA1, ANXA1, ARL4C, AXL, CCL20, CD38, CD86, CFLAR, CHN2, COL4A2, DNAH17, DOCK4, DUSP4, EPB41L3, FTH1, GPR183, HMGB3, IL24, KYNU, MICAL2, MX2, NR4A2, NR4A3, NT5E, OLR1, PDE4B, PNOC, PPP1R16B, SAT1, SDC2, SGK1, SH3TC1, SIPA1L1, SLC16A10, SMOX, THBS1, TIMP1	ABL1, ALK, AURKB, CDK7, CSF1R, FGFR1, FGFR3, FLT1, FLT4, FYN, IGF1R, ITK, KDR, KIT, LCK, LIMK1, LTK, MAP4K4, MAPK8, MAPK9, MET, NEK2, PDGFRA, PDGFRB, PTK2, RET, TAOK1, TNK2	ABCA1, ANXA1, ARL4C, AXL, CCL20, CD38, CD86, CFLAR, CHN2, COL4A2, CREM, DNAH17, DOCK4, DUSP4, EPB41L3, FTH1, GABARAPL1, GPR183, IL24, KYNU, MICAL2, MX2, NR4A2, NR4A3, NT5E, OLR1, PDE4B, PLSCR1, PNOC, PPP1R16B, SAT1, SGK1, SH3TC1, SIPA1L1, SLC16A10, SMOX, THBS1, TIMP1
ALL	TMP269	Acitretin	5.47083e-15	137.216	1.39653e-12	0.441948	0.203309	0.373908	0.00211377	0.0255981	0.529258	0.11646	7.87515e-12	hdac	d1x	4	14	0.307831	0.780504	0.740603	0.0102203	0.87182	0.953435	0.289136	4.14702e-09	hdac	d1x	4	14	HDAC4, HDAC5, HDAC7, HDAC9	CYP19A1, ESR1, GMNN, KAT2A, KDM4A, MAPT, PLA2G7, PLK1, RAPGEF4, RARA, RXRG, TP53, USP1, VDR	HDAC4, HDAC5, HDAC7, HDAC9	CYP19A1, ESR1, GMNN, KAT2A, KDM4A, MAPT, PLA2G7, PLK1, RAPGEF4, RARA, RXRG, TP53, USP1, VDR
ALL	AZD-9291_LINCS:d2	warfarin	5.52213e-15	137.192	1.40472e-12	0.000658989	0.635356	0.910523	0.00032357	0.133166	0.733183	0.86552	1.27334e-07	dx_k	d1x	46	3	0.0875985	0.281922	0.114914	0.000336078	0.0981174	0.0529866	0.00283993	8.6592e-05	dx_k	d1x	46	3	AAK1, ALK, BLK, BTK, CAMK2B, CSNK2A1, CSNK2A2, DAPK1, DAPK2, DAPK3, EGFR, EPHB6, ERBB2, ERBB4, FLT3, GAK, HIPK1, HIPK2, HIPK4, HUNK, IGF1R, INSR, INSRR, JAK3, LRRK2, LTK, MAP2K5, MAP4K4, MINK1, MKNK1, MKNK2, MYLK, MYO3B, PDGFRB, PLK1, PLK4, PTK2, PTK6, ROS1, RPS6KA4, STK33, TEC, TNIK, TNK1, TNK2, TXK	ALB, PPARG, TP53	AAK1, ALK, BLK, BTK, CAMK2B, CSNK2A1, CSNK2A2, DAPK1, DAPK2, DAPK3, EGFR, EPHB6, ERBB2, ERBB4, FLT3, GAK, HIPK1, HIPK2, HIPK4, HUNK, IGF1R, INSR, INSRR, JAK3, LRRK2, LTK, MAP2K5, MAP4K4, MINK1, MKNK1, MKNK2, MYLK, MYO3B, PDGFRB, PLK1, PLK4, PTK2, PTK6, ROS1, RPS6KA4, STK33, TEC, TNIK, TNK1, TNK2, TXK	ALB, PPARG, TP53
ALL	Dasatinib_RBC:d2	AST 487_Roche	5.58744e-15	137.162	1.4164e-12	0.00434647	0.0643068	0.0554738	1.69501e-09	5.58367e-07	0.449076	0.785966	0.0361704	dx_k	d2x_k	37	5	0.421684	0.326718	0.376817	0.00232659	0.899536	0.0255452	0.0328834	0.0960841	dx_k	d2x_k	37	5	ABL1, ABL2, BLK, BMX, BTK, CSF1R, CSK, DDR2, EPHA1, EPHA2, EPHA3, EPHA4, EPHA5, EPHA8, EPHB1, EPHB2, EPHB3, EPHB4, ERBB4, FGR, FRK, FYN, HCK, KIT, LCK, LYN, MAP4K5, PDGFRA, PDGFRB, PTK6, SIK2, SRC, TEC, TNK2, TXK, YES1, ZAK	CDK8, KDR, MAPK14, PDGFRB, RET	ABL1, ABL2, BLK, BMX, BTK, CSF1R, CSK, DDR2, EPHA1, EPHA2, EPHA3, EPHA4, EPHA5, EPHA8, EPHB1, EPHB2, EPHB3, EPHB4, ERBB4, FGR, FRK, FYN, HCK, KIT, LCK, LYN, MAP4K5, PDGFRA, PDGFRB, PTK6, SIK2, SRC, TEC, TNK2, TXK, YES1, ZAK	CDK8, KDR, MAPK14, PDGFRB, RET
ALL	Bosutinib_LINCS:d2	Alicetinib	5.68104e-15	137.12	1.43262e-12	0.00284725	0.176703	0.128913	0.0763267	3.22576e-06	0.0645522	0.00556857	0.543513	dx_k	dx_k	75	26	0.846052	0.0577784	0.0259739	1.84491e-05	0.00293879	0.183312	0.00970257	0.00439285	dx_k	dx_k	75	26	AAK1, ABL1, ABL2, AXL, BLK, BMP2K, BMPR2, BTK, CAMK1D, CIT, CSF1R, CSK, CSNK1A1, CSNK1D, CSNK1E, DMPK, EGFR, EIF2AK1, EIF2AK4, EPHA2, EPHA3, EPHA8, ERBB2, ERBB3, ERBB4, FES, FGR, FRK, GAK, GRK4, HCK, JAK2, LCK, LYN, MAP2K1, MAP2K2, MAP2K5, MAP3K11, MAP3K2, MAP3K3, MAP3K4, MAP3K7, MAP3K9, MAP4K2, MAP4K3, MAP4K4, MAP4K5, MAPK4, MAPK6, MINK1, MYLK2, NEK2, NUAK2, PAK1, PRKCD, RET, RIOK1, RIOK3, SIK2,…	ABL1, ALK, AXL, CAMKK2, CLK1, CLK2, DAPK1, DAPK2, DAPK3, FER, FLT3, GAK, HCK, HIPK4, IRAK1, LTK, MERTK, MYLK, PHKG1, PHKG2, PIM2, RET, RPS6KA1, RPS6KA4, SRMS, STK33	AAK1, ABL1, ABL2, AXL, BLK, BMP2K, BMPR2, BTK, CAMK1D, CIT, CSF1R, CSK, CSNK1A1, CSNK1D, CSNK1E, DMPK, EGFR, EIF2AK1, EIF2AK4, EPHA2, EPHA3, EPHA8, ERBB2, ERBB3, ERBB4, FES, FGR, FRK, GAK, GRK4, HCK, JAK2, LCK, LYN, MAP2K1, MAP2K2, MAP2K5, MAP3K11, MAP3K2, MAP3K3, MAP3K4, MAP3K7, MAP3K9, MAP4K2, MAP4K3, MAP4K4, MAP4K5, MAPK4, MAPK6, MINK1, MYLK2, NEK2, NUAK2, PAK1, PRKCD, RET, RIOK1, RIOK3, SIK2,…	ABL1, ALK, AXL, CAMKK2, CLK1, CLK2, DAPK1, DAPK2, DAPK3, FER, FLT3, GAK, HCK, HIPK4, IRAK1, LTK, MERTK, MYLK, PHKG1, PHKG2, PIM2, RET, RPS6KA1, RPS6KA4, SRMS, STK33
ALL	Pazopanib hydrochloride:d1	GW410563A_GSK	5.69068e-15	137.116	1.43262e-12	0.333405	0.347467	0.252659	2.43766e-08	3.14708e-09	0.0671731	0.082231	0.188845	dx_k	d2x_k	28	7	0.156995	0.994922	0.995067	0.0948716	0.828918	0.00627258	0.00317939	0.00294542	dx_k	d2x_k	28	7	ABL1, ALK, AURKB, CDK7, CSF1R, FGFR1, FGFR3, FLT1, FLT4, FYN, IGF1R, ITK, KDR, KIT, LCK, LIMK1, LTK, MAP4K4, MAPK8, MAPK9, MET, NEK2, PDGFRA, PDGFRB, PTK2, RET, TAOK1, TNK2	ABL1, EGFR, FLT1, FLT4, KIT, PDGFRA, RET	ABL1, ALK, AURKB, CDK7, CSF1R, FGFR1, FGFR3, FLT1, FLT4, FYN, IGF1R, ITK, KDR, KIT, LCK, LIMK1, LTK, MAP4K4, MAPK8, MAPK9, MET, NEK2, PDGFRA, PDGFRB, PTK2, RET, TAOK1, TNK2	ABL1, EGFR, FLT1, FLT4, KIT, PDGFRA, RET
ALL	PD1_PDL1	CHEMBL2062936_Roche	5.75429e-15	137.087	1.44366e-12	0.0563567	0.0794723	0.115236	4.84322e-12	0.656818	0.0617958	0.340501	0.0334711	immuno	d2x_k	5	17	0.0690387	0.979662	0.588227	2.57386e-06	0.102143	0.699167	0.422834	0.000477046	immuno	d2x_k	5	17	CD274, HLA.DRA, HLA.DRB1, HLA.DRB5, PDCD1	CDC7, CDK2, CDK5, CDK8, CDK9, CLK2, DYRK1A, DYRK1B, DYRK3, FLT3, LRRK2, MAP4K4, MELK, MINK1, PKN2, ROCK1, ROCK2	CD274, HLA.DRA, HLA.DRB1, HLA.DRB5, PDCD1	CDC7, CDK2, CDK5, CDK8, CDK9, CLK2, DYRK1A, DYRK1B, DYRK3, FLT3, LRRK2, MAP4K4, MELK, MINK1, PKN2, ROCK1, ROCK2
ALL	Ruxolitinib (INCB18424)_MRC:d2	Acitretin	5.93094e-15	137.01	1.4795e-12	0.0438322	0.469999	0.0704535	0.0130325	0.81824	0.200497	0.0800832	7.87515e-12	dx_k	d1x	2	14	0.295325	0.973838	0.925237	0.0234348	0.782504	0.52269	0.0856337	4.14702e-09	dx_k	d1x	2	14	JAK2, MARK3	CYP19A1, ESR1, GMNN, KAT2A, KDM4A, MAPT, PLA2G7, PLK1, RAPGEF4, RARA, RXRG, TP53, USP1, VDR	JAK2, MARK3	CYP19A1, ESR1, GMNN, KAT2A, KDM4A, MAPT, PLA2G7, PLK1, RAPGEF4, RARA, RXRG, TP53, USP1, VDR
ALL	Afatinib:d1	Vatalanib_Roche	5.9377e-15	137.007	1.4795e-12	0.000169703	0.00977392	0.011572	1.90774e-07	0.000319251	0.71598	0.0761035	0.0666922	dx_k	d2x_k	38	1	0.59134	0.996252	0.9962	6.75473e-05	0.852833	0.00885686	0.0302419	0.0461469	dx_k	d2x_k	38	1	ABL1, AXL, BLK, CIT, CSNK1E, DYRK1A, DYRK1B, DYRK2, EGFR, EPHA6, EPHB6, ERBB2, ERBB3, ERBB4, FLT3, FRK, GAK, HCK, HIPK4, IRAK1, LCK, MAP2K5, MAPK10, MAPK14, MAPK9, MET, MKNK1, MKNK2, PHKG1, PHKG2, RIPK2, RPS6KA6, SBK1, SLK, SRC, STK10, STK17A, TXK	KDR	ABL1, AXL, BLK, CIT, CSNK1E, DYRK1A, DYRK1B, DYRK2, EGFR, EPHA6, EPHB6, ERBB2, ERBB3, ERBB4, FLT3, FRK, GAK, HCK, HIPK4, IRAK1, LCK, MAP2K5, MAPK10, MAPK14, MAPK9, MET, MKNK1, MKNK2, PHKG1, PHKG2, RIPK2, RPS6KA6, SBK1, SLK, SRC, STK10, STK17A, TXK	KDR
ALL	PD1_PDL1	0316684-0000_PC3_UP	6.00616e-15	136.978	1.48641e-12	0.130281	4.00768e-06	1	9.33538e-12	0.0181446	0.136146	0.340501	0.65166	immuno	d3	5	1	0.0111482	0.958974	0.996388	4.09889e-06	0.46993	0.115896	0.422834	0.67053	immuno	d3	5	1	CD274, HLA.DRA, HLA.DRB1, HLA.DRB5, PDCD1	FABP4	CD274, HLA.DRA, HLA.DRB1, HLA.DRB5, PDCD1	FABP4
ALL	PD1_PDL1	PF-00875133-00_PC3_UP	6.00616e-15	136.978	1.48641e-12	0.130281	4.00768e-06	1	9.33538e-12	0.0181446	0.136146	0.340501	0.65166	immuno	d3	5	1	0.0111482	0.958974	0.996388	4.09889e-06	0.46993	0.115896	0.422834	0.67053	immuno	d3	5	1	CD274, HLA.DRA, HLA.DRB1, HLA.DRB5, PDCD1	FABP4	CD274, HLA.DRA, HLA.DRB1, HLA.DRB5, PDCD1	FABP4
ALL	Lenvatinib_FDA:d2	fluticasone_HL60_UP	6.02946e-15	136.968	1.48714e-12	0.203217	0.027373	0.16567	4.03748e-07	4.82756e-13	0.190328	0.158135	0.926795	dx_k	d3	20	51	0.236229	0.374757	0.0744245	0.106326	0.563601	0.0918398	0.0126429	0.788086	dx_k	d3	20	48	ABL1, EGFR, EPHB2, ERBB4, FGFR1, FGFR2, FGFR3, FGFR4, FGR, FLT4, FRK, KDR, KIT, LCK, MAP4K4, MET, PDGFRA, PDGFRB, PTK6, RET	ACSL1, ADORA3, AREG, BIN1, CCL20, CCL4, CCNA1, CPD, CPM, CXCR4, DUSP1, DUSP4, F3, FAM13A, FGR, FKBP5, FLT3, FPR1, IL1R2, IL24, ISG20, KANK1, KLF13, KLF9, METTL7A, MMP19, MT1F, MT1H, MT2A, NCF1, NFKBIA, OLAH, PER1, PHC2, PRKAR2B, RCAN1, RHOB, RHOH, SAMSN1, SDC2, SECISBP2L, SERPINE1, SLAMF1, SSBP2, THBS1, TMEM39A, TPST1, TSC22D3, UPP1, VNN1, ZBTB16	ABL1, EGFR, EPHB2, ERBB4, FGFR1, FGFR2, FGFR3, FGFR4, FGR, FLT4, FRK, KDR, KIT, LCK, MAP4K4, MET, PDGFRA, PDGFRB, PTK6, RET	ACSL1, ADORA3, AREG, BIN1, CCL20, CCNA1, CEBPD, CPD, CPM, CXCR4, DUSP1, DUSP4, F3, FAM13A, FGR, FKBP5, FLT3, FPR1, IL1R2, IL24, KANK1, KLF13, KLF9, METTL7A, MMP19, MT1X, NCF1, NFKBIA, OLAH, PER1, PHC2, PRKAR2B, RCAN1, RHOB, RHOH, SAMSN1, SECISBP2L, SERPINE1, SLAMF1, SSBP2, THBS1, TMEM39A, TMOD1, TPST1, TSC22D3, UPP1, VNN1, ZBTB16
ALL	Crizotinib_Kinome Scan:d2	Kinome_1286_Roche	6.05303e-15	136.958	1.48793e-12	0.00211802	0.231416	0.258997	2.59664e-05	8.13362e-05	0.00167942	0.112615	0.12132	dx_k	d2x_k	99	6	0.97942	0.643454	1	3.72735e-05	0.000351011	0.36084	0.0168072	0.00591389	dx_k	d2x_k	98	6	ABL1, ABL2, ACVR1, ACVR1B, ALK, ANKK1, AURKA, AURKB, AXL, BLK, BMP2K, BMPR1B, CASK, CDK11A, CDK11B, CDK7, CSF1R, DCLK1, DCLK2, DDR1, DSTYK, EPHA1, EPHA2, EPHA3, EPHA4, EPHA5, EPHA6, EPHA7, EPHA8, EPHB1, EPHB4, EPHB6, FER, FES, FGR, FLT3, IGF1R, IKBKE, INSR, INSRR, IRAK1, IRAK3, JAK1, JAK2, JAK3, KIT, LCK, LIMK1, LIMK2, LTK, LYN, MAP3K12, MAP3K13, MAP3K2, MAP3K3, MAP4K1, MAP4K2, MAP4K3, MAP4K5, MA…	ALK, FER, IGF1R, LRRK2, LTK, ROS1	ABL1, ABL2, ACVR1, ACVR1B, ALK, ANKK1, AURKA, AURKB, AXL, BLK, BMP2K, BMPR1B, CASK, CDK11A, CDK7, CSF1R, DCLK1, DCLK2, DDR1, DSTYK, EPHA1, EPHA2, EPHA3, EPHA4, EPHA5, EPHA6, EPHA7, EPHA8, EPHB1, EPHB4, EPHB6, FER, FES, FGR, FLT3, IGF1R, IKBKE, INSR, INSRR, IRAK1, IRAK3, JAK1, JAK2, JAK3, KIT, LCK, LIMK1, LIMK2, LTK, LYN, MAP3K12, MAP3K13, MAP3K2, MAP3K3, MAP4K1, MAP4K2, MAP4K3, MAP4K5, MAPK7, MER…	ALK, FER, IGF1R, LRRK2, LTK, ROS1
ALL	KIR	PNU-0293363_MCF7_UP	6.41875e-15	136.809	1.57253e-12	0.0703296	0.000710502	0.0505857	1.7683e-09	0.0552576	0.867719	0.722078	0.114505	immuno	d3	6	227	0.000911205	0.429384	0.000942912	0.00018793	0.299284	0.00906374	0.849473	0.692508	immuno	d3	7	216	KIR2DL1, KIR2DL3, KIR2DL4, KIR3DL1, KIR3DL2, KIR3DL3	ACLY, ACTB, ACTR2, AIDA, AIP, AKAP1, ALDH18A1, APLP2, APP, ARF1, ARPC4, ARPP19, ASNA1, ATG5, ATP2C1, ATP6AP2, ATP6V1A, ATP6V1C1, B2M, BAG2, BRIP1, CA12, CALM1, CALM2, CALU, CAPN7, CAPRIN1, CASK, CAT, CCNE2, CCZ1, CDC37, CDC6, CDK16, CDYL, CHRNA5, CLDN3, CLDND1, CLIP1, CLK3, CLPTM1, COMMD10, COPS8, CRIP2, CRK, CUL1, CYB5B, DCTD, DDOST, DEGS1, DERL1, DHCR7, DHX15, DIMT1, DLG1, DNAJB6, DNASE2, DVL3,…	KIR2DL1, KIR2DL3, KIR2DL4, KIR2DS4, KIR3DL1, KIR3DL2, KIR3DL3	ACLY, ACTB, ACTR2, AIDA, AIP, AKAP1, ALDH18A1, APLP2, APP, ARPP19, ASNA1, ATG5, ATP2C1, ATP6AP2, ATP6V1A, ATP6V1C1, B2M, BAG2, BRIP1, CA12, CALM1, CALM2, CALM3, CALU, CAPN7, CAPRIN1, CASK, CAT, CCNE2, CCZ1, CDC37, CDC6, CDK16, CDYL, CHRNA5, CLDN3, CLDND1, CLIP1, CLK3, CLPTM1, COMMD10, COPS8, CRIP2, CUL1, CYB5B, DAZAP2, DCTD, DDOST, DEGS1, DHCR7, DHX15, DIMT1, DLG1, DNAJB6, DNASE2, DVL3, EIF1AX, E…
ALL	PD1_PDL1	BMS-540215_Kinome Scan	6.60825e-15	136.735	1.61354e-12	0.0629428	0.0206978	0.120338	6.43858e-13	0.00219488	0.560397	0.340501	0.0501618	immuno	d2x_k	5	21	0.995064	0.635258	0.995304	7.00432e-05	0.353503	0.0172309	0.422834	0.00845306	immuno	d2x_k	5	21	CD274, HLA.DRA, HLA.DRB1, HLA.DRB5, PDCD1	ABL1, DDR1, EPHA6, FGFR1, FGFR2, FGFR3, FGFR4, FLT1, FLT4, KDR, KIT, MAP4K4, MINK1, PDGFRA, PDGFRB, RET, SLK, STK10, STK35, TEK, TNIK	CD274, HLA.DRA, HLA.DRB1, HLA.DRB5, PDCD1	ABL1, DDR1, EPHA6, FGFR1, FGFR2, FGFR3, FGFR4, FLT1, FLT4, KDR, KIT, MAP4K4, MINK1, PDGFRA, PDGFRB, RET, SLK, STK10, STK35, TEK, TNIK
ALL	KIR	celastrol_MCF7_UP	7.21438e-15	136.511	1.75567e-12	0.215375	0.0242588	0.170634	2.77686e-09	0.0219943	0.812763	0.722078	0.00362638	immuno	d3	6	198	0.00033557	0.583802	0.000281097	0.000146932	0.930616	0.345938	0.849473	0.00887373	immuno	d3	7	199	KIR2DL1, KIR2DL3, KIR2DL4, KIR3DL1, KIR3DL2, KIR3DL3	AAK1, ABCC3, ABHD3, ABHD4, ABTB2, ADCY7, ADM, AFF4, AKAP17A, AKR1C1, AKR1C2, AKR1C3, ANKRD12, ANXA1, ARNTL, ATF3, ATF7IP2, AVPI1, BANP, BHLHE40, BMP4, BMP7, BRF2, CAP2, CBX4, CD55, CDKL3, CDKN1A, CEBPG, CGA, CHAC1, CHORDC1, CHST11, CHTOP, CLGN, CLK1, CLU, COL2A1, CSRP2, CTGF, CYR61, DDIT3, DDIT4, DNAJA4, DNAJB1, DNAJB2, DNAJB4, DNAJB6, DNAJB9, DNAJC3, DUSP1, DUSP4, DUSP5, EGR1, EIF2AK3, EIF5, ENG…	KIR2DL1, KIR2DL3, KIR2DL4, KIR2DS4, KIR3DL1, KIR3DL2, KIR3DL3	AAK1, ABCC3, ABHD3, ABHD4, ABTB2, ADCY7, ADM, AFF4, AKAP17A, AKR1C1, AKR1C2, AKR1C3, ANKRD12, ANXA1, ARNTL, ATF7IP2, AVPI1, BANP, BHLHE40, BHLHE41, BMP4, BMP7, BRF2, CAP2, CBX4, CD55, CDKL3, CDKN1A, CEBPB, CGA, CHST11, CHTOP, CLGN, CLK1, CLU, COL2A1, CREM, CSRP2, CTGF, CYR61, DDIT4, DNAJA1, DNAJA4, DNAJB1, DNAJB2, DNAJB4, DNAJB6, DNAJB9, DNAJC3, DUSP1, DUSP4, DUSP5, EGR1, EIF2AK3, EIF5, ENGASE, E…
ALL	Lenvatinib_FDA:d2	(+)-chelidonine_HL60_UP	7.43681e-15	136.433	1.79528e-12	0.00417814	6.74797e-05	0.00058063	0.00068801	8.46653e-09	0.260146	0.158135	0.646454	dx_k	d3	20	80	0.804498	0.391676	0.813817	0.670848	0.0270774	0.00553773	0.0126429	0.285992	dx_k	d3	20	81	ABL1, EGFR, EPHB2, ERBB4, FGFR1, FGFR2, FGFR3, FGFR4, FGR, FLT4, FRK, KDR, KIT, LCK, MAP4K4, MET, PDGFRA, PDGFRB, PTK6, RET	ACSL1, ADD3, ADORA3, AFF1, AHR, AIM1, AKAP13, AREG, ARL4C, ASAH1, ATP1B3, AXL, BIN1, CBLB, CEP68, CPD, CPM, CSNK1D, CTNNBL1, CTSB, CXCR4, DOCK4, DUSP1, DUSP4, EIF5, ELL2, ETS2, FKBP5, FLRT2, FNDC3A, FOXN3, FPR1, FTH1, GK, GNA13, GNLY, GPR183, GYPC, HIST1H2BD, HOMER1, IFNGR1, IL13RA1, IL1R2, IRAK3, ISG20, KLF9, KYNU, LPL, METTL7A, MPHOSPH6, MT2A, NFKBIA, NR4A2, NR4A3, OPN3, PDE4A, PDE4B, PTPN1, PT…	ABL1, EGFR, EPHB2, ERBB4, FGFR1, FGFR2, FGFR3, FGFR4, FGR, FLT4, FRK, KDR, KIT, LCK, MAP4K4, MET, PDGFRA, PDGFRB, PTK6, RET	ACSL1, ADD3, ADORA3, AFF1, AHR, AIM1, AKAP13, AREG, ARL4C, ASAH1, ATP1B3, AXL, BIN1, CBLB, CEBPD, CEP68, CPD, CPM, CSNK1D, CTNNBL1, CTSB, CXCR4, DOCK4, DUSP1, DUSP4, EIF5, ELL2, ETS2, FKBP5, FLRT2, FNDC3A, FOXN3, FPR1, FTH1, GABARAPL1, GK, GNA13, GNLY, GPR183, GYPC, HIST1H2BD, HOMER1, IFNGR1, IL13RA1, IL1R2, IRAK3, JOSD1, KLF9, KYNU, LPL, METTL7A, MPHOSPH6, NFKBIA, NR4A2, NR4A3, OPN3, PDE4A, PDE4…
ALL	Afatinib:d1	0316684-0000_PC3_UP	7.45095e-15	136.428	1.79528e-12	0.00113956	9.93103e-07	1	6.09795e-07	0.00062261	0.421806	0.0761035	0.65166	dx_k	d3	38	1	0.894783	0.0665018	0.994453	2.83048e-05	0.0444637	0.174676	0.0302419	0.67053	dx_k	d3	38	1	ABL1, AXL, BLK, CIT, CSNK1E, DYRK1A, DYRK1B, DYRK2, EGFR, EPHA6, EPHB6, ERBB2, ERBB3, ERBB4, FLT3, FRK, GAK, HCK, HIPK4, IRAK1, LCK, MAP2K5, MAPK10, MAPK14, MAPK9, MET, MKNK1, MKNK2, PHKG1, PHKG2, RIPK2, RPS6KA6, SBK1, SLK, SRC, STK10, STK17A, TXK	FABP4	ABL1, AXL, BLK, CIT, CSNK1E, DYRK1A, DYRK1B, DYRK2, EGFR, EPHA6, EPHB6, ERBB2, ERBB3, ERBB4, FLT3, FRK, GAK, HCK, HIPK4, IRAK1, LCK, MAP2K5, MAPK10, MAPK14, MAPK9, MET, MKNK1, MKNK2, PHKG1, PHKG2, RIPK2, RPS6KA6, SBK1, SLK, SRC, STK10, STK17A, TXK	FABP4
ALL	Afatinib:d1	PF-00875133-00_PC3_UP	7.45095e-15	136.428	1.79528e-12	0.00113956	9.93103e-07	1	6.09795e-07	0.00062261	0.421806	0.0761035	0.65166	dx_k	d3	38	1	0.894783	0.0665018	0.994453	2.83048e-05	0.0444637	0.174676	0.0302419	0.67053	dx_k	d3	38	1	ABL1, AXL, BLK, CIT, CSNK1E, DYRK1A, DYRK1B, DYRK2, EGFR, EPHA6, EPHB6, ERBB2, ERBB3, ERBB4, FLT3, FRK, GAK, HCK, HIPK4, IRAK1, LCK, MAP2K5, MAPK10, MAPK14, MAPK9, MET, MKNK1, MKNK2, PHKG1, PHKG2, RIPK2, RPS6KA6, SBK1, SLK, SRC, STK10, STK17A, TXK	FABP4	ABL1, AXL, BLK, CIT, CSNK1E, DYRK1A, DYRK1B, DYRK2, EGFR, EPHA6, EPHB6, ERBB2, ERBB3, ERBB4, FLT3, FRK, GAK, HCK, HIPK4, IRAK1, LCK, MAP2K5, MAPK10, MAPK14, MAPK9, MET, MKNK1, MKNK2, PHKG1, PHKG2, RIPK2, RPS6KA6, SBK1, SLK, SRC, STK10, STK17A, TXK	FABP4
ALL	Afatinib:d1	Kinome_2812_Roche	7.90138e-15	136.279	1.89755e-12	0.000965911	0.0432253	0.0563192	1.12516e-07	0.000960032	0.802472	0.0761035	0.114173	dx_k	d2x_k	38	10	0.432762	0.822033	0.603979	6.85547e-05	0.732234	0.00407094	0.0302419	0.00108659	dx_k	d2x_k	38	10	ABL1, AXL, BLK, CIT, CSNK1E, DYRK1A, DYRK1B, DYRK2, EGFR, EPHA6, EPHB6, ERBB2, ERBB3, ERBB4, FLT3, FRK, GAK, HCK, HIPK4, IRAK1, LCK, MAP2K5, MAPK10, MAPK14, MAPK9, MET, MKNK1, MKNK2, PHKG1, PHKG2, RIPK2, RPS6KA6, SBK1, SLK, SRC, STK10, STK17A, TXK	ABL1, CSF1R, FGFR1, FGFR3, FLT1, FLT4, KDR, MAP4K4, MAP4K5, NEK2	ABL1, AXL, BLK, CIT, CSNK1E, DYRK1A, DYRK1B, DYRK2, EGFR, EPHA6, EPHB6, ERBB2, ERBB3, ERBB4, FLT3, FRK, GAK, HCK, HIPK4, IRAK1, LCK, MAP2K5, MAPK10, MAPK14, MAPK9, MET, MKNK1, MKNK2, PHKG1, PHKG2, RIPK2, RPS6KA6, SBK1, SLK, SRC, STK10, STK17A, TXK	ABL1, CSF1R, FGFR1, FGFR3, FLT1, FLT4, KDR, MAP4K4, MAP4K5, NEK2
ALL	Alicetinib	Linifanib_Roche	7.99472e-15	136.249	1.90979e-12	0.0614179	0.015904	0.0259981	2.53376e-08	0.000129056	0.379155	0.543513	0.00420392	dx_k	d2x_k	26	5	0.862439	0.0273335	0.015339	0.102834	0.25782	0.0201872	0.00439285	0.0424119	dx_k	d2x_k	26	5	ABL1, ALK, AXL, CAMKK2, CLK1, CLK2, DAPK1, DAPK2, DAPK3, FER, FLT3, GAK, HCK, HIPK4, IRAK1, LTK, MERTK, MYLK, PHKG1, PHKG2, PIM2, RET, RPS6KA1, RPS6KA4, SRMS, STK33	CDK8, CSF1R, FLT4, KDR, PDGFRB	ABL1, ALK, AXL, CAMKK2, CLK1, CLK2, DAPK1, DAPK2, DAPK3, FER, FLT3, GAK, HCK, HIPK4, IRAK1, LTK, MERTK, MYLK, PHKG1, PHKG2, PIM2, RET, RPS6KA1, RPS6KA4, SRMS, STK33	CDK8, CSF1R, FLT4, KDR, PDGFRB
ALL	PD1_PDL1	glyburide	8.00466e-15	136.246	1.90979e-12	0.0631921	0.00273103	0.116854	1.45073e-10	0.59204	0.546551	0.340501	0.0654552	immuno	d1x	5	9	0.113887	0.346829	0.693805	1.50674e-06	0.0869421	0.660212	0.422834	0.000122865	immuno	d1x	5	9	CD274, HLA.DRA, HLA.DRB1, HLA.DRB5, PDCD1	ABCB1, ABCC8, ABCC9, CYP2C19, CYP2C9, CYP2D6, CYP3A4, KCNJ11, PPARG	CD274, HLA.DRA, HLA.DRB1, HLA.DRB5, PDCD1	ABCB1, ABCC8, ABCC9, CYP2C19, CYP2C9, CYP2D6, CYP3A4, KCNJ11, PPARG
ALL	Pazopanib hydrochloride:d1	securinine_HL60_DOWN	8.1124e-15	136.211	1.92919e-12	0.55417	0.0083624	0.205452	3.15344e-06	4.58089e-12	0.604934	0.082231	0.7936	dx_k	d3	28	63	0.797453	0.829026	0.606904	0.984249	0.00619944	0.0122276	0.00317939	0.0511393	dx_k	d3	28	64	ABL1, ALK, AURKB, CDK7, CSF1R, FGFR1, FGFR3, FLT1, FLT4, FYN, IGF1R, ITK, KDR, KIT, LCK, LIMK1, LTK, MAP4K4, MAPK8, MAPK9, MET, NEK2, PDGFRA, PDGFRB, PTK2, RET, TAOK1, TNK2	ADRB2, ARHGEF40, BCL11A, BTN3A3, C1orf106, CBFA2T3, CCNA1, CD1D, CD300A, CEBPA, CEBPE, CX3CR1, DHRS1, DIXDC1, DKK2, DLX2, DPY19L2P2, ENC1, FRMD4B, FUT7, GATA2, IFIH1, IFT74, IKBKE, IRF8, LPCAT4, MAGEF1, MYC, NCF1, NF2, NFE2, NFE2L3, NREP, PDE4A, PDGFA, PEX3, PPP1R16B, PRDM13, PTCH1, PTX3, RGS16, RHOBTB3, RNF144A, RSAD1, SEMA3G, SIX3, SLC27A2, SLC2A5, SLCO4A1, SMAD6, SOX4, SP110, SPTLC3, TBC1D9, T…	ABL1, ALK, AURKB, CDK7, CSF1R, FGFR1, FGFR3, FLT1, FLT4, FYN, IGF1R, ITK, KDR, KIT, LCK, LIMK1, LTK, MAP4K4, MAPK8, MAPK9, MET, NEK2, PDGFRA, PDGFRB, PTK2, RET, TAOK1, TNK2	ADRB2, ARHGEF40, BCL11A, BTN3A3, C1orf106, CBFA2T3, CCNA1, CD1D, CD300A, CEBPA, CEBPE, CX3CR1, DKK2, DLX2, DPY19L2P2, ENC1, FANCF, FRMD4B, FUT7, GATA2, IFIH1, IFT74, IKBKE, IRF8, LPCAT4, MAGEF1, MYC, NCF1, NF2, NFE2, NFE2L3, NREP, PDE4A, PDGFA, PEX3, PPP1R16B, PRDM13, PTCH1, PTX3, RGS16, RHOBTB3, RNF144A, RSAD1, SEMA3G, SIX3, SLC27A2, SLC2A5, SLCO4A1, SMAD6, SOX4, SP110, SPTLC3, TBC1D30, TBC1D9, …
ALL	Nilotinib_Kinome Scan:d2	PTK-787_Kinome Scan	8.14565e-15	136.201	1.93081e-12	0.00142305	0.0775989	0.0714732	1.28e-09	6.89638e-08	0.270174	0.894623	0.0763544	dx_k	d2x_k	38	8	0.88634	0.803093	0.951535	0.010443	0.839459	0.0152482	0.196592	0.0116079	dx_k	d2x_k	38	8	ABL1, ABL2, BLK, BRAF, CDC42BPB, CSF1R, DDR1, DDR2, EPHA1, EPHA2, EPHA3, EPHA4, EPHA6, EPHA8, EPHB2, EPHB3, EPHB4, EPHB6, FGR, FRK, HCK, KIT, LCK, LYN, MAP2K5, MAP4K1, MAPK11, MAPK14, MAPK8, NTRK2, NTRK3, PDGFRA, PDGFRB, RET, TEK, TIE1, TNNI3K, ZAK	CSF1R, DDR1, FLT1, FLT4, KDR, KIT, PDGFRA, PDGFRB	ABL1, ABL2, BLK, BRAF, CDC42BPB, CSF1R, DDR1, DDR2, EPHA1, EPHA2, EPHA3, EPHA4, EPHA6, EPHA8, EPHB2, EPHB3, EPHB4, EPHB6, FGR, FRK, HCK, KIT, LCK, LYN, MAP2K5, MAP4K1, MAPK11, MAPK14, MAPK8, NTRK2, NTRK3, PDGFRA, PDGFRB, RET, TEK, TIE1, TNNI3K, ZAK	CSF1R, DDR1, FLT1, FLT4, KDR, KIT, PDGFRA, PDGFRB
ALL	Vandetanib_FDA:d2	Kinome_3297_Roche	9.14493e-15	135.906	2.15369e-12	0.00112867	0.402631	1	9.61883e-09	3.42274e-08	0.444478	0.979404	0.0906072	dx_k	d2x_k	54	2	0.806887	0.820524	1	0.000283901	0.246054	0.0095653	0.0125439	0.094034	dx_k	d2x_k	54	2	ABL1, ABL2, ACVR1, ACVRL1, AXL, BLK, BMPR1B, DDR1, DDR2, EGFR, EPHA1, EPHA5, EPHA6, EPHA8, EPHB1, EPHB2, EPHB4, EPHB6, ERBB3, ERBB4, FGFR1, FGR, FLT1, FLT3, FRK, FYN, GAK, HCK, IRAK4, KDR, KIT, LCK, LTK, LYN, MAP2K5, MAP4K5, MKNK1, PDGFRA, PDGFRB, PLK4, PTK6, RET, RIPK2, RIPK4, RPS6KA1, RPS6KA6, SIK2, SLK, SRC, STK10, STK35, TEK, TYRO3, YES1	KDR, PDGFRB	ABL1, ABL2, ACVR1, ACVRL1, AXL, BLK, BMPR1B, DDR1, DDR2, EGFR, EPHA1, EPHA5, EPHA6, EPHA8, EPHB1, EPHB2, EPHB4, EPHB6, ERBB3, ERBB4, FGFR1, FGR, FLT1, FLT3, FRK, FYN, GAK, HCK, IRAK4, KDR, KIT, LCK, LTK, LYN, MAP2K5, MAP4K5, MKNK1, PDGFRA, PDGFRB, PLK4, PTK6, RET, RIPK2, RIPK4, RPS6KA1, RPS6KA6, SIK2, SLK, SRC, STK10, STK35, TEK, TYRO3, YES1	KDR, PDGFRB
ALL	Vandetanib_FDA:d2	Kinome_403_Roche	9.14493e-15	135.906	2.15369e-12	0.00112867	0.402631	1	9.61883e-09	3.42274e-08	0.444478	0.979404	0.0906072	dx_k	d2x_k	54	2	0.806887	0.820524	1	0.000283901	0.246054	0.0095653	0.0125439	0.094034	dx_k	d2x_k	54	2	ABL1, ABL2, ACVR1, ACVRL1, AXL, BLK, BMPR1B, DDR1, DDR2, EGFR, EPHA1, EPHA5, EPHA6, EPHA8, EPHB1, EPHB2, EPHB4, EPHB6, ERBB3, ERBB4, FGFR1, FGR, FLT1, FLT3, FRK, FYN, GAK, HCK, IRAK4, KDR, KIT, LCK, LTK, LYN, MAP2K5, MAP4K5, MKNK1, PDGFRA, PDGFRB, PLK4, PTK6, RET, RIPK2, RIPK4, RPS6KA1, RPS6KA6, SIK2, SLK, SRC, STK10, STK35, TEK, TYRO3, YES1	KDR, PDGFRB	ABL1, ABL2, ACVR1, ACVRL1, AXL, BLK, BMPR1B, DDR1, DDR2, EGFR, EPHA1, EPHA5, EPHA6, EPHA8, EPHB1, EPHB2, EPHB4, EPHB6, ERBB3, ERBB4, FGFR1, FGR, FLT1, FLT3, FRK, FYN, GAK, HCK, IRAK4, KDR, KIT, LCK, LTK, LYN, MAP2K5, MAP4K5, MKNK1, PDGFRA, PDGFRB, PLK4, PTK6, RET, RIPK2, RIPK4, RPS6KA1, RPS6KA6, SIK2, SLK, SRC, STK10, STK35, TEK, TYRO3, YES1	KDR, PDGFRB
ALL	Gefitinib_FDA:d2	luteolin_MCF7_DOWN	9.26872e-15	135.871	2.17582e-12	0.0255638	0.00450131	0.0159885	7.36013e-07	0.016888	0.0105021	0.594406	0.00132617	dx_k	d3	21	22	0.0041095	0.211969	0.0017746	0.00064111	0.943147	0.152506	0.182686	0.635411	dx_k	d3	21	22	ABL1, CDK7, CHEK2, CSNK1E, EGFR, EPHA6, ERBB3, ERBB4, FLT3, GAK, HIPK4, IRAK1, IRAK4, LCK, LYN, MAP2K5, MKNK1, RIPK2, SBK1, SLK, STK10	ALMS1, ARMCX5, CCNE2, CLASP2, FGFR3, GLCE, GRAMD3, HEXIM1, HSPA2, ID1, INTS6, NFATC1, NUP98, PDZRN3, RAB28, SMEK2, SPC25, SRSF3, SYNCRIP, TPST1, VAV3, ZIC1	ABL1, CDK7, CHEK2, CSNK1E, EGFR, EPHA6, ERBB3, ERBB4, FLT3, GAK, HIPK4, IRAK1, IRAK4, LCK, LYN, MAP2K5, MKNK1, RIPK2, SBK1, SLK, STK10	ALMS1, ARMCX5, CCNE2, CLASP2, FGFR3, GLCE, GRAMD3, HEXIM1, HSPA2, ID1, INTS6, NFATC1, NUP98, PDZRN3, RAB28, SMEK2, SPC25, SRSF3, SYNCRIP, TPST1, VAV3, ZIC1
ALL	Lenvatinib_FDA:d2	thioridazine_HL60_DOWN	9.74338e-15	135.744	2.27992e-12	0.169275	0.094662	0.14965	5.26802e-06	1.87526e-11	0.203623	0.158135	0.730382	dx_k	d3	20	16	0.531721	0.054771	0.164055	0.665825	0.00430139	0.00425524	0.0126429	0.81413	dx_k	d3	20	16	ABL1, EGFR, EPHB2, ERBB4, FGFR1, FGFR2, FGFR3, FGFR4, FGR, FLT4, FRK, KDR, KIT, LCK, MAP4K4, MET, PDGFRA, PDGFRB, PTK6, RET	ALDH5A1, BCL11A, C10orf2, CACNA2D3, CCR2, FPR1, GPD1L, NASP, NOP16, P2RY2, PRTN3, PUS7, SLC29A1, TERT, UNG, URB2	ABL1, EGFR, EPHB2, ERBB4, FGFR1, FGFR2, FGFR3, FGFR4, FGR, FLT4, FRK, KDR, KIT, LCK, MAP4K4, MET, PDGFRA, PDGFRB, PTK6, RET	ALDH5A1, BCL11A, C10orf2, CACNA2D3, CCR2, FPR1, GPD1L, NASP, NOP16, P2RY2, PRTN3, PUS7, SLC29A1, TERT, UNG, URB2
ALL	AZD-9291_LINCS:d2	PP121_Roche	1.00037e-14	135.676	2.33336e-12	7.87138e-06	0.0205068	0.0365491	8.02131e-07	0.000210937	0.736499	0.86552	0.0221746	dx_k	d2x_k	46	2	0.260547	0.996638	0.996691	0.00178765	0.409894	0.00383622	0.00283993	0.118458	dx_k	d2x_k	46	2	AAK1, ALK, BLK, BTK, CAMK2B, CSNK2A1, CSNK2A2, DAPK1, DAPK2, DAPK3, EGFR, EPHB6, ERBB2, ERBB4, FLT3, GAK, HIPK1, HIPK2, HIPK4, HUNK, IGF1R, INSR, INSRR, JAK3, LRRK2, LTK, MAP2K5, MAP4K4, MINK1, MKNK1, MKNK2, MYLK, MYO3B, PDGFRB, PLK1, PLK4, PTK2, PTK6, ROS1, RPS6KA4, STK33, TEC, TNIK, TNK1, TNK2, TXK	KDR, RET	AAK1, ALK, BLK, BTK, CAMK2B, CSNK2A1, CSNK2A2, DAPK1, DAPK2, DAPK3, EGFR, EPHB6, ERBB2, ERBB4, FLT3, GAK, HIPK1, HIPK2, HIPK4, HUNK, IGF1R, INSR, INSRR, JAK3, LRRK2, LTK, MAP2K5, MAP4K4, MINK1, MKNK1, MKNK2, MYLK, MYO3B, PDGFRB, PLK1, PLK4, PTK2, PTK6, ROS1, RPS6KA4, STK33, TEC, TNIK, TNK1, TNK2, TXK	KDR, RET
ALL	Tofacitinib_FDA:d2	PTK-787_Kinome Scan	1.01596e-14	135.637	2.36218e-12	0.0129636	0.125514	0.0367767	1.79303e-08	0.000287187	0.718358	0.477115	0.0763544	dx_k	d2x_k	14	8	0.240235	0.636236	0.690473	7.97123e-06	0.822161	0.000286099	0.190164	0.0116079	dx_k	d2x_k	14	8	DCLK3, JAK1, JAK2, JAK3, LCK, LRRK2, NUAK2, PKN1, ROCK1, ROCK2, RPS6KA2, RPS6KA6, TNK1, TYK2	CSF1R, DDR1, FLT1, FLT4, KDR, KIT, PDGFRA, PDGFRB	DCLK3, JAK1, JAK2, JAK3, LCK, LRRK2, NUAK2, PKN1, ROCK1, ROCK2, RPS6KA2, RPS6KA6, TNK1, TYK2	CSF1R, DDR1, FLT1, FLT4, KDR, KIT, PDGFRA, PDGFRB
ALL	Tofacitinib_FDA:d2	GW410563A_GSK	1.02954e-14	135.603	2.38614e-12	0.00929189	0.474	0.04905	1.26594e-08	4.33947e-05	0.259239	0.477115	0.188845	dx_k	d2x_k	14	7	0.60454	0.763125	0.475134	3.66314e-05	0.967743	0.000296934	0.190164	0.00294542	dx_k	d2x_k	14	7	DCLK3, JAK1, JAK2, JAK3, LCK, LRRK2, NUAK2, PKN1, ROCK1, ROCK2, RPS6KA2, RPS6KA6, TNK1, TYK2	ABL1, EGFR, FLT1, FLT4, KIT, PDGFRA, RET	DCLK3, JAK1, JAK2, JAK3, LCK, LRRK2, NUAK2, PKN1, ROCK1, ROCK2, RPS6KA2, RPS6KA6, TNK1, TYK2	ABL1, EGFR, FLT1, FLT4, KIT, PDGFRA, RET
ALL	Axitinib:d1	deptropine_HL60_UP	1.06907e-14	135.507	2.46772e-12	3.10354e-05	0.0960335	0.0558041	2.84895e-05	2.45831e-06	1.80095e-05	0.0381274	0.624179	dx_k	d3	98	25	0.593662	0.192877	0.182878	0.0527861	0.242913	0.11762	0.0527779	0.451743	dx_k	d3	98	24	AAK1, ABL1, ABL2, ACVR2B, ANKK1, AURKA, AURKB, AURKC, AXL, BLK, BMP2K, BMPR1B, CAMKK1, CAMKK2, CDC42BPB, CDK16, CDKL2, CSF1R, CSK, CSNK2A2, DDR1, DDR2, EGFR, EIF2AK2, EPHB6, FGFR1, FGFR2, FGFR3, FGR, FLT1, FLT3, FLT4, GAK, GRK4, HUNK, IRAK1, ITK, JAK2, JAK3, KDR, KIT, LCK, LRRK2, MAP2K1, MAP2K2, MAP2K5, MAP3K12, MAP3K3, MAP3K4, MAP3K9, MAP4K1, MAP4K2, MAP4K3, MAP4K4, MAP4K5, MAPK10, MAPK8, MERTK,…	AGPAT1, ATF5, BRD4, CKAP4, DCTN1, DUSP8, EVL, FAM114A1, FASN, FOSL2, GATAD2A, GOLGA3, KHSRP, MAP1S, PTOV1, RPRD2, RUNX3, SF3A2, SLC6A8, SMARCA4, SMARCC2, TLN1, WBP2, ZFP36L2, ZNF500	AAK1, ABL1, ABL2, ACVR2B, ANKK1, AURKA, AURKB, AURKC, AXL, BLK, BMP2K, BMPR1B, CAMKK1, CAMKK2, CDC42BPB, CDK16, CDKL2, CSF1R, CSK, CSNK2A2, DDR1, DDR2, EGFR, EIF2AK2, EPHB6, FGFR1, FGFR2, FGFR3, FGR, FLT1, FLT3, FLT4, GAK, GRK4, HUNK, IRAK1, ITK, JAK2, JAK3, KDR, KIT, LCK, LRRK2, MAP2K1, MAP2K2, MAP2K5, MAP3K12, MAP3K3, MAP3K4, MAP3K9, MAP4K1, MAP4K2, MAP4K3, MAP4K4, MAP4K5, MAPK10, MAPK8, MERTK,…	AGPAT1, ATF5, BRD4, CKAP4, DCTN1, DUSP8, EVL, FAM114A1, FASN, FOSL2, GATAD2A, GOLGA3, KHSRP, MAP1S, PTOV1, RPRD2, RUNX3, SF3A2, SMARCA4, SMARCC2, TLN1, WBP2, ZFP36L2, ZNF500
ALL	Nilotinib_Kinome Scan:d2	Linifanib_Roche	1.07149e-14	135.501	2.46772e-12	0.00372892	0.109261	0.181687	6.72971e-10	4.2739e-08	0.244981	0.894623	0.00420392	dx_k	d2x_k	38	5	0.984502	0.814362	0.885501	0.0140614	0.842722	0.0273996	0.196592	0.0424119	dx_k	d2x_k	38	5	ABL1, ABL2, BLK, BRAF, CDC42BPB, CSF1R, DDR1, DDR2, EPHA1, EPHA2, EPHA3, EPHA4, EPHA6, EPHA8, EPHB2, EPHB3, EPHB4, EPHB6, FGR, FRK, HCK, KIT, LCK, LYN, MAP2K5, MAP4K1, MAPK11, MAPK14, MAPK8, NTRK2, NTRK3, PDGFRA, PDGFRB, RET, TEK, TIE1, TNNI3K, ZAK	CDK8, CSF1R, FLT4, KDR, PDGFRB	ABL1, ABL2, BLK, BRAF, CDC42BPB, CSF1R, DDR1, DDR2, EPHA1, EPHA2, EPHA3, EPHA4, EPHA6, EPHA8, EPHB2, EPHB3, EPHB4, EPHB6, FGR, FRK, HCK, KIT, LCK, LYN, MAP2K5, MAP4K1, MAPK11, MAPK14, MAPK8, NTRK2, NTRK3, PDGFRA, PDGFRB, RET, TEK, TIE1, TNNI3K, ZAK	CDK8, CSF1R, FLT4, KDR, PDGFRB
ALL	Lenvatinib_FDA:d2	Kinome_1198_Roche	1.14666e-14	135.328	2.63252e-12	0.201335	0.0837732	0.148067	1.79995e-08	6.0953e-13	0.98937	0.158135	0.81658	dx_k	d2x_k	20	19	0.718647	0.483976	0.894895	0.526944	0.060574	0.0117784	0.0126429	0.793894	dx_k	d2x_k	20	19	ABL1, EGFR, EPHB2, ERBB4, FGFR1, FGFR2, FGFR3, FGFR4, FGR, FLT4, FRK, KDR, KIT, LCK, MAP4K4, MET, PDGFRA, PDGFRB, PTK6, RET	AURKA, AURKB, AXL, CDK2, CDK5, CSNK2A1, FLT3, FLT4, ITK, JAK2, JAK3, MAPK8, MAPK9, NEK4, NTRK3, PTK2B, RET, SYK, TYK2	ABL1, EGFR, EPHB2, ERBB4, FGFR1, FGFR2, FGFR3, FGFR4, FGR, FLT4, FRK, KDR, KIT, LCK, MAP4K4, MET, PDGFRA, PDGFRB, PTK6, RET	AURKA, AURKB, AXL, CDK2, CDK5, CSNK2A1, FLT3, FLT4, ITK, JAK2, JAK3, MAPK8, MAPK9, NEK4, NTRK3, PTK2B, RET, SYK, TYK2
ALL	CTLA-4	PTK-787_Kinome Scan	1.15622e-14	135.306	2.63869e-12	0.696985	0.237115	0.339603	8.21161e-14	3.27543e-05	0.206227	0.82183	0.0763544	immuno	d2x_k	3	8	0.507922	0.884002	0.576998	0.000368607	0.447631	0.0412223	0.103988	0.0116079	immuno	d2x_k	3	8	CD80, CD86, CTLA4	CSF1R, DDR1, FLT1, FLT4, KDR, KIT, PDGFRA, PDGFRB	CD80, CD86, CTLA4	CSF1R, DDR1, FLT1, FLT4, KDR, KIT, PDGFRA, PDGFRB
ALL	Nintedanib_FDA:d2	HG-5-88-01_LINCS	1.15658e-14	135.306	2.63869e-12	0.0108965	0.408227	0.439395	0.000127157	3.41617e-06	0.117724	0.0617143	0.00525159	dx_k	d2x_k	154	44	0.428096	0.000843141	0.00380245	0.00259241	0.116301	0.0352899	0.238	0.0369211	dx_k	d2x_k	154	44	AAK1, ABL1, ACVR1, ALK, AURKB, AURKC, AXL, BLK, BMP2K, BMPR2, BTK, CAMK1G, CAMKK1, CAMKK2, CDK14, CDK16, CDK17, CDK18, CDK4, CDK7, CHEK1, CLK1, CLK2, CLK4, CSF1R, CSNK1E, CSNK2A2, DCLK1, DCLK3, DDR1, DDR2, EPHA6, EPHB1, EPHB6, FER, FGFR1, FGFR2, FGFR3, FGR, FLT1, FLT3, FLT4, FYN, GRK1, GRK4, GSK3A, GSK3B, HIPK2, HIPK3, IGF1R, IKBKE, INSR, INSRR, IRAK1, IRAK4, ITK, JAK1, JAK2, JAK3, KDR, KIT, LATS…	ABL1, ADCK3, ADCK4, ALK, AXL, CAMKK2, CHEK2, CLK1, CLK2, CLK3, CLK4, EGFR, EPHA1, EPHA7, ERBB4, FER, FES, FLT3, FRK, GAK, IGF1R, INSR, INSRR, LCK, LTK, MAPK8, MKNK2, MYLK, MYO3A, PHKG1, PHKG2, PLK4, PTK2, PTK2B, PTK6, ROS1, RPS6KA6, SLK, SRMS, STK32B, STK33, TNK1, TNK2, TTK	AAK1, ABL1, ACVR1, ALK, AURKB, AURKC, AXL, BLK, BMP2K, BMPR2, BTK, CAMK1G, CAMKK1, CAMKK2, CDK14, CDK16, CDK17, CDK18, CDK4, CDK7, CHEK1, CLK1, CLK2, CLK4, CSF1R, CSNK1E, CSNK2A2, DCLK1, DCLK3, DDR1, DDR2, EPHA6, EPHB1, EPHB6, FER, FGFR1, FGFR2, FGFR3, FGR, FLT1, FLT3, FLT4, FYN, GRK1, GRK4, GSK3A, GSK3B, HIPK2, HIPK3, IGF1R, IKBKE, INSR, INSRR, IRAK1, IRAK4, ITK, JAK1, JAK2, JAK3, KDR, KIT, LATS…	ABL1, ADCK3, ADCK4, ALK, AXL, CAMKK2, CHEK2, CLK1, CLK2, CLK3, CLK4, EGFR, EPHA1, EPHA7, ERBB4, FER, FES, FLT3, FRK, GAK, IGF1R, INSR, INSRR, LCK, LTK, MAPK8, MKNK2, MYLK, MYO3A, PHKG1, PHKG2, PLK4, PTK2, PTK2B, PTK6, ROS1, RPS6KA6, SLK, SRMS, STK32B, STK33, TNK1, TNK2, TTK
ALL	CTLA-4	BMS-540215_Kinome Scan	1.17669e-14	135.262	2.67621e-12	0.893599	0.0314342	0.814094	1.68425e-12	0.00017442	0.3716	0.82183	0.0501618	immuno	d2x_k	3	21	0.658124	0.298065	0.142976	0.000270652	0.303594	0.0203841	0.103988	0.00845306	immuno	d2x_k	3	21	CD80, CD86, CTLA4	ABL1, DDR1, EPHA6, FGFR1, FGFR2, FGFR3, FGFR4, FLT1, FLT4, KDR, KIT, MAP4K4, MINK1, PDGFRA, PDGFRB, RET, SLK, STK10, STK35, TEK, TNIK	CD80, CD86, CTLA4	ABL1, DDR1, EPHA6, FGFR1, FGFR2, FGFR3, FGFR4, FLT1, FLT4, KDR, KIT, MAP4K4, MINK1, PDGFRA, PDGFRB, RET, SLK, STK10, STK35, TEK, TNIK
ALL	Lenvatinib_FDA:d2	tamoxifen	1.21943e-14	135.17	2.76481e-12	0.0345029	0.00795909	0.0255158	1.86945e-06	1.73191e-08	0.187897	0.158135	0.0260852	dx_k	d1x	20	66	0.480501	0.217723	0.461901	0.0375595	0.818206	0.0180528	0.0126429	0.0746302	dx_k	d1x	20	68	ABL1, EGFR, EPHB2, ERBB4, FGFR1, FGFR2, FGFR3, FGFR4, FGR, FLT4, FRK, KDR, KIT, LCK, MAP4K4, MET, PDGFRA, PDGFRB, PTK6, RET	ADORA1, ADORA2A, ADORA3, ADRA1D, ADRA2A, ADRA2B, ADRB1, ADRB3, ATXN2, BAZ2B, BDKRB2, CHRM1, CHRM2, CHRM3, CHRM4, CHRM5, CYP19A1, CYP1A2, CYP2C9, CYP3A4, DHCR7, DRD1, DRD2, DRD3, DRD4, EBPL, EGFR, EHMT2, ERBB2, ESR1, ESR2, ESRRA, FYN, GMNN, HRH2, HTR2A, HTR2B, HTR2C, HTR6, IDH1, KCNH2, KCNQ1, KDM4A, LCK, MC3R, MC4R, MC5R, MLLT3, OPRD1, OPRK1, OPRM1, PLD1, PLD2, PPARD, PPP3CA, PTGS1, SLC6A2, SLC6A3…	ABL1, EGFR, EPHB2, ERBB4, FGFR1, FGFR2, FGFR3, FGFR4, FGR, FLT4, FRK, KDR, KIT, LCK, MAP4K4, MET, PDGFRA, PDGFRB, PTK6, RET	ADORA1, ADORA2A, ADORA3, ADRA1D, ADRA2A, ADRA2B, ADRB1, ADRB3, ATXN2, BAZ2B, BDKRB2, CBX1, CHRM1, CHRM2, CHRM3, CHRM4, CHRM5, CYP19A1, CYP1A2, CYP2C9, CYP3A4, DHCR7, DRD1, DRD2, DRD3, DRD4, EBPL, EGFR, EHMT2, ERBB2, ESR1, ESR2, ESRRA, FYN, GMNN, HRH2, HTR2A, HTR2B, HTR2C, HTR6, IDH1, KCNH2, KCNQ1, KDM4A, LCK, MC3R, MC4R, MC5R, MLLT3, OPRD1, OPRK1, OPRM1, PLD1, PLD2, PPARD, PPP3CA, PTGS1, SIGMAR1,…
ALL	PD1_PDL1	Kinome_502_Roche	1.26817e-14	135.07	2.86641e-12	0.151521	0.128131	0.584545	5.05945e-12	0.0116851	0.977238	0.340501	0.418863	immuno	d2x_k	5	4	0.00549367	0.856341	0.0934943	1.47873e-05	0.345317	0.0098153	0.422834	0.00536487	immuno	d2x_k	5	4	CD274, HLA.DRA, HLA.DRB1, HLA.DRB5, PDCD1	ABL1, FGFR3, FLT1, KDR	CD274, HLA.DRA, HLA.DRB1, HLA.DRB5, PDCD1	ABL1, FGFR3, FLT1, KDR
ALL	Gefitinib_FDA:d2	ISOSORBIDE DINITRATE	1.34637e-14	134.917	2.95198e-12	0.0064296	0.0568338	0.00663634	8.1054e-10	0.000587571	0.0707865	0.594406	0.865135	dx_k	d1x	21	3	0.488755	0.885241	0.504886	0.00331585	0.129402	0.00185407	0.182686	0.00378232	dx_k	d1x	21	4	ABL1, CDK7, CHEK2, CSNK1E, EGFR, EPHA6, ERBB3, ERBB4, FLT3, GAK, HIPK4, IRAK1, IRAK4, LCK, LYN, MAP2K5, MKNK1, RIPK2, SBK1, SLK, STK10	GUCY1A2, GUCY1A3, GUCY1B3	ABL1, CDK7, CHEK2, CSNK1E, EGFR, EPHA6, ERBB3, ERBB4, FLT3, GAK, HIPK4, IRAK1, IRAK4, LCK, LYN, MAP2K5, MKNK1, RIPK2, SBK1, SLK, STK10	GUCY1A2, GUCY1A3, GUCY1B2, GUCY1B3
ALL	Gefitinib_FDA:d2	ISOSORBIDE MONONITRATE	1.34637e-14	134.917	2.95198e-12	0.0064296	0.0568338	0.00663634	8.1054e-10	0.000587571	0.0707865	0.594406	0.865135	dx_k	d1x	21	3	0.488755	0.885241	0.504886	0.00331585	0.129402	0.00185407	0.182686	0.00378232	dx_k	d1x	21	4	ABL1, CDK7, CHEK2, CSNK1E, EGFR, EPHA6, ERBB3, ERBB4, FLT3, GAK, HIPK4, IRAK1, IRAK4, LCK, LYN, MAP2K5, MKNK1, RIPK2, SBK1, SLK, STK10	GUCY1A2, GUCY1A3, GUCY1B3	ABL1, CDK7, CHEK2, CSNK1E, EGFR, EPHA6, ERBB3, ERBB4, FLT3, GAK, HIPK4, IRAK1, IRAK4, LCK, LYN, MAP2K5, MKNK1, RIPK2, SBK1, SLK, STK10	GUCY1A2, GUCY1A3, GUCY1B2, GUCY1B3
ALL	Gefitinib_FDA:d2	nitric oxide	1.34637e-14	134.917	2.95198e-12	0.0064296	0.0568338	0.00663634	8.1054e-10	0.000587571	0.0707865	0.594406	0.865135	dx_k	d1x	21	3	0.488755	0.885241	0.504886	0.00331585	0.129402	0.00185407	0.182686	0.00378232	dx_k	d1x	21	4	ABL1, CDK7, CHEK2, CSNK1E, EGFR, EPHA6, ERBB3, ERBB4, FLT3, GAK, HIPK4, IRAK1, IRAK4, LCK, LYN, MAP2K5, MKNK1, RIPK2, SBK1, SLK, STK10	GUCY1A2, GUCY1A3, GUCY1B3	ABL1, CDK7, CHEK2, CSNK1E, EGFR, EPHA6, ERBB3, ERBB4, FLT3, GAK, HIPK4, IRAK1, IRAK4, LCK, LYN, MAP2K5, MKNK1, RIPK2, SBK1, SLK, STK10	GUCY1A2, GUCY1A3, GUCY1B2, GUCY1B3
ALL	Gefitinib_FDA:d2	nitroglycerin	1.34637e-14	134.917	2.95198e-12	0.0064296	0.0568338	0.00663634	8.1054e-10	0.000587571	0.0707865	0.594406	0.865135	dx_k	d1x	21	3	0.488755	0.885241	0.504886	0.00331585	0.129402	0.00185407	0.182686	0.00378232	dx_k	d1x	21	4	ABL1, CDK7, CHEK2, CSNK1E, EGFR, EPHA6, ERBB3, ERBB4, FLT3, GAK, HIPK4, IRAK1, IRAK4, LCK, LYN, MAP2K5, MKNK1, RIPK2, SBK1, SLK, STK10	GUCY1A2, GUCY1A3, GUCY1B3	ABL1, CDK7, CHEK2, CSNK1E, EGFR, EPHA6, ERBB3, ERBB4, FLT3, GAK, HIPK4, IRAK1, IRAK4, LCK, LYN, MAP2K5, MKNK1, RIPK2, SBK1, SLK, STK10	GUCY1A2, GUCY1A3, GUCY1B2, GUCY1B3
ALL	Tofacitinib_FDA:d2	0316684-0000_PC3_UP	1.34756e-14	134.915	2.95198e-12	0.0535796	1.2163e-06	1	7.69691e-07	0.00353379	0.102259	0.477115	0.65166	dx_k	d3	14	1	0.197481	0.0709141	0.994517	9.62662e-07	0.0378759	0.0138497	0.190164	0.67053	dx_k	d3	14	1	DCLK3, JAK1, JAK2, JAK3, LCK, LRRK2, NUAK2, PKN1, ROCK1, ROCK2, RPS6KA2, RPS6KA6, TNK1, TYK2	FABP4	DCLK3, JAK1, JAK2, JAK3, LCK, LRRK2, NUAK2, PKN1, ROCK1, ROCK2, RPS6KA2, RPS6KA6, TNK1, TYK2	FABP4
ALL	Tofacitinib_FDA:d2	PF-00875133-00_PC3_UP	1.34756e-14	134.915	2.95198e-12	0.0535796	1.2163e-06	1	7.69691e-07	0.00353379	0.102259	0.477115	0.65166	dx_k	d3	14	1	0.197481	0.0709141	0.994517	9.62662e-07	0.0378759	0.0138497	0.190164	0.67053	dx_k	d3	14	1	DCLK3, JAK1, JAK2, JAK3, LCK, LRRK2, NUAK2, PKN1, ROCK1, ROCK2, RPS6KA2, RPS6KA6, TNK1, TYK2	FABP4	DCLK3, JAK1, JAK2, JAK3, LCK, LRRK2, NUAK2, PKN1, ROCK1, ROCK2, RPS6KA2, RPS6KA6, TNK1, TYK2	FABP4
ALL	Cabozantinib_FDA:d2	ISOSORBIDE DINITRATE	1.35003e-14	134.91	2.95198e-12	7.06821e-06	0.990409	0.990197	1.54783e-06	0.000601016	0.920355	0.781485	0.865135	dx_k	d1x	50	3	0.210688	0.000910444	0.000601344	0.0506775	0.105677	0.00622019	0.0868702	0.00378232	dx_k	d1x	50	4	AURKB, AURKC, AXL, BLK, BTK, DDR1, DDR2, EPHA2, EPHA3, EPHA4, EPHA5, EPHA6, EPHA7, EPHA8, EPHB1, EPHB2, EPHB4, FER, FGR, FLT1, FLT3, FLT4, FRK, FYN, HCK, HIPK4, KDR, KIT, LCK, LYN, MERTK, MET, MKNK2, MST1R, MUSK, NTRK1, NTRK2, NTRK3, PDGFRA, PTK2B, PTK6, RET, ROS1, SRC, SRMS, STK10, TEK, TNK1, TYRO3, YES1	GUCY1A2, GUCY1A3, GUCY1B3	AURKB, AURKC, AXL, BLK, BTK, DDR1, DDR2, EPHA2, EPHA3, EPHA4, EPHA5, EPHA6, EPHA7, EPHA8, EPHB1, EPHB2, EPHB4, FER, FGR, FLT1, FLT3, FLT4, FRK, FYN, HCK, HIPK4, KDR, KIT, LCK, LYN, MERTK, MET, MKNK2, MST1R, MUSK, NTRK1, NTRK2, NTRK3, PDGFRA, PTK2B, PTK6, RET, ROS1, SRC, SRMS, STK10, TEK, TNK1, TYRO3, YES1	GUCY1A2, GUCY1A3, GUCY1B2, GUCY1B3
ALL	Cabozantinib_FDA:d2	ISOSORBIDE MONONITRATE	1.35003e-14	134.91	2.95198e-12	7.06821e-06	0.990409	0.990197	1.54783e-06	0.000601016	0.920355	0.781485	0.865135	dx_k	d1x	50	3	0.210688	0.000910444	0.000601344	0.0506775	0.105677	0.00622019	0.0868702	0.00378232	dx_k	d1x	50	4	AURKB, AURKC, AXL, BLK, BTK, DDR1, DDR2, EPHA2, EPHA3, EPHA4, EPHA5, EPHA6, EPHA7, EPHA8, EPHB1, EPHB2, EPHB4, FER, FGR, FLT1, FLT3, FLT4, FRK, FYN, HCK, HIPK4, KDR, KIT, LCK, LYN, MERTK, MET, MKNK2, MST1R, MUSK, NTRK1, NTRK2, NTRK3, PDGFRA, PTK2B, PTK6, RET, ROS1, SRC, SRMS, STK10, TEK, TNK1, TYRO3, YES1	GUCY1A2, GUCY1A3, GUCY1B3	AURKB, AURKC, AXL, BLK, BTK, DDR1, DDR2, EPHA2, EPHA3, EPHA4, EPHA5, EPHA6, EPHA7, EPHA8, EPHB1, EPHB2, EPHB4, FER, FGR, FLT1, FLT3, FLT4, FRK, FYN, HCK, HIPK4, KDR, KIT, LCK, LYN, MERTK, MET, MKNK2, MST1R, MUSK, NTRK1, NTRK2, NTRK3, PDGFRA, PTK2B, PTK6, RET, ROS1, SRC, SRMS, STK10, TEK, TNK1, TYRO3, YES1	GUCY1A2, GUCY1A3, GUCY1B2, GUCY1B3
ALL	Cabozantinib_FDA:d2	nitric oxide	1.35003e-14	134.91	2.95198e-12	7.06821e-06	0.990409	0.990197	1.54783e-06	0.000601016	0.920355	0.781485	0.865135	dx_k	d1x	50	3	0.210688	0.000910444	0.000601344	0.0506775	0.105677	0.00622019	0.0868702	0.00378232	dx_k	d1x	50	4	AURKB, AURKC, AXL, BLK, BTK, DDR1, DDR2, EPHA2, EPHA3, EPHA4, EPHA5, EPHA6, EPHA7, EPHA8, EPHB1, EPHB2, EPHB4, FER, FGR, FLT1, FLT3, FLT4, FRK, FYN, HCK, HIPK4, KDR, KIT, LCK, LYN, MERTK, MET, MKNK2, MST1R, MUSK, NTRK1, NTRK2, NTRK3, PDGFRA, PTK2B, PTK6, RET, ROS1, SRC, SRMS, STK10, TEK, TNK1, TYRO3, YES1	GUCY1A2, GUCY1A3, GUCY1B3	AURKB, AURKC, AXL, BLK, BTK, DDR1, DDR2, EPHA2, EPHA3, EPHA4, EPHA5, EPHA6, EPHA7, EPHA8, EPHB1, EPHB2, EPHB4, FER, FGR, FLT1, FLT3, FLT4, FRK, FYN, HCK, HIPK4, KDR, KIT, LCK, LYN, MERTK, MET, MKNK2, MST1R, MUSK, NTRK1, NTRK2, NTRK3, PDGFRA, PTK2B, PTK6, RET, ROS1, SRC, SRMS, STK10, TEK, TNK1, TYRO3, YES1	GUCY1A2, GUCY1A3, GUCY1B2, GUCY1B3
ALL	Cabozantinib_FDA:d2	nitroglycerin	1.35003e-14	134.91	2.95198e-12	7.06821e-06	0.990409	0.990197	1.54783e-06	0.000601016	0.920355	0.781485	0.865135	dx_k	d1x	50	3	0.210688	0.000910444	0.000601344	0.0506775	0.105677	0.00622019	0.0868702	0.00378232	dx_k	d1x	50	4	AURKB, AURKC, AXL, BLK, BTK, DDR1, DDR2, EPHA2, EPHA3, EPHA4, EPHA5, EPHA6, EPHA7, EPHA8, EPHB1, EPHB2, EPHB4, FER, FGR, FLT1, FLT3, FLT4, FRK, FYN, HCK, HIPK4, KDR, KIT, LCK, LYN, MERTK, MET, MKNK2, MST1R, MUSK, NTRK1, NTRK2, NTRK3, PDGFRA, PTK2B, PTK6, RET, ROS1, SRC, SRMS, STK10, TEK, TNK1, TYRO3, YES1	GUCY1A2, GUCY1A3, GUCY1B3	AURKB, AURKC, AXL, BLK, BTK, DDR1, DDR2, EPHA2, EPHA3, EPHA4, EPHA5, EPHA6, EPHA7, EPHA8, EPHB1, EPHB2, EPHB4, FER, FGR, FLT1, FLT3, FLT4, FRK, FYN, HCK, HIPK4, KDR, KIT, LCK, LYN, MERTK, MET, MKNK2, MST1R, MUSK, NTRK1, NTRK2, NTRK3, PDGFRA, PTK2B, PTK6, RET, ROS1, SRC, SRMS, STK10, TEK, TNK1, TYRO3, YES1	GUCY1A2, GUCY1A3, GUCY1B2, GUCY1B3
ALL	Sunitinib_RBC:d2	AC220_Kinome Scan	1.3505e-14	134.909	2.95198e-12	0.362531	0.0252553	0.104938	7.47773e-09	9.80592e-06	0.716668	0.00884556	0.455357	dx_k	d2x_k	23	18	0.0953829	0.178319	0.100348	0.00480133	0.377059	0.0165576	0.115475	0.0042183	dx_k	d2x_k	23	18	CAMK2A, CAMK2D, CHEK2, CLK2, CSF1R, FLT3, KIT, LCK, LRRK2, MAP4K4, MAP4K5, MELK, MINK1, MYLK2, NTRK1, NTRK2, NTRK3, NUAK1, PDGFRA, PHKG1, RET, STK4, YES1	CSF1R, DDR1, FLT1, FLT3, FLT4, HIPK4, KDR, KIT, MAP4K5, MAPK15, MUSK, MYLK, NTRK2, NTRK3, PDGFRA, PDGFRB, RET, RIPK1	CAMK2A, CAMK2D, CHEK2, CLK2, CSF1R, FLT3, KIT, LCK, LRRK2, MAP4K4, MAP4K5, MELK, MINK1, MYLK2, NTRK1, NTRK2, NTRK3, NUAK1, PDGFRA, PHKG1, RET, STK4, YES1	CSF1R, DDR1, FLT1, FLT3, FLT4, HIPK4, KDR, KIT, MAP4K5, MAPK15, MUSK, MYLK, NTRK2, NTRK3, PDGFRA, PDGFRB, RET, RIPK1
ALL	Vandetanib_FDA:d2	GW440139A_GSK	1.36379e-14	134.884	2.97212e-12	0.00933141	0.452464	0.557511	2.45729e-10	1.77285e-08	0.505509	0.979404	0.240731	dx_k	d2x_k	54	19	0.372338	0.648321	0.931099	0.0188206	0.468588	0.0153211	0.0125439	0.0110226	dx_k	d2x_k	54	19	ABL1, ABL2, ACVR1, ACVRL1, AXL, BLK, BMPR1B, DDR1, DDR2, EGFR, EPHA1, EPHA5, EPHA6, EPHA8, EPHB1, EPHB2, EPHB4, EPHB6, ERBB3, ERBB4, FGFR1, FGR, FLT1, FLT3, FRK, FYN, GAK, HCK, IRAK4, KDR, KIT, LCK, LTK, LYN, MAP2K5, MAP4K5, MKNK1, PDGFRA, PDGFRB, PLK4, PTK6, RET, RIPK2, RIPK4, RPS6KA1, RPS6KA6, SIK2, SLK, SRC, STK10, STK35, TEK, TYRO3, YES1	ABL1, ABL2, EGFR, EPHA3, EPHA4, EPHB2, EPHB4, FLT1, FLT4, FYN, HCK, KDR, LYN, PDGFRA, PDGFRB, PTK6, RET, SRC, YES1	ABL1, ABL2, ACVR1, ACVRL1, AXL, BLK, BMPR1B, DDR1, DDR2, EGFR, EPHA1, EPHA5, EPHA6, EPHA8, EPHB1, EPHB2, EPHB4, EPHB6, ERBB3, ERBB4, FGFR1, FGR, FLT1, FLT3, FRK, FYN, GAK, HCK, IRAK4, KDR, KIT, LCK, LTK, LYN, MAP2K5, MAP4K5, MKNK1, PDGFRA, PDGFRB, PLK4, PTK6, RET, RIPK2, RIPK4, RPS6KA1, RPS6KA6, SIK2, SLK, SRC, STK10, STK35, TEK, TYRO3, YES1	ABL1, ABL2, EGFR, EPHA3, EPHA4, EPHB2, EPHB4, FLT1, FLT4, FYN, HCK, KDR, LYN, PDGFRA, PDGFRB, PTK6, RET, SRC, YES1
ALL	Crizotinib_Kinome Scan:d2	Met Kinase Inhibitor_RBC	1.4147e-14	134.79	3.0739e-12	9.20817e-05	0.227911	0.12847	1.41894e-06	1.46885e-05	0.00160752	0.112615	0.577098	dx_k	d2x_k	99	9	0.468291	0.148823	1	0.0051841	0.246784	0.720653	0.0168072	0.000848347	dx_k	d2x_k	98	9	ABL1, ABL2, ACVR1, ACVR1B, ALK, ANKK1, AURKA, AURKB, AXL, BLK, BMP2K, BMPR1B, CASK, CDK11A, CDK11B, CDK7, CSF1R, DCLK1, DCLK2, DDR1, DSTYK, EPHA1, EPHA2, EPHA3, EPHA4, EPHA5, EPHA6, EPHA7, EPHA8, EPHB1, EPHB4, EPHB6, FER, FES, FGR, FLT3, IGF1R, IKBKE, INSR, INSRR, IRAK1, IRAK3, JAK1, JAK2, JAK3, KIT, LCK, LIMK1, LIMK2, LTK, LYN, MAP3K12, MAP3K13, MAP3K2, MAP3K3, MAP4K1, MAP4K2, MAP4K3, MAP4K5, MA…	CLK2, LRRK2, MAP4K5, MET, NTRK1, NTRK3, SLK, STK10, ULK1	ABL1, ABL2, ACVR1, ACVR1B, ALK, ANKK1, AURKA, AURKB, AXL, BLK, BMP2K, BMPR1B, CASK, CDK11A, CDK7, CSF1R, DCLK1, DCLK2, DDR1, DSTYK, EPHA1, EPHA2, EPHA3, EPHA4, EPHA5, EPHA6, EPHA7, EPHA8, EPHB1, EPHB4, EPHB6, FER, FES, FGR, FLT3, IGF1R, IKBKE, INSR, INSRR, IRAK1, IRAK3, JAK1, JAK2, JAK3, KIT, LCK, LIMK1, LIMK2, LTK, LYN, MAP3K12, MAP3K13, MAP3K2, MAP3K3, MAP4K1, MAP4K2, MAP4K3, MAP4K5, MAPK7, MER…	CLK2, LRRK2, MAP4K5, MET, NTRK1, NTRK3, SLK, STK10, ULK1
ALL	PD1_PDL1	cefalotin_HL60_DOWN	1.42485e-14	134.772	3.08676e-12	0.171864	0.0821423	0.288328	6.40553e-12	0.406408	0.246793	0.340501	4.76462e-05	immuno	d3	5	59	0.180972	0.696599	0.989829	7.40829e-07	0.0855461	0.198658	0.422834	0.192595	immuno	d3	5	61	CD274, HLA.DRA, HLA.DRB1, HLA.DRB5, PDCD1	ADRBK1, AMD1, ANXA4, AP3B1, ATP13A1, BAG2, BMI1, CALU, CDK9, CLPTM1, COMMD10, COMMD3.BMI1, DDX19A, DDX31, DDX3X, ECT2, GGA2, GLOD4, ILF3, KPNA1, KRIT1, LACTB2, MARCH7, MAT2A, MBNL1, METTL13, MIA3, MINA, NADK, NOTCH2, NRAS, OPA1, PNO1, PRPF4B, PRR3, PWP2, QTRT1, RHOT2, SLC25A38, SLC39A6, SMARCA4, SPTLC1, TCF4, TCFL5, TPD52, TRMT2B, TSEN2, TSN, TTC37, TUBGCP4, UBE2L3, UBE3A, VAMP3, VPS54, XPO7, ZCC…	CD274, HLA.DRA, HLA.DRB1, HLA.DRB5, PDCD1	ADRBK1, AMD1, ANXA4, AP3B1, ATP13A1, BAG2, BMI1, CALU, CDK9, CLPTM1, COMMD10, COMMD3.BMI1, DDX19A, DDX31, DDX3X, DPH3P1, ECT2, GGA2, GLOD4, GMCL1, ILF3, KPNA1, KRIT1, LACTB2, LSM5, MARCH7, MAT2A, MBNL1, METTL13, MIA3, MINA, NADK, NOTCH2, NRAS, OPA1, PNO1, PRPF4B, PRR3, PWP2, QTRT1, RHOT2, SLC25A38, SLC39A6, SMARCA4, SPTLC1, TCF4, TCFL5, TPD52, TRMT2B, TSEN2, TTC37, TUBGCP4, UBE2L3, UBE3A, VAMP3, …
ALL	Afatinib:d1	PTK-787_Kinome Scan	1.43597e-14	134.752	3.10166e-12	0.000561492	0.148456	0.0780831	8.76216e-09	8.39088e-05	0.831535	0.0761035	0.0763544	dx_k	d2x_k	38	8	0.869377	0.620558	0.775433	0.000268141	0.929563	0.00647701	0.0302419	0.0116079	dx_k	d2x_k	38	8	ABL1, AXL, BLK, CIT, CSNK1E, DYRK1A, DYRK1B, DYRK2, EGFR, EPHA6, EPHB6, ERBB2, ERBB3, ERBB4, FLT3, FRK, GAK, HCK, HIPK4, IRAK1, LCK, MAP2K5, MAPK10, MAPK14, MAPK9, MET, MKNK1, MKNK2, PHKG1, PHKG2, RIPK2, RPS6KA6, SBK1, SLK, SRC, STK10, STK17A, TXK	CSF1R, DDR1, FLT1, FLT4, KDR, KIT, PDGFRA, PDGFRB	ABL1, AXL, BLK, CIT, CSNK1E, DYRK1A, DYRK1B, DYRK2, EGFR, EPHA6, EPHB6, ERBB2, ERBB3, ERBB4, FLT3, FRK, GAK, HCK, HIPK4, IRAK1, LCK, MAP2K5, MAPK10, MAPK14, MAPK9, MET, MKNK1, MKNK2, PHKG1, PHKG2, RIPK2, RPS6KA6, SBK1, SLK, SRC, STK10, STK17A, TXK	CSF1R, DDR1, FLT1, FLT4, KDR, KIT, PDGFRA, PDGFRB
ALL	KIR	warfarin	1.47093e-14	134.691	3.16779e-12	0.99607	0.0789341	0.662749	3.14472e-09	0.0535894	0.0852339	0.722078	1.27334e-07	immuno	d1x	6	3	0.48555	0.659818	0.368925	6.39016e-05	0.34973	0.42281	0.849473	8.6592e-05	immuno	d1x	7	3	KIR2DL1, KIR2DL3, KIR2DL4, KIR3DL1, KIR3DL2, KIR3DL3	ALB, PPARG, TP53	KIR2DL1, KIR2DL3, KIR2DL4, KIR2DS4, KIR3DL1, KIR3DL2, KIR3DL3	ALB, PPARG, TP53
ALL	AZD-9291_LINCS:d2	lamotrigine	1.48335e-14	134.669	3.18514e-12	0.00170555	0.0158427	0.074194	1.28403e-05	0.0135749	0.352639	0.86552	0.234544	dx_k	d1x	46	16	0.00461245	0.606536	0.0336286	4.98701e-05	0.00163318	0.169637	0.00283993	0.061885	dx_k	d1x	46	16	AAK1, ALK, BLK, BTK, CAMK2B, CSNK2A1, CSNK2A2, DAPK1, DAPK2, DAPK3, EGFR, EPHB6, ERBB2, ERBB4, FLT3, GAK, HIPK1, HIPK2, HIPK4, HUNK, IGF1R, INSR, INSRR, JAK3, LRRK2, LTK, MAP2K5, MAP4K4, MINK1, MKNK1, MKNK2, MYLK, MYO3B, PDGFRB, PLK1, PLK4, PTK2, PTK6, ROS1, RPS6KA4, STK33, TEC, TNIK, TNK1, TNK2, TXK	AQP4, CYP1A2, CYP2C19, CYP2C9, CYP2D6, CYP3A4, SCN10A, SCN11A, SCN1A, SCN2A, SCN3A, SCN4A, SCN5A, SCN7A, SCN8A, SCN9A	AAK1, ALK, BLK, BTK, CAMK2B, CSNK2A1, CSNK2A2, DAPK1, DAPK2, DAPK3, EGFR, EPHB6, ERBB2, ERBB4, FLT3, GAK, HIPK1, HIPK2, HIPK4, HUNK, IGF1R, INSR, INSRR, JAK3, LRRK2, LTK, MAP2K5, MAP4K4, MINK1, MKNK1, MKNK2, MYLK, MYO3B, PDGFRB, PLK1, PLK4, PTK2, PTK6, ROS1, RPS6KA4, STK33, TEC, TNIK, TNK1, TNK2, TXK	AQP4, CYP1A2, CYP2C19, CYP2C9, CYP2D6, CYP3A4, SCN10A, SCN11A, SCN1A, SCN2A, SCN3A, SCN4A, SCN5A, SCN7A, SCN8A, SCN9A
ALL	LAG3	sulfathiazole_PC3_UP	1.49614e-14	134.647	3.20318e-12	0.678127	0.521935	1	8.2351e-14	0.000551548	0.283117	0.936733	0.000417855	immuno	d3	1	4	0.303756	0.730469	0.539826	0.000103158	0.13903	0.0434263	0.237489	0.183058	immuno	d3	1	3	LAG3	ADK, EID1, KTN1, UTP18	LAG3	ADK, KTN1, UTP18
ALL	AZD-9291_LINCS:d2	glimepiride	1.5084e-14	134.626	3.21999e-12	3.25495e-06	0.0196326	0.0106763	0.00189255	0.345771	0.36439	0.86552	0.684028	dx_k	d1x	46	4	0.0671212	0.384223	0.103937	1.56471e-05	7.44397e-05	0.558085	0.00283993	0.0122503	dx_k	d1x	46	4	AAK1, ALK, BLK, BTK, CAMK2B, CSNK2A1, CSNK2A2, DAPK1, DAPK2, DAPK3, EGFR, EPHB6, ERBB2, ERBB4, FLT3, GAK, HIPK1, HIPK2, HIPK4, HUNK, IGF1R, INSR, INSRR, JAK3, LRRK2, LTK, MAP2K5, MAP4K4, MINK1, MKNK1, MKNK2, MYLK, MYO3B, PDGFRB, PLK1, PLK4, PTK2, PTK6, ROS1, RPS6KA4, STK33, TEC, TNIK, TNK1, TNK2, TXK	ABCC8, CYP2C9, KCNJ11, PPARG	AAK1, ALK, BLK, BTK, CAMK2B, CSNK2A1, CSNK2A2, DAPK1, DAPK2, DAPK3, EGFR, EPHB6, ERBB2, ERBB4, FLT3, GAK, HIPK1, HIPK2, HIPK4, HUNK, IGF1R, INSR, INSRR, JAK3, LRRK2, LTK, MAP2K5, MAP4K4, MINK1, MKNK1, MKNK2, MYLK, MYO3B, PDGFRB, PLK1, PLK4, PTK2, PTK6, ROS1, RPS6KA4, STK33, TEC, TNIK, TNK1, TNK2, TXK	ABCC8, CYP2C9, KCNJ11, PPARG
ALL	CTLA-4	Kinome_2812_Roche	1.51614e-14	134.613	3.22708e-12	0.790784	0.0366497	0.317226	4.4685e-12	0.00180636	0.195226	0.82183	0.114173	immuno	d2x_k	3	10	0.842288	0.200253	0.114892	0.000158407	0.651159	0.0191407	0.103988	0.00108659	immuno	d2x_k	3	10	CD80, CD86, CTLA4	ABL1, CSF1R, FGFR1, FGFR3, FLT1, FLT4, KDR, MAP4K4, MAP4K5, NEK2	CD80, CD86, CTLA4	ABL1, CSF1R, FGFR1, FGFR3, FLT1, FLT4, KDR, MAP4K4, MAP4K5, NEK2
ALL	Cabozantinib_FDA:d2	Kinome_506_Roche	1.53668e-14	134.579	3.24808e-12	0.000803603	0.720941	0.676151	5.96157e-08	4.96641e-06	0.734314	0.781485	0.674951	dx_k	d2x_k	50	13	0.1733	0.00455825	0.032719	0.031574	0.485496	0.0244309	0.0868702	0.000158286	dx_k	d2x_k	50	13	AURKB, AURKC, AXL, BLK, BTK, DDR1, DDR2, EPHA2, EPHA3, EPHA4, EPHA5, EPHA6, EPHA7, EPHA8, EPHB1, EPHB2, EPHB4, FER, FGR, FLT1, FLT3, FLT4, FRK, FYN, HCK, HIPK4, KDR, KIT, LCK, LYN, MERTK, MET, MKNK2, MST1R, MUSK, NTRK1, NTRK2, NTRK3, PDGFRA, PTK2B, PTK6, RET, ROS1, SRC, SRMS, STK10, TEK, TNK1, TYRO3, YES1	ABL1, AURKA, CSF1R, FLT1, FLT3, KDR, LCK, MET, NTRK2, NTRK3, PDGFRA, PDGFRB, RET	AURKB, AURKC, AXL, BLK, BTK, DDR1, DDR2, EPHA2, EPHA3, EPHA4, EPHA5, EPHA6, EPHA7, EPHA8, EPHB1, EPHB2, EPHB4, FER, FGR, FLT1, FLT3, FLT4, FRK, FYN, HCK, HIPK4, KDR, KIT, LCK, LYN, MERTK, MET, MKNK2, MST1R, MUSK, NTRK1, NTRK2, NTRK3, PDGFRA, PTK2B, PTK6, RET, ROS1, SRC, SRMS, STK10, TEK, TNK1, TYRO3, YES1	ABL1, AURKA, CSF1R, FLT1, FLT3, KDR, LCK, MET, NTRK2, NTRK3, PDGFRA, PDGFRB, RET
ALL	CTLA-4	Kinome_3297_Roche	1.53935e-14	134.574	3.24808e-12	0.599505	0.0689565	0.724501	2.14203e-12	4.18788e-05	0.323192	0.82183	0.0906072	immuno	d2x_k	3	2	0.429274	0.262565	0.176702	6.65187e-05	0.415537	0.0172157	0.103988	0.094034	immuno	d2x_k	3	2	CD80, CD86, CTLA4	KDR, PDGFRB	CD80, CD86, CTLA4	KDR, PDGFRB
ALL	CTLA-4	Kinome_403_Roche	1.53935e-14	134.574	3.24808e-12	0.599505	0.0689565	0.724501	2.14203e-12	4.18788e-05	0.323192	0.82183	0.0906072	immuno	d2x_k	3	2	0.429274	0.262565	0.176702	6.65187e-05	0.415537	0.0172157	0.103988	0.094034	immuno	d2x_k	3	2	CD80, CD86, CTLA4	KDR, PDGFRB	CD80, CD86, CTLA4	KDR, PDGFRB
ALL	Lenvatinib_FDA:d2	Kinome_528_Roche	1.56099e-14	134.538	3.28425e-12	0.102869	0.0549665	0.0390887	1.52492e-06	3.53834e-11	0.504685	0.158135	0.0346043	dx_k	d2x_k	20	11	0.871331	0.187359	0.50781	0.674551	0.0278018	0.0170881	0.0126429	0.551459	dx_k	d2x_k	20	11	ABL1, EGFR, EPHB2, ERBB4, FGFR1, FGFR2, FGFR3, FGFR4, FGR, FLT4, FRK, KDR, KIT, LCK, MAP4K4, MET, PDGFRA, PDGFRB, PTK6, RET	AURKA, AXL, BLK, FGFR1, FLT1, ITK, LCK, LYN, MET, NTRK3, RET	ABL1, EGFR, EPHB2, ERBB4, FGFR1, FGFR2, FGFR3, FGFR4, FGR, FLT4, FRK, KDR, KIT, LCK, MAP4K4, MET, PDGFRA, PDGFRB, PTK6, RET	AURKA, AXL, BLK, FGFR1, FLT1, ITK, LCK, LYN, MET, NTRK3, RET
ALL	Lenvatinib_FDA:d2	tretinoin_HL60_UP	1.57777e-14	134.511	3.31001e-12	0.898412	0.108708	0.808312	2.09787e-07	1.13228e-13	0.389121	0.158135	0.396939	dx_k	d3	20	222	0.666703	0.137706	0.679557	0.765966	0.013477	0.020222	0.0126429	0.82004	dx_k	d3	20	220	ABL1, EGFR, EPHB2, ERBB4, FGFR1, FGFR2, FGFR3, FGFR4, FGR, FLT4, FRK, KDR, KIT, LCK, MAP4K4, MET, PDGFRA, PDGFRB, PTK6, RET	ABCA1, ACSL1, ACSL3, ADD3, ADM, ADORA2A, AHR, AIM2, ALOX5AP, ANGEL1, ANGPTL4, APBB1IP, APLP2, ARG1, ARHGAP12, ARHGEF3, ASRGL1, B4GALT5, BAG3, BCL2A1, BCL3, BCL6, BCL7B, BHLHE40, BNIP3, BNIP3L, BTG2, C1orf106, CASP7, CASP9, CCL2, CCL20, CCL23, CCNG2, CCR1, CCR2, CCRL2, CD1D, CD300A, CD38, CD55, CD86, CEBPE, CEP72, CFP, CHI3L1, CLMN, COL4A2, CPD, CREG1, CTSB, CTSD, CXCR4, CYP1B1, CYP26A1, CYTH4, DA…	ABL1, EGFR, EPHB2, ERBB4, FGFR1, FGFR2, FGFR3, FGFR4, FGR, FLT4, FRK, KDR, KIT, LCK, MAP4K4, MET, PDGFRA, PDGFRB, PTK6, RET	ABCA1, ACSL1, ACSL3, ADD3, ADM, ADORA2A, AHR, AIM2, ALOX5AP, ANGEL1, ANGPTL4, APBB1IP, APLP2, ARG1, ARHGAP12, ARHGEF3, ASRGL1, B4GALT5, BAG3, BCL2A1, BCL3, BCL6, BHLHE40, BNIP3, BNIP3L, C1orf106, CASP7, CASP9, CCL20, CCL23, CCNG2, CCR1, CCR2, CCRL2, CD1D, CD300A, CD38, CD55, CD86, CEBPB, CEBPE, CEP72, CFP, CHI3L1, CKB, CLMN, COL4A2, CPD, CTSB, CTSD, CXCR4, CYP1B1, CYP26A1, CYTH4, DAPK1, DDIT4, DH…
ALL	IDO	Compound C (Dorsomorphin)_MRC	1.59238e-14	134.487	3.33109e-12	0.0589488	0.0962552	0.0159437	6.06441e-11	0.389775	0.0104171	0.105652	0.055187	immuno	d2x_k	1	28	0.0673398	0.116988	0.0324374	0.000189849	0.656353	0.764177	0.352911	0.0056106	immuno	d2x_k	1	28	IDO1	CDK2, CLK2, CSNK1D, CSNK2A1, DYRK1A, DYRK2, DYRK3, EPHA4, EPHB1, EPHB2, EPHB3, EPHB4, FGFR1, FLT1, HIPK2, IRAK4, LCK, MAP3K11, MAP3K7, MAP4K2, MAPK15, MINK1, NTRK1, PKN2, RIPK2, RPS6KA5, SRC, YES1	IDO1	CDK2, CLK2, CSNK1D, CSNK2A1, DYRK1A, DYRK2, DYRK3, EPHA4, EPHB1, EPHB2, EPHB3, EPHB4, FGFR1, FLT1, HIPK2, IRAK4, LCK, MAP3K11, MAP3K7, MAP4K2, MAPK15, MINK1, NTRK1, PKN2, RIPK2, RPS6KA5, SRC, YES1
ALL	Afatinib:d1	lamotrigine	1.63687e-14	134.417	3.41438e-12	0.204946	0.114909	0.996187	4.55194e-07	0.00266782	0.0830059	0.0761035	0.234544	dx_k	d1x	38	16	0.0240871	0.147646	0.00644724	6.73615e-06	0.00290386	0.182963	0.0302419	0.061885	dx_k	d1x	38	16	ABL1, AXL, BLK, CIT, CSNK1E, DYRK1A, DYRK1B, DYRK2, EGFR, EPHA6, EPHB6, ERBB2, ERBB3, ERBB4, FLT3, FRK, GAK, HCK, HIPK4, IRAK1, LCK, MAP2K5, MAPK10, MAPK14, MAPK9, MET, MKNK1, MKNK2, PHKG1, PHKG2, RIPK2, RPS6KA6, SBK1, SLK, SRC, STK10, STK17A, TXK	AQP4, CYP1A2, CYP2C19, CYP2C9, CYP2D6, CYP3A4, SCN10A, SCN11A, SCN1A, SCN2A, SCN3A, SCN4A, SCN5A, SCN7A, SCN8A, SCN9A	ABL1, AXL, BLK, CIT, CSNK1E, DYRK1A, DYRK1B, DYRK2, EGFR, EPHA6, EPHB6, ERBB2, ERBB3, ERBB4, FLT3, FRK, GAK, HCK, HIPK4, IRAK1, LCK, MAP2K5, MAPK10, MAPK14, MAPK9, MET, MKNK1, MKNK2, PHKG1, PHKG2, RIPK2, RPS6KA6, SBK1, SLK, SRC, STK10, STK17A, TXK	AQP4, CYP1A2, CYP2C19, CYP2C9, CYP2D6, CYP3A4, SCN10A, SCN11A, SCN1A, SCN2A, SCN3A, SCN4A, SCN5A, SCN7A, SCN8A, SCN9A
ALL	PD1_PDL1	harmine_MCF7_DOWN	1.67316e-14	134.361	3.48013e-12	0.992301	0.00760147	0.992489	4.30953e-12	0.254848	0.134684	0.340501	0.049465	immuno	d3	5	222	0.0135413	0.306905	0.00140751	2.05871e-06	0.139089	0.677451	0.422834	0.745049	immuno	d3	5	212	CD274, HLA.DRA, HLA.DRB1, HLA.DRB5, PDCD1	ABHD3, ACAP2, ACVR1, ADCK2, ALG6, ALMS1, ANKMY2, APC, ARMCX5, ATAD2B, ATP1B1, ATP2A2, ATP6V0A2, ATP6V1B2, BAG2, BET1, BRWD1, C2CD2, CAMK2N1, CARD10, CASP7, CCNE2, CD55, CD58, CDC16, CDC37L1, CENPI, CHST15, CHUK, CLASP2, CLPX, COX20, CRLF3, CRY1, CXCL12, CYP1B1, CYP20A1, DCLRE1A, DDHD2, DDX3X, DIMT1, DIP2C, DSCC1, DUSP3, DYRK2, EAF2, EFNA4, EIF3J, ELK4, EPS15, ERBB2IP, EXOC5, FAM208A, FASTKD1, FAS…	CD274, HLA.DRA, HLA.DRB1, HLA.DRB5, PDCD1	ABHD3, ACAP2, ACVR1, ADCK2, ALG6, ALMS1, ANKMY2, APC, ARMCX5, ATAD2B, ATP1B1, ATP2A2, ATP6V0A2, ATP6V1B2, BAG2, BET1, BRWD1, C2CD2, CARD10, CASP7, CCNE2, CD55, CD58, CDC16, CENPI, CHST15, CHUK, CLASP2, CLPX, COX20, CRLF3, CRY1, CXCL12, CYP1B1, CYP20A1, DCLRE1A, DDHD2, DDX3X, DIMT1, DIP2C, DSCC1, DYRK2, EAF2, EIF3J, ELK4, EPS15, ERBB2IP, FAM208A, FANCL, FASTKD1, FASTKD2, FASTKD3, FGFR3, FOXK2, GAB…
ALL	Gefitinib_FDA:d2	Compound C (Dorsomorphin)_MRC	1.70545e-14	134.312	3.53722e-12	0.0225436	0.118186	0.0592262	9.3196e-08	0.0023244	0.000594546	0.594406	0.055187	dx_k	d2x_k	21	28	0.152333	0.145738	0.753644	4.47327e-05	0.0568774	0.23488	0.182686	0.0056106	dx_k	d2x_k	21	28	ABL1, CDK7, CHEK2, CSNK1E, EGFR, EPHA6, ERBB3, ERBB4, FLT3, GAK, HIPK4, IRAK1, IRAK4, LCK, LYN, MAP2K5, MKNK1, RIPK2, SBK1, SLK, STK10	CDK2, CLK2, CSNK1D, CSNK2A1, DYRK1A, DYRK2, DYRK3, EPHA4, EPHB1, EPHB2, EPHB3, EPHB4, FGFR1, FLT1, HIPK2, IRAK4, LCK, MAP3K11, MAP3K7, MAP4K2, MAPK15, MINK1, NTRK1, PKN2, RIPK2, RPS6KA5, SRC, YES1	ABL1, CDK7, CHEK2, CSNK1E, EGFR, EPHA6, ERBB3, ERBB4, FLT3, GAK, HIPK4, IRAK1, IRAK4, LCK, LYN, MAP2K5, MKNK1, RIPK2, SBK1, SLK, STK10	CDK2, CLK2, CSNK1D, CSNK2A1, DYRK1A, DYRK2, DYRK3, EPHA4, EPHB1, EPHB2, EPHB3, EPHB4, FGFR1, FLT1, HIPK2, IRAK4, LCK, MAP3K11, MAP3K7, MAP4K2, MAPK15, MINK1, NTRK1, PKN2, RIPK2, RPS6KA5, SRC, YES1
ALL	Afatinib:d1	AST 487_Roche	1.7195e-14	134.291	3.55624e-12	0.000396083	0.0673772	0.0497146	1.45395e-08	1.25106e-05	0.582397	0.0761035	0.0361704	dx_k	d2x_k	38	5	0.889422	0.887664	0.96064	0.000327979	0.952934	0.02591	0.0302419	0.0960841	dx_k	d2x_k	38	5	ABL1, AXL, BLK, CIT, CSNK1E, DYRK1A, DYRK1B, DYRK2, EGFR, EPHA6, EPHB6, ERBB2, ERBB3, ERBB4, FLT3, FRK, GAK, HCK, HIPK4, IRAK1, LCK, MAP2K5, MAPK10, MAPK14, MAPK9, MET, MKNK1, MKNK2, PHKG1, PHKG2, RIPK2, RPS6KA6, SBK1, SLK, SRC, STK10, STK17A, TXK	CDK8, KDR, MAPK14, PDGFRB, RET	ABL1, AXL, BLK, CIT, CSNK1E, DYRK1A, DYRK1B, DYRK2, EGFR, EPHA6, EPHB6, ERBB2, ERBB3, ERBB4, FLT3, FRK, GAK, HCK, HIPK4, IRAK1, LCK, MAP2K5, MAPK10, MAPK14, MAPK9, MET, MKNK1, MKNK2, PHKG1, PHKG2, RIPK2, RPS6KA6, SBK1, SLK, SRC, STK10, STK17A, TXK	CDK8, KDR, MAPK14, PDGFRB, RET
ALL	AZD-9291_LINCS:d2	Vatalanib_Roche	1.75319e-14	134.241	3.61568e-12	5.01529e-06	0.0102484	0.0252201	6.76266e-06	0.000724994	0.612942	0.86552	0.0666922	dx_k	d2x_k	46	1	0.326481	0.860642	1	0.000393511	0.8203	0.00264821	0.00283993	0.0461469	dx_k	d2x_k	46	1	AAK1, ALK, BLK, BTK, CAMK2B, CSNK2A1, CSNK2A2, DAPK1, DAPK2, DAPK3, EGFR, EPHB6, ERBB2, ERBB4, FLT3, GAK, HIPK1, HIPK2, HIPK4, HUNK, IGF1R, INSR, INSRR, JAK3, LRRK2, LTK, MAP2K5, MAP4K4, MINK1, MKNK1, MKNK2, MYLK, MYO3B, PDGFRB, PLK1, PLK4, PTK2, PTK6, ROS1, RPS6KA4, STK33, TEC, TNIK, TNK1, TNK2, TXK	KDR	AAK1, ALK, BLK, BTK, CAMK2B, CSNK2A1, CSNK2A2, DAPK1, DAPK2, DAPK3, EGFR, EPHB6, ERBB2, ERBB4, FLT3, GAK, HIPK1, HIPK2, HIPK4, HUNK, IGF1R, INSR, INSRR, JAK3, LRRK2, LTK, MAP2K5, MAP4K4, MINK1, MKNK1, MKNK2, MYLK, MYO3B, PDGFRB, PLK1, PLK4, PTK2, PTK6, ROS1, RPS6KA4, STK33, TEC, TNIK, TNK1, TNK2, TXK	KDR
ALL	Tofacitinib_FDA:d2	AG-012559_PC3_DOWN	1.75937e-14	134.232	3.61821e-12	0.25363	0.000499535	0.319748	4.23299e-07	0.0017567	0.0113303	0.477115	0.69118	dx_k	d3	14	113	0.132375	0.602939	0.213092	4.04292e-07	0.0397121	0.00159797	0.190164	0.761304	dx_k	d3	14	103	DCLK3, JAK1, JAK2, JAK3, LCK, LRRK2, NUAK2, PKN1, ROCK1, ROCK2, RPS6KA2, RPS6KA6, TNK1, TYK2	ABCF2, ACOT7, ACTB, AIP, APLP2, ARF1, ARPC4, ASAP1, ASNA1, AXL, C21orf33, CAPG, CAPNS1, CDA, CDC37, CDK16, CLDN3, CLPTM1, CRIP2, CSNK2A1, CYP1B1, DDA1, DHPS, DPM2, DVL3, ENO1, ERI3, FARSA, FH, FKBP1A, FLII, FLOT1, FOXO3, FTL, G6PC3, GANAB, GAPDH, GDE1, GDI2, GNB2, HMG20B, HPCAL1, HSP90AB1, ILVBL, ITGB4, ITPR3, LAD1, LARP1, LDLR, LOXL1, LSM4, MCM7, MPDU1, MRPS18A, NBPF10, NBPF14, NBPF15, NFYC, NSF…	DCLK3, JAK1, JAK2, JAK3, LCK, LRRK2, NUAK2, PKN1, ROCK1, ROCK2, RPS6KA2, RPS6KA6, TNK1, TYK2	ABCF2, ACOT7, ACTB, AIP, APLP2, ASAP1, ASNA1, AXL, BAD, C21orf33, CAPG, CAPNS1, CDA, CDC37, CDK16, CLDN3, CLPTM1, CRIP2, CSNK2A1, CYP1B1, DDA1, DHPS, DVL3, EIF5A, ENO1, ERI3, FARSA, FH, FKBP1A, FLII, FLOT1, FOXO3, FTL, G6PC3, GANAB, GAPDH, GDE1, GDI2, GNB2, HMG20B, HSP90AB1, ILVBL, ITGB4, ITPR3, LAD1, LARP1, LDLR, LOXL1, LSM4, MCM7, MPDU1, MRPS12, MRPS18A, NBPF7, NFYC, NSFL1C, OTUB1, P4HB, PGD, P…
ALL	PD1_PDL1	latamoxef_PC3_UP	1.7826e-14	134.198	3.65568e-12	0.0765914	0.706925	0.314255	8.22979e-11	0.00800946	0.854309	0.340501	0.234874	immuno	d3	5	4	0.00989236	0.100631	0.261592	1.00702e-05	0.0817401	0.0401202	0.422834	0.00259497	immuno	d3	5	4	CD274, HLA.DRA, HLA.DRB1, HLA.DRB5, PDCD1	HIST1H1D, MAP4, MET, WNK1	CD274, HLA.DRA, HLA.DRB1, HLA.DRB5, PDCD1	HIST1H1D, MAP4, MET, WNK1
ALL	Lenvatinib_FDA:d2	Dirithromycin	1.83493e-14	134.124	3.75245e-12	0.279562	0.451822	0.481344	2.16937e-06	1.5874e-11	0.156472	0.158135	0.0988277	dx_k	d1x	20	2	0.855275	0.0166994	0.0272614	0.0807443	0.750469	0.0606307	0.0126429	0.081038	dx_k	d1x	20	2	ABL1, EGFR, EPHB2, ERBB4, FGFR1, FGFR2, FGFR3, FGFR4, FGR, FLT4, FRK, KDR, KIT, LCK, MAP4K4, MET, PDGFRA, PDGFRB, PTK6, RET	NLRP1, PTGER2	ABL1, EGFR, EPHB2, ERBB4, FGFR1, FGFR2, FGFR3, FGFR4, FGR, FLT4, FRK, KDR, KIT, LCK, MAP4K4, MET, PDGFRA, PDGFRB, PTK6, RET	NLRP1, PTGER2
ALL	Tofacitinib_FDA:d2	GW829906X_GSK	1.85243e-14	134.1	3.77767e-12	0.0191085	0.694679	0.237547	2.97765e-08	7.55997e-06	0.415405	0.477115	0.325701	dx_k	d2x_k	14	3	0.635985	0.0413888	0.0113222	1.34978e-05	0.292626	0.00492695	0.190164	0.150302	dx_k	d2x_k	14	3	DCLK3, JAK1, JAK2, JAK3, LCK, LRRK2, NUAK2, PKN1, ROCK1, ROCK2, RPS6KA2, RPS6KA6, TNK1, TYK2	EGFR, PDGFRB, YES1	DCLK3, JAK1, JAK2, JAK3, LCK, LRRK2, NUAK2, PKN1, ROCK1, ROCK2, RPS6KA2, RPS6KA6, TNK1, TYK2	EGFR, PDGFRB, YES1
ALL	Lenvatinib_FDA:d2	lycorine_HL60_DOWN	1.8924e-14	134.045	3.84842e-12	0.992093	0.130664	0.992135	1.47732e-07	1.92974e-13	0.908227	0.158135	0.752421	dx_k	d3	20	726	0.718207	0.314257	1	0.776182	0.00939579	0.00888155	0.0126429	0.106599	dx_k	d3	20	728	ABL1, EGFR, EPHB2, ERBB4, FGFR1, FGFR2, FGFR3, FGFR4, FGR, FLT4, FRK, KDR, KIT, LCK, MAP4K4, MET, PDGFRA, PDGFRB, PTK6, RET	AARS, ABAT, ABCC1, ABCC4, ABCC5, ACACA, ADAMTS1, ADCK2, ADCK3, ADCY7, ADCY9, ADH5, ADM, ADRB2, ADRBK1, AGBL5, AGPAT5, AHNAK, AK2, AKAP1, AKAP2, AKAP7, AKT1, ALDH3A2, ALDH5A1, ALMS1, ALOX5, AMPD3, AMZ2, ANKRD27, ANKRD36B, ANO10, ANP32A, ANPEP, ANXA11, AP3M2, APEX1, APOL6, APPL1, ARHGAP4, ARHGEF10, ARHGEF9, ARIH2, ARRB1, ASAH1, ASB1, ASB13, ASIC1, ASNS, ASRGL1, ASS1, ATF5, ATG5, ATP10A, ATP2A2, ATP…	ABL1, EGFR, EPHB2, ERBB4, FGFR1, FGFR2, FGFR3, FGFR4, FGR, FLT4, FRK, KDR, KIT, LCK, MAP4K4, MET, PDGFRA, PDGFRB, PTK6, RET	AARS, ABAT, ABCC1, ABCC4, ABCC5, ACACA, ADAMTS1, ADCK2, ADCK3, ADCY7, ADCY9, ADH5, ADM, ADRB2, ADRBK1, AGBL5, AGPAT5, AHNAK, AK2, AKAP1, AKAP2, AKAP7, AKT1, ALDH3A2, ALDH5A1, ALMS1, ALOX5, AMPD3, AMZ2, ANKRD27, ANKRD36B, ANO10, ANP32A, ANPEP, ANXA11, AP3M2, APEX1, APOL6, APPL1, ARHGAP4, ARHGEF10, ARHGEF9, ARIH2, ARRB1, ASAH1, ASB1, ASB13, ASIC1, ASNS, ASRGL1, ASS1, ATF5, ATG5, ATP10A, ATP2A2, ATP…
ALL	LAG3	GEMCITABINE HYDROCHLORIDE	1.90014e-14	134.035	3.85344e-12	0.324734	0.142931	0.237696	2.92835e-12	0.0333168	0.626925	0.936733	0.000729765	immuno	d1x	1	11	0.295253	0.644025	0.503098	0.000225533	0.497737	0.00294564	0.237489	0.00226447	immuno	d1x	1	11	LAG3	AR, ESR1, POLA1, POLD1, POLE, PPARG, RRM1, RRM2, RRM2B, TDP1, TP53	LAG3	AR, ESR1, POLA1, POLD1, POLE, PPARG, RRM1, RRM2, RRM2B, TDP1, TP53
ALL	Bosutinib_LINCS:d2	Bexarotene	1.94852e-14	133.97	3.93096e-12	0.0073042	0.279336	0.402048	0.074549	0.0886056	0.0385282	0.00556857	2.30308e-09	dx_k	d1x	75	13	0.388029	0.764935	0.925625	0.000214798	0.10808	0.157979	0.00970257	0.000309617	dx_k	d1x	75	13	AAK1, ABL1, ABL2, AXL, BLK, BMP2K, BMPR2, BTK, CAMK1D, CIT, CSF1R, CSK, CSNK1A1, CSNK1D, CSNK1E, DMPK, EGFR, EIF2AK1, EIF2AK4, EPHA2, EPHA3, EPHA8, ERBB2, ERBB3, ERBB4, FES, FGR, FRK, GAK, GRK4, HCK, JAK2, LCK, LYN, MAP2K1, MAP2K2, MAP2K5, MAP3K11, MAP3K2, MAP3K3, MAP3K4, MAP3K7, MAP3K9, MAP4K2, MAP4K3, MAP4K4, MAP4K5, MAPK4, MAPK6, MINK1, MYLK2, NEK2, NUAK2, PAK1, PRKCD, RET, RIOK1, RIOK3, SIK2,…	BLM, CYP19A1, ESR1, HSPB1, KAT2A, NR1H3, NR3C1, PPARG, RXRA, RXRB, RXRG, TP53, USP1	AAK1, ABL1, ABL2, AXL, BLK, BMP2K, BMPR2, BTK, CAMK1D, CIT, CSF1R, CSK, CSNK1A1, CSNK1D, CSNK1E, DMPK, EGFR, EIF2AK1, EIF2AK4, EPHA2, EPHA3, EPHA8, ERBB2, ERBB3, ERBB4, FES, FGR, FRK, GAK, GRK4, HCK, JAK2, LCK, LYN, MAP2K1, MAP2K2, MAP2K5, MAP3K11, MAP3K2, MAP3K3, MAP3K4, MAP3K7, MAP3K9, MAP4K2, MAP4K3, MAP4K4, MAP4K5, MAPK4, MAPK6, MINK1, MYLK2, NEK2, NUAK2, PAK1, PRKCD, RET, RIOK1, RIOK3, SIK2,…	BLM, CYP19A1, ESR1, HSPB1, KAT2A, NR1H3, NR3C1, PPARG, RXRA, RXRB, RXRG, TP53, USP1
ALL	Alicetinib	BMS-540215_Kinome Scan	1.94914e-14	133.969	3.93096e-12	0.00766881	0.00128884	0.00334873	2.2914e-07	0.000469393	0.425447	0.543513	0.0501618	dx_k	d2x_k	26	21	0.893969	0.203928	0.278305	0.0688922	0.234706	0.00644542	0.00439285	0.00845306	dx_k	d2x_k	26	21	ABL1, ALK, AXL, CAMKK2, CLK1, CLK2, DAPK1, DAPK2, DAPK3, FER, FLT3, GAK, HCK, HIPK4, IRAK1, LTK, MERTK, MYLK, PHKG1, PHKG2, PIM2, RET, RPS6KA1, RPS6KA4, SRMS, STK33	ABL1, DDR1, EPHA6, FGFR1, FGFR2, FGFR3, FGFR4, FLT1, FLT4, KDR, KIT, MAP4K4, MINK1, PDGFRA, PDGFRB, RET, SLK, STK10, STK35, TEK, TNIK	ABL1, ALK, AXL, CAMKK2, CLK1, CLK2, DAPK1, DAPK2, DAPK3, FER, FLT3, GAK, HCK, HIPK4, IRAK1, LTK, MERTK, MYLK, PHKG1, PHKG2, PIM2, RET, RPS6KA1, RPS6KA4, SRMS, STK33	ABL1, DDR1, EPHA6, FGFR1, FGFR2, FGFR3, FGFR4, FLT1, FLT4, KDR, KIT, MAP4K4, MINK1, PDGFRA, PDGFRB, RET, SLK, STK10, STK35, TEK, TNIK
ALL	AZD-9291_LINCS:d2	BMS-540215_Kinome Scan	2.02502e-14	133.872	4.07274e-12	0.000777794	0.146992	0.179309	5.48132e-08	6.62404e-06	0.96392	0.86552	0.0501618	dx_k	d2x_k	46	21	0.773855	0.221301	0.230992	0.00296591	0.969605	0.0100089	0.00283993	0.00845306	dx_k	d2x_k	46	21	AAK1, ALK, BLK, BTK, CAMK2B, CSNK2A1, CSNK2A2, DAPK1, DAPK2, DAPK3, EGFR, EPHB6, ERBB2, ERBB4, FLT3, GAK, HIPK1, HIPK2, HIPK4, HUNK, IGF1R, INSR, INSRR, JAK3, LRRK2, LTK, MAP2K5, MAP4K4, MINK1, MKNK1, MKNK2, MYLK, MYO3B, PDGFRB, PLK1, PLK4, PTK2, PTK6, ROS1, RPS6KA4, STK33, TEC, TNIK, TNK1, TNK2, TXK	ABL1, DDR1, EPHA6, FGFR1, FGFR2, FGFR3, FGFR4, FLT1, FLT4, KDR, KIT, MAP4K4, MINK1, PDGFRA, PDGFRB, RET, SLK, STK10, STK35, TEK, TNIK	AAK1, ALK, BLK, BTK, CAMK2B, CSNK2A1, CSNK2A2, DAPK1, DAPK2, DAPK3, EGFR, EPHB6, ERBB2, ERBB4, FLT3, GAK, HIPK1, HIPK2, HIPK4, HUNK, IGF1R, INSR, INSRR, JAK3, LRRK2, LTK, MAP2K5, MAP4K4, MINK1, MKNK1, MKNK2, MYLK, MYO3B, PDGFRB, PLK1, PLK4, PTK2, PTK6, ROS1, RPS6KA4, STK33, TEC, TNIK, TNK1, TNK2, TXK	ABL1, DDR1, EPHA6, FGFR1, FGFR2, FGFR3, FGFR4, FLT1, FLT4, KDR, KIT, MAP4K4, MINK1, PDGFRA, PDGFRB, RET, SLK, STK10, STK35, TEK, TNIK
ALL	CTLA-4	GW440139A_GSK	2.03792e-14	133.855	4.08743e-12	0.292426	0.0123767	0.557625	1.26183e-13	0.000154909	0.177475	0.82183	0.240731	immuno	d2x_k	3	19	0.700276	0.55087	0.129627	0.00253296	0.350655	0.121736	0.103988	0.0110226	immuno	d2x_k	3	19	CD80, CD86, CTLA4	ABL1, ABL2, EGFR, EPHA3, EPHA4, EPHB2, EPHB4, FLT1, FLT4, FYN, HCK, KDR, LYN, PDGFRA, PDGFRB, PTK6, RET, SRC, YES1	CD80, CD86, CTLA4	ABL1, ABL2, EGFR, EPHA3, EPHA4, EPHB2, EPHB4, FLT1, FLT4, FYN, HCK, KDR, LYN, PDGFRA, PDGFRB, PTK6, RET, SRC, YES1
ALL	CTLA-4	Kinome_502_Roche	2.06276e-14	133.824	4.12591e-12	0.549307	0.117385	0.962828	1.20467e-11	0.000820037	0.216001	0.82183	0.418863	immuno	d2x_k	3	4	0.641033	0.0922332	0.0111564	0.000104772	0.396143	0.0125176	0.103988	0.00536487	immuno	d2x_k	3	4	CD80, CD86, CTLA4	ABL1, FGFR3, FLT1, KDR	CD80, CD86, CTLA4	ABL1, FGFR3, FLT1, KDR
ALL	AZD-9291_LINCS:d2	luteolin_PC3_DOWN	2.07199e-14	133.813	4.13306e-12	3.52747e-07	0.00239996	0.000387551	0.000702937	0.034612	0.85032	0.86552	0.00820529	dx_k	d3	46	52	0.000777962	0.783636	0.132637	0.0144059	0.478839	0.234681	0.00283993	0.48931	dx_k	d3	46	44	AAK1, ALK, BLK, BTK, CAMK2B, CSNK2A1, CSNK2A2, DAPK1, DAPK2, DAPK3, EGFR, EPHB6, ERBB2, ERBB4, FLT3, GAK, HIPK1, HIPK2, HIPK4, HUNK, IGF1R, INSR, INSRR, JAK3, LRRK2, LTK, MAP2K5, MAP4K4, MINK1, MKNK1, MKNK2, MYLK, MYO3B, PDGFRB, PLK1, PLK4, PTK2, PTK6, ROS1, RPS6KA4, STK33, TEC, TNIK, TNK1, TNK2, TXK	ADRB2, ARMCX5, AZGP1, CTGF, CYP1B1, CYR61, DAB2, DLG1, DMP1, FLRT3, FLT3LG, GAGE12J, GAGE2A, GAGE2B, GAGE2C, GAGE2D, GAGE2E, GAGE8, GCH1, GPR87, GRAMD3, GRM8, HEXIM1, IFT74, IL1B, IL1RAP, LGR5, MGA, NAP1L3, NUDT4, NUP98, P2RY2, PBRM1, PDX1, PIK3R3, PLK2, POLH, RAB5C, RCC1, SEC23IP, SERPINE1, SGK1, SH3TC2, SP100, SSX1, TIAM1, TRMT11, TWIST1, WDR5B, WTAP, ZC3H7B, ZNF248	AAK1, ALK, BLK, BTK, CAMK2B, CSNK2A1, CSNK2A2, DAPK1, DAPK2, DAPK3, EGFR, EPHB6, ERBB2, ERBB4, FLT3, GAK, HIPK1, HIPK2, HIPK4, HUNK, IGF1R, INSR, INSRR, JAK3, LRRK2, LTK, MAP2K5, MAP4K4, MINK1, MKNK1, MKNK2, MYLK, MYO3B, PDGFRB, PLK1, PLK4, PTK2, PTK6, ROS1, RPS6KA4, STK33, TEC, TNIK, TNK1, TNK2, TXK	ADRB2, ARMCX5, AZGP1, CTGF, CYP1B1, CYR61, DAB2, DLG1, DMP1, FLRT3, FLT3LG, GAGE1, GCH1, GPR87, GRAMD3, GRM8, HEXIM1, IFT74, IL1B, IL1RAP, LGR5, MGA, NAP1L3, NUDT4, NUP98, P2RY2, PBRM1, PDX1, PIK3R3, PLK2, POLH, RCC1, SEC23IP, SERPINE1, SGK1, SH3TC2, SP100, SSX1, TIAM1, TWIST1, WDR5B, WTAP, ZC3H7B, ZNF248
ALL	Lenvatinib_FDA:d2	AZD-9291_LINCS:d2	2.08549e-14	133.796	4.14865e-12	0.31911	0.000174395	0.117185	2.01369e-06	2.71389e-09	0.91151	0.158135	0.86552	dx_k	dx_k	20	46	0.306022	0.237953	0.63163	0.44024	0.0867381	0.0315347	0.0126429	0.00283993	dx_k	dx_k	20	46	ABL1, EGFR, EPHB2, ERBB4, FGFR1, FGFR2, FGFR3, FGFR4, FGR, FLT4, FRK, KDR, KIT, LCK, MAP4K4, MET, PDGFRA, PDGFRB, PTK6, RET	AAK1, ALK, BLK, BTK, CAMK2B, CSNK2A1, CSNK2A2, DAPK1, DAPK2, DAPK3, EGFR, EPHB6, ERBB2, ERBB4, FLT3, GAK, HIPK1, HIPK2, HIPK4, HUNK, IGF1R, INSR, INSRR, JAK3, LRRK2, LTK, MAP2K5, MAP4K4, MINK1, MKNK1, MKNK2, MYLK, MYO3B, PDGFRB, PLK1, PLK4, PTK2, PTK6, ROS1, RPS6KA4, STK33, TEC, TNIK, TNK1, TNK2, TXK	ABL1, EGFR, EPHB2, ERBB4, FGFR1, FGFR2, FGFR3, FGFR4, FGR, FLT4, FRK, KDR, KIT, LCK, MAP4K4, MET, PDGFRA, PDGFRB, PTK6, RET	AAK1, ALK, BLK, BTK, CAMK2B, CSNK2A1, CSNK2A2, DAPK1, DAPK2, DAPK3, EGFR, EPHB6, ERBB2, ERBB4, FLT3, GAK, HIPK1, HIPK2, HIPK4, HUNK, IGF1R, INSR, INSRR, JAK3, LRRK2, LTK, MAP2K5, MAP4K4, MINK1, MKNK1, MKNK2, MYLK, MYO3B, PDGFRB, PLK1, PLK4, PTK2, PTK6, ROS1, RPS6KA4, STK33, TEC, TNIK, TNK1, TNK2, TXK
ALL	Pazopanib hydrochloride:d1	chloroxine	2.11137e-14	133.764	4.18872e-12	0.108442	0.00602293	0.0148275	5.72161e-05	2.40015e-10	0.415947	0.082231	0.188514	dx_k	d1x	28	32	0.985591	0.138537	0.268794	0.772204	0.0176119	0.00786455	0.00317939	0.839321	dx_k	d1x	28	33	ABL1, ALK, AURKB, CDK7, CSF1R, FGFR1, FGFR3, FLT1, FLT4, FYN, IGF1R, ITK, KDR, KIT, LCK, LIMK1, LTK, MAP4K4, MAPK8, MAPK9, MET, NEK2, PDGFRA, PDGFRB, PTK2, RET, TAOK1, TNK2	AHR, ALOX12, ALOX15, ALOX15B, ALOX5, APLNR, AR, ATAD5, CCR6, CXCR6, CYP19A1, DRD3, EHMT2, ESR1, GMNN, HSP90AA1, HSPB1, HTT, KCNQ1, KDM4A, NOD1, NOD2, NR3C1, OPRK1, RBBP8, SIAE, SIX1, SLC12A5, TDP1, TNF, TP53, VDR	ABL1, ALK, AURKB, CDK7, CSF1R, FGFR1, FGFR3, FLT1, FLT4, FYN, IGF1R, ITK, KDR, KIT, LCK, LIMK1, LTK, MAP4K4, MAPK8, MAPK9, MET, NEK2, PDGFRA, PDGFRB, PTK2, RET, TAOK1, TNK2	AHR, ALOX12, ALOX15, ALOX15B, ALOX5, APLNR, AR, ATAD5, CCR6, CXCR6, CYP19A1, DRD3, EHMT2, ESR1, GMNN, HSP90AA1, HSPB1, HTT, KCNQ1, KDM4A, NOD1, NOD2, NR3C1, OPRK1, PSMD14, RBBP8, SIAE, SIX1, SLC12A5, TDP1, TNF, TP53, VDR
ALL	Bosutinib_LINCS:d2	XMD11-50_LINCS	2.12045e-14	133.753	4.19534e-12	0.0017869	0.0203752	0.0251667	0.000395106	1.05468e-05	0.00143711	0.00556857	0.633147	dx_k	d2x_k	75	18	0.758678	0.0913298	0.225748	0.000297908	0.39476	0.0397953	0.00970257	0.657321	dx_k	d2x_k	75	18	AAK1, ABL1, ABL2, AXL, BLK, BMP2K, BMPR2, BTK, CAMK1D, CIT, CSF1R, CSK, CSNK1A1, CSNK1D, CSNK1E, DMPK, EGFR, EIF2AK1, EIF2AK4, EPHA2, EPHA3, EPHA8, ERBB2, ERBB3, ERBB4, FES, FGR, FRK, GAK, GRK4, HCK, JAK2, LCK, LYN, MAP2K1, MAP2K2, MAP2K5, MAP3K11, MAP3K2, MAP3K3, MAP3K4, MAP3K7, MAP3K9, MAP4K2, MAP4K3, MAP4K4, MAP4K5, MAPK4, MAPK6, MINK1, MYLK2, NEK2, NUAK2, PAK1, PRKCD, RET, RIOK1, RIOK3, SIK2,…	ABL1, ALK, AURKA, DCLK1, DCLK2, LRRK2, MAPK7, MKNK2, MYLK, PIK3CG, PLK1, PLK4, ROS1, RPS6KA1, RPS6KA2, RPS6KA6, STK33, TNK1	AAK1, ABL1, ABL2, AXL, BLK, BMP2K, BMPR2, BTK, CAMK1D, CIT, CSF1R, CSK, CSNK1A1, CSNK1D, CSNK1E, DMPK, EGFR, EIF2AK1, EIF2AK4, EPHA2, EPHA3, EPHA8, ERBB2, ERBB3, ERBB4, FES, FGR, FRK, GAK, GRK4, HCK, JAK2, LCK, LYN, MAP2K1, MAP2K2, MAP2K5, MAP3K11, MAP3K2, MAP3K3, MAP3K4, MAP3K7, MAP3K9, MAP4K2, MAP4K3, MAP4K4, MAP4K5, MAPK4, MAPK6, MINK1, MYLK2, NEK2, NUAK2, PAK1, PRKCD, RET, RIOK1, RIOK3, SIK2,…	ABL1, ALK, AURKA, DCLK1, DCLK2, LRRK2, MAPK7, MKNK2, MYLK, PIK3CG, PLK1, PLK4, ROS1, RPS6KA1, RPS6KA2, RPS6KA6, STK33, TNK1
ALL	Bosutinib_LINCS:d2	alpha-ergocryptine_HL60_DOWN	2.15343e-14	133.714	4.24908e-12	0.0019841	0.991228	0.991312	0.526391	2.49408e-05	0.171649	0.00556857	0.157558	dx_k	d3	75	2	0.780142	0.00152386	0.000509349	3.80369e-05	0.0102071	0.266267	0.00970257	0.00393516	dx_k	d3	75	2	AAK1, ABL1, ABL2, AXL, BLK, BMP2K, BMPR2, BTK, CAMK1D, CIT, CSF1R, CSK, CSNK1A1, CSNK1D, CSNK1E, DMPK, EGFR, EIF2AK1, EIF2AK4, EPHA2, EPHA3, EPHA8, ERBB2, ERBB3, ERBB4, FES, FGR, FRK, GAK, GRK4, HCK, JAK2, LCK, LYN, MAP2K1, MAP2K2, MAP2K5, MAP3K11, MAP3K2, MAP3K3, MAP3K4, MAP3K7, MAP3K9, MAP4K2, MAP4K3, MAP4K4, MAP4K5, MAPK4, MAPK6, MINK1, MYLK2, NEK2, NUAK2, PAK1, PRKCD, RET, RIOK1, RIOK3, SIK2,…	MAP4, NCKAP1L	AAK1, ABL1, ABL2, AXL, BLK, BMP2K, BMPR2, BTK, CAMK1D, CIT, CSF1R, CSK, CSNK1A1, CSNK1D, CSNK1E, DMPK, EGFR, EIF2AK1, EIF2AK4, EPHA2, EPHA3, EPHA8, ERBB2, ERBB3, ERBB4, FES, FGR, FRK, GAK, GRK4, HCK, JAK2, LCK, LYN, MAP2K1, MAP2K2, MAP2K5, MAP3K11, MAP3K2, MAP3K3, MAP3K4, MAP3K7, MAP3K9, MAP4K2, MAP4K3, MAP4K4, MAP4K5, MAPK4, MAPK6, MINK1, MYLK2, NEK2, NUAK2, PAK1, PRKCD, RET, RIOK1, RIOK3, SIK2,…	MAP4, NCKAP1L
ALL	Afatinib:d1	mebendazole	2.17199e-14	133.692	4.27414e-12	0.000377998	0.003704	0.00641335	2.04992e-05	0.0731045	0.0354864	0.0761035	0.534883	dx_k	d1x	38	16	0.264243	0.955587	0.500357	0.000150685	0.384113	0.0221261	0.0302419	9.79332e-05	dx_k	d1x	38	16	ABL1, AXL, BLK, CIT, CSNK1E, DYRK1A, DYRK1B, DYRK2, EGFR, EPHA6, EPHB6, ERBB2, ERBB3, ERBB4, FLT3, FRK, GAK, HCK, HIPK4, IRAK1, LCK, MAP2K5, MAPK10, MAPK14, MAPK9, MET, MKNK1, MKNK2, PHKG1, PHKG2, RIPK2, RPS6KA6, SBK1, SLK, SRC, STK10, STK17A, TXK	ABCB1, ABL1, AHR, AR, ATAD5, CYP1A2, GMNN, HTR1E, KDR, MAPK10, NFE2L2, NR1H4, PPARG, STK33, TDP1, TP53	ABL1, AXL, BLK, CIT, CSNK1E, DYRK1A, DYRK1B, DYRK2, EGFR, EPHA6, EPHB6, ERBB2, ERBB3, ERBB4, FLT3, FRK, GAK, HCK, HIPK4, IRAK1, LCK, MAP2K5, MAPK10, MAPK14, MAPK9, MET, MKNK1, MKNK2, PHKG1, PHKG2, RIPK2, RPS6KA6, SBK1, SLK, SRC, STK10, STK17A, TXK	ABCB1, ABL1, AHR, AR, ATAD5, CYP1A2, GMNN, HTR1E, KDR, MAPK10, NFE2L2, NR1H4, PPARG, STK33, TDP1, TP53
ALL	PD1_PDL1	NAPHAZOLINE HYDROCHLORIDE	2.22727e-14	133.627	4.37113e-12	0.330304	0.423344	0.509338	6.40146e-12	0.130171	0.513232	0.340501	0.380744	immuno	d1x	5	8	0.00740444	0.120788	0.258609	1.44142e-05	0.426903	0.0110305	0.422834	0.000366994	immuno	d1x	5	8	CD274, HLA.DRA, HLA.DRB1, HLA.DRB5, PDCD1	ADRA1A, ADRA1B, ADRA1D, ADRA2A, ADRA2B, ADRA2C, HTR1E, TAAR1	CD274, HLA.DRA, HLA.DRB1, HLA.DRB5, PDCD1	ADRA1A, ADRA1B, ADRA1D, ADRA2A, ADRA2B, ADRA2C, HTR1E, TAAR1
ALL	Tofacitinib_FDA:d2	etoposide_HL60_DOWN	2.30573e-14	133.539	4.51298e-12	0.0448085	0.0801117	0.102852	7.61171e-06	0.00100832	0.00713589	0.477115	0.00621388	dx_k	d3	14	47	0.160635	0.186123	0.293715	5.35162e-06	0.964455	0.00077123	0.190164	0.0252367	dx_k	d3	14	46	DCLK3, JAK1, JAK2, JAK3, LCK, LRRK2, NUAK2, PKN1, ROCK1, ROCK2, RPS6KA2, RPS6KA6, TNK1, TYK2	ADM, AKAP1, AKAP2, APP, ASPM, BCL11A, BCL2, BUB1, CACNA2D3, CDC20, CELF2, CENPA, CENPF, CHST12, DEPDC1, DFFB, DLGAP5, ELOVL6, FAM216A, FGFR1OP, FUT7, GRB10, HGF, HK2, HMMR, HSPH1, IGFBP7, IRF8, KBTBD11, MYB, MYC, NR2F2, OSBPL1A, PALM2.AKAP2, PRMT3, PRTN3, PSRC1, PUS7, RPP40, SLC39A14, SPTBN1, STAG1, SYNCRIP, TM7SF3, TOP2A, TRIM14, UBE2C	DCLK3, JAK1, JAK2, JAK3, LCK, LRRK2, NUAK2, PKN1, ROCK1, ROCK2, RPS6KA2, RPS6KA6, TNK1, TYK2	ADM, AKAP1, AKAP2, APP, ASPM, BCL11A, BUB1, CACNA2D3, CCNB1, CDC20, CELF2, CENPA, CENPF, CHST12, DEPDC1, DFFB, DLGAP5, ELOVL6, FAM216A, FGFR1OP, FUT7, GRB10, HGF, HK2, HMMR, HSPH1, IRF8, KBTBD11, MYB, MYC, NR2F2, OSBPL1A, PALM2.AKAP2, PRMT3, PRTN3, PSRC1, PUS7, RPP40, SLC39A14, SPTBN1, STAG1, SYNCRIP, TM7SF3, TOP2A, TRIM14, UBE2C
ALL	CTLA-4	Bexarotene	2.3295e-14	133.512	4.53595e-12	0.13731	0.191632	0.300232	4.23396e-09	0.677924	0.571912	0.82183	2.30308e-09	immuno	d1x	3	13	0.958386	0.929994	0.206832	0.000155541	0.727877	0.61781	0.103988	0.000309617	immuno	d1x	3	13	CD80, CD86, CTLA4	BLM, CYP19A1, ESR1, HSPB1, KAT2A, NR1H3, NR3C1, PPARG, RXRA, RXRB, RXRG, TP53, USP1	CD80, CD86, CTLA4	BLM, CYP19A1, ESR1, HSPB1, KAT2A, NR1H3, NR3C1, PPARG, RXRA, RXRB, RXRG, TP53, USP1
ALL	Lenvatinib_FDA:d2	Kinome_450_Roche	2.33599e-14	133.505	4.53595e-12	0.0944245	0.140697	0.0765792	2.4125e-08	2.31687e-10	0.296161	0.158135	0.274686	dx_k	d2x_k	20	14	0.99919	0.679518	0.974257	0.925005	0.111265	0.00765254	0.0126429	0.0212233	dx_k	d2x_k	20	14	ABL1, EGFR, EPHB2, ERBB4, FGFR1, FGFR2, FGFR3, FGFR4, FGR, FLT4, FRK, KDR, KIT, LCK, MAP4K4, MET, PDGFRA, PDGFRB, PTK6, RET	ABL1, AURKA, AXL, BLK, CSF1R, FLT1, FLT3, FLT4, KIT, LCK, LYN, PDGFRA, PDGFRB, RET	ABL1, EGFR, EPHB2, ERBB4, FGFR1, FGFR2, FGFR3, FGFR4, FGR, FLT4, FRK, KDR, KIT, LCK, MAP4K4, MET, PDGFRA, PDGFRB, PTK6, RET	ABL1, AURKA, AXL, BLK, CSF1R, FLT1, FLT3, FLT4, KIT, LCK, LYN, PDGFRA, PDGFRB, RET
ALL	Cabozantinib_FDA:d2	thioridazine_HL60_UP	2.3361e-14	133.505	4.53595e-12	1.6589e-06	0.000851613	0.00104686	0.0432412	6.50104e-10	0.213495	0.781485	0.157205	dx_k	d3	50	53	0.393785	0.93086	0.794106	0.890365	0.00232822	0.510711	0.0868702	0.350336	dx_k	d3	50	54	AURKB, AURKC, AXL, BLK, BTK, DDR1, DDR2, EPHA2, EPHA3, EPHA4, EPHA5, EPHA6, EPHA7, EPHA8, EPHB1, EPHB2, EPHB4, FER, FGR, FLT1, FLT3, FLT4, FRK, FYN, HCK, HIPK4, KDR, KIT, LCK, LYN, MERTK, MET, MKNK2, MST1R, MUSK, NTRK1, NTRK2, NTRK3, PDGFRA, PTK2B, PTK6, RET, ROS1, SRC, SRMS, STK10, TEK, TNK1, TYRO3, YES1	ACBD3, ANXA2, ARID5B, ATF3, BCL3, BTG2, CCL4, CD86, CLEC7A, CTH, CXCL10, DUSP4, EGR2, EMP1, ENPP2, FAM114A1, FTH1, GADD45B, GBP2, HERC5, HIVEP1, IFIH1, IFIT1, IFIT2, IFIT3, IL24, IRF9, ISG15, KLF2, KLF4, KYNU, LGALS3, MX1, NFKB2, NFKBIA, NR4A3, OASL, P2RX7, PDGFA, PHLDA1, PPARG, PPP1R15A, RCAN1, RGS2, SAT1, SEC24A, SGK1, SLC17A5, SPP1, SQSTM1, TNFAIP6, TSC22D3, WIPI1	AURKB, AURKC, AXL, BLK, BTK, DDR1, DDR2, EPHA2, EPHA3, EPHA4, EPHA5, EPHA6, EPHA7, EPHA8, EPHB1, EPHB2, EPHB4, FER, FGR, FLT1, FLT3, FLT4, FRK, FYN, HCK, HIPK4, KDR, KIT, LCK, LYN, MERTK, MET, MKNK2, MST1R, MUSK, NTRK1, NTRK2, NTRK3, PDGFRA, PTK2B, PTK6, RET, ROS1, SRC, SRMS, STK10, TEK, TNK1, TYRO3, YES1	ACBD3, ARID5B, BCL3, CCL3, CD83, CD86, CLEC7A, CTH, CXCL10, DUSP4, EGR2, EMP1, ENPP2, FAM114A1, FTH1, GABARAPL1, GADD45B, GBP2, HERC5, HIVEP1, IER3, IFIH1, IFIT1, IFIT2, IFIT3, IL24, IRF9, ISG15, KLF2, KLF4, KYNU, LGALS3, MAFF, MX1, NFKB2, NFKBIA, NR4A3, OASL, P2RX7, PDGFA, PHLDA1, PPARG, PPP1R15A, RCAN1, RGS2, SAT1, SEC24A, SGK1, SLC17A5, SPP1, SQSTM1, TNFAIP6, TSC22D3, WIPI1
ALL	Alicetinib	Kinome_1286_Roche	2.35262e-14	133.487	4.55591e-12	0.193469	0.119293	0.233264	4.09282e-08	3.10831e-05	0.0314758	0.543513	0.12132	dx_k	d2x_k	26	6	0.280624	0.376927	0.701502	0.00037017	0.001547	0.657687	0.00439285	0.00591389	dx_k	d2x_k	26	6	ABL1, ALK, AXL, CAMKK2, CLK1, CLK2, DAPK1, DAPK2, DAPK3, FER, FLT3, GAK, HCK, HIPK4, IRAK1, LTK, MERTK, MYLK, PHKG1, PHKG2, PIM2, RET, RPS6KA1, RPS6KA4, SRMS, STK33	ALK, FER, IGF1R, LRRK2, LTK, ROS1	ABL1, ALK, AXL, CAMKK2, CLK1, CLK2, DAPK1, DAPK2, DAPK3, FER, FLT3, GAK, HCK, HIPK4, IRAK1, LTK, MERTK, MYLK, PHKG1, PHKG2, PIM2, RET, RPS6KA1, RPS6KA4, SRMS, STK33	ALK, FER, IGF1R, LRRK2, LTK, ROS1
ALL	PD1_PDL1	nateglinide	2.39484e-14	133.441	4.62541e-12	0.0616875	0.0159563	0.139604	2.32031e-11	0.228674	0.843716	0.340501	0.364099	immuno	d1x	5	7	0.0866449	0.275393	0.776473	1.98138e-06	0.0533001	0.205125	0.422834	0.00081577	immuno	d1x	5	7	CD274, HLA.DRA, HLA.DRB1, HLA.DRB5, PDCD1	ABCC8, CYP1A2, CYP2C19, CYP2C9, CYP2D6, CYP3A4, KCNJ11	CD274, HLA.DRA, HLA.DRB1, HLA.DRB5, PDCD1	ABCC8, CYP1A2, CYP2C19, CYP2C9, CYP2D6, CYP3A4, KCNJ11
ALL	Pazopanib hydrochloride:d1	nimodipine_HL60_UP	2.4396e-14	133.394	4.69614e-12	0.481044	0.0623967	0.152331	4.734e-06	2.11909e-13	0.115548	0.082231	0.484243	dx_k	d3	28	11	0.241809	0.320809	0.868811	0.305251	0.126975	0.0673653	0.00317939	0.915672	dx_k	d3	28	11	ABL1, ALK, AURKB, CDK7, CSF1R, FGFR1, FGFR3, FLT1, FLT4, FYN, IGF1R, ITK, KDR, KIT, LCK, LIMK1, LTK, MAP4K4, MAPK8, MAPK9, MET, NEK2, PDGFRA, PDGFRB, PTK2, RET, TAOK1, TNK2	ABCA1, CD38, CD86, DOCK4, FTH1, KYNU, MAFB, PDE4B, SDC2, THBS1, TIMP1	ABL1, ALK, AURKB, CDK7, CSF1R, FGFR1, FGFR3, FLT1, FLT4, FYN, IGF1R, ITK, KDR, KIT, LCK, LIMK1, LTK, MAP4K4, MAPK8, MAPK9, MET, NEK2, PDGFRA, PDGFRB, PTK2, RET, TAOK1, TNK2	ABCA1, CD38, CD86, DOCK4, FTH1, KYNU, MAFB, PDE4B, PLSCR1, THBS1, TIMP1
ALL	Axitinib:d1	BAY-11-7082_MRC	2.44433e-14	133.389	4.69614e-12	0.000706449	0.0121346	0.0122151	0.000526502	0.00107002	1.77536e-05	0.0381274	0.0782664	dx_k	d2x_k	98	3	0.237331	0.952818	1	0.00140381	0.689905	0.0575551	0.0527779	0.00521316	dx_k	d2x_k	98	3	AAK1, ABL1, ABL2, ACVR2B, ANKK1, AURKA, AURKB, AURKC, AXL, BLK, BMP2K, BMPR1B, CAMKK1, CAMKK2, CDC42BPB, CDK16, CDKL2, CSF1R, CSK, CSNK2A2, DDR1, DDR2, EGFR, EIF2AK2, EPHB6, FGFR1, FGFR2, FGFR3, FGR, FLT1, FLT3, FLT4, GAK, GRK4, HUNK, IRAK1, ITK, JAK2, JAK3, KDR, KIT, LCK, LRRK2, MAP2K1, MAP2K2, MAP2K5, MAP3K12, MAP3K3, MAP3K4, MAP3K9, MAP4K1, MAP4K2, MAP4K3, MAP4K4, MAP4K5, MAPK10, MAPK8, MERTK,…	AKT2, AURKA, RPS6KA3	AAK1, ABL1, ABL2, ACVR2B, ANKK1, AURKA, AURKB, AURKC, AXL, BLK, BMP2K, BMPR1B, CAMKK1, CAMKK2, CDC42BPB, CDK16, CDKL2, CSF1R, CSK, CSNK2A2, DDR1, DDR2, EGFR, EIF2AK2, EPHB6, FGFR1, FGFR2, FGFR3, FGR, FLT1, FLT3, FLT4, GAK, GRK4, HUNK, IRAK1, ITK, JAK2, JAK3, KDR, KIT, LCK, LRRK2, MAP2K1, MAP2K2, MAP2K5, MAP3K12, MAP3K3, MAP3K4, MAP3K9, MAP4K1, MAP4K2, MAP4K3, MAP4K4, MAP4K5, MAPK10, MAPK8, MERTK,…	AKT2, AURKA, RPS6KA3
ALL	PD1_PDL1	Meclomen	2.46469e-14	133.367	4.72283e-12	0.045024	0.108956	0.101452	4.82677e-11	0.373858	0.732684	0.340501	0.196851	immuno	d1x	5	5	0.0206459	0.861994	0.22633	5.74815e-06	0.365808	0.283485	0.422834	2.44659e-05	immuno	d1x	5	5	CD274, HLA.DRA, HLA.DRB1, HLA.DRB5, PDCD1	CYP2C9, CYP3A4, GMNN, PPARG, TP53	CD274, HLA.DRA, HLA.DRB1, HLA.DRB5, PDCD1	CYP2C9, CYP3A4, GMNN, PPARG, TP53
ALL	Lenvatinib_FDA:d2	ajmaline_HL60_UP	2.51084e-14	133.32	4.79867e-12	0.153517	0.249307	0.11892	5.81427e-09	7.09644e-11	0.871595	0.158135	0.197471	dx_k	d3	20	230	0.996403	0.573915	0.996423	0.252586	0.644961	0.0136557	0.0126429	0.0136961	dx_k	d3	20	234	ABL1, EGFR, EPHB2, ERBB4, FGFR1, FGFR2, FGFR3, FGFR4, FGR, FLT4, FRK, KDR, KIT, LCK, MAP4K4, MET, PDGFRA, PDGFRB, PTK6, RET	AAK1, ABCB6, ABR, ACTL7B, ADAMTS13, ADORA1, AEBP1, AGER, AKR1C4, ALDOB, ALOX5, ALPP, ALPPL2, AMDHD2, ANK1, APBB2, APC2, APOBEC3F, ARSD, ATF5, ATHL1, ATP8B2, AVPR2, BAHD1, BIRC7, BMPR2, C1orf105, C1orf61, CACNA1F, CACNA2D2, CACNB1, CACNG5, CALD1, CC2D1A, CCKBR, CCL27, CD209, CD300A, CD6, CD79B, CDH8, CDHR5, CGB7, CHD5, CIR1, CLTA, CPM, CREBZF, CSF1, CSHL1, CTAG2, CYP2D6, CYP2W1, CYSLTR2, DAPK2, DB…	ABL1, EGFR, EPHB2, ERBB4, FGFR1, FGFR2, FGFR3, FGFR4, FGR, FLT4, FRK, KDR, KIT, LCK, MAP4K4, MET, PDGFRA, PDGFRB, PTK6, RET	AAK1, ABCB6, ABR, ACTL7B, ADAMTS13, ADORA1, AEBP1, AGER, AKR1C4, ALDOB, ALOX5, ALPP, ALPPL2, AMDHD2, ANK1, APBB2, APC2, APOBEC3F, ARSD, ATF5, ATHL1, ATP8B2, AVPR2, BAHD1, BIRC7, BMPR2, C1orf105, C1orf61, C21orf2, C2orf72, CACNA1F, CACNA2D2, CACNB1, CACNG5, CALD1, CC2D1A, CCKBR, CD209, CD300A, CD6, CD79B, CDH8, CDHR5, CEMP1, CHD5, CIR1, CLDN5, CLTA, CPM, CREBZF, CSF1, CSHL1, CTAG2, CYP2D6, CYP2W1,…
ALL	PD1_PDL1	Cediranib_Roche	2.52749e-14	133.303	4.81787e-12	0.43379	0.829224	0.489463	2.4075e-13	0.00175909	0.74167	0.340501	0.131889	immuno	d2x_k	5	5	0.0193504	0.282204	0.554328	0.000139189	0.203098	0.016417	0.422834	0.00766978	immuno	d2x_k	5	5	CD274, HLA.DRA, HLA.DRB1, HLA.DRB5, PDCD1	FGFR3, FLT1, FLT4, PDGFRA, RET	CD274, HLA.DRA, HLA.DRB1, HLA.DRB5, PDCD1	FGFR3, FLT1, FLT4, PDGFRA, RET
ALL	Dasatinib_RBC:d2	clenbuterol_HL60_DOWN	2.56249e-14	133.268	4.87187e-12	0.0314915	0.438181	0.502231	0.000363773	0.305395	0.612031	0.785966	0.00852169	dx_k	d3	37	1	0.631922	2.39057e-06	9.97413e-07	0.00178336	0.155931	0.0279801	0.0328834	0.00946508	dx_k	d3	37	1	ABL1, ABL2, BLK, BMX, BTK, CSF1R, CSK, DDR2, EPHA1, EPHA2, EPHA3, EPHA4, EPHA5, EPHA8, EPHB1, EPHB2, EPHB3, EPHB4, ERBB4, FGR, FRK, FYN, HCK, KIT, LCK, LYN, MAP4K5, PDGFRA, PDGFRB, PTK6, SIK2, SRC, TEC, TNK2, TXK, YES1, ZAK	HDAC9	ABL1, ABL2, BLK, BMX, BTK, CSF1R, CSK, DDR2, EPHA1, EPHA2, EPHA3, EPHA4, EPHA5, EPHA8, EPHB1, EPHB2, EPHB3, EPHB4, ERBB4, FGR, FRK, FYN, HCK, KIT, LCK, LYN, MAP4K5, PDGFRA, PDGFRB, PTK6, SIK2, SRC, TEC, TNK2, TXK, YES1, ZAK	HDAC9
ALL	Gefitinib_FDA:d2	Kinome_242_Roche	2.58594e-14	133.244	4.90369e-12	0.448166	0.56899	0.227501	6.51121e-07	0.0062579	0.000718507	0.594406	0.0192025	dx_k	d2x_k	21	9	0.557478	0.0139604	0.00930017	3.14426e-05	0.0621049	0.193708	0.182686	0.00120166	dx_k	d2x_k	21	9	ABL1, CDK7, CHEK2, CSNK1E, EGFR, EPHA6, ERBB3, ERBB4, FLT3, GAK, HIPK4, IRAK1, IRAK4, LCK, LYN, MAP2K5, MKNK1, RIPK2, SBK1, SLK, STK10	CDC7, CDK2, CDK5, CDK9, DYRK1A, FLT3, MAP4K4, MINK1, PRKD3	ABL1, CDK7, CHEK2, CSNK1E, EGFR, EPHA6, ERBB3, ERBB4, FLT3, GAK, HIPK4, IRAK1, IRAK4, LCK, LYN, MAP2K5, MKNK1, RIPK2, SBK1, SLK, STK10	CDC7, CDK2, CDK5, CDK9, DYRK1A, FLT3, MAP4K4, MINK1, PRKD3
ALL	CTLA-4	Vatalanib_Roche	2.61305e-14	133.217	4.94226e-12	0.704404	0.0525465	0.523491	1.92158e-11	0.000786746	0.291929	0.82183	0.0666922	immuno	d2x_k	3	1	0.229043	0.281995	0.402245	3.83234e-05	0.178486	0.00295429	0.103988	0.0461469	immuno	d2x_k	3	1	CD80, CD86, CTLA4	KDR	CD80, CD86, CTLA4	KDR
ALL	PD1_PDL1	Kinome_2812_Roche	2.62532e-14	133.205	4.95263e-12	0.238274	0.101431	0.69889	2.40078e-12	0.021993	0.809659	0.340501	0.114173	immuno	d2x_k	5	10	0.0448564	0.574019	0.242226	2.72889e-05	0.661032	0.00818688	0.422834	0.00108659	immuno	d2x_k	5	10	CD274, HLA.DRA, HLA.DRB1, HLA.DRB5, PDCD1	ABL1, CSF1R, FGFR1, FGFR3, FLT1, FLT4, KDR, MAP4K4, MAP4K5, NEK2	CD274, HLA.DRA, HLA.DRB1, HLA.DRB5, PDCD1	ABL1, CSF1R, FGFR1, FGFR3, FLT1, FLT4, KDR, MAP4K4, MAP4K5, NEK2
ALL	Lenvatinib_FDA:d2	GW768505A_GSK	2.65319e-14	133.178	4.9923e-12	0.0311028	0.0183702	0.0103487	1.17661e-07	1.00753e-08	0.161894	0.158135	0.0488059	dx_k	d2x_k	20	25	0.606427	0.779251	0.988359	0.538374	0.400656	0.0154655	0.0126429	0.0697985	dx_k	d2x_k	20	25	ABL1, EGFR, EPHB2, ERBB4, FGFR1, FGFR2, FGFR3, FGFR4, FGR, FLT4, FRK, KDR, KIT, LCK, MAP4K4, MET, PDGFRA, PDGFRB, PTK6, RET	CSF1R, DDR2, EPHA2, EPHA3, EPHA4, EPHB2, EPHB3, EPHB4, FLT1, FLT4, HCK, HIPK4, KIT, LYN, MUSK, NTRK1, NTRK2, NTRK3, PDGFRA, PTK2B, RET, SRC, STK10, TEK, TNK1	ABL1, EGFR, EPHB2, ERBB4, FGFR1, FGFR2, FGFR3, FGFR4, FGR, FLT4, FRK, KDR, KIT, LCK, MAP4K4, MET, PDGFRA, PDGFRB, PTK6, RET	CSF1R, DDR2, EPHA2, EPHA3, EPHA4, EPHB2, EPHB3, EPHB4, FLT1, FLT4, HCK, HIPK4, KIT, LYN, MUSK, NTRK1, NTRK2, NTRK3, PDGFRA, PTK2B, RET, SRC, STK10, TEK, TNK1
ALL	Axitinib:d1	Risedronate	2.7001e-14	133.133	5.06752e-12	0.00065991	0.0292223	0.0373138	0.00110481	8.77113e-06	6.34644e-06	0.0381274	0.0627801	dx_k	d1x	98	2	0.287125	0.467924	1	0.024946	0.13354	0.055733	0.0527779	0.0883179	dx_k	d1x	98	2	AAK1, ABL1, ABL2, ACVR2B, ANKK1, AURKA, AURKB, AURKC, AXL, BLK, BMP2K, BMPR1B, CAMKK1, CAMKK2, CDC42BPB, CDK16, CDKL2, CSF1R, CSK, CSNK2A2, DDR1, DDR2, EGFR, EIF2AK2, EPHB6, FGFR1, FGFR2, FGFR3, FGR, FLT1, FLT3, FLT4, GAK, GRK4, HUNK, IRAK1, ITK, JAK2, JAK3, KDR, KIT, LCK, LRRK2, MAP2K1, MAP2K2, MAP2K5, MAP3K12, MAP3K3, MAP3K4, MAP3K9, MAP4K1, MAP4K2, MAP4K3, MAP4K4, MAP4K5, MAPK10, MAPK8, MERTK,…	EHMT2, FDPS	AAK1, ABL1, ABL2, ACVR2B, ANKK1, AURKA, AURKB, AURKC, AXL, BLK, BMP2K, BMPR1B, CAMKK1, CAMKK2, CDC42BPB, CDK16, CDKL2, CSF1R, CSK, CSNK2A2, DDR1, DDR2, EGFR, EIF2AK2, EPHB6, FGFR1, FGFR2, FGFR3, FGR, FLT1, FLT3, FLT4, GAK, GRK4, HUNK, IRAK1, ITK, JAK2, JAK3, KDR, KIT, LCK, LRRK2, MAP2K1, MAP2K2, MAP2K5, MAP3K12, MAP3K3, MAP3K4, MAP3K9, MAP4K1, MAP4K2, MAP4K3, MAP4K4, MAP4K5, MAPK10, MAPK8, MERTK,…	EHMT2, FDPS
ALL	Axitinib:d1	Bexarotene	2.72528e-14	133.109	5.10165e-12	0.00146934	0.608549	0.752499	0.00309439	0.0137241	0.00535967	0.0381274	2.30308e-09	dx_k	d1x	98	13	0.306792	0.598684	0.761504	0.00428193	0.2577	0.367482	0.0527779	0.000309617	dx_k	d1x	98	13	AAK1, ABL1, ABL2, ACVR2B, ANKK1, AURKA, AURKB, AURKC, AXL, BLK, BMP2K, BMPR1B, CAMKK1, CAMKK2, CDC42BPB, CDK16, CDKL2, CSF1R, CSK, CSNK2A2, DDR1, DDR2, EGFR, EIF2AK2, EPHB6, FGFR1, FGFR2, FGFR3, FGR, FLT1, FLT3, FLT4, GAK, GRK4, HUNK, IRAK1, ITK, JAK2, JAK3, KDR, KIT, LCK, LRRK2, MAP2K1, MAP2K2, MAP2K5, MAP3K12, MAP3K3, MAP3K4, MAP3K9, MAP4K1, MAP4K2, MAP4K3, MAP4K4, MAP4K5, MAPK10, MAPK8, MERTK,…	BLM, CYP19A1, ESR1, HSPB1, KAT2A, NR1H3, NR3C1, PPARG, RXRA, RXRB, RXRG, TP53, USP1	AAK1, ABL1, ABL2, ACVR2B, ANKK1, AURKA, AURKB, AURKC, AXL, BLK, BMP2K, BMPR1B, CAMKK1, CAMKK2, CDC42BPB, CDK16, CDKL2, CSF1R, CSK, CSNK2A2, DDR1, DDR2, EGFR, EIF2AK2, EPHB6, FGFR1, FGFR2, FGFR3, FGR, FLT1, FLT3, FLT4, GAK, GRK4, HUNK, IRAK1, ITK, JAK2, JAK3, KDR, KIT, LCK, LRRK2, MAP2K1, MAP2K2, MAP2K5, MAP3K12, MAP3K3, MAP3K4, MAP3K9, MAP4K1, MAP4K2, MAP4K3, MAP4K4, MAP4K5, MAPK10, MAPK8, MERTK,…	BLM, CYP19A1, ESR1, HSPB1, KAT2A, NR1H3, NR3C1, PPARG, RXRA, RXRB, RXRG, TP53, USP1
ALL	PD1_PDL1	luteolin_MCF7_DOWN	2.75053e-14	133.086	5.13575e-12	0.0754799	0.021886	0.108307	5.32656e-12	0.39343	0.185514	0.340501	0.00132617	immuno	d3	5	22	0.0239736	0.0132465	0.303734	2.73895e-05	0.82691	0.684113	0.422834	0.635411	immuno	d3	5	22	CD274, HLA.DRA, HLA.DRB1, HLA.DRB5, PDCD1	ALMS1, ARMCX5, CCNE2, CLASP2, FGFR3, GLCE, GRAMD3, HEXIM1, HSPA2, ID1, INTS6, NFATC1, NUP98, PDZRN3, RAB28, SMEK2, SPC25, SRSF3, SYNCRIP, TPST1, VAV3, ZIC1	CD274, HLA.DRA, HLA.DRB1, HLA.DRB5, PDCD1	ALMS1, ARMCX5, CCNE2, CLASP2, FGFR3, GLCE, GRAMD3, HEXIM1, HSPA2, ID1, INTS6, NFATC1, NUP98, PDZRN3, RAB28, SMEK2, SPC25, SRSF3, SYNCRIP, TPST1, VAV3, ZIC1
ALL	Pazopanib hydrochloride:d1	zardaverine_HL60_UP	2.83553e-14	133.008	5.25837e-12	0.36494	0.351327	0.351687	9.85758e-06	3.10003e-12	0.0690232	0.082231	0.412057	dx_k	d3	28	76	0.13385	0.422907	0.429481	0.946342	0.0330842	0.0184923	0.00317939	0.0909374	dx_k	d3	28	77	ABL1, ALK, AURKB, CDK7, CSF1R, FGFR1, FGFR3, FLT1, FLT4, FYN, IGF1R, ITK, KDR, KIT, LCK, LIMK1, LTK, MAP4K4, MAPK8, MAPK9, MET, NEK2, PDGFRA, PDGFRB, PTK2, RET, TAOK1, TNK2	ABCA1, AREG, ARL4C, AVPI1, AXL, B4GALT1, BMP6, CCL22, CD38, CD86, CFLAR, CHN2, CSGALNACT1, CTSB, DNAH17, DOCK4, DUSP4, ENTPD1, FAM13A, FLRT2, FPR1, FTH1, GAB2, GEM, GPR183, GRAMD1B, HGSNAT, HIST1H4B, HIST1H4C, HIST1H4D, HIST1H4E, HIST1H4F, HIST1H4I, HIST1H4J, HIST4H4, HOMER1, IFI30, IL10RA, IL11, IL1B, IL1RN, IL24, ISG20, KYNU, LRRC23, MCTP2, MICAL2, MX2, NQO2, NR4A2, NR4A3, NT5E, OLR1, PDE4B, PD…	ABL1, ALK, AURKB, CDK7, CSF1R, FGFR1, FGFR3, FLT1, FLT4, FYN, IGF1R, ITK, KDR, KIT, LCK, LIMK1, LTK, MAP4K4, MAPK8, MAPK9, MET, NEK2, PDGFRA, PDGFRB, PTK2, RET, TAOK1, TNK2	ABCA1, AREG, ARL4C, AVPI1, AXL, B4GALT1, BMP6, CCL22, CD38, CD86, CFLAR, CHN2, CREM, CSGALNACT1, CTSB, DNAH17, DOCK4, DUSP4, ENTPD1, FAM13A, FLRT2, FPR1, FTH1, GAB2, GABARAPL1, GEM, GPR183, GRAMD1B, HGSNAT, HIST1H4D, HIST1H4F, HIST1H4H, HIST1H4I, HIST4H4, HOMER1, ID3, IER3, IFI30, IL10RA, IL11, IL1B, IL1RN, IL24, KYNU, LRRC23, MCTP2, MICAL2, MX2, NQO2, NR4A2, NR4A3, NT5E, OLR1, PDE4B, PDE4D, PIK3…
ALL	Pazopanib hydrochloride:d1	etoposide_HL60_UP	2.85623e-14	132.989	5.25837e-12	0.991118	0.0505411	0.822959	7.84647e-05	7.5828e-13	0.239926	0.082231	0.319601	dx_k	d3	28	114	0.13283	0.735812	0.269487	0.995225	0.00289284	0.0345546	0.00317939	0.102743	dx_k	d3	28	110	ABL1, ALK, AURKB, CDK7, CSF1R, FGFR1, FGFR3, FLT1, FLT4, FYN, IGF1R, ITK, KDR, KIT, LCK, LIMK1, LTK, MAP4K4, MAPK8, MAPK9, MET, NEK2, PDGFRA, PDGFRB, PTK2, RET, TAOK1, TNK2	ABCA1, ACSL1, AMPD3, AREG, ATF3, BCL3, BCL6, BTG1, BTG2, CASP1, CCL2, CCL20, CCL4, CCNE2, CCNL1, CD14, CD58, CD69, CD86, CDKN1A, CLDND1, CYLD, CYP1B1, DDIT3, DDX58, DSE, EGR1, EGR2, EIF5, FEZ1, FILIP1L, FPR1, FTH1, GBP2, GCH1, HCAR3, HCK, HEXIM1, HIST1H2AG, HIST1H2AI, HIST1H2AK, HIST1H2AL, HIST1H2BC, HIST1H2BD, HIST1H2BE, HIST1H2BF, HIST1H2BH, HIST1H2BI, HIST1H3B, HIST1H3C, HIST1H3D, HIST1H3F, HI…	ABL1, ALK, AURKB, CDK7, CSF1R, FGFR1, FGFR3, FLT1, FLT4, FYN, IGF1R, ITK, KDR, KIT, LCK, LIMK1, LTK, MAP4K4, MAPK8, MAPK9, MET, NEK2, PDGFRA, PDGFRB, PTK2, RET, TAOK1, TNK2	ABCA1, ACSL1, AMPD3, AREG, BCL3, BCL6, CASP1, CCL20, CCL3, CCNE2, CCNL1, CD14, CD58, CD69, CD83, CD86, CDKN1A, CLDND1, CYLD, CYP1B1, DDX58, DSE, EGR1, EGR2, EIF5, FEZ1, FILIP1L, FPR1, FTH1, GABARAPL1, GBP2, GCH1, HCAR3, HCK, HEXIM1, HIST1H2AD, HIST1H2AG, HIST1H2AH, HIST1H2AJ, HIST1H2AK, HIST1H2AL, HIST1H2AM, HIST1H2BC, HIST1H2BD, HIST1H2BE, HIST1H2BG, HIST1H2BI, HIST1H3A, HIST1H3B, HIST1H3E, HIST…
ALL	Tofacitinib_FDA:d2	ISOSORBIDE DINITRATE	2.85941e-14	132.986	5.25837e-12	0.0157553	0.444293	0.0680982	2.84201e-08	0.000944357	0.253618	0.477115	0.865135	dx_k	d1x	14	3	0.151772	0.279548	0.392919	8.10225e-05	0.481067	2.11795e-05	0.190164	0.00378232	dx_k	d1x	14	4	DCLK3, JAK1, JAK2, JAK3, LCK, LRRK2, NUAK2, PKN1, ROCK1, ROCK2, RPS6KA2, RPS6KA6, TNK1, TYK2	GUCY1A2, GUCY1A3, GUCY1B3	DCLK3, JAK1, JAK2, JAK3, LCK, LRRK2, NUAK2, PKN1, ROCK1, ROCK2, RPS6KA2, RPS6KA6, TNK1, TYK2	GUCY1A2, GUCY1A3, GUCY1B2, GUCY1B3
ALL	Tofacitinib_FDA:d2	ISOSORBIDE MONONITRATE	2.85941e-14	132.986	5.25837e-12	0.0157553	0.444293	0.0680982	2.84201e-08	0.000944357	0.253618	0.477115	0.865135	dx_k	d1x	14	3	0.151772	0.279548	0.392919	8.10225e-05	0.481067	2.11795e-05	0.190164	0.00378232	dx_k	d1x	14	4	DCLK3, JAK1, JAK2, JAK3, LCK, LRRK2, NUAK2, PKN1, ROCK1, ROCK2, RPS6KA2, RPS6KA6, TNK1, TYK2	GUCY1A2, GUCY1A3, GUCY1B3	DCLK3, JAK1, JAK2, JAK3, LCK, LRRK2, NUAK2, PKN1, ROCK1, ROCK2, RPS6KA2, RPS6KA6, TNK1, TYK2	GUCY1A2, GUCY1A3, GUCY1B2, GUCY1B3
ALL	Tofacitinib_FDA:d2	nitric oxide	2.85941e-14	132.986	5.25837e-12	0.0157553	0.444293	0.0680982	2.84201e-08	0.000944357	0.253618	0.477115	0.865135	dx_k	d1x	14	3	0.151772	0.279548	0.392919	8.10225e-05	0.481067	2.11795e-05	0.190164	0.00378232	dx_k	d1x	14	4	DCLK3, JAK1, JAK2, JAK3, LCK, LRRK2, NUAK2, PKN1, ROCK1, ROCK2, RPS6KA2, RPS6KA6, TNK1, TYK2	GUCY1A2, GUCY1A3, GUCY1B3	DCLK3, JAK1, JAK2, JAK3, LCK, LRRK2, NUAK2, PKN1, ROCK1, ROCK2, RPS6KA2, RPS6KA6, TNK1, TYK2	GUCY1A2, GUCY1A3, GUCY1B2, GUCY1B3
ALL	Tofacitinib_FDA:d2	nitroglycerin	2.85941e-14	132.986	5.25837e-12	0.0157553	0.444293	0.0680982	2.84201e-08	0.000944357	0.253618	0.477115	0.865135	dx_k	d1x	14	3	0.151772	0.279548	0.392919	8.10225e-05	0.481067	2.11795e-05	0.190164	0.00378232	dx_k	d1x	14	4	DCLK3, JAK1, JAK2, JAK3, LCK, LRRK2, NUAK2, PKN1, ROCK1, ROCK2, RPS6KA2, RPS6KA6, TNK1, TYK2	GUCY1A2, GUCY1A3, GUCY1B3	DCLK3, JAK1, JAK2, JAK3, LCK, LRRK2, NUAK2, PKN1, ROCK1, ROCK2, RPS6KA2, RPS6KA6, TNK1, TYK2	GUCY1A2, GUCY1A3, GUCY1B2, GUCY1B3
ALL	KIR	Bexarotene	3.08704e-14	132.789	5.6627e-12	0.79675	0.094749	0.552268	5.19525e-09	0.0900561	0.85917	0.722078	2.30308e-09	immuno	d1x	6	13	0.424437	0.482288	0.324201	0.000100547	0.744297	0.401806	0.849473	0.000309617	immuno	d1x	7	13	KIR2DL1, KIR2DL3, KIR2DL4, KIR3DL1, KIR3DL2, KIR3DL3	BLM, CYP19A1, ESR1, HSPB1, KAT2A, NR1H3, NR3C1, PPARG, RXRA, RXRB, RXRG, TP53, USP1	KIR2DL1, KIR2DL3, KIR2DL4, KIR2DS4, KIR3DL1, KIR3DL2, KIR3DL3	BLM, CYP19A1, ESR1, HSPB1, KAT2A, NR1H3, NR3C1, PPARG, RXRA, RXRB, RXRG, TP53, USP1
ALL	Afatinib:d1	Bexarotene	3.12611e-14	132.757	5.70757e-12	0.00555674	0.364293	0.462785	3.93187e-05	0.205731	0.0709508	0.0761035	2.30308e-09	dx_k	d1x	38	13	0.970006	0.689055	0.996645	0.000283234	0.240961	0.37058	0.0302419	0.000309617	dx_k	d1x	38	13	ABL1, AXL, BLK, CIT, CSNK1E, DYRK1A, DYRK1B, DYRK2, EGFR, EPHA6, EPHB6, ERBB2, ERBB3, ERBB4, FLT3, FRK, GAK, HCK, HIPK4, IRAK1, LCK, MAP2K5, MAPK10, MAPK14, MAPK9, MET, MKNK1, MKNK2, PHKG1, PHKG2, RIPK2, RPS6KA6, SBK1, SLK, SRC, STK10, STK17A, TXK	BLM, CYP19A1, ESR1, HSPB1, KAT2A, NR1H3, NR3C1, PPARG, RXRA, RXRB, RXRG, TP53, USP1	ABL1, AXL, BLK, CIT, CSNK1E, DYRK1A, DYRK1B, DYRK2, EGFR, EPHA6, EPHB6, ERBB2, ERBB3, ERBB4, FLT3, FRK, GAK, HCK, HIPK4, IRAK1, LCK, MAP2K5, MAPK10, MAPK14, MAPK9, MET, MKNK1, MKNK2, PHKG1, PHKG2, RIPK2, RPS6KA6, SBK1, SLK, SRC, STK10, STK17A, TXK	BLM, CYP19A1, ESR1, HSPB1, KAT2A, NR1H3, NR3C1, PPARG, RXRA, RXRB, RXRG, TP53, USP1
ALL	Pazopanib hydrochloride:d1	primaquine_PC3_UP	3.12713e-14	132.756	5.70757e-12	0.0523404	0.531273	0.0468666	7.08684e-07	1.5944e-11	0.44187	0.082231	0.379581	dx_k	d3	28	357	0.996368	0.799645	0.996319	0.75	0.0735639	0.012164	0.00317939	0.0432327	dx_k	d3	28	351	ABL1, ALK, AURKB, CDK7, CSF1R, FGFR1, FGFR3, FLT1, FLT4, FYN, IGF1R, ITK, KDR, KIT, LCK, LIMK1, LTK, MAP4K4, MAPK8, MAPK9, MET, NEK2, PDGFRA, PDGFRB, PTK2, RET, TAOK1, TNK2	AAK1, ABAT, ABCC6, ABCC8, ABL2, ACTL6B, ADAMTS2, ADAMTS8, ADCY8, AFF3, AGER, ALDOB, ALOX5, ALPI, ALPP, ANK1, ANKRD53, APOB, APOC2, APOC3, APOC4, APOH, ARHGDIA, ASAH1, ASCL1, ATF3, ATF5, ATF6B, ATP1A2, ATP1B4, ATP5C1, ATP6AP2, ATXN3L, AZGP1, B4GALT1, BAZ1B, BFSP1, BHLHE40, BMP7, BMP8A, BMPR1B, BRDT, BTN3A3, C6orf25, C8orf4, CACNA1G, CALR, CALY, CARM1, CASP1, CASS4, CC2D1A, CCKAR, CCL2, CD1D, CD6, …	ABL1, ALK, AURKB, CDK7, CSF1R, FGFR1, FGFR3, FLT1, FLT4, FYN, IGF1R, ITK, KDR, KIT, LCK, LIMK1, LTK, MAP4K4, MAPK8, MAPK9, MET, NEK2, PDGFRA, PDGFRB, PTK2, RET, TAOK1, TNK2	AAK1, ABAT, ABCC6, ABCC8, ABL2, ACTL6B, ADAMTS2, ADAMTS8, ADCY8, ADGB, AFF3, AGER, ALDOB, ALOX5, ALPI, ALPP, ANK1, ANKRD53, APOB, APOC2, APOC3, APOC4, APOH, ARHGDIA, ASAH1, ASCL1, ATF5, ATF6B, ATP1A2, ATP1B4, ATP5C1, ATP6AP2, ATXN3L, AZGP1, B4GALT1, BAZ1B, BCL2L1, BFSP1, BHLHE40, BMP7, BMPR1B, BRDT, BTN3A3, C6orf25, C8orf4, CACNA1G, CALR, CALY, CARM1, CASP1, CASS4, CC2D1A, CCKAR, CD1D, CD6, CD84,…
ALL	Lenvatinib_FDA:d2	GSK-3 Inhibitor IX_RBC	3.20964e-14	132.689	5.84355e-12	0.0786172	0.00324257	0.0126581	6.6279e-06	2.04635e-10	0.926131	0.158135	0.879187	dx_k	d2x_k	20	19	0.248095	0.0991391	0.139933	0.424071	0.0710519	0.0436113	0.0126429	0.477266	dx_k	d2x_k	20	19	ABL1, EGFR, EPHB2, ERBB4, FGFR1, FGFR2, FGFR3, FGFR4, FGR, FLT4, FRK, KDR, KIT, LCK, MAP4K4, MET, PDGFRA, PDGFRB, PTK6, RET	ABL2, BLK, BRSK1, BTK, CAMK2A, CDK2, CDK5, FGR, FLT3, FYN, GSK3A, GSK3B, HCK, LYN, MAP3K9, NTRK2, NTRK3, RET, SRC	ABL1, EGFR, EPHB2, ERBB4, FGFR1, FGFR2, FGFR3, FGFR4, FGR, FLT4, FRK, KDR, KIT, LCK, MAP4K4, MET, PDGFRA, PDGFRB, PTK6, RET	ABL2, BLK, BRSK1, BTK, CAMK2A, CDK2, CDK5, FGR, FLT3, FYN, GSK3A, GSK3B, HCK, LYN, MAP3K9, NTRK2, NTRK3, RET, SRC
ALL	Axitinib:d1	benfluorex_PC3_UP	3.22462e-14	132.677	5.85621e-12	0.000451661	0.688803	0.716482	0.0108196	1.3177e-09	2.31364e-05	0.0381274	0.0061444	dx_k	d3	98	11	0.577665	0.0122568	1	0.175859	0.0153119	0.943591	0.0527779	0.945958	dx_k	d3	98	10	AAK1, ABL1, ABL2, ACVR2B, ANKK1, AURKA, AURKB, AURKC, AXL, BLK, BMP2K, BMPR1B, CAMKK1, CAMKK2, CDC42BPB, CDK16, CDKL2, CSF1R, CSK, CSNK2A2, DDR1, DDR2, EGFR, EIF2AK2, EPHB6, FGFR1, FGFR2, FGFR3, FGR, FLT1, FLT3, FLT4, GAK, GRK4, HUNK, IRAK1, ITK, JAK2, JAK3, KDR, KIT, LCK, LRRK2, MAP2K1, MAP2K2, MAP2K5, MAP3K12, MAP3K3, MAP3K4, MAP3K9, MAP4K1, MAP4K2, MAP4K3, MAP4K4, MAP4K5, MAPK10, MAPK8, MERTK,…	ATF3, CHAC1, DDIT4, DUSP1, IFIT1, IFIT2, IFIT3, IRF9, OASL, RGS4, ZC3HAV1	AAK1, ABL1, ABL2, ACVR2B, ANKK1, AURKA, AURKB, AURKC, AXL, BLK, BMP2K, BMPR1B, CAMKK1, CAMKK2, CDC42BPB, CDK16, CDKL2, CSF1R, CSK, CSNK2A2, DDR1, DDR2, EGFR, EIF2AK2, EPHB6, FGFR1, FGFR2, FGFR3, FGR, FLT1, FLT3, FLT4, GAK, GRK4, HUNK, IRAK1, ITK, JAK2, JAK3, KDR, KIT, LCK, LRRK2, MAP2K1, MAP2K2, MAP2K5, MAP3K12, MAP3K3, MAP3K4, MAP3K9, MAP4K1, MAP4K2, MAP4K3, MAP4K4, MAP4K5, MAPK10, MAPK8, MERTK,…	DDIT4, DUSP1, IFIT1, IFIT2, IFIT3, IRF9, OASL, PMAIP1, RGS4, ZC3HAV1
ALL	Pazopanib hydrochloride:d1	dihydroergocristine_HL60_UP	3.25175e-14	132.656	5.89084e-12	0.487951	0.0153324	0.283455	0.000276984	7.23077e-11	0.269634	0.082231	0.621258	dx_k	d3	28	73	0.152144	0.549267	0.43012	0.666098	0.00213074	0.00464507	0.00317939	0.0354786	dx_k	d3	28	72	ABL1, ALK, AURKB, CDK7, CSF1R, FGFR1, FGFR3, FLT1, FLT4, FYN, IGF1R, ITK, KDR, KIT, LCK, LIMK1, LTK, MAP4K4, MAPK8, MAPK9, MET, NEK2, PDGFRA, PDGFRB, PTK2, RET, TAOK1, TNK2	AFF1, AMY1A, AMY1B, AMY1C, AMY2A, AMY2B, ANXA2, ARL4C, ASAH1, AXL, BEX1, BTG1, BZW1, CBLB, CD38, CD86, CFLAR, CHN2, CPD, CPNE3, CTSB, CXCR4, CYTH1, DNAH17, DOCK4, DUSP4, EPB41L3, FTH1, GEM, GPR183, HGSNAT, HIST1H2BD, HLA.DRA, IFI30, IFNGR1, IL1RN, KYNU, LXN, MANBA, MX2, NQO2, NR4A2, NR4A3, OLR1, PACSIN2, PDE4B, PIK3R2, PLCB1, PRKAG2, PTPN22, RAB31, RASAL1, SAMSN1, SAT1, SATB1, SDC2, SEL1L3, SGK1,…	ABL1, ALK, AURKB, CDK7, CSF1R, FGFR1, FGFR3, FLT1, FLT4, FYN, IGF1R, ITK, KDR, KIT, LCK, LIMK1, LTK, MAP4K4, MAPK8, MAPK9, MET, NEK2, PDGFRA, PDGFRB, PTK2, RET, TAOK1, TNK2	AFF1, AMY1A, AMY1B, AMY1C, AMY2B, ARL4C, ASAH1, AXL, BEX1, BZW1, CBLB, CD38, CD86, CFLAR, CHN2, CPD, CPNE3, CREM, CTSB, CXCR4, CYTH1, DNAH17, DOCK4, DUSP4, EPB41L3, FTH1, GABARAPL1, GEM, GPR183, HGSNAT, HIST1H2BD, HLA.DRA, IFI30, IFNGR1, IL1RN, JOSD1, KYNU, MANBA, MX2, NQO2, NR4A2, NR4A3, OLR1, PACSIN2, PDE4B, PIK3R2, PLCB1, PLSCR1, PRKAG2, PTPN22, RAB31, RASAL1, SAMSN1, SAT1, SATB1, SEL1L3, SGK1…
ALL	PD1_PDL1	Kinome_1286_Roche	3.27435e-14	132.638	5.89382e-12	0.0921198	0.125358	0.220793	8.95649e-11	0.0853877	0.778432	0.340501	0.12132	immuno	d2x_k	5	6	0.039445	0.472706	0.615884	2.97222e-07	0.00739667	0.39858	0.422834	0.00591389	immuno	d2x_k	5	6	CD274, HLA.DRA, HLA.DRB1, HLA.DRB5, PDCD1	ALK, FER, IGF1R, LRRK2, LTK, ROS1	CD274, HLA.DRA, HLA.DRB1, HLA.DRB5, PDCD1	ALK, FER, IGF1R, LRRK2, LTK, ROS1
ALL	Dasatinib_RBC:d2	Kinome_3297_Roche	3.27762e-14	132.635	5.89382e-12	0.00893596	0.0465446	0.0806957	5.7508e-09	1.07954e-06	0.520019	0.785966	0.0906072	dx_k	d2x_k	37	2	0.34823	0.534172	0.441613	0.000610078	0.822604	0.0160609	0.0328834	0.094034	dx_k	d2x_k	37	2	ABL1, ABL2, BLK, BMX, BTK, CSF1R, CSK, DDR2, EPHA1, EPHA2, EPHA3, EPHA4, EPHA5, EPHA8, EPHB1, EPHB2, EPHB3, EPHB4, ERBB4, FGR, FRK, FYN, HCK, KIT, LCK, LYN, MAP4K5, PDGFRA, PDGFRB, PTK6, SIK2, SRC, TEC, TNK2, TXK, YES1, ZAK	KDR, PDGFRB	ABL1, ABL2, BLK, BMX, BTK, CSF1R, CSK, DDR2, EPHA1, EPHA2, EPHA3, EPHA4, EPHA5, EPHA8, EPHB1, EPHB2, EPHB3, EPHB4, ERBB4, FGR, FRK, FYN, HCK, KIT, LCK, LYN, MAP4K5, PDGFRA, PDGFRB, PTK6, SIK2, SRC, TEC, TNK2, TXK, YES1, ZAK	KDR, PDGFRB
ALL	Dasatinib_RBC:d2	Kinome_403_Roche	3.27762e-14	132.635	5.89382e-12	0.00893596	0.0465446	0.0806957	5.7508e-09	1.07954e-06	0.520019	0.785966	0.0906072	dx_k	d2x_k	37	2	0.34823	0.534172	0.441613	0.000610078	0.822604	0.0160609	0.0328834	0.094034	dx_k	d2x_k	37	2	ABL1, ABL2, BLK, BMX, BTK, CSF1R, CSK, DDR2, EPHA1, EPHA2, EPHA3, EPHA4, EPHA5, EPHA8, EPHB1, EPHB2, EPHB3, EPHB4, ERBB4, FGR, FRK, FYN, HCK, KIT, LCK, LYN, MAP4K5, PDGFRA, PDGFRB, PTK6, SIK2, SRC, TEC, TNK2, TXK, YES1, ZAK	KDR, PDGFRB	ABL1, ABL2, BLK, BMX, BTK, CSF1R, CSK, DDR2, EPHA1, EPHA2, EPHA3, EPHA4, EPHA5, EPHA8, EPHB1, EPHB2, EPHB3, EPHB4, ERBB4, FGR, FRK, FYN, HCK, KIT, LCK, LYN, MAP4K5, PDGFRA, PDGFRB, PTK6, SIK2, SRC, TEC, TNK2, TXK, YES1, ZAK	KDR, PDGFRB
ALL	Afatinib:d1	phenytoin	3.42085e-14	132.525	6.13626e-12	0.204946	0.114909	0.996187	1.00431e-06	0.00546148	0.0404397	0.0761035	0.254819	dx_k	d1x	38	18	0.0240871	0.147646	0.00644724	8.42237e-06	0.00427167	0.186872	0.0302419	0.0354786	dx_k	d1x	38	18	ABL1, AXL, BLK, CIT, CSNK1E, DYRK1A, DYRK1B, DYRK2, EGFR, EPHA6, EPHB6, ERBB2, ERBB3, ERBB4, FLT3, FRK, GAK, HCK, HIPK4, IRAK1, LCK, MAP2K5, MAPK10, MAPK14, MAPK9, MET, MKNK1, MKNK2, PHKG1, PHKG2, RIPK2, RPS6KA6, SBK1, SLK, SRC, STK10, STK17A, TXK	AQP4, CYP1A2, CYP2C19, CYP2C9, CYP2D6, CYP3A4, NFE2L2, NR1I2, SCN10A, SCN11A, SCN1A, SCN2A, SCN3A, SCN4A, SCN5A, SCN7A, SCN8A, SCN9A	ABL1, AXL, BLK, CIT, CSNK1E, DYRK1A, DYRK1B, DYRK2, EGFR, EPHA6, EPHB6, ERBB2, ERBB3, ERBB4, FLT3, FRK, GAK, HCK, HIPK4, IRAK1, LCK, MAP2K5, MAPK10, MAPK14, MAPK9, MET, MKNK1, MKNK2, PHKG1, PHKG2, RIPK2, RPS6KA6, SBK1, SLK, SRC, STK10, STK17A, TXK	AQP4, CYP1A2, CYP2C19, CYP2C9, CYP2D6, CYP3A4, NFE2L2, NR1I2, SCN10A, SCN11A, SCN1A, SCN2A, SCN3A, SCN4A, SCN5A, SCN7A, SCN8A, SCN9A
ALL	CTLA-4	GW410563A_GSK	3.45272e-14	132.501	6.17825e-12	0.232829	0.742573	0.289194	5.97936e-13	6.96807e-05	0.211892	0.82183	0.188845	immuno	d2x_k	3	7	0.734409	0.781676	0.115832	0.00110059	0.171289	0.0642178	0.103988	0.00294542	immuno	d2x_k	3	7	CD80, CD86, CTLA4	ABL1, EGFR, FLT1, FLT4, KIT, PDGFRA, RET	CD80, CD86, CTLA4	ABL1, EGFR, FLT1, FLT4, KIT, PDGFRA, RET
ALL	Gefitinib_FDA:d2	etoposide_HL60_DOWN	3.48941e-14	132.474	6.22863e-12	0.319792	0.329692	0.795263	3.32998e-07	0.000461522	0.00187678	0.594406	0.00621388	dx_k	d3	21	47	0.315912	0.0267909	0.0717816	0.000181025	0.516898	0.000731379	0.182686	0.0252367	dx_k	d3	21	46	ABL1, CDK7, CHEK2, CSNK1E, EGFR, EPHA6, ERBB3, ERBB4, FLT3, GAK, HIPK4, IRAK1, IRAK4, LCK, LYN, MAP2K5, MKNK1, RIPK2, SBK1, SLK, STK10	ADM, AKAP1, AKAP2, APP, ASPM, BCL11A, BCL2, BUB1, CACNA2D3, CDC20, CELF2, CENPA, CENPF, CHST12, DEPDC1, DFFB, DLGAP5, ELOVL6, FAM216A, FGFR1OP, FUT7, GRB10, HGF, HK2, HMMR, HSPH1, IGFBP7, IRF8, KBTBD11, MYB, MYC, NR2F2, OSBPL1A, PALM2.AKAP2, PRMT3, PRTN3, PSRC1, PUS7, RPP40, SLC39A14, SPTBN1, STAG1, SYNCRIP, TM7SF3, TOP2A, TRIM14, UBE2C	ABL1, CDK7, CHEK2, CSNK1E, EGFR, EPHA6, ERBB3, ERBB4, FLT3, GAK, HIPK4, IRAK1, IRAK4, LCK, LYN, MAP2K5, MKNK1, RIPK2, SBK1, SLK, STK10	ADM, AKAP1, AKAP2, APP, ASPM, BCL11A, BUB1, CACNA2D3, CCNB1, CDC20, CELF2, CENPA, CENPF, CHST12, DEPDC1, DFFB, DLGAP5, ELOVL6, FAM216A, FGFR1OP, FUT7, GRB10, HGF, HK2, HMMR, HSPH1, IRF8, KBTBD11, MYB, MYC, NR2F2, OSBPL1A, PALM2.AKAP2, PRMT3, PRTN3, PSRC1, PUS7, RPP40, SLC39A14, SPTBN1, STAG1, SYNCRIP, TM7SF3, TOP2A, TRIM14, UBE2C
ALL	PD1_PDL1	droxidopa	3.63111e-14	132.372	6.46576e-12	0.254977	0.447863	0.669173	4.26525e-11	0.690222	0.633926	0.340501	0.088188	immuno	d1x	5	9	0.00337511	0.100279	0.035577	1.79208e-05	0.947891	0.00604675	0.422834	0.000804707	immuno	d1x	5	9	CD274, HLA.DRA, HLA.DRB1, HLA.DRB5, PDCD1	ADRA1A, ADRA1B, ADRA1D, ADRA2A, ADRA2B, ADRA2C, ADRB1, ADRB2, ADRB3	CD274, HLA.DRA, HLA.DRB1, HLA.DRB5, PDCD1	ADRA1A, ADRA1B, ADRA1D, ADRA2A, ADRA2B, ADRA2C, ADRB1, ADRB2, ADRB3
ALL	Erlotinib_FDA:d2	PP121_Roche	3.66752e-14	132.346	6.51472e-12	9.95162e-05	0.00890532	0.00682094	1.26866e-08	3.58498e-05	0.548769	0.84755	0.0221746	dx_k	d2x_k	33	2	0.585843	0.643138	0.740391	0.00677706	0.529826	0.0495803	0.109434	0.118458	dx_k	d2x_k	33	2	ABL1, ABL2, AURKC, BLK, CIT, CSNK1E, DDR1, EGFR, EPHA5, EPHA6, EPHA8, ERBB4, FLT3, GAK, HIPK4, JAK3, LCK, LTK, LYN, MAP2K5, MERTK, MKNK1, MKNK2, MYLK2, RET, RIPK2, SLK, SRC, STK10, TIE1, TNK1, TNNI3K, ULK3	KDR, RET	ABL1, ABL2, AURKC, BLK, CIT, CSNK1E, DDR1, EGFR, EPHA5, EPHA6, EPHA8, ERBB4, FLT3, GAK, HIPK4, JAK3, LCK, LTK, LYN, MAP2K5, MERTK, MKNK1, MKNK2, MYLK2, RET, RIPK2, SLK, SRC, STK10, TIE1, TNK1, TNNI3K, ULK3	KDR, RET
ALL	Sunitinib_RBC:d2	Cediranib_Roche	3.7589e-14	132.283	6.66083e-12	0.65859	0.247538	0.28311	5.64422e-10	2.1164e-07	0.215439	0.00884556	0.131889	dx_k	d2x_k	23	5	0.701569	0.763251	0.47084	0.0230084	0.815908	0.0032437	0.115475	0.00766978	dx_k	d2x_k	23	5	CAMK2A, CAMK2D, CHEK2, CLK2, CSF1R, FLT3, KIT, LCK, LRRK2, MAP4K4, MAP4K5, MELK, MINK1, MYLK2, NTRK1, NTRK2, NTRK3, NUAK1, PDGFRA, PHKG1, RET, STK4, YES1	FGFR3, FLT1, FLT4, PDGFRA, RET	CAMK2A, CAMK2D, CHEK2, CLK2, CSF1R, FLT3, KIT, LCK, LRRK2, MAP4K4, MAP4K5, MELK, MINK1, MYLK2, NTRK1, NTRK2, NTRK3, NUAK1, PDGFRA, PHKG1, RET, STK4, YES1	FGFR3, FLT1, FLT4, PDGFRA, RET
ALL	Axitinib:d1	prasterone_MCF7_UP	3.8443e-14	132.225	6.79566e-12	0.000520017	0.669771	0.668212	0.000986812	1.92078e-10	4.07834e-05	0.0381274	0.0531192	dx_k	d3	98	16	0.405527	0.385342	1	0.252185	0.00601327	0.973669	0.0527779	0.437084	dx_k	d3	98	17	AAK1, ABL1, ABL2, ACVR2B, ANKK1, AURKA, AURKB, AURKC, AXL, BLK, BMP2K, BMPR1B, CAMKK1, CAMKK2, CDC42BPB, CDK16, CDKL2, CSF1R, CSK, CSNK2A2, DDR1, DDR2, EGFR, EIF2AK2, EPHB6, FGFR1, FGFR2, FGFR3, FGR, FLT1, FLT3, FLT4, GAK, GRK4, HUNK, IRAK1, ITK, JAK2, JAK3, KDR, KIT, LCK, LRRK2, MAP2K1, MAP2K2, MAP2K5, MAP3K12, MAP3K3, MAP3K4, MAP3K9, MAP4K1, MAP4K2, MAP4K3, MAP4K4, MAP4K5, MAPK10, MAPK8, MERTK,…	ATF3, CXCL10, DDIT4, DDX58, DDX60, EGR3, IFIT1, IFIT2, INHBE, MYBL1, OAS1, OASL, PHLDA1, SLC7A11, TNFAIP3, VEGFA	AAK1, ABL1, ABL2, ACVR2B, ANKK1, AURKA, AURKB, AURKC, AXL, BLK, BMP2K, BMPR1B, CAMKK1, CAMKK2, CDC42BPB, CDK16, CDKL2, CSF1R, CSK, CSNK2A2, DDR1, DDR2, EGFR, EIF2AK2, EPHB6, FGFR1, FGFR2, FGFR3, FGR, FLT1, FLT3, FLT4, GAK, GRK4, HUNK, IRAK1, ITK, JAK2, JAK3, KDR, KIT, LCK, LRRK2, MAP2K1, MAP2K2, MAP2K5, MAP3K12, MAP3K3, MAP3K4, MAP3K9, MAP4K1, MAP4K2, MAP4K3, MAP4K4, MAP4K5, MAPK10, MAPK8, MERTK,…	CXCL10, DDIT4, DDX58, DDX60, EGR3, IFIT1, IFIT2, INHBE, MAFF, MYBL1, OAS1, OASL, PHLDA1, PMAIP1, SLC7A11, TNFAIP3, VEGFA
ALL	Cabozantinib_FDA:d2	salbutamol_HL60_UP	3.87355e-14	132.206	6.83083e-12	0.000165114	0.359365	0.33429	0.000870265	9.03861e-09	0.196298	0.781485	0.533253	dx_k	d3	50	19	0.27982	0.000190202	0.000310749	0.841916	0.0372241	0.145012	0.0868702	0.235001	dx_k	d3	50	19	AURKB, AURKC, AXL, BLK, BTK, DDR1, DDR2, EPHA2, EPHA3, EPHA4, EPHA5, EPHA6, EPHA7, EPHA8, EPHB1, EPHB2, EPHB4, FER, FGR, FLT1, FLT3, FLT4, FRK, FYN, HCK, HIPK4, KDR, KIT, LCK, LYN, MERTK, MET, MKNK2, MST1R, MUSK, NTRK1, NTRK2, NTRK3, PDGFRA, PTK2B, PTK6, RET, ROS1, SRC, SRMS, STK10, TEK, TNK1, TYRO3, YES1	ADD3, ANXA1, ARL4C, C1orf106, CALHM2, CD38, CTSB, FTH1, GALC, GAS7, GPR183, IL10RA, KYNU, SAT1, SDC2, SEL1L3, THBS1, TIMP1, TRAF3IP3	AURKB, AURKC, AXL, BLK, BTK, DDR1, DDR2, EPHA2, EPHA3, EPHA4, EPHA5, EPHA6, EPHA7, EPHA8, EPHB1, EPHB2, EPHB4, FER, FGR, FLT1, FLT3, FLT4, FRK, FYN, HCK, HIPK4, KDR, KIT, LCK, LYN, MERTK, MET, MKNK2, MST1R, MUSK, NTRK1, NTRK2, NTRK3, PDGFRA, PTK2B, PTK6, RET, ROS1, SRC, SRMS, STK10, TEK, TNK1, TYRO3, YES1	ADD3, ANXA1, ARL4C, C1orf106, CALHM2, CD38, CTSB, FTH1, GALC, GAS7, GPR183, IL10RA, KYNU, PLSCR1, SAT1, SEL1L3, THBS1, TIMP1, TRAF3IP3
ALL	Pazopanib hydrochloride:d1	zalcitabine_PC3_UP	3.90394e-14	132.186	6.85981e-12	0.838288	0.29746	0.880371	4.16507e-07	6.31204e-13	0.432182	0.082231	0.483277	dx_k	d3	28	724	0.521359	0.61959	1	0.98542	0.0315145	0.0140054	0.00317939	0.0446766	dx_k	d3	28	714	ABL1, ALK, AURKB, CDK7, CSF1R, FGFR1, FGFR3, FLT1, FLT4, FYN, IGF1R, ITK, KDR, KIT, LCK, LIMK1, LTK, MAP4K4, MAPK8, MAPK9, MET, NEK2, PDGFRA, PDGFRB, PTK2, RET, TAOK1, TNK2	ABAT, ABCB11, ABCB4, ABCB6, ABCC6, ABCC8, ABCC9, ACADL, ACHE, ACSL6, ACTL6B, ADAM2, ADAM22, ADAMTS8, ADARB2, ADCY10, ADCY8, ADRA1B, ADRA1D, ADRB1, AFF1, AFF3, AKAP6, ALDH3B2, ALDH6A1, ALDOB, ALPP, AMACR, AMBN, AMY1A, AMY1B, AMY1C, AMY2A, AMY2B, ANGPT2, ANGPTL2, ANK2, ANKRD53, APBB1IP, APOA2, APOB, APOBEC3F, APOH, APPBP2, AQP4, AQP6, ARHGDIA, ARHGEF10, ARMCX1, ASAH1, ATF6B, ATP11A, ATP1A2, ATP8A2,…	ABL1, ALK, AURKB, CDK7, CSF1R, FGFR1, FGFR3, FLT1, FLT4, FYN, IGF1R, ITK, KDR, KIT, LCK, LIMK1, LTK, MAP4K4, MAPK8, MAPK9, MET, NEK2, PDGFRA, PDGFRB, PTK2, RET, TAOK1, TNK2	ABAT, ABCB11, ABCB4, ABCB6, ABCC6, ABCC8, ABCC9, ACADL, ACHE, ACSL6, ACTL6B, ADAM2, ADAM22, ADAMTS8, ADARB2, ADCY10, ADCY8, ADGB, ADRA1B, ADRA1D, ADRB1, AFF1, AFF3, AKAP6, ALDH3B2, ALDH6A1, ALDOB, ALPP, AMACR, AMBN, AMY1A, AMY1B, AMY1C, AMY2B, ANGPT2, ANGPTL2, ANK2, ANKRD53, APBB1IP, APOA2, APOB, APOBEC3F, APOH, APPBP2, AQP4, AQP6, ARHGDIA, ARHGEF10, ARMCX1, ASAH1, ATF6B, ATP11A, ATP1A2, ATP8A2, …
ALL	Crizotinib_Kinome Scan:d2	equilin_MCF7_UP	3.90878e-14	132.182	6.85981e-12	0.00543261	0.0021152	0.00112716	0.00015793	0.000514431	0.00343198	0.112615	0.209079	dx_k	d3	99	5	0.40968	0.00199049	1	0.00180193	0.0215515	0.546488	0.0168072	0.801083	dx_k	d3	98	5	ABL1, ABL2, ACVR1, ACVR1B, ALK, ANKK1, AURKA, AURKB, AXL, BLK, BMP2K, BMPR1B, CASK, CDK11A, CDK11B, CDK7, CSF1R, DCLK1, DCLK2, DDR1, DSTYK, EPHA1, EPHA2, EPHA3, EPHA4, EPHA5, EPHA6, EPHA7, EPHA8, EPHB1, EPHB4, EPHB6, FER, FES, FGR, FLT3, IGF1R, IKBKE, INSR, INSRR, IRAK1, IRAK3, JAK1, JAK2, JAK3, KIT, LCK, LIMK1, LIMK2, LTK, LYN, MAP3K12, MAP3K13, MAP3K2, MAP3K3, MAP4K1, MAP4K2, MAP4K3, MAP4K5, MA…	CHAC1, EGR3, MYBL1, NAV2, SLC7A11	ABL1, ABL2, ACVR1, ACVR1B, ALK, ANKK1, AURKA, AURKB, AXL, BLK, BMP2K, BMPR1B, CASK, CDK11A, CDK7, CSF1R, DCLK1, DCLK2, DDR1, DSTYK, EPHA1, EPHA2, EPHA3, EPHA4, EPHA5, EPHA6, EPHA7, EPHA8, EPHB1, EPHB4, EPHB6, FER, FES, FGR, FLT3, IGF1R, IKBKE, INSR, INSRR, IRAK1, IRAK3, JAK1, JAK2, JAK3, KIT, LCK, LIMK1, LIMK2, LTK, LYN, MAP3K12, MAP3K13, MAP3K2, MAP3K3, MAP4K1, MAP4K2, MAP4K3, MAP4K5, MAPK7, MER…	EGR3, MAFF, MYBL1, NAV2, SLC7A11
ALL	PD1_PDL1	chlorpropamide	3.93109e-14	132.168	6.88243e-12	0.107277	0.0271691	0.298969	2.26192e-11	0.229706	0.842142	0.340501	0.175543	immuno	d1x	5	8	0.111459	0.170935	0.847079	1.98888e-06	0.0527145	0.207083	0.422834	0.000591119	immuno	d1x	5	8	CD274, HLA.DRA, HLA.DRB1, HLA.DRB5, PDCD1	ABCC8, CYP1A2, CYP2C19, CYP2C9, CYP2D6, CYP3A4, KCNJ11, NFKB1	CD274, HLA.DRA, HLA.DRB1, HLA.DRB5, PDCD1	ABCC8, CYP1A2, CYP2C19, CYP2C9, CYP2D6, CYP3A4, KCNJ11, NFKB1
ALL	Tofacitinib_FDA:d2	Vatalanib_Roche	3.94213e-14	132.161	6.88524e-12	0.0440972	0.0272927	0.06902	8.77817e-08	0.000301746	0.392873	0.477115	0.0666922	dx_k	d2x_k	14	1	0.0788309	0.650911	0.335988	7.94947e-06	0.955371	0.000633811	0.190164	0.0461469	dx_k	d2x_k	14	1	DCLK3, JAK1, JAK2, JAK3, LCK, LRRK2, NUAK2, PKN1, ROCK1, ROCK2, RPS6KA2, RPS6KA6, TNK1, TYK2	KDR	DCLK3, JAK1, JAK2, JAK3, LCK, LRRK2, NUAK2, PKN1, ROCK1, ROCK2, RPS6KA2, RPS6KA6, TNK1, TYK2	KDR
ALL	Pazopanib hydrochloride:d1	tretinoin_HL60_UP	3.97028e-14	132.142	6.91786e-12	0.392396	0.111662	0.438952	3.95695e-06	3.00204e-12	0.324946	0.082231	0.396939	dx_k	d3	28	222	0.881621	0.0436738	0.521776	0.998271	0.00975844	0.0163493	0.00317939	0.82004	dx_k	d3	28	220	ABL1, ALK, AURKB, CDK7, CSF1R, FGFR1, FGFR3, FLT1, FLT4, FYN, IGF1R, ITK, KDR, KIT, LCK, LIMK1, LTK, MAP4K4, MAPK8, MAPK9, MET, NEK2, PDGFRA, PDGFRB, PTK2, RET, TAOK1, TNK2	ABCA1, ACSL1, ACSL3, ADD3, ADM, ADORA2A, AHR, AIM2, ALOX5AP, ANGEL1, ANGPTL4, APBB1IP, APLP2, ARG1, ARHGAP12, ARHGEF3, ASRGL1, B4GALT5, BAG3, BCL2A1, BCL3, BCL6, BCL7B, BHLHE40, BNIP3, BNIP3L, BTG2, C1orf106, CASP7, CASP9, CCL2, CCL20, CCL23, CCNG2, CCR1, CCR2, CCRL2, CD1D, CD300A, CD38, CD55, CD86, CEBPE, CEP72, CFP, CHI3L1, CLMN, COL4A2, CPD, CREG1, CTSB, CTSD, CXCR4, CYP1B1, CYP26A1, CYTH4, DA…	ABL1, ALK, AURKB, CDK7, CSF1R, FGFR1, FGFR3, FLT1, FLT4, FYN, IGF1R, ITK, KDR, KIT, LCK, LIMK1, LTK, MAP4K4, MAPK8, MAPK9, MET, NEK2, PDGFRA, PDGFRB, PTK2, RET, TAOK1, TNK2	ABCA1, ACSL1, ACSL3, ADD3, ADM, ADORA2A, AHR, AIM2, ALOX5AP, ANGEL1, ANGPTL4, APBB1IP, APLP2, ARG1, ARHGAP12, ARHGEF3, ASRGL1, B4GALT5, BAG3, BCL2A1, BCL3, BCL6, BHLHE40, BNIP3, BNIP3L, C1orf106, CASP7, CASP9, CCL20, CCL23, CCNG2, CCR1, CCR2, CCRL2, CD1D, CD300A, CD38, CD55, CD86, CEBPB, CEBPE, CEP72, CFP, CHI3L1, CKB, CLMN, COL4A2, CPD, CTSB, CTSD, CXCR4, CYP1B1, CYP26A1, CYTH4, DAPK1, DDIT4, DH…
ALL	Pazopanib hydrochloride:d1	tolazoline_PC3_UP	4.09997e-14	132.059	7.12152e-12	0.566807	0.27622	0.532175	2.88548e-07	6.46399e-12	0.27239	0.082231	0.793714	dx_k	d3	28	173	0.229573	0.835185	0.380651	0.973071	0.0455037	0.0135886	0.00317939	0.0546203	dx_k	d3	28	167	ABL1, ALK, AURKB, CDK7, CSF1R, FGFR1, FGFR3, FLT1, FLT4, FYN, IGF1R, ITK, KDR, KIT, LCK, LIMK1, LTK, MAP4K4, MAPK8, MAPK9, MET, NEK2, PDGFRA, PDGFRB, PTK2, RET, TAOK1, TNK2	AAK1, ABAT, ABCC6, ADAM28, ADAMTS2, ADCY8, AFF3, ALPP, ANKRD53, APOB, APOH, ARHGDIA, ATP6AP2, AZGP1, BFSP1, BMP8A, BTN3A3, CACNA1G, CALR, CALY, CASS4, CC2D1A, CD1D, CEACAM7, CFTR, CHI3L1, CHI3L2, CKM, CNOT3, COL14A1, COL4A3, COL6A1, CSHL1, CYP4F2, CYP4F3, CYSLTR1, DDX11, DKKL1, DLGAP1, DMP1, DSPP, E2F2, EBF2, EMX1, ENPEP, EPHB1, ERBB2, ETV2, F7, FAM149A, FCGR2B, FEZF2, FGF8, FGFR2, FLT3LG, FRMD4B…	ABL1, ALK, AURKB, CDK7, CSF1R, FGFR1, FGFR3, FLT1, FLT4, FYN, IGF1R, ITK, KDR, KIT, LCK, LIMK1, LTK, MAP4K4, MAPK8, MAPK9, MET, NEK2, PDGFRA, PDGFRB, PTK2, RET, TAOK1, TNK2	AAK1, ABAT, ABCC6, ADAM28, ADAMTS2, ADCY8, AFF3, ALPP, ANKRD53, APOB, APOH, ARHGDIA, ATP6AP2, AZGP1, BCL2L1, BFSP1, BTN3A3, CACNA1G, CALR, CALY, CASS4, CC2D1A, CD1D, CEACAM7, CFTR, CHI3L1, CHI3L2, CKM, CNOT3, COL14A1, COL4A3, COL6A1, CSHL1, CYP4F2, CYP4F3, CYSLTR1, DDX11, DLGAP1, DMP1, DSPP, E2F2, EBF2, EMX1, ENPEP, EPHB1, ERBB2, ETV2, F7, FAM149A, FCGR2B, FEZF2, FGF8, FGFR2, FLT3LG, FRMD4B, FYB,…
ALL	Cabozantinib_FDA:d2	Vardenafil	4.10667e-14	132.055	7.12152e-12	1.68333e-05	0.0153813	0.0214367	0.000188805	0.0776981	0.889945	0.781485	0.00537938	dx_k	d1x	50	17	0.282587	0.000766889	0.00686042	0.00115194	0.169311	0.0823747	0.0868702	0.0334029	dx_k	d1x	50	17	AURKB, AURKC, AXL, BLK, BTK, DDR1, DDR2, EPHA2, EPHA3, EPHA4, EPHA5, EPHA6, EPHA7, EPHA8, EPHB1, EPHB2, EPHB4, FER, FGR, FLT1, FLT3, FLT4, FRK, FYN, HCK, HIPK4, KDR, KIT, LCK, LYN, MERTK, MET, MKNK2, MST1R, MUSK, NTRK1, NTRK2, NTRK3, PDGFRA, PTK2B, PTK6, RET, ROS1, SRC, SRMS, STK10, TEK, TNK1, TYRO3, YES1	PDE1A, PDE1B, PDE1C, PDE2A, PDE3A, PDE3B, PDE4A, PDE4B, PDE4C, PDE4D, PDE5A, PDE6A, PDE6B, PDE6C, PDE6D, PDE6G, PDE6H	AURKB, AURKC, AXL, BLK, BTK, DDR1, DDR2, EPHA2, EPHA3, EPHA4, EPHA5, EPHA6, EPHA7, EPHA8, EPHB1, EPHB2, EPHB4, FER, FGR, FLT1, FLT3, FLT4, FRK, FYN, HCK, HIPK4, KDR, KIT, LCK, LYN, MERTK, MET, MKNK2, MST1R, MUSK, NTRK1, NTRK2, NTRK3, PDGFRA, PTK2B, PTK6, RET, ROS1, SRC, SRMS, STK10, TEK, TNK1, TYRO3, YES1	PDE1A, PDE1B, PDE1C, PDE2A, PDE3A, PDE3B, PDE4A, PDE4B, PDE4C, PDE4D, PDE5A, PDE6A, PDE6B, PDE6C, PDE6D, PDE6G, PDE6H
ALL	CTLA-4	Kinome_3414_Roche	4.20893e-14	131.992	7.28155e-12	0.181379	0.232672	0.387356	2.06014e-12	8.06757e-05	0.327048	0.82183	0.0523089	immuno	d2x_k	3	3	0.693776	0.833431	0.169562	0.000177542	0.207094	0.0277293	0.103988	0.0548845	immuno	d2x_k	3	3	CD80, CD86, CTLA4	KDR, PDGFRB, RET	CD80, CD86, CTLA4	KDR, PDGFRB, RET
ALL	Tofacitinib_FDA:d2	URACIL MUSTARD	4.24675e-14	131.969	7.32961e-12	0.0395492	0.156734	0.139626	0.000127389	0.00981127	0.0771483	0.477115	3.38893e-08	dx_k	d1x	14	2	0.355495	0.407731	0.38609	5.91875e-05	0.598798	0.319217	0.190164	0.000135692	dx_k	d1x	14	2	DCLK3, JAK1, JAK2, JAK3, LCK, LRRK2, NUAK2, PKN1, ROCK1, ROCK2, RPS6KA2, RPS6KA6, TNK1, TYK2	TP53, VDR	DCLK3, JAK1, JAK2, JAK3, LCK, LRRK2, NUAK2, PKN1, ROCK1, ROCK2, RPS6KA2, RPS6KA6, TNK1, TYK2	TP53, VDR
ALL	Pazopanib hydrochloride:d1	hexetidine_HL60_UP	4.3112e-14	131.93	7.36908e-12	0.770183	0.0300605	0.267924	1.93803e-05	1.88258e-12	0.0627141	0.082231	0.623083	dx_k	d3	28	17	0.157478	0.292123	0.857973	0.421695	0.0436882	0.0816522	0.00317939	0.163732	dx_k	d3	28	17	ABL1, ALK, AURKB, CDK7, CSF1R, FGFR1, FGFR3, FLT1, FLT4, FYN, IGF1R, ITK, KDR, KIT, LCK, LIMK1, LTK, MAP4K4, MAPK8, MAPK9, MET, NEK2, PDGFRA, PDGFRB, PTK2, RET, TAOK1, TNK2	ARL4C, AXL, CD86, DOCK4, DUSP4, FTH1, GPR183, IRF9, ISG15, KYNU, MX1, MX2, NR4A2, NR4A3, SDC2, SH3TC1, THBS1	ABL1, ALK, AURKB, CDK7, CSF1R, FGFR1, FGFR3, FLT1, FLT4, FYN, IGF1R, ITK, KDR, KIT, LCK, LIMK1, LTK, MAP4K4, MAPK8, MAPK9, MET, NEK2, PDGFRA, PDGFRB, PTK2, RET, TAOK1, TNK2	ARL4C, AXL, CD86, DOCK4, DUSP4, FTH1, GPR183, IRF9, ISG15, KYNU, MX1, MX2, NR4A2, NR4A3, PLSCR1, SH3TC1, THBS1
ALL	PD1_PDL1	xylometazoline_PC3_DOWN	4.3152e-14	131.928	7.36908e-12	0.0660301	0.305175	0.157966	1.5436e-11	0.0549012	0.37782	0.340501	0.0160452	immuno	d3	5	5	0.00648826	0.235474	0.218904	4.92002e-06	0.0930062	0.0731355	0.422834	0.85394	immuno	d3	5	3	CD274, HLA.DRA, HLA.DRB1, HLA.DRB5, PDCD1	CD46, CLIC4, EXOC5, LMAN1, MET	CD274, HLA.DRA, HLA.DRB1, HLA.DRB5, PDCD1	CD46, LMAN1, MET
ALL	PD1_PDL1	GW278681X_GSK	4.33018e-14	131.919	7.36908e-12	0.193696	0.0391617	0.377433	7.75337e-10	0.0170502	0.979681	0.340501	1.27071e-06	immuno	d2x_k	5	1	0.00996706	0.22288	0.995996	2.09236e-05	0.647371	0.653771	0.422834	0.170064	immuno	d2x_k	5	1	CD274, HLA.DRA, HLA.DRB1, HLA.DRB5, PDCD1	KIT	CD274, HLA.DRA, HLA.DRB1, HLA.DRB5, PDCD1	KIT
ALL	PD1_PDL1	GW549390X_GSK	4.33018e-14	131.919	7.36908e-12	0.193696	0.0391617	0.377433	7.75337e-10	0.0170502	0.979681	0.340501	1.27071e-06	immuno	d2x_k	5	1	0.00996706	0.22288	0.995996	2.09236e-05	0.647371	0.653771	0.422834	0.170064	immuno	d2x_k	5	1	CD274, HLA.DRA, HLA.DRB1, HLA.DRB5, PDCD1	KIT	CD274, HLA.DRA, HLA.DRB1, HLA.DRB5, PDCD1	KIT
ALL	PD1_PDL1	GW622055X_GSK	4.33018e-14	131.919	7.36908e-12	0.193696	0.0391617	0.377433	7.75337e-10	0.0170502	0.979681	0.340501	1.27071e-06	immuno	d2x_k	5	1	0.00996706	0.22288	0.995996	2.09236e-05	0.647371	0.653771	0.422834	0.170064	immuno	d2x_k	5	1	CD274, HLA.DRA, HLA.DRB1, HLA.DRB5, PDCD1	KIT	CD274, HLA.DRA, HLA.DRB1, HLA.DRB5, PDCD1	KIT
ALL	PD1_PDL1	GW632046X_GSK	4.33018e-14	131.919	7.36908e-12	0.193696	0.0391617	0.377433	7.75337e-10	0.0170502	0.979681	0.340501	1.27071e-06	immuno	d2x_k	5	1	0.00996706	0.22288	0.995996	2.09236e-05	0.647371	0.653771	0.422834	0.170064	immuno	d2x_k	5	1	CD274, HLA.DRA, HLA.DRB1, HLA.DRB5, PDCD1	KIT	CD274, HLA.DRA, HLA.DRB1, HLA.DRB5, PDCD1	KIT
ALL	Cabozantinib_FDA:d2	AC220_Kinome Scan	4.56695e-14	131.782	7.75393e-12	0.000126413	0.990154	0.989995	4.08844e-09	6.56683e-07	0.426031	0.781485	0.455357	dx_k	d2x_k	50	18	0.28337	0.630724	0.65572	0.00205529	0.186484	0.0291582	0.0868702	0.0042183	dx_k	d2x_k	50	18	AURKB, AURKC, AXL, BLK, BTK, DDR1, DDR2, EPHA2, EPHA3, EPHA4, EPHA5, EPHA6, EPHA7, EPHA8, EPHB1, EPHB2, EPHB4, FER, FGR, FLT1, FLT3, FLT4, FRK, FYN, HCK, HIPK4, KDR, KIT, LCK, LYN, MERTK, MET, MKNK2, MST1R, MUSK, NTRK1, NTRK2, NTRK3, PDGFRA, PTK2B, PTK6, RET, ROS1, SRC, SRMS, STK10, TEK, TNK1, TYRO3, YES1	CSF1R, DDR1, FLT1, FLT3, FLT4, HIPK4, KDR, KIT, MAP4K5, MAPK15, MUSK, MYLK, NTRK2, NTRK3, PDGFRA, PDGFRB, RET, RIPK1	AURKB, AURKC, AXL, BLK, BTK, DDR1, DDR2, EPHA2, EPHA3, EPHA4, EPHA5, EPHA6, EPHA7, EPHA8, EPHB1, EPHB2, EPHB4, FER, FGR, FLT1, FLT3, FLT4, FRK, FYN, HCK, HIPK4, KDR, KIT, LCK, LYN, MERTK, MET, MKNK2, MST1R, MUSK, NTRK1, NTRK2, NTRK3, PDGFRA, PTK2B, PTK6, RET, ROS1, SRC, SRMS, STK10, TEK, TNK1, TYRO3, YES1	CSF1R, DDR1, FLT1, FLT3, FLT4, HIPK4, KDR, KIT, MAP4K5, MAPK15, MUSK, MYLK, NTRK2, NTRK3, PDGFRA, PDGFRB, RET, RIPK1
ALL	Sunitinib_RBC:d2	Kinome_2812_Roche	4.63483e-14	131.744	7.84193e-12	0.725991	0.0443783	0.215097	1.83001e-08	8.74099e-06	0.796829	0.00884556	0.114173	dx_k	d2x_k	23	10	0.129302	0.880193	0.472446	0.00109191	0.494823	0.00758698	0.115475	0.00108659	dx_k	d2x_k	23	10	CAMK2A, CAMK2D, CHEK2, CLK2, CSF1R, FLT3, KIT, LCK, LRRK2, MAP4K4, MAP4K5, MELK, MINK1, MYLK2, NTRK1, NTRK2, NTRK3, NUAK1, PDGFRA, PHKG1, RET, STK4, YES1	ABL1, CSF1R, FGFR1, FGFR3, FLT1, FLT4, KDR, MAP4K4, MAP4K5, NEK2	CAMK2A, CAMK2D, CHEK2, CLK2, CSF1R, FLT3, KIT, LCK, LRRK2, MAP4K4, MAP4K5, MELK, MINK1, MYLK2, NTRK1, NTRK2, NTRK3, NUAK1, PDGFRA, PHKG1, RET, STK4, YES1	ABL1, CSF1R, FGFR1, FGFR3, FLT1, FLT4, KDR, MAP4K4, MAP4K5, NEK2
ALL	TIM-3	warfarin	4.64026e-14	131.741	7.84193e-12	0.216751	0.0681724	0.38079	1.02328e-06	0.0773575	0.125405	0.439548	1.27334e-07	immuno	d1x	1	3	0.101786	0.48481	0.227519	0.000397978	0.203324	0.192293	0.522486	8.6592e-05	immuno	d1x	1	3	HAVCR2	ALB, PPARG, TP53	HAVCR2	ALB, PPARG, TP53
ALL	Axitinib:d1	oxybutynin_PC3_UP	4.70704e-14	131.704	7.93642e-12	0.000411517	0.688425	0.77683	0.0447181	2.21905e-10	4.85695e-05	0.0381274	0.0112726	dx_k	d3	98	5	0.516499	0.0221231	1	0.0921426	0.0123154	0.940389	0.0527779	0.857864	dx_k	d3	98	5	AAK1, ABL1, ABL2, ACVR2B, ANKK1, AURKA, AURKB, AURKC, AXL, BLK, BMP2K, BMPR1B, CAMKK1, CAMKK2, CDC42BPB, CDK16, CDKL2, CSF1R, CSK, CSNK2A2, DDR1, DDR2, EGFR, EIF2AK2, EPHB6, FGFR1, FGFR2, FGFR3, FGR, FLT1, FLT3, FLT4, GAK, GRK4, HUNK, IRAK1, ITK, JAK2, JAK3, KDR, KIT, LCK, LRRK2, MAP2K1, MAP2K2, MAP2K5, MAP3K12, MAP3K3, MAP3K4, MAP3K9, MAP4K1, MAP4K2, MAP4K3, MAP4K4, MAP4K5, MAPK10, MAPK8, MERTK,…	IFIT1, IFIT2, IFIT3, IRF9, OASL	AAK1, ABL1, ABL2, ACVR2B, ANKK1, AURKA, AURKB, AURKC, AXL, BLK, BMP2K, BMPR1B, CAMKK1, CAMKK2, CDC42BPB, CDK16, CDKL2, CSF1R, CSK, CSNK2A2, DDR1, DDR2, EGFR, EIF2AK2, EPHB6, FGFR1, FGFR2, FGFR3, FGR, FLT1, FLT3, FLT4, GAK, GRK4, HUNK, IRAK1, ITK, JAK2, JAK3, KDR, KIT, LCK, LRRK2, MAP2K1, MAP2K2, MAP2K5, MAP3K12, MAP3K3, MAP3K4, MAP3K9, MAP4K1, MAP4K2, MAP4K3, MAP4K4, MAP4K5, MAPK10, MAPK8, MERTK,…	IFIT1, IFIT2, IFIT3, IRF9, OASL
ALL	PD1_PDL1	Telithromycin	4.74753e-14	131.682	7.98306e-12	0.0951715	0.760761	0.342706	1.44309e-12	0.0385094	0.0917344	0.340501	0.846227	immuno	d1x	5	3	0.0192071	0.165615	0.941931	8.78164e-06	0.637977	0.151363	0.422834	0.000649853	immuno	d1x	5	3	CD274, HLA.DRA, HLA.DRB1, HLA.DRB5, PDCD1	AR, KCNH2, TDP1	CD274, HLA.DRA, HLA.DRB1, HLA.DRB5, PDCD1	AR, KCNH2, TDP1
ALL	Lenvatinib_FDA:d2	isotretinoin_HL60_UP	4.75657e-14	131.677	7.98306e-12	0.599537	0.33285	0.764766	7.96847e-07	9.18265e-14	0.281989	0.158135	0.379235	dx_k	d3	20	124	0.860453	0.364159	0.852852	0.550704	0.0157156	0.0150523	0.0126429	0.30691	dx_k	d3	20	122	ABL1, EGFR, EPHB2, ERBB4, FGFR1, FGFR2, FGFR3, FGFR4, FGR, FLT4, FRK, KDR, KIT, LCK, MAP4K4, MET, PDGFRA, PDGFRB, PTK6, RET	ABCA1, ACSL1, ADD3, ADORA2A, AIM2, ALOX5AP, APLP2, ARHGAP12, ARHGEF3, ASRGL1, BCL2A1, BCL3, BCL6, BTG2, C1orf106, CASP7, CASP9, CCL2, CCL20, CCNG2, CCPG1, CCR1, CCR2, CD1D, CD244, CD300A, CD38, CHI3L1, CPD, CREG1, CTSZ, CYBB, CYTH4, DDIT4, DHRS3, DNAJB12, DUSP6, EIF1B, ENDOD1, FAM134B, FGR, FLOT1, FTH1, FUCA1, GAS7, GCLM, HBEGF, HOXA1, HOXA5, HPCAL1, HPD, ID1, ID2, IFI30, IFNAR2, IL10RA, IRF1, IT…	ABL1, EGFR, EPHB2, ERBB4, FGFR1, FGFR2, FGFR3, FGFR4, FGR, FLT4, FRK, KDR, KIT, LCK, MAP4K4, MET, PDGFRA, PDGFRB, PTK6, RET	ABCA1, ACSL1, ADD3, ADORA2A, AIM2, ALOX5AP, APLP2, ARHGAP12, ARHGEF3, ASRGL1, BCL2A1, BCL3, BCL6, C1orf106, CASP7, CASP9, CCL20, CCNG2, CCPG1, CCR1, CCR2, CD1D, CD244, CD300A, CD38, CEBPB, CHI3L1, CPD, CTSZ, CYBB, CYTH4, DDIT4, DHRS3, DNAJB12, DUSP6, ENDOD1, FAM134B, FGR, FLOT1, FTH1, FUCA1, GABARAPL1, GAS7, GCLM, HBEGF, HOXA1, HOXA5, HPD, ID1, IER3, IFI30, IFNAR2, IL10RA, IRF1, ITGA5, ITGAM, KCT…
ALL	Afatinib:d1	Kinome_3414_Roche	4.78057e-14	131.664	8.00494e-12	0.000891601	0.0679741	0.103074	2.00505e-08	1.90897e-05	0.568228	0.0761035	0.0523089	dx_k	d2x_k	38	3	0.934029	0.886326	0.909995	0.000238412	0.971025	0.016399	0.0302419	0.0548845	dx_k	d2x_k	38	3	ABL1, AXL, BLK, CIT, CSNK1E, DYRK1A, DYRK1B, DYRK2, EGFR, EPHA6, EPHB6, ERBB2, ERBB3, ERBB4, FLT3, FRK, GAK, HCK, HIPK4, IRAK1, LCK, MAP2K5, MAPK10, MAPK14, MAPK9, MET, MKNK1, MKNK2, PHKG1, PHKG2, RIPK2, RPS6KA6, SBK1, SLK, SRC, STK10, STK17A, TXK	KDR, PDGFRB, RET	ABL1, AXL, BLK, CIT, CSNK1E, DYRK1A, DYRK1B, DYRK2, EGFR, EPHA6, EPHB6, ERBB2, ERBB3, ERBB4, FLT3, FRK, GAK, HCK, HIPK4, IRAK1, LCK, MAP2K5, MAPK10, MAPK14, MAPK9, MET, MKNK1, MKNK2, PHKG1, PHKG2, RIPK2, RPS6KA6, SBK1, SLK, SRC, STK10, STK17A, TXK	KDR, PDGFRB, RET
ALL	Pazopanib hydrochloride:d1	isotretinoin_HL60_UP	4.81197e-14	131.647	8.03907e-12	0.628117	0.180418	0.545034	8.00348e-06	1.28451e-12	0.220544	0.082231	0.379235	dx_k	d3	28	124	0.220095	0.267528	0.588137	0.78806	0.0143222	0.0155453	0.00317939	0.30691	dx_k	d3	28	122	ABL1, ALK, AURKB, CDK7, CSF1R, FGFR1, FGFR3, FLT1, FLT4, FYN, IGF1R, ITK, KDR, KIT, LCK, LIMK1, LTK, MAP4K4, MAPK8, MAPK9, MET, NEK2, PDGFRA, PDGFRB, PTK2, RET, TAOK1, TNK2	ABCA1, ACSL1, ADD3, ADORA2A, AIM2, ALOX5AP, APLP2, ARHGAP12, ARHGEF3, ASRGL1, BCL2A1, BCL3, BCL6, BTG2, C1orf106, CASP7, CASP9, CCL2, CCL20, CCNG2, CCPG1, CCR1, CCR2, CD1D, CD244, CD300A, CD38, CHI3L1, CPD, CREG1, CTSZ, CYBB, CYTH4, DDIT4, DHRS3, DNAJB12, DUSP6, EIF1B, ENDOD1, FAM134B, FGR, FLOT1, FTH1, FUCA1, GAS7, GCLM, HBEGF, HOXA1, HOXA5, HPCAL1, HPD, ID1, ID2, IFI30, IFNAR2, IL10RA, IRF1, IT…	ABL1, ALK, AURKB, CDK7, CSF1R, FGFR1, FGFR3, FLT1, FLT4, FYN, IGF1R, ITK, KDR, KIT, LCK, LIMK1, LTK, MAP4K4, MAPK8, MAPK9, MET, NEK2, PDGFRA, PDGFRB, PTK2, RET, TAOK1, TNK2	ABCA1, ACSL1, ADD3, ADORA2A, AIM2, ALOX5AP, APLP2, ARHGAP12, ARHGEF3, ASRGL1, BCL2A1, BCL3, BCL6, C1orf106, CASP7, CASP9, CCL20, CCNG2, CCPG1, CCR1, CCR2, CD1D, CD244, CD300A, CD38, CEBPB, CHI3L1, CPD, CTSZ, CYBB, CYTH4, DDIT4, DHRS3, DNAJB12, DUSP6, ENDOD1, FAM134B, FGR, FLOT1, FTH1, FUCA1, GABARAPL1, GAS7, GCLM, HBEGF, HOXA1, HOXA5, HPD, ID1, IER3, IFI30, IFNAR2, IL10RA, IRF1, ITGA5, ITGAM, KCT…
ALL	Pazopanib hydrochloride:d1	thioridazine_HL60_UP	4.88914e-14	131.606	8.14934e-12	0.718416	0.0525546	0.43155	0.00396827	3.30019e-13	0.336838	0.082231	0.157205	dx_k	d3	28	53	0.0232988	0.906999	0.0831621	0.679515	0.00139493	0.153304	0.00317939	0.350336	dx_k	d3	28	54	ABL1, ALK, AURKB, CDK7, CSF1R, FGFR1, FGFR3, FLT1, FLT4, FYN, IGF1R, ITK, KDR, KIT, LCK, LIMK1, LTK, MAP4K4, MAPK8, MAPK9, MET, NEK2, PDGFRA, PDGFRB, PTK2, RET, TAOK1, TNK2	ACBD3, ANXA2, ARID5B, ATF3, BCL3, BTG2, CCL4, CD86, CLEC7A, CTH, CXCL10, DUSP4, EGR2, EMP1, ENPP2, FAM114A1, FTH1, GADD45B, GBP2, HERC5, HIVEP1, IFIH1, IFIT1, IFIT2, IFIT3, IL24, IRF9, ISG15, KLF2, KLF4, KYNU, LGALS3, MX1, NFKB2, NFKBIA, NR4A3, OASL, P2RX7, PDGFA, PHLDA1, PPARG, PPP1R15A, RCAN1, RGS2, SAT1, SEC24A, SGK1, SLC17A5, SPP1, SQSTM1, TNFAIP6, TSC22D3, WIPI1	ABL1, ALK, AURKB, CDK7, CSF1R, FGFR1, FGFR3, FLT1, FLT4, FYN, IGF1R, ITK, KDR, KIT, LCK, LIMK1, LTK, MAP4K4, MAPK8, MAPK9, MET, NEK2, PDGFRA, PDGFRB, PTK2, RET, TAOK1, TNK2	ACBD3, ARID5B, BCL3, CCL3, CD83, CD86, CLEC7A, CTH, CXCL10, DUSP4, EGR2, EMP1, ENPP2, FAM114A1, FTH1, GABARAPL1, GADD45B, GBP2, HERC5, HIVEP1, IER3, IFIH1, IFIT1, IFIT2, IFIT3, IL24, IRF9, ISG15, KLF2, KLF4, KYNU, LGALS3, MAFF, MX1, NFKB2, NFKBIA, NR4A3, OASL, P2RX7, PDGFA, PHLDA1, PPARG, PPP1R15A, RCAN1, RGS2, SAT1, SEC24A, SGK1, SLC17A5, SPP1, SQSTM1, TNFAIP6, TSC22D3, WIPI1
ALL	IDO	resveratrol_MCF7_DOWN	5.0331e-14	131.531	8.37019e-12	0.476538	0.00633258	0.381635	3.91988e-11	0.0589593	0.253091	0.105652	0.000235819	immuno	d3	1	95	0.618792	0.00848838	1	0.000248284	0.664046	0.00656163	0.352911	0.815152	immuno	d3	1	92	IDO1	AP1S1, ARHGAP11A, ASPM, AURKA, BAMBI, BAX, BCL2L2.PABPN1, BCL3, BORA, BUB1, BUB1B, CCNA2, CCNF, CDC20, CDCA3, CDCA8, CDKN2C, CENPA, CENPE, CENPF, CHKA, CHORDC1, CKS2, CYP1A1, CYP1B1, DEPDC1, DLGAP5, E2F8, ELK4, EPHA4, ESPL1, FAM64A, FASTKD5, GINS1, GTSE1, H3F3B, HIRA, HIVEP1, HJURP, HMMR, ID1, JMJD6, KIF11, KIF14, KIF15, KIF20A, KIF23, KIFC1, KPNA2, MAT2A, MBNL1, MCMBP, MEX3D, MKI67, NDC80, NFYB,…	IDO1	ARHGAP11A, ASPM, AURKA, BAMBI, BAX, BCL2L2.PABPN1, BCL3, BORA, BUB1, BUB1B, CCNB1, CCNF, CDC20, CDCA8, CDKN2C, CENPA, CENPE, CENPF, CHKA, CYP1A1, CYP1B1, DEPDC1, DLGAP5, E2F8, ELK4, EPHA4, ESPL1, FAM64A, FASTKD5, GINS1, GTSE1, H3F3A, H3F3B, HIRA, HIVEP1, HJURP, HMMR, ID1, JMJD6, KIF11, KIF14, KIF15, KIF20A, KIF23, KIFC1, KPNA2, MAT2A, MBNL1, MCMBP, MEX3D, MKI67, NDC80, NFYB, NR2F2, NUSAP1, PABPN1…
ALL	Cabozantinib_FDA:d2	clenbuterol_HL60_DOWN	5.09101e-14	131.502	8.44726e-12	5.66114e-05	0.339451	0.263919	0.00414685	0.318479	0.773307	0.781485	0.00852169	dx_k	d3	50	1	0.470053	1.58268e-05	1.17165e-05	0.00324349	0.0986471	0.0351997	0.0868702	0.00946508	dx_k	d3	50	1	AURKB, AURKC, AXL, BLK, BTK, DDR1, DDR2, EPHA2, EPHA3, EPHA4, EPHA5, EPHA6, EPHA7, EPHA8, EPHB1, EPHB2, EPHB4, FER, FGR, FLT1, FLT3, FLT4, FRK, FYN, HCK, HIPK4, KDR, KIT, LCK, LYN, MERTK, MET, MKNK2, MST1R, MUSK, NTRK1, NTRK2, NTRK3, PDGFRA, PTK2B, PTK6, RET, ROS1, SRC, SRMS, STK10, TEK, TNK1, TYRO3, YES1	HDAC9	AURKB, AURKC, AXL, BLK, BTK, DDR1, DDR2, EPHA2, EPHA3, EPHA4, EPHA5, EPHA6, EPHA7, EPHA8, EPHB1, EPHB2, EPHB4, FER, FGR, FLT1, FLT3, FLT4, FRK, FYN, HCK, HIPK4, KDR, KIT, LCK, LYN, MERTK, MET, MKNK2, MST1R, MUSK, NTRK1, NTRK2, NTRK3, PDGFRA, PTK2B, PTK6, RET, ROS1, SRC, SRMS, STK10, TEK, TNK1, TYRO3, YES1	HDAC9
ALL	Ceritinib_FDA:d2	BMS-540215_Kinome Scan	5.16369e-14	131.465	8.54159e-12	0.160163	0.0209803	0.121085	2.33345e-08	1.94403e-05	0.816952	0.905235	0.0501618	dx_k	d2x_k	14	21	0.0764049	0.176095	0.0278222	0.00104422	0.957944	0.00891434	0.146777	0.00845306	dx_k	d2x_k	13	21	ALK, AURKA, EGFR, FGFR2, FGFR3, FGFR4, FLT3, IGF1R, INSR, JAK2, LCK, LYN, RET, TSSK3	ABL1, DDR1, EPHA6, FGFR1, FGFR2, FGFR3, FGFR4, FLT1, FLT4, KDR, KIT, MAP4K4, MINK1, PDGFRA, PDGFRB, RET, SLK, STK10, STK35, TEK, TNIK	ALK, AURKA, EGFR, FGFR2, FGFR3, FGFR4, FLT3, IGF1R, INSR, JAK2, LCK, LYN, RET	ABL1, DDR1, EPHA6, FGFR1, FGFR2, FGFR3, FGFR4, FLT1, FLT4, KDR, KIT, MAP4K4, MINK1, PDGFRA, PDGFRB, RET, SLK, STK10, STK35, TEK, TNIK
ALL	Lenvatinib_FDA:d2	Tozasertib_RBC	5.17126e-14	131.462	8.54159e-12	0.0847344	0.131361	0.0715274	9.56691e-08	8.00324e-12	0.726438	0.158135	0.144783	dx_k	d2x_k	20	9	0.763424	0.829661	0.995476	0.062614	0.534022	0.0532362	0.0126429	0.197474	dx_k	d2x_k	20	9	ABL1, EGFR, EPHB2, ERBB4, FGFR1, FGFR2, FGFR3, FGFR4, FGR, FLT4, FRK, KDR, KIT, LCK, MAP4K4, MET, PDGFRA, PDGFRB, PTK6, RET	ABL1, ABL2, AURKA, AURKB, FLT3, LCK, NTRK1, NTRK3, RET	ABL1, EGFR, EPHB2, ERBB4, FGFR1, FGFR2, FGFR3, FGFR4, FGR, FLT4, FRK, KDR, KIT, LCK, MAP4K4, MET, PDGFRA, PDGFRB, PTK6, RET	ABL1, ABL2, AURKA, AURKB, FLT3, LCK, NTRK1, NTRK3, RET
ALL	Pazopanib hydrochloride:d1	picrotoxinin_PC3_UP	5.25629e-14	131.42	8.66244e-12	0.242707	0.0150789	0.27993	2.2419e-06	6.40766e-11	0.67496	0.082231	0.520796	dx_k	d3	28	199	0.996247	0.1111	0.996145	0.858764	0.0242239	0.0117048	0.00317939	0.0799042	dx_k	d3	28	192	ABL1, ALK, AURKB, CDK7, CSF1R, FGFR1, FGFR3, FLT1, FLT4, FYN, IGF1R, ITK, KDR, KIT, LCK, LIMK1, LTK, MAP4K4, MAPK8, MAPK9, MET, NEK2, PDGFRA, PDGFRB, PTK2, RET, TAOK1, TNK2	AAK1, ABCC6, ABCC8, ADAM22, ADCY8, ADRA1A, AFF3, AIM2, ALDH6A1, APOB, ARHGDIA, ARMCX1, ATRNL1, ATXN3, AZGP1, BFSP1, BTN3A3, C14orf105, C8orf4, CA4, CALR, CAPN3, CASP1, CC2D1A, CCL2, CD1D, CD6, CDHR5, CFTR, CNOT3, COL2A1, COL6A1, CPB1, CPN2, CSHL1, CSN2, CTAG2, CYP2U1, DLGAP1, DLX6, DMP1, DNAH6, DNAJB12, DSPP, EMX1, EPHB1, ESR1, F7, FCAR, FEZF2, FGF8, FGFR2, FLT3LG, FYB, GABRA3, GAGE12J, GAGE2A, G…	ABL1, ALK, AURKB, CDK7, CSF1R, FGFR1, FGFR3, FLT1, FLT4, FYN, IGF1R, ITK, KDR, KIT, LCK, LIMK1, LTK, MAP4K4, MAPK8, MAPK9, MET, NEK2, PDGFRA, PDGFRB, PTK2, RET, TAOK1, TNK2	AAK1, ABCC6, ABCC8, ADAM22, ADCY8, ADRA1A, AFF3, AIM2, ALDH6A1, APOB, ARHGDIA, ARMCX1, ATRNL1, ATXN3, AZGP1, BCL2L1, BFSP1, BTN3A3, C14orf105, C8orf4, CA4, CALR, CAPN3, CASP1, CC2D1A, CD1D, CD6, CDHR5, CEMP1, CFTR, CNOT3, COL2A1, COL6A1, CPB1, CPN2, CSHL1, CSN2, CTAG2, CYP2U1, DLGAP1, DLX6, DMP1, DNAH6, DNAJB12, DSPP, EMX1, EPHB1, ESR1, F7, FCAR, FEZF2, FGF8, FGFR2, FLT3LG, FYB, GABRA3, GAGE1, GL…
ALL	KIR	methotrexate_MCF7_DOWN	5.29411e-14	131.401	8.70511e-12	0.0244143	0.0063392	0.00475238	6.43527e-09	0.0671042	0.702647	0.722078	0.0150099	immuno	d3	6	47	0.278278	0.249853	0.239179	9.07733e-06	0.703291	0.000134991	0.849473	0.994414	immuno	d3	7	45	KIR2DL1, KIR2DL3, KIR2DL4, KIR3DL1, KIR3DL2, KIR3DL3	AMD1, ASPM, AURKA, BORA, BUB1, CCNA2, CCNF, CDC20, CDC25C, CDCA3, CDCA8, CENPA, CENPE, CENPF, CKS2, DEPDC1, DLGAP5, EIF4A1, FAM64A, GPSM2, GTSE1, H1F0, HIST1H1D, HMMR, KIF11, KIF14, KIF18A, KIF20A, KIF23, KIF2C, LDLR, LRIF1, MKI67, NCALD, NDC80, NUP98, PLK1, PPP1R10, PSRC1, TACC3, TOP2A, TPX2, TROAP, TXNIP, UBE2C, UBE2S, ZNF165	KIR2DL1, KIR2DL3, KIR2DL4, KIR2DS4, KIR3DL1, KIR3DL2, KIR3DL3	AMD1, ASPM, AURKA, BORA, BUB1, CCNB1, CCNF, CDC20, CDC25C, CDCA8, CENPA, CENPE, CENPF, DEPDC1, DLGAP5, EIF4A1, FAM64A, GPSM2, GTSE1, H1F0, HIST1H1D, HMMR, KIF11, KIF14, KIF18A, KIF20A, KIF23, KIF2C, LDLR, LRIF1, MKI67, NCALD, NDC80, NUP98, PLK1, PPP1R10, PSRC1, TACC3, TOP2A, TPX2, TROAP, TXNIP, UBE2C, UBE2S, ZNF165
ALL	Afatinib:d1	Kinome_1286_Roche	5.31922e-14	131.389	8.72675e-12	0.000469117	0.0412779	0.0449055	0.000314676	0.183959	0.981493	0.0761035	0.12132	dx_k	d2x_k	38	6	0.990188	0.00675849	0.0145712	6.19586e-06	0.000895927	0.667156	0.0302419	0.00591389	dx_k	d2x_k	38	6	ABL1, AXL, BLK, CIT, CSNK1E, DYRK1A, DYRK1B, DYRK2, EGFR, EPHA6, EPHB6, ERBB2, ERBB3, ERBB4, FLT3, FRK, GAK, HCK, HIPK4, IRAK1, LCK, MAP2K5, MAPK10, MAPK14, MAPK9, MET, MKNK1, MKNK2, PHKG1, PHKG2, RIPK2, RPS6KA6, SBK1, SLK, SRC, STK10, STK17A, TXK	ALK, FER, IGF1R, LRRK2, LTK, ROS1	ABL1, AXL, BLK, CIT, CSNK1E, DYRK1A, DYRK1B, DYRK2, EGFR, EPHA6, EPHB6, ERBB2, ERBB3, ERBB4, FLT3, FRK, GAK, HCK, HIPK4, IRAK1, LCK, MAP2K5, MAPK10, MAPK14, MAPK9, MET, MKNK1, MKNK2, PHKG1, PHKG2, RIPK2, RPS6KA6, SBK1, SLK, SRC, STK10, STK17A, TXK	ALK, FER, IGF1R, LRRK2, LTK, ROS1
ALL	PD1_PDL1	etretinate	5.3546e-14	131.372	8.74573e-12	0.291713	0.564186	0.795379	2.21183e-11	0.931307	0.514496	0.340501	5.07829e-06	immuno	d1x	5	7	0.00808502	0.131221	0.195387	3.47105e-05	0.668723	0.156873	0.422834	0.0388102	immuno	d1x	5	7	CD274, HLA.DRA, HLA.DRB1, HLA.DRB5, PDCD1	AR, ESR1, GMNN, HSPB1, RARA, RXRG, TP53	CD274, HLA.DRA, HLA.DRB1, HLA.DRB5, PDCD1	AR, ESR1, GMNN, HSPB1, RARA, RXRG, TP53
ALL	LAG3	thioguanosine_MCF7_DOWN	5.35475e-14	131.372	8.74573e-12	0.992966	0.0684043	0.992934	9.41891e-13	0.474189	0.253284	0.936733	0.00988044	immuno	d3	1	141	0.00829578	0.741943	0.0223478	0.000805422	0.74406	0.0035099	0.237489	0.00612433	immuno	d3	1	143	LAG3	ACAP2, AGFG1, ANGEL2, ARMC8, ASPM, ATAD2, ATAD2B, ATP11B, ATP13A3, AURKA, B3GNT2, BAZ1A, BLM, BMP4, BPTF, BRCA1, BRCA2, BRIP1, BUB1, BUB1B, C10orf88, C2CD2, CALM1, CALM2, CAMSAP2, CASD1, CCNA2, CDC7, CENPE, CENPI, CHUK, CKAP2, CSTF3, CUL3, CXCL12, DENND4C, DICER1, DIP2C, DLG1, DLGAP5, DNA2, DNMT3B, DPY19L1, EFNA4, EHBP1, EIF5, EPS15, EXOSC9, FAM178A, FAM208A, FGFR3, FXR1, GIGYF2, GLUL, HEXIM1, HM…	LAG3	ACAP2, AGFG1, ANGEL2, ARMC8, ASPM, ATAD2, ATAD2B, ATP11B, ATP13A3, AURKA, B3GNT2, BAZ1A, BLM, BMP4, BPTF, BRCA1, BRCA2, BRIP1, BUB1, BUB1B, C10orf88, C2CD2, CALM1, CALM2, CALM3, CAMSAP2, CASD1, CDC7, CENPE, CENPI, CHUK, CKAP2, CSTF3, CUL3, CXCL12, DENND4C, DICER1, DIP2C, DLG1, DLGAP5, DNA2, DNAJA1, DNMT3B, DPY19L1, EHBP1, EIF5, EPS15, EXOSC9, FAM178A, FAM208A, FGFR3, FXR1, GIGYF2, GLUL, HEXIM1, H…
ALL	Cabozantinib_FDA:d2	Kinome_406_Roche	5.36898e-14	131.365	8.74939e-12	0.000883129	0.721035	0.681706	7.79465e-07	6.42806e-05	0.736862	0.781485	0.716304	dx_k	d2x_k	50	15	0.247624	0.000221087	0.0050132	0.0374379	0.560035	0.0278206	0.0868702	0.000238987	dx_k	d2x_k	50	15	AURKB, AURKC, AXL, BLK, BTK, DDR1, DDR2, EPHA2, EPHA3, EPHA4, EPHA5, EPHA6, EPHA7, EPHA8, EPHB1, EPHB2, EPHB4, FER, FGR, FLT1, FLT3, FLT4, FRK, FYN, HCK, HIPK4, KDR, KIT, LCK, LYN, MERTK, MET, MKNK2, MST1R, MUSK, NTRK1, NTRK2, NTRK3, PDGFRA, PTK2B, PTK6, RET, ROS1, SRC, SRMS, STK10, TEK, TNK1, TYRO3, YES1	ABL1, AURKA, AURKB, CSF1R, FLT1, FLT3, KDR, LCK, MET, NTRK2, NTRK3, PDGFRA, PDGFRB, RET, TNK2	AURKB, AURKC, AXL, BLK, BTK, DDR1, DDR2, EPHA2, EPHA3, EPHA4, EPHA5, EPHA6, EPHA7, EPHA8, EPHB1, EPHB2, EPHB4, FER, FGR, FLT1, FLT3, FLT4, FRK, FYN, HCK, HIPK4, KDR, KIT, LCK, LYN, MERTK, MET, MKNK2, MST1R, MUSK, NTRK1, NTRK2, NTRK3, PDGFRA, PTK2B, PTK6, RET, ROS1, SRC, SRMS, STK10, TEK, TNK1, TYRO3, YES1	ABL1, AURKA, AURKB, CSF1R, FLT1, FLT3, KDR, LCK, MET, NTRK2, NTRK3, PDGFRA, PDGFRB, RET, TNK2
ALL	Gefitinib_FDA:d2	tolnaftate_PC3_DOWN	5.46295e-14	131.32	8.88271e-12	0.0014664	0.0801083	0.000638307	7.44792e-08	0.00203629	0.000673239	0.594406	0.0497043	dx_k	d3	21	211	0.996269	0.744732	0.996241	0.00798535	0.129088	0.00111456	0.182686	0.8689	dx_k	d3	21	213	ABL1, CDK7, CHEK2, CSNK1E, EGFR, EPHA6, ERBB3, ERBB4, FLT3, GAK, HIPK4, IRAK1, IRAK4, LCK, LYN, MAP2K5, MKNK1, RIPK2, SBK1, SLK, STK10	ACOX3, ALDH3A2, ANAPC5, ANKRD12, API5, APOL2, ARAP2, ARMC8, ARNTL, ASMTL, ATM, ATP13A3, ATP6V0E1, AVL9, BECN1, BEX1, BICD2, BLVRA, BRAP, BTN2A2, C3orf52, C9orf114, C9orf156, CBLB, CCNE2, CELF1, CEP76, CFLAR, COL4A6, COX5B, CRCP, CTH, CUL3, CWC25, CYP1B1, DCAF11, DCAF7, DCAKD, DDX19A, DENND3, DHRS2, DHX29, DIDO1, DIEXF, DNAJB9, DPYSL3, EDEM3, EFNA5, EHD1, EIF5B, ELAVL2, ELOVL6, EML1, ENDOD1, ENGAS…	ABL1, CDK7, CHEK2, CSNK1E, EGFR, EPHA6, ERBB3, ERBB4, FLT3, GAK, HIPK4, IRAK1, IRAK4, LCK, LYN, MAP2K5, MKNK1, RIPK2, SBK1, SLK, STK10	ACOX3, ALDH3A2, ANAPC5, ANKRD12, API5, APOL2, ARAP2, ARMC8, ARNTL, ASMTL, ATM, ATP13A3, ATXN7L3B, AVL9, BECN1, BEX1, BICD2, BLVRA, BRAP, BTN2A2, C3orf52, C9orf114, C9orf156, CACFD1, CARHSP1, CBLB, CCNE2, CD83, CELF1, CEP76, CFLAR, COL4A6, COX5B, CTH, CUL3, CWC25, CYP1B1, DCAF11, DCAF7, DCAKD, DDX19A, DENND3, DHRS2, DHX29, DIDO1, DIEXF, DNAJB9, DPYSL3, EDEM3, EFNA5, EHD1, EIF5B, ELAVL2, ELOVL6, EM…
ALL	Pazopanib hydrochloride:d1	Kinome_439_Roche	5.4801e-14	131.312	8.89079e-12	0.517614	0.174008	0.215956	1.74082e-06	2.90874e-10	0.404395	0.082231	0.533601	dx_k	d2x_k	28	14	0.001627	0.561087	0.130864	0.95534	0.0447471	0.0253643	0.00317939	0.425351	dx_k	d2x_k	28	14	ABL1, ALK, AURKB, CDK7, CSF1R, FGFR1, FGFR3, FLT1, FLT4, FYN, IGF1R, ITK, KDR, KIT, LCK, LIMK1, LTK, MAP4K4, MAPK8, MAPK9, MET, NEK2, PDGFRA, PDGFRB, PTK2, RET, TAOK1, TNK2	AXL, BLK, CSF1R, EPHA2, FLT1, FLT3, FLT4, FRK, FYN, HIPK4, KIT, LCK, LYN, NTRK3	ABL1, ALK, AURKB, CDK7, CSF1R, FGFR1, FGFR3, FLT1, FLT4, FYN, IGF1R, ITK, KDR, KIT, LCK, LIMK1, LTK, MAP4K4, MAPK8, MAPK9, MET, NEK2, PDGFRA, PDGFRB, PTK2, RET, TAOK1, TNK2	AXL, BLK, CSF1R, EPHA2, FLT1, FLT3, FLT4, FRK, FYN, HIPK4, KIT, LCK, LYN, NTRK3
ALL	CTLA-4	URACIL MUSTARD	5.52991e-14	131.289	8.95172e-12	0.182597	0.617901	0.279922	5.10632e-08	0.0846803	0.064315	0.82183	3.38893e-08	immuno	d1x	3	2	0.537098	0.339731	0.366602	0.000533918	0.300622	0.835768	0.103988	0.000135692	immuno	d1x	3	2	CD80, CD86, CTLA4	TP53, VDR	CD80, CD86, CTLA4	TP53, VDR
[truncated: 4,423 more rows]

## Sheet: data dictionary
column name	meaning
Cohort	subset of subjects
Drug_id1	drug name
Drug_id2	drug name
CombinedPmeta	combined P value
CombinedPmetaCHIsq	chi square value
CombinedPmetaFDR	FDR
COXPH_muts0v1_Drug1p_TCGA	pvalue for mutation in target genes of drug 1
COXPH_muts0v1_Drug2p_TCGA	pvalue for mutation in target genes of drug 2
COXPH_muts0v1_intp_TCGA	pvalue of interaction term
Drug1_PC1_Cox_p_TCGA	pvalue for PC1 of target genes of drug 1
Drug2_PC1_Cox_p_TCGA	pvalue for PC1 of target genes of drug 2
INT_PC1_Cox_p_TCGA	pvalue of interaction term
Drug1_PC1_wilcoxon_p_mut01_TCGA	eqtl pvalue for drug 1
Drug2_PC1_wilcoxon_p_mut01_TCGA	eqtl pvalue for drug 2
Drug1_db_TCGA	type of drug
Drug2_db_TCGA	type of drug
[truncated: 18 more rows]

## Sheet: Drug DB abbreviations
Drug_db Abbreviations:
[truncated: 6 more rows]
