# Supplementary material for: Drepmel—A Multi-Omics Melanoma Drug Repurposing Resource for Prioritizing Drug Combinations and Understanding Tumor Microenvironment
Source: Cells. 2022 Sep 16;11(18):2894. doi: 10.3390/cells11182894 (PMC9497118; doi:10.3390/cells11182894)
Supplement: Supplementary file 1 [file cells-11-02894-s001.zip › supplementalFiles/Supplemental file S4.xlsx]

## Sheet: Method 2 results
Drug_id1	Drug_id2	Cohort	CombinedPExpression	CombinedPExpressionCHIsq	CombinedPExpressionFDR	TCGAevidence	Moffittevidence	evidenceagrees	Drug1_PC1_Cox_p_TCGA	Drug2_PC1_Cox_p_TCGA	INT_PC1_Cox_p_TCGA	SingleDrug1_PC1_Cox_p_TCGA	SingleDrug2_PC1_Cox_p_TCGA	Drug1_PC1_Cox_p_Moffitt	Drug2_PC1_Cox_p_Moffitt	INT_PC1_Cox_p_Moffitt	SingleDrug1_PC1_Cox_p_Moffitt	SingleDrug2_PC1_Cox_p_Moffitt	Drug1_Genes_TCGA	Drug2_Genes_TCGA	Drug1_Genes_Moffitt	Drug2_Genes_Moffitt	SingleDrug1_PC1_Cox_beta_TCGA	SingleDrug1_PC1_Cox_beta_Moffitt	SingleDrug2_PC1_Cox_beta_TCGA	SingleDrug2_PC1_Cox_beta_Moffitt
LAG3	mesoridazine	ALL	1.38658e-16	92.5864	8.95551e-14	PC1_Cox	PC1_Cox	TRUE	1.86618e-13	0.00219686	0.279242	1.56997e-12	0.00846823	0.00218364	0.00877343	0.224798	0.000621292	0.000506037	LAG3	EHMT2, HPGD, HSD17B10, KCNH2	LAG3	EHMT2, HPGD, HSD17B10, KCNH2	-0.497671	-0.405933	0.15512	0.364607
LAG3	0316684-0000_PC3_DOWN	ALL	2.09759e-14	81.8242	3.4705e-12	PC1_Cox	PC1_Cox	TRUE	1.49459e-12	0.00363391	0.319983	1.56997e-12	0.000548931	0.00194457	0.161578	0.010489	0.000621292	0.00792921	LAG3	AP1S1, APH1A, CSTF2T, CTSZ, HIRA, KIFC1, PIP5K1A, PPP3R1, RCC1	LAG3	APH1A, CSTF2T, CTSZ, HIRA, KIFC1, PIP5K1A, RCC1	-0.497671	-0.405933	0.166865	-0.23667
PD1_PDL1	calcium pantothenate_HL60_DOWN	ALL	2.39432e-13	76.5662	2.16607e-11	PC1_Cox	PC1_Cox	TRUE	2.7901e-11	0.143754	0.241359	1.88806e-11	0.0164841	0.00010281	0.0573566	0.0793363	7.02353e-06	0.00780956	CD274, HLA.DRA, HLA.DRB1, HLA.DRB5, PDCD1	ADAM10, CCNE2, CD46, CLIC4, DDX3X, EXOC5, FLI1, LMAN1, MCL1, NXT2, TAB2, UBA6	CD274, HLA.DRA, HLA.DRB1, HLA.DRB5, PDCD1	ADAM10, CCNE2, CD46, DDX3X, FLI1, LMAN1, MCL1, NXT2, TAB2, UBA6	-0.21495	0.278058	-0.0645092	-0.190099
Nilotinib_Kinome Scan:d2	lycorine_HL60_DOWN	ALL	3.00645e-13	76.0732	2.56116e-11	PC1_Cox	PC1_Cox	TRUE	1.88938e-05	7.07226e-10	0.693535	0.000607987	9.87484e-08	0.247325	0.00915747	0.101123	0.00841817	0.000712087	ABL1, ABL2, BLK, BRAF, CDC42BPB, CSF1R, DDR1, DDR2, EPHA1, EPHA2, EPHA3, EPHA4, EPHA6, EPHA8, EPHB2, EPHB3, EPHB4, EPHB6, FGR, FRK, HCK, KIT, LCK, LYN, MAP2K5, MAP4K1, MAPK11, MAPK14, MAPK8, NTRK2, NTRK3, PDGFRA, PDGFRB, RET, TEK, TIE1, TNNI3K, ZAK	AARS, ABAT, ABCC1, ABCC4, ABCC5, ACACA, ADAMTS1, ADCK2, ADCK3, ADCY7, ADCY9, ADH5, ADM, ADRB2, ADRBK1, AGBL5, AGPAT5, AHNAK, AK2, AKAP1, AKAP2, AKAP7, AKT1, ALDH3A2, ALDH5A1, ALMS1, ALOX5, AMPD3, AMZ2, ANKRD27, ANKRD36B, ANO10, ANP32A, ANPEP, ANXA11, AP3M2, APEX1, APOL6, APPL1, ARHGAP4, ARHGEF10, ARHGEF9, ARIH2, ARRB1, ASAH1, ASB1, ASB13, ASIC1, ASNS, ASRGL1, ASS1, ATF5, ATG5, ATP10A, ATP2A2, ATP…	ABL1, ABL2, BLK, BRAF, CDC42BPB, CSF1R, DDR1, DDR2, EPHA1, EPHA2, EPHA3, EPHA4, EPHA6, EPHA8, EPHB2, EPHB3, EPHB4, EPHB6, FGR, FRK, HCK, KIT, LCK, LYN, MAP2K5, MAP4K1, MAPK11, MAPK14, MAPK8, NTRK2, NTRK3, PDGFRA, PDGFRB, RET, TEK, TIE1, TNNI3K, ZAK	AARS, ABAT, ABCC1, ABCC4, ABCC5, ACACA, ADAMTS1, ADCK2, ADCK3, ADCY7, ADCY9, ADH5, ADM, ADRB2, ADRBK1, AGBL5, AGPAT5, AHNAK, AK2, AKAP1, AKAP2, AKAP7, AKT1, ALDH3A2, ALDH5A1, ALMS1, ALOX5, AMPD3, AMZ2, ANKRD27, ANKRD36B, ANO10, ANP32A, ANPEP, ANXA11, AP3M2, APEX1, APOL6, APPL1, ARHGAP4, ARHGEF10, ARHGEF9, ARIH2, ARRB1, ASAH1, ASB1, ASB13, ASIC1, ASNS, ASRGL1, ASS1, ATF5, ATG5, ATP10A, ATP2A2, ATP…	-0.0732823	-0.106472	-0.0394206	0.0438203
LAG3	BCB000039_MCF7_DOWN	ALL	7.86716e-13	73.987	5.01623e-11	PC1_Cox	PC1_Cox	TRUE	1.06594e-10	0.00109457	0.290723	1.56997e-12	1.66047e-05	0.0251014	0.0293256	0.0775367	0.000621292	0.000527446	LAG3	COG5, EGR3, JAK2, RET	LAG3	COG5, EGR3, JAK2, RET	-0.497671	-0.405933	-0.244138	0.375973
Ibrutinib_FDA:d2	fenoterol_HL60_UP	ALL	2.66866e-12	71.3309	1.17509e-10	PC1_Cox	PC1_Cox	TRUE	0.000191023	1.69086e-10	0.0880341	0.0031729	1.26968e-07	0.957828	0.0104762	0.0526747	0.0023594	0.000468721	AURKA, AURKB, CSK, EPHB2, ERBB4, FGFR1, FLT1, LCK, NTRK1, PTK6, RIPK2, SRC, TEK, YES1	ADD3, ANXA1, ANXA2, APOBR, APP, ARHGEF40, ARL4C, AXL, CALHM2, CCND3, CCNE2, CCNG2, CD38, CD55, CD86, CHN2, CPD, CTSB, CYTH4, FAM111A, FCGR2A, FGL2, FLOT1, FTH1, GAS7, GPR183, HPSE, ID2, IL10RA, KRCC1, KYNU, LPAR6, LPP, MAFB, METTL7A, MX2, PCDHGA1, PCDHGA10, PCDHGA11, PCDHGA12, PCDHGA2, PCDHGA3, PCDHGA4, PCDHGA5, PCDHGA6, PCDHGA7, PCDHGA8, PCDHGA9, PCDHGB1, PCDHGB2, PCDHGB3, PCDHGB4, PCDHGB6, PCDH…	AURKA, AURKB, CSK, EPHB2, ERBB4, FGFR1, FLT1, LCK, NTRK1, PTK6, RIPK2, SRC, TEK, YES1	ADD3, ANXA1, APOBR, APP, ARHGEF40, ARL4C, AXL, CALHM2, CCND3, CCNE2, CCNG2, CD38, CD55, CD86, CHN2, CPD, CTSB, CYTH4, FAM111A, FCGR2A, FGL2, FLOT1, FTH1, GABARAPL1, GAS7, GPR183, HPSE, IL10RA, KYNU, LPAR6, LPP, MAFB, METTL7A, MX2, PCDHGA1, PCDHGA10, PCDHGA11, PCDHGA12, PCDHGA2, PCDHGA3, PCDHGA4, PCDHGA5, PCDHGA6, PCDHGA7, PCDHGA8, PCDHGA9, PCDHGB1, PCDHGB2, PCDHGB3, PCDHGB4, PCDHGB5, PCDHGB6, PCD…	-0.109707	0.232385	-0.0887888	0.124191
Ibrutinib_FDA:d2	pergolide_HL60_UP	ALL	4.12103e-12	70.384	1.62191e-10	PC1_Cox	PC1_Cox	TRUE	0.000820083	4.88598e-10	0.295712	0.0031729	4.97387e-08	0.553605	0.00234584	0.0305779	0.0023594	0.000261668	AURKA, AURKB, CSK, EPHB2, ERBB4, FGFR1, FLT1, LCK, NTRK1, PTK6, RIPK2, SRC, TEK, YES1	ABCA1, ACVR1, ADD3, AKAP13, ALAD, AMY1A, AMY1B, AMY1C, AMY2A, AMY2B, AMZ2, ANKRD10, ANXA1, ANXA2, APOBR, APOLD1, AREG, ARHGAP25, ARHGEF3, ARHGEF40, ARL4C, ARNT, ARRB2, ASAH1, ASF1B, ATXN1, AXL, B4GALT1, BAZ2B, BBS4, BCL3, BCL6, BEX1, BNIP3L, BRD8, BTG1, BTG2, C1orf106, CACNA2D3, CALHM2, CASP1, CCDC28A, CCL20, CCL22, CCND3, CCNG2, CCR1, CD38, CD55, CD86, CDC25C, CDK19, CDKN1A, CDKN2C, CEL, CENPE, …	AURKA, AURKB, CSK, EPHB2, ERBB4, FGFR1, FLT1, LCK, NTRK1, PTK6, RIPK2, SRC, TEK, YES1	ABCA1, ACVR1, ADD3, AKAP13, ALAD, AMY1A, AMY1B, AMY1C, AMY2B, AMZ2, ANKRD10, ANXA1, APOBR, APOLD1, AREG, ARHGAP25, ARHGEF3, ARHGEF40, ARL4C, ARNT, ARRB2, ASAH1, ASF1B, ATXN1, AXL, B4GALT1, BAZ2B, BBS4, BCL3, BCL6, BEX1, BNIP3L, BRD8, C1orf106, CACNA2D3, CALHM2, CASP1, CCDC28A, CCL20, CCL22, CCND3, CCNG2, CCR1, CD38, CD55, CD86, CDC25C, CDK19, CDKN1A, CDKN2C, CEL, CENPE, CFLAR, CHN2, CHST2, CIT, C…	-0.109707	0.232385	0.0518212	0.0693186
PD1_PDL1	apomorphine	ALL	4.76768e-12	70.0661	1.79828e-10	PC1_Cox	PC1_Cox	TRUE	2.19511e-11	0.265426	0.222861	1.88806e-11	0.0286978	0.000678898	0.154216	0.0893847	7.02353e-06	0.00204472	CD274, HLA.DRA, HLA.DRB1, HLA.DRB5, PDCD1	AHR, AR, CYP1A2, CYP2D6, DRD1, DRD2, DRD3, DRD4, EHMT2, HSD17B10, HTR1A, HTR2A, HTR2B, HTR2C, MAPT, NFE2L2, SLC22A1, STK33, TDP1, TP53, VDR	CD274, HLA.DRA, HLA.DRB1, HLA.DRB5, PDCD1	AHR, AR, CYP1A2, CYP2D6, DRD1, DRD2, DRD3, DRD4, EHMT2, HSD17B10, HTR1A, HTR2A, HTR2B, HTR2C, MAPT, NFE2L2, SLC22A1, STK33, TDP1, TP53, VDR	-0.21495	0.278058	0.0830667	-0.242863
LAG3	protriptyline	ALL	5.1924e-12	69.88	1.91649e-10	PC1_Cox	PC1_Cox	TRUE	6.54709e-12	0.549641	0.12435	1.56997e-12	0.035769	0.000908629	0.204761	0.046201	0.000621292	0.0327572	LAG3	ADORA3, CYP2D6, DRD1, HSD17B10, MAPT, NFKB1, SLC6A2, THPO	LAG3	ADORA3, CYP2D6, DRD1, HSD17B10, MAPT, NFKB1, SLC6A2, THPO	-0.497671	-0.405933	-0.113114	0.202693
LAG3	MRT67307_MRC	ALL	5.30626e-12	69.8326	1.94814e-10	PC1_Cox	PC1_Cox	TRUE	1.45724e-11	0.126087	0.459047	1.56997e-12	0.00798715	0.0141466	0.0263745	0.071057	0.000621292	0.000249862	LAG3	JAK2, MAP3K11, MARK1, MARK2, MARK3, NUAK1, TBK1	LAG3	JAK2, MAP3K11, MARK1, MARK2, MARK3, NUAK1, TBK1	-0.497671	-0.405933	0.115404	-0.392146
LAG3	desoxycortone_PC3_DOWN	ALL	6.98279e-12	69.2333	2.35688e-10	PC1_Cox	PC1_Cox	TRUE	8.32955e-11	0.0574288	0.113527	1.56997e-12	0.000322538	0.00844855	0.0228898	0.0883381	0.000621292	0.00590926	LAG3	AKAP2, ATM, CYP1B1, DCAF7, HADHA, LIMD1, PALM2.AKAP2, PLAU, PLEC, PTBP1, SMARCA4, TRRAP, WHSC1	LAG3	AKAP2, ATM, CYP1B1, DCAF7, HADHA, LIMD1, PALM2.AKAP2, PLAU, PLEC, PTBP1, SMARCA4, TRRAP, WHSC1	-0.497671	-0.405933	-0.140827	-0.229765
PD1_PDL1	0316684-0000_PC3_DOWN	ALL	9.16087e-12	68.6403	2.83995e-10	PC1_Cox	PC1_Cox	TRUE	7.29188e-11	0.0233887	0.261619	1.88806e-11	0.000548931	0.00109318	0.667454	0.00389244	7.02353e-06	0.00792921	CD274, HLA.DRA, HLA.DRB1, HLA.DRB5, PDCD1	AP1S1, APH1A, CSTF2T, CTSZ, HIRA, KIFC1, PIP5K1A, PPP3R1, RCC1	CD274, HLA.DRA, HLA.DRB1, HLA.DRB5, PDCD1	APH1A, CSTF2T, CTSZ, HIRA, KIFC1, PIP5K1A, RCC1	-0.21495	0.278058	0.166865	-0.23667
KIR	staurosporine_MCF7_UP	ALL	9.44576e-12	68.5733	2.89872e-10	PC1_Cox	PC1_Cox	TRUE	2.04818e-09	0.00445657	0.627213	4.17533e-09	0.0183866	0.00040448	0.348519	0.513568	4.6623e-05	0.0147779	KIR2DL1, KIR2DL3, KIR2DL4, KIR3DL1, KIR3DL2, KIR3DL3	AKIP1, ANP32A, AP1S1, APP, AQP3, ATP2B1, ATXN1, BAG1, C16orf45, C8orf44.SGK3, CCNG2, CGA, CHMP1B, CHMP5, CLIC4, COL1A1, CTGF, CYR61, DAZAP1, DDIT4, DUSP1, EPPK1, ETS2, FAM46A, FERMT2, FOSL2, GMDS, GREB1, H2AFY, HMGN4, IER5, IRS2, ISG15, JUP, KDM3A, KIAA0368, KRT17, KTN1, LITAF, LRIG1, MPZL2, MSMO1, NAV2, NFKBIA, NPM3, NR4A2, NUAK2, PALLD, PAWR, PCP4, PDCD4, PDLIM5, PHLDA1, PPP1R12A, PTPRO, RAB5C,…	KIR2DL1, KIR2DL3, KIR2DL4, KIR2DS4, KIR3DL1, KIR3DL2, KIR3DL3	AKIP1, ANP32A, APP, AQP3, ATP2B1, ATXN1, BAG1, C16orf45, C8orf44.SGK3, CCNG2, CGA, CHMP5, COL1A1, CTGF, CYR61, DAZAP1, DDIT4, DUSP1, EPPK1, ETS2, FAM46A, FERMT2, FOSL2, GMDS, GREB1, H2AFY, HMGN4, ID3, IER3, IER5, IRS2, ISG15, JUP, KDM3A, KIAA0368, KTN1, LRIG1, MPZL2, MSMO1, NAV2, NFKBIA, NPM3, NR4A2, NUAK2, PALLD, PAWR, PCP4, PDLIM5, PDLIM7, PHLDA1, PPP1R12A, PTPRO, RET, SDHC, SGK3, SH3BP5, SIK1,…	-0.232239	-0.356894	0.0485728	-0.0916899
LAG3	estradiol_PC3_UP	ALL	1.02512e-11	68.3945	3.08495e-10	PC1_Cox	PC1_Cox	TRUE	2.30739e-10	0.0262283	0.200608	1.56997e-12	7.13361e-05	0.000976234	0.238169	0.015055	0.000621292	0.0402724	LAG3	ATF3, HIRA, KHSRP	LAG3	HIRA, KHSRP	-0.497671	-0.405933	-0.237013	-0.229469
PD1_PDL1	benfluorex_HL60_UP	ALL	1.17335e-11	68.0992	3.41421e-10	PC1_Cox	PC1_Cox	TRUE	1.21908e-09	0.12319	0.00239396	1.88806e-11	0.000317957	5.03169e-05	0.215839	0.0781342	7.02353e-06	0.013177	CD274, HLA.DRA, HLA.DRB1, HLA.DRB5, PDCD1	MX1	CD274, HLA.DRA, HLA.DRB1, HLA.DRB5, PDCD1	MX1	-0.21495	0.278058	-0.24038	-0.303029
LAG3	WZ3105_LINCS	ALL	1.22114e-11	68.0119	3.52658e-10	PC1_Cox	PC1_Cox	TRUE	3.59276e-12	0.0578978	0.491921	1.56997e-12	0.0181298	0.0231261	0.354174	0.139599	0.000621292	0.00354089	LAG3	CDK7, CLK1, CLK2, CLK3, CLK4, CSNK1A1, CSNK1A1L, CSNK1D, CSNK1E, CSNK1G2, CSNK1G3, DMPK, FGR, FLT3, GRK7, IRAK1, IRAK4, JAK2, KIT, MAP3K2, MAP3K3, NTRK1, NTRK2, PDGFRB, PRKCQ, ROCK2, RPS6KA1, RPS6KA2, RPS6KA3, RPS6KA6, SRC, STK33, ULK1, ULK2, VRK2	LAG3	CDK7, CLK1, CLK2, CLK3, CLK4, CSNK1A1, CSNK1A1L, CSNK1D, CSNK1E, CSNK1G2, CSNK1G3, DMPK, FGR, FLT3, GRK7, IRAK1, IRAK4, JAK2, KIT, MAP3K2, MAP3K3, NTRK1, NTRK2, PDGFRB, PRKCQ, ROCK2, RPS6KA1, RPS6KA2, RPS6KA3, RPS6KA6, SRC, STK33, ULK1, ULK2, VRK2	-0.497671	-0.405933	0.0570063	-0.174134
PD1_PDL1	levodopa	ALL	1.44153e-11	67.6489	3.95646e-10	PC1_Cox	PC1_Cox	TRUE	9.17579e-12	0.263532	0.0725201	1.88806e-11	0.0443348	0.0162404	0.0520183	0.119713	7.02353e-06	0.000144544	CD274, HLA.DRA, HLA.DRB1, HLA.DRB5, PDCD1	APEX1, AR, BLM, CA1, CA12, CA2, CA3, CA4, CA5A, CA5B, CA6, DRD1, DRD3, EGFR, EHMT2, FEN1, FYN, HSD17B10, IL1B, KDM4A, LCK, MBD2, MPHOSPH8, POLH, POLI, POLK, PSIP1, RECQL, SIRT5, UHRF1, WRN	CD274, HLA.DRA, HLA.DRB1, HLA.DRB5, PDCD1	APEX1, AR, BLM, CA1, CA12, CA14, CA2, CA3, CA4, CA5A, CA5B, CA6, CBX1, DRD1, DRD3, EGFR, EHMT2, FYN, HSD17B10, IL1B, KDM4A, LCK, MBD2, MPHOSPH8, POLH, POLI, POLK, PSIP1, RECQL, SIRT5, WRN	-0.21495	0.278058	0.0587415	-0.229012
PD1_PDL1	deptropine_HL60_UP	ALL	1.45007e-11	67.636	3.97242e-10	PC1_Cox	PC1_Cox	TRUE	6.32227e-11	0.0406314	0.149511	1.88806e-11	0.00111045	0.00175836	0.455188	0.23786	7.02353e-06	0.00275534	CD274, HLA.DRA, HLA.DRB1, HLA.DRB5, PDCD1	AGPAT1, ATF5, BRD4, CKAP4, DCTN1, DUSP8, EVL, FAM114A1, FASN, FOSL2, GATAD2A, GOLGA3, KHSRP, MAP1S, PTOV1, RPRD2, RUNX3, SF3A2, SLC6A8, SMARCA4, SMARCC2, TLN1, WBP2, ZFP36L2, ZNF500	CD274, HLA.DRA, HLA.DRB1, HLA.DRB5, PDCD1	AGPAT1, ATF5, BRD4, CKAP4, DCTN1, DUSP8, EVL, FAM114A1, FASN, FOSL2, GATAD2A, GOLGA3, KHSRP, MAP1S, PTOV1, RPRD2, RUNX3, SF3A2, SMARCA4, SMARCC2, TLN1, WBP2, ZFP36L2, ZNF500	-0.21495	0.278058	0.0971697	0.178988
KIR	lumicolchicine_PC3_DOWN	ALL	1.4883e-11	67.579	4.05435e-10	PC1_Cox	PC1_Cox	TRUE	6.05028e-10	0.00864612	0.0174874	4.17533e-09	0.0398953	0.000734402	0.550645	0.356126	4.6623e-05	0.00971518	KIR2DL1, KIR2DL3, KIR2DL4, KIR3DL1, KIR3DL2, KIR3DL3	AKAP5, DSPP, FGFR2, GABBR2, MAGI2, MAP2K7, PRB1, PTGER3, PXN, SPRR2B, SSX1, YWHAE	KIR2DL1, KIR2DL3, KIR2DL4, KIR2DS4, KIR3DL1, KIR3DL2, KIR3DL3	AKAP5, BCL2L1, DSPP, FGFR2, GABBR2, HMGA1, MAGI2, PRB1, PTGER3, PXN, SSX1, YWHAE	-0.232239	-0.356894	-0.10074	0.217727
PD1_PDL1	prasterone_HL60_UP	ALL	2.04871e-11	66.8793	5.12754e-10	PC1_Cox	PC1_Cox	TRUE	5.6116e-09	0.0503667	0.007972	1.88806e-11	8.09278e-05	6.06598e-05	0.175068	0.131347	7.02353e-06	0.00968573	CD274, HLA.DRA, HLA.DRB1, HLA.DRB5, PDCD1	IFIT1, MX1	CD274, HLA.DRA, HLA.DRB1, HLA.DRB5, PDCD1	IFIT1, MX1	-0.21495	0.278058	0.210509	0.251299
Ibrutinib_FDA:d2	dihydroergotamine_HL60_UP	ALL	2.05381e-11	66.8739	5.13853e-10	PC1_Cox	PC1_Cox	TRUE	0.00240464	1.88835e-09	0.321092	0.0031729	8.86516e-08	0.506317	0.00130907	0.0291273	0.0023594	0.000156785	AURKA, AURKB, CSK, EPHB2, ERBB4, FGFR1, FLT1, LCK, NTRK1, PTK6, RIPK2, SRC, TEK, YES1	ABCA1, ADD3, AKAP13, AMY1A, AMY1B, AMY1C, AMY2A, AMY2B, AMZ2, ANXA1, ANXA2, APOBR, AREG, ARHGEF3, ARHGEF40, ARL4C, ASAH1, ATXN1, AXL, BEX1, BTG1, BZW1, CASP1, CCL20, CCL22, CCNG2, CD38, CD55, CD86, CDC25C, CDK19, CENPE, CHN2, CHST2, CLEC2B, COPA, CPD, CSGALNACT1, CTNNA1, CTSB, CYTH1, DDB2, DNAH17, DOCK4, DUSP4, ENTPD1, EPB41L3, F11R, FAM111A, FAM13A, FLRT2, FTH1, FUCA1, GAS7, GBP2, GNG7, GPR183, …	AURKA, AURKB, CSK, EPHB2, ERBB4, FGFR1, FLT1, LCK, NTRK1, PTK6, RIPK2, SRC, TEK, YES1	ABCA1, ADD3, AKAP13, AMY1A, AMY1B, AMY1C, AMY2B, AMZ2, ANXA1, APOBR, AREG, ARHGEF3, ARHGEF40, ARL4C, ASAH1, ATXN1, AXL, BEX1, BZW1, CASP1, CCL20, CCL22, CCNG2, CD38, CD55, CD86, CDC25C, CDK19, CENPE, CHN2, CHST2, CLEC2B, COPA, CPD, CREM, CSGALNACT1, CTNNA1, CTSB, CYTH1, DDB2, DNAH17, DOCK4, DUSP4, ENTPD1, EPB41L3, F11R, FAM111A, FAM13A, FLRT2, FTH1, FUCA1, GABARAPL1, GAS7, GBP2, GPR183, HBP1, HIS…	-0.109707	0.232385	0.0735209	0.106638
PD1_PDL1	Kinome_1216_Roche	ALL	2.16216e-11	66.7613	5.33334e-10	PC1_Cox	PC1_Cox	TRUE	2.14985e-10	0.429105	0.109936	1.88806e-11	0.00303249	0.000177137	0.194847	0.192049	7.02353e-06	0.00298446	CD274, HLA.DRA, HLA.DRB1, HLA.DRB5, PDCD1	ALK, FLT3, IGF1R, JAK2, JAK3, MAP4K2, PLK4, PRKD3, PTK2, PTK2B, SLK, STK3, TSSK2, TSSK3	CD274, HLA.DRA, HLA.DRB1, HLA.DRB5, PDCD1	ALK, FLT3, IGF1R, JAK2, JAK3, MAP4K2, PLK4, PRKD3, PTK2, PTK2B, SLK, STK3, TSSK2	-0.21495	0.278058	0.131135	0.204344
KIR	Emtricitabine	ALL	2.3105e-11	66.6159	5.58736e-10	PC1_Cox	PC1_Cox	TRUE	3.60486e-08	0.00113537	0.000147428	4.17533e-09	0.0010791	0.000144865	0.577508	0.284637	4.6623e-05	0.0175179	KIR2DL1, KIR2DL3, KIR2DL4, KIR3DL1, KIR3DL2, KIR3DL3	ABCC1, ABCC2, ABCC3, PLCB3, PLCG1	KIR2DL1, KIR2DL3, KIR2DL4, KIR2DS4, KIR3DL1, KIR3DL2, KIR3DL3	ABCC1, ABCC2, ABCC3, PLCB3, PLCG1	-0.232239	-0.356894	0.203165	-0.249075
IDO	5224221_MCF7_DOWN	ALL	2.42555e-11	66.5094	5.81551e-10	PC1_Cox	PC1_Cox	TRUE	4.50783e-11	0.0655962	0.0166095	7.6594e-11	0.0430342	0.00733909	0.166411	0.310517	0.000179085	0.00745785	IDO1	CBFA2T3, CCNE2, DLC1, EGR3, ELF3, FEN1, FGFR3, NR2F2, PEX11A, RET, SKP2, SOX9, ZC3HAV1	IDO1	CBFA2T3, CCNE2, DLC1, EGR3, ELF3, FGFR3, NR2F2, PEX11A, RET, SKP2, SOX9, ZC3HAV1	-0.42215	-0.471991	-0.100355	0.225245
PD1_PDL1	5224221_MCF7_DOWN	ALL	2.68602e-11	66.2858	6.24915e-10	PC1_Cox	PC1_Cox	TRUE	5.444e-11	0.507271	0.159833	1.88806e-11	0.0430342	0.000580854	0.251766	0.130834	7.02353e-06	0.00745785	CD274, HLA.DRA, HLA.DRB1, HLA.DRB5, PDCD1	CBFA2T3, CCNE2, DLC1, EGR3, ELF3, FEN1, FGFR3, NR2F2, PEX11A, RET, SKP2, SOX9, ZC3HAV1	CD274, HLA.DRA, HLA.DRB1, HLA.DRB5, PDCD1	CBFA2T3, CCNE2, DLC1, EGR3, ELF3, FGFR3, NR2F2, PEX11A, RET, SKP2, SOX9, ZC3HAV1	-0.21495	0.278058	-0.100355	0.225245
KIR	vigabatrin_MCF7_DOWN	ALL	3.04953e-11	66.0075	6.89492e-10	PC1_Cox	PC1_Cox	TRUE	2.4982e-08	0.00723179	0.19023	4.17533e-09	0.000966509	3.18693e-05	0.806142	0.00219437	4.6623e-05	0.0371745	KIR2DL1, KIR2DL3, KIR2DL4, KIR3DL1, KIR3DL2, KIR3DL3	NPM3, RAD23B, RCC1, TAF15	KIR2DL1, KIR2DL3, KIR2DL4, KIR2DS4, KIR3DL1, KIR3DL2, KIR3DL3	NPM3, RAD23B, RCC1, TAF15	-0.232239	-0.356894	0.185586	-0.218634
KIR	kaempferol_HL60_UP	ALL	3.12096e-11	65.9567	7.0238e-10	PC1_Cox	PC1_Cox	TRUE	2.64003e-08	0.0108281	0.66956	4.17533e-09	0.000920172	0.000181186	0.0919172	0.0708651	4.6623e-05	0.028291	KIR2DL1, KIR2DL3, KIR2DL4, KIR3DL1, KIR3DL2, KIR3DL3	ABCF2, DNAJB9, DUSP4, FAM114A1, ME1, N4BP2L2, NQO1, TRIB2	KIR2DL1, KIR2DL3, KIR2DL4, KIR2DS4, KIR3DL1, KIR3DL2, KIR3DL3	ABCF2, DNAJB9, DUSP4, FAM114A1, ME1, N4BP2L2, NQO1, TRIB2	-0.232239	-0.356894	0.164146	0.195989
IDO	GW429374A_GSK	ALL	4.24418e-11	65.2821	8.9167e-10	PC1_Cox	PC1_Cox	TRUE	3.78017e-09	0.382515	0.0190101	7.6594e-11	0.0315934	0.00132325	0.00348628	0.120218	0.000179085	0.000385781	IDO1	AURKA, IKBKE, MAP4K4	IDO1	AURKA, IKBKE, MAP4K4	-0.42215	-0.471991	0.13184	-0.368321
Ibrutinib_FDA:d2	(+)-isoprenaline_HL60_UP	ALL	5.72476e-11	64.6248	1.11751e-09	PC1_Cox	PC1_Cox	TRUE	0.000869745	5.26997e-10	0.131705	0.0031729	7.16649e-08	0.924232	0.0218732	0.111986	0.0023594	0.00034515	AURKA, AURKB, CSK, EPHB2, ERBB4, FGFR1, FLT1, LCK, NTRK1, PTK6, RIPK2, SRC, TEK, YES1	APP, ARL4C, AXL, CCL20, CD38, CD86, CHN2, CTSB, DOCK4, ENTPD1, FAM13A, FTH1, GPR183, HLA.DRA, KYNU, MAFB, SAT1, SDC2, SEL1L3, SIPA1L1, THBS1, TIMP1, TREM1	AURKA, AURKB, CSK, EPHB2, ERBB4, FGFR1, FLT1, LCK, NTRK1, PTK6, RIPK2, SRC, TEK, YES1	APP, ARL4C, AXL, CCL20, CD38, CD86, CHN2, CTSB, DOCK4, ENTPD1, FAM13A, FTH1, GPR183, HLA.DRA, KYNU, MAFB, PLSCR1, SAT1, SEL1L3, SIPA1L1, THBS1, TIMP1, TREM1	-0.109707	0.232385	-0.129838	0.171965
IDO	calcium pantothenate_HL60_DOWN	ALL	6.86334e-11	64.2261	1.28579e-09	PC1_Cox	PC1_Cox	TRUE	3.25566e-10	0.86537	0.0929162	7.6594e-11	0.0164841	0.000998373	0.040211	0.181723	0.000179085	0.00780956	IDO1	ADAM10, CCNE2, CD46, CLIC4, DDX3X, EXOC5, FLI1, LMAN1, MCL1, NXT2, TAB2, UBA6	IDO1	ADAM10, CCNE2, CD46, DDX3X, FLI1, LMAN1, MCL1, NXT2, TAB2, UBA6	-0.42215	-0.471991	-0.0645092	-0.190099
KIR	phenacetin_HL60_DOWN	ALL	7.37604e-11	64.0677	1.35848e-09	PC1_Cox	PC1_Cox	TRUE	1.46711e-08	0.121958	0.155244	4.17533e-09	0.00381249	6.59148e-05	0.103807	0.141187	4.6623e-05	0.00422466	KIR2DL1, KIR2DL3, KIR2DL4, KIR3DL1, KIR3DL2, KIR3DL3	CASP2, COPA, USP10	KIR2DL1, KIR2DL3, KIR2DL4, KIR2DS4, KIR3DL1, KIR3DL2, KIR3DL3	CASP2, COPA, EIF5A, USP10	-0.232239	-0.356894	0.184592	0.312101
Nilotinib_Kinome Scan:d2	isotretinoin_HL60_UP	ALL	9.18303e-11	63.5856	1.60928e-09	PC1_Cox	PC1_Cox	TRUE	0.000535576	3.48226e-09	0.310539	0.000607987	3.59581e-08	0.493777	0.0169182	0.153341	0.00841817	0.000513674	ABL1, ABL2, BLK, BRAF, CDC42BPB, CSF1R, DDR1, DDR2, EPHA1, EPHA2, EPHA3, EPHA4, EPHA6, EPHA8, EPHB2, EPHB3, EPHB4, EPHB6, FGR, FRK, HCK, KIT, LCK, LYN, MAP2K5, MAP4K1, MAPK11, MAPK14, MAPK8, NTRK2, NTRK3, PDGFRA, PDGFRB, RET, TEK, TIE1, TNNI3K, ZAK	ABCA1, ACSL1, ADD3, ADORA2A, AIM2, ALOX5AP, APLP2, ARHGAP12, ARHGEF3, ASRGL1, BCL2A1, BCL3, BCL6, BTG2, C1orf106, CASP7, CASP9, CCL2, CCL20, CCNG2, CCPG1, CCR1, CCR2, CD1D, CD244, CD300A, CD38, CHI3L1, CPD, CREG1, CTSZ, CYBB, CYTH4, DDIT4, DHRS3, DNAJB12, DUSP6, EIF1B, ENDOD1, FAM134B, FGR, FLOT1, FTH1, FUCA1, GAS7, GCLM, HBEGF, HOXA1, HOXA5, HPCAL1, HPD, ID1, ID2, IFI30, IFNAR2, IL10RA, IRF1, IT…	ABL1, ABL2, BLK, BRAF, CDC42BPB, CSF1R, DDR1, DDR2, EPHA1, EPHA2, EPHA3, EPHA4, EPHA6, EPHA8, EPHB2, EPHB3, EPHB4, EPHB6, FGR, FRK, HCK, KIT, LCK, LYN, MAP2K5, MAP4K1, MAPK11, MAPK14, MAPK8, NTRK2, NTRK3, PDGFRA, PDGFRB, RET, TEK, TIE1, TNNI3K, ZAK	ABCA1, ACSL1, ADD3, ADORA2A, AIM2, ALOX5AP, APLP2, ARHGAP12, ARHGEF3, ASRGL1, BCL2A1, BCL3, BCL6, C1orf106, CASP7, CASP9, CCL20, CCNG2, CCPG1, CCR1, CCR2, CD1D, CD244, CD300A, CD38, CEBPB, CHI3L1, CPD, CTSZ, CYBB, CYTH4, DDIT4, DHRS3, DNAJB12, DUSP6, ENDOD1, FAM134B, FGR, FLOT1, FTH1, FUCA1, GABARAPL1, GAS7, GCLM, HBEGF, HOXA1, HOXA5, HPD, ID1, IER3, IFI30, IFNAR2, IL10RA, IRF1, ITGA5, ITGAM, KCT…	-0.0732823	-0.106472	0.0654491	0.0839027
Ibrutinib_FDA:d2	tolnaftate_PC3_UP	ALL	9.8295e-11	63.4358	1.69651e-09	PC1_Cox	PC1_Cox	TRUE	0.000422573	4.89705e-09	0.521242	0.0031729	2.31876e-07	0.696505	0.01165	0.0441592	0.0023594	0.000953967	AURKA, AURKB, CSK, EPHB2, ERBB4, FGFR1, FLT1, LCK, NTRK1, PTK6, RIPK2, SRC, TEK, YES1	ABAT, ABCC6, ADCY8, ADRB1, AFF1, AFF2, AGRN, AIM2, ALDH6A1, ALPP, ANKRD53, ANP32D, APOC2, APOC4, APOH, APP, ARHGDIA, ARHGEF10, ATP1B4, ATRNL1, ATXN3L, AZGP1, B3GALT2, BLVRA, BMP3, BMP8A, BTN3A3, C21orf62, C6orf10, C8orf4, CA4, CACNA1A, CALR, CALY, CAPN3, CASP1, CATSPERG, CD6, CD84, CDK10, CEACAM7, CHI3L1, CHRNA1, CLEC10A, CNOT3, COL4A3, COMP, CROCC, CSH1, CSH2, CSHL1, CTNNA1, CUX2, CXCL14, CYLC2,…	AURKA, AURKB, CSK, EPHB2, ERBB4, FGFR1, FLT1, LCK, NTRK1, PTK6, RIPK2, SRC, TEK, YES1	ABAT, ABCC6, ADCY8, ADRB1, AFF1, AFF2, AGRN, AIM2, ALDH6A1, ALPP, ANKRD53, ANP32D, APOC2, APOC4, APOH, APP, ARHGDIA, ARHGEF10, ATP1B4, ATRNL1, ATXN3L, AZGP1, B3GALT2, BLVRA, BMP3, BTN3A3, C21orf62, C8orf4, CA4, CACNA1A, CALR, CALY, CAPN3, CASP1, CATSPERG, CD6, CD84, CDK10, CEACAM7, CHI3L1, CHRNA1, CLEC10A, CNOT3, COL4A3, COMP, CROCC, CSH1, CSH2, CSHL1, CTNNA1, CUX2, CYLC2, CYP39A1, CYSLTR1, DLGAP…	-0.109707	0.232385	-0.0710287	-0.0860413
LAG3	proadifen_MCF7_UP	ALL	1.00951e-10	63.3771	1.73292e-09	PC1_Cox	PC1_Cox	TRUE	3.64734e-11	0.475756	0.271208	1.56997e-12	0.00781004	0.00366576	0.271836	0.103397	0.000621292	0.0163758	LAG3	AKIP1, ATF3, BHLHE40, DDIT3, DDIT4, EGR1, GADD45A, GDF15, INHBE, NUAK2, OASL, SLC7A11, TNFAIP3, VEGFA	LAG3	AKIP1, BHLHE40, DDIT4, EGR1, GDF15, INHBE, MAFF, NUAK2, OASL, PMAIP1, SLC7A11, TNFAIP3, VEGFA	-0.497671	-0.405933	-0.123463	-0.173821
Ibrutinib_FDA:d2	isotretinoin_HL60_UP	ALL	1.0516e-10	63.2872	1.78877e-09	PC1_Cox	PC1_Cox	TRUE	0.00215185	8.80083e-10	0.247619	0.0031729	3.59581e-08	0.907054	0.0105291	0.0466177	0.0023594	0.000513674	AURKA, AURKB, CSK, EPHB2, ERBB4, FGFR1, FLT1, LCK, NTRK1, PTK6, RIPK2, SRC, TEK, YES1	ABCA1, ACSL1, ADD3, ADORA2A, AIM2, ALOX5AP, APLP2, ARHGAP12, ARHGEF3, ASRGL1, BCL2A1, BCL3, BCL6, BTG2, C1orf106, CASP7, CASP9, CCL2, CCL20, CCNG2, CCPG1, CCR1, CCR2, CD1D, CD244, CD300A, CD38, CHI3L1, CPD, CREG1, CTSZ, CYBB, CYTH4, DDIT4, DHRS3, DNAJB12, DUSP6, EIF1B, ENDOD1, FAM134B, FGR, FLOT1, FTH1, FUCA1, GAS7, GCLM, HBEGF, HOXA1, HOXA5, HPCAL1, HPD, ID1, ID2, IFI30, IFNAR2, IL10RA, IRF1, IT…	AURKA, AURKB, CSK, EPHB2, ERBB4, FGFR1, FLT1, LCK, NTRK1, PTK6, RIPK2, SRC, TEK, YES1	ABCA1, ACSL1, ADD3, ADORA2A, AIM2, ALOX5AP, APLP2, ARHGAP12, ARHGEF3, ASRGL1, BCL2A1, BCL3, BCL6, C1orf106, CASP7, CASP9, CCL20, CCNG2, CCPG1, CCR1, CCR2, CD1D, CD244, CD300A, CD38, CEBPB, CHI3L1, CPD, CTSZ, CYBB, CYTH4, DDIT4, DHRS3, DNAJB12, DUSP6, ENDOD1, FAM134B, FGR, FLOT1, FTH1, FUCA1, GABARAPL1, GAS7, GCLM, HBEGF, HOXA1, HOXA5, HPD, ID1, IER3, IFI30, IFNAR2, IL10RA, IRF1, ITGA5, ITGAM, KCT…	-0.109707	0.232385	0.0654491	0.0839027
Ibrutinib_FDA:d2	tetryzoline_HL60_UP	ALL	1.11241e-10	63.1634	1.86699e-09	PC1_Cox	PC1_Cox	TRUE	0.00333464	2.62659e-09	0.251911	0.0031729	1.00748e-07	0.577152	0.0038064	0.0798082	0.0023594	0.000170157	AURKA, AURKB, CSK, EPHB2, ERBB4, FGFR1, FLT1, LCK, NTRK1, PTK6, RIPK2, SRC, TEK, YES1	ABCA1, ADD3, ANXA1, ANXA2, APOBR, ARHGEF40, ARL4C, ASAH1, AXL, B4GALT1, BCL3, BTG1, CCL20, CCNG2, CD38, CD55, CD86, CFLAR, CHST2, CPD, CTSB, CUL4B, DNAH17, DNAJB12, DOCK4, DUSP4, ENTPD1, EPB41L3, F11R, FAM13A, FLOT1, FLRT2, FPR1, FTH1, FUCA1, GAB2, GALC, GAS7, GPR183, GPR65, HBEGF, HGSNAT, HIST1H1C, HIST1H2AC, HIST1H2BD, HLA.DRA, HMGB3, ID2, IFI30, IL10RA, IL1B, IL1RN, ISG20, KRCC1, KYNU, LITAF, …	AURKA, AURKB, CSK, EPHB2, ERBB4, FGFR1, FLT1, LCK, NTRK1, PTK6, RIPK2, SRC, TEK, YES1	ABCA1, ADD3, ANXA1, APOBR, ARHGEF40, ARL4C, ASAH1, AXL, B4GALT1, BCL3, CCL20, CCNG2, CD38, CD55, CD86, CFLAR, CHST2, CPD, CTSB, CUL4B, DNAH17, DNAJB12, DOCK4, DUSP4, ENTPD1, EPB41L3, F11R, FAM13A, FLOT1, FLRT2, FPR1, FTH1, FUCA1, GAB2, GABARAPL1, GALC, GAS7, GPR183, GPR65, HBEGF, HGSNAT, HIST1H1C, HIST1H2BD, HLA.DRA, IER3, IFI30, IL10RA, IL1B, IL1RN, KYNU, LPP, MAFB, MEF2C, MEGF9, MICAL2, MPPE1, …	-0.109707	0.232385	-0.073369	0.106124
PD1_PDL1	vigabatrin_MCF7_DOWN	ALL	1.18141e-10	63.0308	1.96159e-09	PC1_Cox	PC1_Cox	TRUE	9.93494e-10	0.0712582	0.216298	1.88806e-11	0.000966509	0.000308661	0.940908	0.0127753	7.02353e-06	0.0371745	CD274, HLA.DRA, HLA.DRB1, HLA.DRB5, PDCD1	NPM3, RAD23B, RCC1, TAF15	CD274, HLA.DRA, HLA.DRB1, HLA.DRB5, PDCD1	NPM3, RAD23B, RCC1, TAF15	-0.21495	0.278058	0.185586	-0.218634
Gleevec (Imatinib)_MRC:d2	Nafcillin sodium monohydrate	ALL	1.2325e-10	62.9376	2.01481e-09	PC1_Cox	PC1_Cox	TRUE	6.28404e-08	0.0031724	0.110889	0.000329365	0.00491632	0.000457121	0.236387	0.11997	0.00250826	0.0113446	LCK	DRD3, NFE2L2	LCK	DRD3, NFE2L2	0.121928	0.206892	-0.198798	-0.328839
Tofacitinib_FDA:d2	QL-X-138_LINCS	ALL	1.28387e-10	62.8476	2.07968e-09	PC1_Cox	PC1_Cox	TRUE	1.4848e-06	0.00666183	0.0189676	1.13303e-05	0.033964	2.46615e-05	0.0923715	0.012469	2.20993e-05	0.00644266	DCLK3, JAK1, JAK2, JAK3, LCK, LRRK2, NUAK2, PKN1, ROCK1, ROCK2, RPS6KA2, RPS6KA6, TNK1, TYK2	BLK, BMPR1B, BMX, BTK, CDK7, CDKL5, CLK1, CLK2, CLK4, CSNK2A1, CSNK2A2, DYRK1A, DYRK1B, DYRK2, EGFR, FLT3, GSK3A, IRAK3, JAK3, KIT, LRRK2, MAP2K3, MAP2K4, MAP2K5, MAP2K7, MAP3K7, MAP4K2, MAPK10, MAPK8, MAPK9, MKNK2, MTOR, NUAK1, PDGFRB, PIK3CA, PIK3CG, RIOK2, TEC, TXK, ZAK	DCLK3, JAK1, JAK2, JAK3, LCK, LRRK2, NUAK2, PKN1, ROCK1, ROCK2, RPS6KA2, RPS6KA6, TNK1, TYK2	BLK, BMPR1B, BMX, BTK, CDK7, CDKL5, CLK1, CLK2, CLK4, CSNK2A1, CSNK2A2, DYRK1A, DYRK1B, DYRK2, EGFR, FLT3, GSK3A, IRAK3, JAK3, KIT, LRRK2, MAP2K3, MAP2K5, MAP3K7, MAP4K2, MAPK10, MAPK8, MAPK9, MKNK2, MTOR, NUAK1, PDGFRB, PIK3CA, PIK3CG, RIOK2, TEC, TXK, ZAK	-0.169805	0.332344	-0.0496015	0.137259
PD1_PDL1	bemegride_MCF7_UP	ALL	1.48092e-10	62.5329	2.3226e-09	PC1_Cox	PC1_Cox	TRUE	4.57699e-08	0.0242258	0.000302528	1.88806e-11	1.38018e-06	8.09428e-05	0.293844	0.142336	7.02353e-06	0.0089972	CD274, HLA.DRA, HLA.DRB1, HLA.DRB5, PDCD1	IFI27, ISG15	CD274, HLA.DRA, HLA.DRB1, HLA.DRB5, PDCD1	ISG15	-0.21495	0.278058	0.25501	-0.333905
LAG3	suloctidil_MCF7_UP	ALL	1.59219e-10	62.3732	2.46012e-09	PC1_Cox	PC1_Cox	TRUE	7.10567e-10	0.0504093	0.591819	1.56997e-12	0.000108308	0.00244258	0.326494	0.156977	0.000621292	0.034308	LAG3	AKIP1, ANXA1, AREG, ASNS, ATF3, ATF4, BHLHE40, BTG1, CCNG2, CGA, CHAC1, DDIT3, DDIT4, DNAJB9, DNAJC12, DUSP1, DUSP4, EFNA1, EGR1, EGR2, EGR3, EGR4, EIF2AK3, ETS2, FKBP14, FOS, FOSB, FOSL1, GADD45A, GADD45B, GDF15, GEM, HERPUD1, HIST1H2BJ, HIST1H3B, HIST1H3C, HIST1H3D, HIST1H3F, HIST1H3G, HIST1H3H, HIST1H3J, HIST1H4B, HIST1H4C, HIST1H4D, HIST1H4E, HIST1H4F, HIST1H4I, HIST1H4J, HIST4H4, HMGCS1, HMO…	LAG3	AKIP1, ANXA1, AREG, ASNS, ATF4, BHLHE40, CCNG2, CEBPB, CGA, DDIT4, DNAJB9, DNAJC12, DUSP1, DUSP4, EFNA1, EGR1, EGR2, EGR3, EGR4, EIF2AK3, ETS2, FKBP14, FOS, FOSB, FOSL1, GABARAPL1, GADD45B, GDF15, GEM, HERPUD1, HIST1H2AD, HIST1H2BJ, HIST1H3A, HIST1H3B, HIST1H3E, HIST1H3F, HIST1H3G, HIST1H3I, HIST1H3J, HIST1H4D, HIST1H4F, HIST1H4H, HIST1H4I, HIST4H4, HMGCS1, HMOX1, HSPA13, HSPA5, ICAM1, IER2, IER3…	-0.497671	-0.405933	0.0853557	-0.0763885
Cabozantinib_FDA:d2	tolnaftate_PC3_UP	ALL	2.01827e-10	61.85	2.96833e-09	PC1_Cox	PC1_Cox	TRUE	6.58633e-05	2.38201e-08	0.447355	0.000718318	2.31876e-07	0.496279	0.0476562	0.0851026	0.00364128	0.000953967	AURKB, AURKC, AXL, BLK, BTK, DDR1, DDR2, EPHA2, EPHA3, EPHA4, EPHA5, EPHA6, EPHA7, EPHA8, EPHB1, EPHB2, EPHB4, FER, FGR, FLT1, FLT3, FLT4, FRK, FYN, HCK, HIPK4, KDR, KIT, LCK, LYN, MERTK, MET, MKNK2, MST1R, MUSK, NTRK1, NTRK2, NTRK3, PDGFRA, PTK2B, PTK6, RET, ROS1, SRC, SRMS, STK10, TEK, TNK1, TYRO3, YES1	ABAT, ABCC6, ADCY8, ADRB1, AFF1, AFF2, AGRN, AIM2, ALDH6A1, ALPP, ANKRD53, ANP32D, APOC2, APOC4, APOH, APP, ARHGDIA, ARHGEF10, ATP1B4, ATRNL1, ATXN3L, AZGP1, B3GALT2, BLVRA, BMP3, BMP8A, BTN3A3, C21orf62, C6orf10, C8orf4, CA4, CACNA1A, CALR, CALY, CAPN3, CASP1, CATSPERG, CD6, CD84, CDK10, CEACAM7, CHI3L1, CHRNA1, CLEC10A, CNOT3, COL4A3, COMP, CROCC, CSH1, CSH2, CSHL1, CTNNA1, CUX2, CXCL14, CYLC2,…	AURKB, AURKC, AXL, BLK, BTK, DDR1, DDR2, EPHA2, EPHA3, EPHA4, EPHA5, EPHA6, EPHA7, EPHA8, EPHB1, EPHB2, EPHB4, FER, FGR, FLT1, FLT3, FLT4, FRK, FYN, HCK, HIPK4, KDR, KIT, LCK, LYN, MERTK, MET, MKNK2, MST1R, MUSK, NTRK1, NTRK2, NTRK3, PDGFRA, PTK2B, PTK6, RET, ROS1, SRC, SRMS, STK10, TEK, TNK1, TYRO3, YES1	ABAT, ABCC6, ADCY8, ADRB1, AFF1, AFF2, AGRN, AIM2, ALDH6A1, ALPP, ANKRD53, ANP32D, APOC2, APOC4, APOH, APP, ARHGDIA, ARHGEF10, ATP1B4, ATRNL1, ATXN3L, AZGP1, B3GALT2, BLVRA, BMP3, BTN3A3, C21orf62, C8orf4, CA4, CACNA1A, CALR, CALY, CAPN3, CASP1, CATSPERG, CD6, CD84, CDK10, CEACAM7, CHI3L1, CHRNA1, CLEC10A, CNOT3, COL4A3, COMP, CROCC, CSH1, CSH2, CSHL1, CTNNA1, CUX2, CYLC2, CYP39A1, CYSLTR1, DLGAP…	-0.0732527	0.119799	-0.0710287	-0.0860413
LAG3	GW876790X_GSK	ALL	2.29869e-10	61.5628	3.28738e-09	PC1_Cox	PC1_Cox	TRUE	1.5935e-11	0.371143	0.36105	1.56997e-12	0.0104655	0.0916323	0.0790414	0.0911954	0.000621292	0.000557909	LAG3	PIM1, PRKCH, ROCK1, ROCK2, RPS6KA1	LAG3	PIM1, PRKCH, ROCK1, ROCK2, RPS6KA1	-0.497671	-0.405933	-0.125354	0.296291
LAG3	ethionamide	ALL	2.42834e-10	61.4417	3.43176e-09	PC1_Cox	PC1_Cox	TRUE	1.0759e-09	0.0222716	0.343729	1.56997e-12	6.96639e-06	0.00356415	0.532878	0.120729	0.000621292	0.0358159	LAG3	CYP1A2, ESR1, MCL1	LAG3	CYP1A2, ESR1, MCL1	-0.497671	-0.405933	0.280574	0.244011
KIR	niclosamide_MCF7_DOWN	ALL	2.52427e-10	61.3561	3.54471e-09	PC1_Cox	PC1_Cox	TRUE	1.3639e-08	0.208561	0.160939	4.17533e-09	0.0117359	4.68154e-05	0.356683	0.00128171	4.6623e-05	0.00481454	KIR2DL1, KIR2DL3, KIR2DL4, KIR3DL1, KIR3DL2, KIR3DL3	CA2, CCNE1, CCNE2, CDC25A, CERK, CXCL12, DTL, ERCC6L, FEN1, GJA1, HEXIM1, HSPA2, LHX2, NAP1L2, OLFM1, PEX11A, POP1, PRR15L, RBM12, RET, SRSF3, SRSF7, ZC3HAV1	KIR2DL1, KIR2DL3, KIR2DL4, KIR2DS4, KIR3DL1, KIR3DL2, KIR3DL3	CA2, CCNE1, CCNE2, CDC25A, CERK, CXCL12, DNAJA1, DTL, ERCC6L, GJA1, HEXIM1, HSPA1A, HSPA1B, HSPA2, LHX2, NAP1L2, OLFM1, PEX11A, POP1, PRR15L, RBM12, RET, SRSF3, SRSF7, ZC3HAV1	-0.232239	-0.356894	0.0838539	-0.146516
PD1_PDL1	brompheniramine_PC3_UP	ALL	2.7481e-10	61.1684	3.79192e-09	PC1_Cox	PC1_Cox	TRUE	1.51364e-08	0.0198888	0.231019	1.88806e-11	1.76587e-05	0.000197432	0.877795	0.0401151	7.02353e-06	0.0471794	CD274, HLA.DRA, HLA.DRB1, HLA.DRB5, PDCD1	DNAJB9, IL6	CD274, HLA.DRA, HLA.DRB1, HLA.DRB5, PDCD1	DNAJB9, IL6	-0.21495	0.278058	-0.264194	-0.248843
Gleevec (Imatinib)_MRC:d2	deptropine_HL60_UP	ALL	2.751e-10	61.1661	3.79521e-09	PC1_Cox	PC1_Cox	TRUE	1.4011e-08	0.00587784	0.333957	0.000329365	0.00111045	0.00330814	0.191725	0.334988	0.00250826	0.00275534	LCK	AGPAT1, ATF5, BRD4, CKAP4, DCTN1, DUSP8, EVL, FAM114A1, FASN, FOSL2, GATAD2A, GOLGA3, KHSRP, MAP1S, PTOV1, RPRD2, RUNX3, SF3A2, SLC6A8, SMARCA4, SMARCC2, TLN1, WBP2, ZFP36L2, ZNF500	LCK	AGPAT1, ATF5, BRD4, CKAP4, DCTN1, DUSP8, EVL, FAM114A1, FASN, FOSL2, GATAD2A, GOLGA3, KHSRP, MAP1S, PTOV1, RPRD2, RUNX3, SF3A2, SMARCA4, SMARCC2, TLN1, WBP2, ZFP36L2, ZNF500	0.121928	0.206892	0.0971697	0.178988
LAG3	LFM-A13_MRC	ALL	2.85231e-10	61.0862	3.90691e-09	PC1_Cox	PC1_Cox	TRUE	5.27027e-11	0.54344	0.173036	1.56997e-12	0.00306576	0.0199511	0.0951365	0.0923207	0.000621292	0.00272896	LAG3	CLK2, CSNK2A1, DAPK1, DYRK2, DYRK3, GSK3B, HIPK2, PIM1, PIM3	LAG3	CLK2, CSNK2A1, DAPK1, DYRK2, DYRK3, GSK3B, HIPK2, PIM1, PIM3	-0.497671	-0.405933	0.159242	-0.286064
LAG3	syrosingopine_HL60_UP	ALL	2.98331e-10	60.987	4.0544e-09	PC1_Cox	PC1_Cox	TRUE	3.12985e-10	0.559305	0.46715	1.56997e-12	0.000865407	0.00243504	0.13402	0.0345527	0.000621292	0.0159133	LAG3	AXL, CD86, INHBA, NR4A2, NR4A3, THBS1	LAG3	AXL, CD86, INHBA, NR4A2, NR4A3, THBS1	-0.497671	-0.405933	0.134613	-0.189414
IDO	levodopa	ALL	3.14792e-10	60.8683	4.23476e-09	PC1_Cox	PC1_Cox	TRUE	2.01064e-10	0.934626	0.066647	7.6594e-11	0.0443348	0.024198	0.0133314	0.174055	0.000179085	0.000144544	IDO1	APEX1, AR, BLM, CA1, CA12, CA2, CA3, CA4, CA5A, CA5B, CA6, DRD1, DRD3, EGFR, EHMT2, FEN1, FYN, HSD17B10, IL1B, KDM4A, LCK, MBD2, MPHOSPH8, POLH, POLI, POLK, PSIP1, RECQL, SIRT5, UHRF1, WRN	IDO1	APEX1, AR, BLM, CA1, CA12, CA14, CA2, CA3, CA4, CA5A, CA5B, CA6, CBX1, DRD1, DRD3, EGFR, EHMT2, FYN, HSD17B10, IL1B, KDM4A, LCK, MBD2, MPHOSPH8, POLH, POLI, POLK, PSIP1, RECQL, SIRT5, WRN	-0.42215	-0.471991	0.0587415	-0.229012
PD1_PDL1	diclofenac_PC3_UP	ALL	3.3212e-10	60.7498	4.41579e-09	PC1_Cox	PC1_Cox	TRUE	9.6043e-09	0.178434	0.00455175	1.88806e-11	9.00769e-05	0.000353041	0.106312	0.08126	7.02353e-06	0.00133894	CD274, HLA.DRA, HLA.DRB1, HLA.DRB5, PDCD1	MX1, OAS1, PLIN2, SIX3	CD274, HLA.DRA, HLA.DRB1, HLA.DRB5, PDCD1	MX1, OAS1, SIX3	-0.21495	0.278058	0.190857	0.286873
LAG3	cyproheptadine_MCF7_UP	ALL	4.10154e-10	60.283	5.24782e-09	PC1_Cox	PC1_Cox	TRUE	9.84479e-11	0.514998	0.496111	1.56997e-12	0.00348442	0.0312145	0.0513264	0.0938733	0.000621292	0.000664641	LAG3	ATF3, BHLHE40, DDIT3, DDIT4, EGR1, IFIT1, JUN, OASL, SLC7A11	LAG3	BHLHE40, DDIT4, EGR1, IFIT1, MAFF, OASL, SLC7A11	-0.497671	-0.405933	-0.138286	-0.322614
LAG3	lynestrenol_MCF7_UP	ALL	4.15828e-10	60.2526	5.30555e-09	PC1_Cox	PC1_Cox	TRUE	1.75394e-10	0.621577	0.401337	1.56997e-12	0.000572637	0.00422441	0.179075	0.188811	0.000621292	0.0264498	LAG3	ABCG1, ATF3, DDIT3, DDIT4, EGR1, EGR3, GADD45B, HIST1H3B, HIST1H3C, HIST1H3D, HIST1H3F, HIST1H3G, HIST1H3H, HIST1H3J, ISG20, JUN, MYBL1, PHLDA1, SLC7A11, TNFAIP3, VEGFA	LAG3	ABCG1, DDIT4, EGR1, EGR3, GADD45B, HIST1H3A, HIST1H3B, HIST1H3E, HIST1H3F, HIST1H3G, HIST1H3I, HIST1H3J, MAFF, MYBL1, PHLDA1, PMAIP1, SLC7A11, TNFAIP3, VEGFA	-0.497671	-0.405933	-0.137421	0.155677
CTLA-4	vigabatrin_MCF7_DOWN	ALL	5.2428e-10	59.7396	6.38574e-09	PC1_Cox	PC1_Cox	TRUE	3.33807e-08	0.0359077	0.099428	8.7048e-10	0.000966509	0.000171254	0.519273	0.0718862	7.37467e-05	0.0371745	CD80, CD86, CTLA4	NPM3, RAD23B, RCC1, TAF15	CD80, CD86, CTLA4	NPM3, RAD23B, RCC1, TAF15	-0.262853	0.313061	0.185586	-0.218634
Gleevec (Imatinib)_MRC:d2	apomorphine	ALL	5.57753e-10	59.6025	6.72389e-09	PC1_Cox	PC1_Cox	TRUE	4.86757e-09	0.0973587	0.154773	0.000329365	0.0286978	0.00436258	0.0552151	0.122681	0.00250826	0.00204472	LCK	AHR, AR, CYP1A2, CYP2D6, DRD1, DRD2, DRD3, DRD4, EHMT2, HSD17B10, HTR1A, HTR2A, HTR2B, HTR2C, MAPT, NFE2L2, SLC22A1, STK33, TDP1, TP53, VDR	LCK	AHR, AR, CYP1A2, CYP2D6, DRD1, DRD2, DRD3, DRD4, EHMT2, HSD17B10, HTR1A, HTR2A, HTR2B, HTR2C, MAPT, NFE2L2, SLC22A1, STK33, TDP1, TP53, VDR	0.121928	0.206892	0.0830667	-0.242863
PD1_PDL1	folic acid	ALL	6.52423e-10	59.2551	7.62958e-09	PC1_Cox	PC1_Cox	TRUE	3.08393e-10	0.328716	0.334066	1.88806e-11	0.00471151	0.00296247	0.452219	0.0282977	7.02353e-06	0.0031782	CD274, HLA.DRA, HLA.DRB1, HLA.DRB5, PDCD1	APEX1, ESR1, FOLR1, FOLR2, HSD17B10, NR0B1	CD274, HLA.DRA, HLA.DRB1, HLA.DRB5, PDCD1	APEX1, ESR1, FOLR1, FOLR2, HSD17B10, NR0B1	-0.21495	0.278058	-0.149898	-0.290585
PD1_PDL1	selegiline_PC3_DOWN	ALL	6.66265e-10	59.2085	7.75171e-09	PC1_Cox	PC1_Cox	TRUE	2.91125e-09	0.396094	0.0826458	1.88806e-11	0.000220775	0.00013483	0.89406	0.18208	7.02353e-06	0.00825982	CD274, HLA.DRA, HLA.DRB1, HLA.DRB5, PDCD1	LILRB2, PRB1, SLC11A1	CD274, HLA.DRA, HLA.DRB1, HLA.DRB5, PDCD1	LILRB2, PRB1, SLC11A1	-0.21495	0.278058	-0.199687	0.292619
PD1_PDL1	mebendazole_MCF7_UP	ALL	7.06527e-10	59.0784	8.13189e-09	PC1_Cox	PC1_Cox	TRUE	2.48863e-09	0.569304	0.221748	1.88806e-11	0.001475	0.000117189	0.893491	0.366491	7.02353e-06	0.0456757	CD274, HLA.DRA, HLA.DRB1, HLA.DRB5, PDCD1	AREG, ATF3, ATG5, ATXN1, BHLHE40, CHAC1, CRISPLD2, CYP26A1, DDIT3, DDIT4, DHRS3, DUSP4, EGR1, EIF2S2, ETS2, FOSL1, GDF15, ISG20, KLF6, LPIN1, MGLL, NAV2, PHLDA1, PSME4, RASSF1, RSL1D1, SLC7A11, SMOX, ST3GAL1, TGFBI, TNFRSF21, TRIB3, TSFM	CD274, HLA.DRA, HLA.DRB1, HLA.DRB5, PDCD1	AREG, ATG5, ATXN1, BHLHE40, CRISPLD2, CYP26A1, DDIT4, DHRS3, DUSP4, EGR1, ETS2, FOSL1, GDF15, IER3, KLF6, LPIN1, MAFF, MGLL, NAV2, PHLDA1, PMAIP1, PSME4, RASSF1, RSL1D1, SLC7A11, SMOX, ST3GAL1, TGFBI, TNFRSF21, TRIB3, TSFM	-0.21495	0.278058	0.111613	-0.11028
LAG3	Acetrizoic acid	ALL	7.68369e-10	58.8923	8.70436e-09	PC1_Cox	PC1_Cox	TRUE	7.28066e-09	0.0534001	0.179549	1.56997e-12	0.014079	0.00192136	0.217956	0.059643	0.000621292	0.0112828	LAG3	DRD3	LAG3	DRD3	-0.497671	-0.405933	-0.22924	-0.441528
LAG3	amifostine	ALL	7.68369e-10	58.8923	8.70436e-09	PC1_Cox	PC1_Cox	TRUE	7.28066e-09	0.0534001	0.179549	1.56997e-12	0.014079	0.00192136	0.217956	0.059643	0.000621292	0.0112828	LAG3	DRD3	LAG3	DRD3	-0.497671	-0.405933	-0.22924	-0.441528
Gleevec (Imatinib)_MRC:d2	estradiol_PC3_UP	ALL	7.98227e-10	58.8078	8.98076e-09	PC1_Cox	PC1_Cox	TRUE	1.37701e-06	0.00688219	0.399094	0.000329365	7.13361e-05	3.94094e-05	0.454766	0.00278733	0.00250826	0.0402724	LCK	ATF3, HIRA, KHSRP	LCK	HIRA, KHSRP	0.121928	0.206892	-0.237013	-0.229469
PD1_PDL1	imipenem_PC3_UP	ALL	8.2693e-10	58.7294	9.22691e-09	PC1_Cox	PC1_Cox	TRUE	1.51937e-06	0.00120496	0.0107972	1.88806e-11	1.23062e-08	0.000399412	0.241553	0.167768	7.02353e-06	0.00193281	CD274, HLA.DRA, HLA.DRB1, HLA.DRB5, PDCD1	IFITM1, IFITM2, MX1, SERPINA3	CD274, HLA.DRA, HLA.DRB1, HLA.DRB5, PDCD1	IFITM1, MX1, SERPINA3	-0.21495	0.278058	-0.260945	0.298555
Gleevec (Imatinib)_MRC:d2	digoxigenin_PC3_DOWN	ALL	8.91554e-10	58.5624	9.76993e-09	PC1_Cox	PC1_Cox	TRUE	2.90207e-09	0.0422674	0.14413	0.000329365	0.0251839	0.00487354	0.321197	0.491707	0.00250826	0.00994924	LCK	ANKRD36B, BHLHE40, C4orf27, CBR3, CCDC51, CDC16, CDKN2C, CNPY2, CUTC, DCAF4, DGCR14, DNAAF2, EIF5, FAM208A, FBXW2, GEMIN4, GEMIN6, GOLGA5, GSPT2, HK2, HOXA11, ICT1, JRKL, KRCC1, MAGI1, METTL13, MID1, MKKS, NMI, NNMT, NSUN5, NT5C1B.RDH14, OXSM, PAAF1, PDCD2, POGK, PPP1R3D, PRRC1, RDH14, RFC4, RGS20, RHOBTB1, RPP40, RSAD1, SCO2, SETMAR, SOGA1, TRIM27, TRMT12, TSSK2, ZC3H4, ZC3HAV1, ZFP64, ZNF232, Z…	LCK	ANKRD36B, BHLHE40, BHLHE41, C2orf68, CBR3, CCDC51, CDC16, CDKN2C, CUTC, DCAF4, DGCR14, DNAAF2, EIF5, FAM208A, FANCF, FANCL, FBXW2, GEMIN2, GEMIN4, GOLGA5, GSPT2, HK2, HOXA11, ICT1, JRKL, MAGI1, METTL13, MID1, MKKS, NMI, NNMT, NSUN5, NT5C1B.RDH14, OXSM, PAAF1, PDCD2, PDCD6, POGK, PPP1R3D, PRRC1, RDH14, RFC4, RGS20, RHOBTB1, RPP40, RSAD1, SCO2, SETMAR, SOGA1, TRIM27, TRMT12, TSSK2, ZC3H4, ZC3HAV1, …	0.121928	0.206892	0.053999	0.123136
IDO	terazosin_HL60_UP	ALL	1.03033e-09	58.2413	1.10199e-08	PC1_Cox	PC1_Cox	TRUE	3.31102e-10	0.887404	0.00525048	7.6594e-11	0.00815167	0.00571449	0.13428	0.078302	0.000179085	0.0029928	IDO1	FPR1, FTH1	IDO1	FPR1, FTH1, PLSCR1	-0.42215	-0.471991	-0.165778	0.304711
Gleevec (Imatinib)_MRC:d2	levodopa	ALL	1.06062e-09	58.1769	1.12875e-08	PC1_Cox	PC1_Cox	TRUE	5.0337e-09	0.0813022	0.152912	0.000329365	0.0443348	0.035657	0.0159554	0.147788	0.00250826	0.000144544	LCK	APEX1, AR, BLM, CA1, CA12, CA2, CA3, CA4, CA5A, CA5B, CA6, DRD1, DRD3, EGFR, EHMT2, FEN1, FYN, HSD17B10, IL1B, KDM4A, LCK, MBD2, MPHOSPH8, POLH, POLI, POLK, PSIP1, RECQL, SIRT5, UHRF1, WRN	LCK	APEX1, AR, BLM, CA1, CA12, CA14, CA2, CA3, CA4, CA5A, CA5B, CA6, CBX1, DRD1, DRD3, EGFR, EHMT2, FYN, HSD17B10, IL1B, KDM4A, LCK, MBD2, MPHOSPH8, POLH, POLI, POLK, PSIP1, RECQL, SIRT5, WRN	0.121928	0.206892	0.0587415	-0.229012
KIR	GW429374A_GSK	ALL	1.23928e-09	57.8311	1.28408e-08	PC1_Cox	PC1_Cox	TRUE	2.54704e-07	0.636526	0.134857	4.17533e-09	0.0315934	0.000653756	0.00261142	0.0256737	4.6623e-05	0.000385781	KIR2DL1, KIR2DL3, KIR2DL4, KIR3DL1, KIR3DL2, KIR3DL3	AURKA, IKBKE, MAP4K4	KIR2DL1, KIR2DL3, KIR2DL4, KIR2DS4, KIR3DL1, KIR3DL2, KIR3DL3	AURKA, IKBKE, MAP4K4	-0.232239	-0.356894	0.13184	-0.368321
Ibrutinib_FDA:d2	astemizole_HL60_UP	ALL	1.3569e-09	57.6295	1.38395e-08	PC1_Cox	PC1_Cox	TRUE	0.0473938	8.51315e-10	0.35342	0.0031729	2.20341e-09	0.540996	0.014025	0.0749053	0.0023594	0.000326854	AURKA, AURKB, CSK, EPHB2, ERBB4, FGFR1, FLT1, LCK, NTRK1, PTK6, RIPK2, SRC, TEK, YES1	BCL6, BTG2, C3AR1, CCL20, CCL4, CD58, CYP51A1, DHCR7, DUSP4, ENPP2, FTH1, GBP2, GPNMB, HMGCR, HMGCS1, IFI30, INSIG1, LGALS3, MSMO1, MT1F, MT1H, MT2A, NEU1, NFKBIA, PDGFA, PIK3R2, RALGDS, RGS1, RGS2, SAT1, SEC24D, SGK1, SLC39A8, SPP1, SQSTM1, TNFAIP6	AURKA, AURKB, CSK, EPHB2, ERBB4, FGFR1, FLT1, LCK, NTRK1, PTK6, RIPK2, SRC, TEK, YES1	BCL6, C3AR1, CCL20, CCL3, CD58, CYP51A1, DHCR7, DUSP4, ENPP2, FTH1, GBP2, GPNMB, HMGCR, HMGCS1, IER3, IFI30, INSIG1, LGALS3, LRRD1, MAFF, MSMO1, MT1X, NEU1, NFKBIA, PDGFA, PIK3R2, RALGDS, RGS1, RGS2, SAT1, SEC24D, SGK1, SLC39A8, SPP1, SQSTM1, TNFAIP6	-0.109707	0.232385	-0.159988	-0.188981
IDO	benfluorex_HL60_UP	ALL	1.37162e-09	57.6055	1.39662e-08	PC1_Cox	PC1_Cox	TRUE	8.23679e-09	0.142511	0.00759263	7.6594e-11	0.000317957	0.00153337	0.172133	0.0605084	0.000179085	0.013177	IDO1	MX1	IDO1	MX1	-0.42215	-0.471991	-0.24038	-0.303029
Tofacitinib_FDA:d2	Sodium salicylate_MRC	ALL	1.48651e-09	57.4267	1.48706e-08	PC1_Cox	PC1_Cox	TRUE	0.000405932	4.83262e-05	0.00109541	1.13303e-05	0.000656079	3.07321e-05	0.561993	0.108605	2.20993e-05	0.0372942	DCLK3, JAK1, JAK2, JAK3, LCK, LRRK2, NUAK2, PKN1, ROCK1, ROCK2, RPS6KA2, RPS6KA6, TNK1, TYK2	CSNK2A1, PIM1, PIM3, SRPK1	DCLK3, JAK1, JAK2, JAK3, LCK, LRRK2, NUAK2, PKN1, ROCK1, ROCK2, RPS6KA2, RPS6KA6, TNK1, TYK2	CSNK2A1, PIM1, PIM3, SRPK1	-0.169805	0.332344	0.199168	0.215378
Tofacitinib_FDA:d2	AS601245 (JNK Inhibitor V)_MRC	ALL	1.58654e-09	57.2818	1.56736e-08	PC1_Cox	PC1_Cox	TRUE	0.000175301	8.36344e-05	0.044935	1.13303e-05	0.000196714	5.80984e-05	0.427641	0.0373065	2.20993e-05	0.00291372	DCLK3, JAK1, JAK2, JAK3, LCK, LRRK2, NUAK2, PKN1, ROCK1, ROCK2, RPS6KA2, RPS6KA6, TNK1, TYK2	DYRK1A, DYRK2, DYRK3, GSK3B, HIPK2, MAPK15, PIM1, PIM2, PIM3	DCLK3, JAK1, JAK2, JAK3, LCK, LRRK2, NUAK2, PKN1, ROCK1, ROCK2, RPS6KA2, RPS6KA6, TNK1, TYK2	DYRK1A, DYRK2, DYRK3, GSK3B, HIPK2, MAPK15, PIM1, PIM2, PIM3	-0.169805	0.332344	0.188576	0.261894
PD1_PDL1	cloperastine_MCF7_UP	ALL	1.66975e-09	57.1681	1.62885e-08	PC1_Cox	PC1_Cox	TRUE	1.35613e-07	0.035904	0.213152	1.88806e-11	3.09829e-06	0.000389468	0.203327	0.168612	7.02353e-06	0.0016191	CD274, HLA.DRA, HLA.DRB1, HLA.DRB5, PDCD1	ATF3, BHLHE40, CCNG2, DDIT3, DDIT4, DDX58, DNAJB9, EGR1, FOS, GDF15, GPR87, IFIT1, KLF6, KLHL24, MT1F, OASL, PPP1R15A, SLC7A11, TNFAIP3	CD274, HLA.DRA, HLA.DRB1, HLA.DRB5, PDCD1	BHLHE40, CCNG2, DDIT4, DDX58, DNAJB9, EGR1, FOS, GDF15, GPR87, IFIT1, KLF6, KLHL24, MAFF, OASL, PMAIP1, PPP1R15A, SLC7A11, TNFAIP3	-0.21495	0.278058	-0.179015	-0.201744
LAG3	SB-772077-B_GSK	ALL	2.0537e-09	56.7073	1.92991e-08	PC1_Cox	PC1_Cox	TRUE	1.49388e-10	0.379233	0.547773	1.56997e-12	0.00065373	0.189685	0.0451754	0.208434	0.000621292	0.000223729	LAG3	PIM1, PRKCH	LAG3	PIM1, PRKCH	-0.497671	-0.405933	-0.186107	0.372052
KIR	dicoumarol_HL60_UP	ALL	2.25534e-09	56.4987	2.08399e-08	PC1_Cox	PC1_Cox	TRUE	1.06186e-08	0.458892	0.0303344	4.17533e-09	0.0260621	0.000385224	0.287058	0.094778	4.6623e-05	0.00319529	KIR2DL1, KIR2DL3, KIR2DL4, KIR3DL1, KIR3DL2, KIR3DL3	ALDOB, AZGP1, CPN2, GABBR2, IFT74, KCND3, NCKAP1L, NF2, PBRM1, POLH, PRB1, PTGER3, SIX3, SPTLC3, TFAP2A, UTP14A	KIR2DL1, KIR2DL3, KIR2DL4, KIR2DS4, KIR3DL1, KIR3DL2, KIR3DL3	ALDOB, AZGP1, CPN2, GABBR2, IFT74, KCND3, NCKAP1L, NF2, PBRM1, POLH, PRB1, PTGER3, RPL37A, SIX3, SPTLC3, TFAP2A, UTP14A	-0.232239	-0.356894	0.093022	-0.21716
Gleevec (Imatinib)_MRC:d2	BCB000039_MCF7_DOWN	ALL	2.53439e-09	56.2388	2.29421e-08	PC1_Cox	PC1_Cox	TRUE	1.75503e-07	0.000682625	0.271867	0.000329365	1.66047e-05	0.0218338	0.234593	0.430991	0.00250826	0.000527446	LCK	COG5, EGR3, JAK2, RET	LCK	COG5, EGR3, JAK2, RET	0.121928	0.206892	-0.244138	0.375973
PD1_PDL1	clioquinol_HL60_UP	ALL	2.55466e-09	56.221	2.30913e-08	PC1_Cox	PC1_Cox	TRUE	1.96406e-08	0.196043	0.0207334	1.88806e-11	2.9716e-05	0.00052806	0.304493	0.18417	7.02353e-06	0.00147557	CD274, HLA.DRA, HLA.DRB1, HLA.DRB5, PDCD1	ATF3, ATP2B1, HCAR3, IFIT1, IL1B, IL24, IRF9, MT1F, MT1H, MT2A, MX1, PHLDA1, PTGS2, SERPINB2, TEX14, THBS1	CD274, HLA.DRA, HLA.DRB1, HLA.DRB5, PDCD1	ATP2B1, HCAR3, IFIT1, IL1B, IL24, IRF9, MT1X, MX1, PHLDA1, PTGS2, SERPINB2, TEX14, THBS1	-0.21495	0.278058	-0.150373	-0.222351
PD1_PDL1	probucol	ALL	2.5686e-09	56.2089	2.31742e-08	PC1_Cox	PC1_Cox	TRUE	3.92419e-07	0.476861	0.0645394	1.88806e-11	2.02686e-06	1.7399e-05	0.191307	0.173675	7.02353e-06	0.0211069	CD274, HLA.DRA, HLA.DRB1, HLA.DRB5, PDCD1	ABCA1, ALOX15, S1PR4	CD274, HLA.DRA, HLA.DRB1, HLA.DRB5, PDCD1	ABCA1, ALOX15, S1PR4	-0.21495	0.278058	0.262252	0.214033
LAG3	selegiline_PC3_DOWN	ALL	2.65168e-09	56.1379	2.37846e-08	PC1_Cox	PC1_Cox	TRUE	6.17081e-10	0.553162	0.200648	1.56997e-12	0.000220775	0.00674311	0.280385	0.115599	0.000621292	0.00825982	LAG3	LILRB2, PRB1, SLC11A1	LAG3	LILRB2, PRB1, SLC11A1	-0.497671	-0.405933	-0.199687	0.292619
IDO	remoxipride_MCF7_UP	ALL	2.65517e-09	56.135	2.37994e-08	PC1_Cox	PC1_Cox	TRUE	7.38187e-07	0.0012125	0.000293078	7.6594e-11	1.44229e-06	0.0217048	0.0332692	0.0778925	0.000179085	0.000388017	IDO1	IRF9, S100A8	IDO1	IRF9, S100A8	-0.42215	-0.471991	-0.295943	0.368797
Tofacitinib_FDA:d2	mycophenolic acid	ALL	2.92914e-09	55.916	2.58177e-08	PC1_Cox	PC1_Cox	TRUE	4.00323e-05	0.164213	0.0627248	1.13303e-05	0.01239	7.78069e-07	0.140982	0.00186385	2.20993e-05	0.0448424	DCLK3, JAK1, JAK2, JAK3, LCK, LRRK2, NUAK2, PKN1, ROCK1, ROCK2, RPS6KA2, RPS6KA6, TNK1, TYK2	AR, CYP1A2, ESR1, HSD17B10, IMPDH1, IMPDH2, MDM2, MDM4, PPARG, SNCA, STK33, TDP1, TP53, UGT1A7	DCLK3, JAK1, JAK2, JAK3, LCK, LRRK2, NUAK2, PKN1, ROCK1, ROCK2, RPS6KA2, RPS6KA6, TNK1, TYK2	AR, CYP1A2, ESR1, HSD17B10, IMPDH1, IMPDH2, MDM2, MDM4, PPARG, SMN1, SMN2, STK33, TDP1, TP53, UGT1A7	-0.169805	0.332344	0.112739	0.169296
PD1_PDL1	gabexate_HL60_DOWN	ALL	3.28293e-09	55.6616	2.83442e-08	PC1_Cox	PC1_Cox	TRUE	3.34662e-08	0.728686	0.0688405	1.88806e-11	4.59158e-05	4.18221e-05	0.802955	0.37253	7.02353e-06	0.03616	CD274, HLA.DRA, HLA.DRB1, HLA.DRB5, PDCD1	CCL2, ENPP2, IL1B	CD274, HLA.DRA, HLA.DRB1, HLA.DRB5, PDCD1	ENPP2, IL1B	-0.21495	0.278058	-0.203559	-0.241941
PD1_PDL1	letrozole_HL60_DOWN	ALL	3.28293e-09	55.6616	2.83442e-08	PC1_Cox	PC1_Cox	TRUE	3.34662e-08	0.728686	0.0688405	1.88806e-11	4.59158e-05	4.18221e-05	0.802955	0.37253	7.02353e-06	0.03616	CD274, HLA.DRA, HLA.DRB1, HLA.DRB5, PDCD1	CCL2, ENPP2, IL1B	CD274, HLA.DRA, HLA.DRB1, HLA.DRB5, PDCD1	ENPP2, IL1B	-0.21495	0.278058	-0.203559	-0.241941
PD1_PDL1	ribavirin_HL60_DOWN	ALL	3.28293e-09	55.6616	2.83442e-08	PC1_Cox	PC1_Cox	TRUE	3.34662e-08	0.728686	0.0688405	1.88806e-11	4.59158e-05	4.18221e-05	0.802955	0.37253	7.02353e-06	0.03616	CD274, HLA.DRA, HLA.DRB1, HLA.DRB5, PDCD1	CCL2, ENPP2, IL1B	CD274, HLA.DRA, HLA.DRB1, HLA.DRB5, PDCD1	ENPP2, IL1B	-0.21495	0.278058	-0.203559	-0.241941
PD1_PDL1	simvastatin_HL60_DOWN	ALL	3.28293e-09	55.6616	2.83442e-08	PC1_Cox	PC1_Cox	TRUE	3.34662e-08	0.728686	0.0688405	1.88806e-11	4.59158e-05	4.18221e-05	0.802955	0.37253	7.02353e-06	0.03616	CD274, HLA.DRA, HLA.DRB1, HLA.DRB5, PDCD1	CCL2, ENPP2, IL1B	CD274, HLA.DRA, HLA.DRB1, HLA.DRB5, PDCD1	ENPP2, IL1B	-0.21495	0.278058	-0.203559	-0.241941
Cabozantinib_FDA:d2	pergolide_HL60_UP	ALL	3.46038e-09	55.5441	2.96134e-08	PC1_Cox	PC1_Cox	TRUE	0.00443633	1.11092e-07	0.324137	0.000718318	4.97387e-08	0.258527	0.00681621	0.0859225	0.00364128	0.000261668	AURKB, AURKC, AXL, BLK, BTK, DDR1, DDR2, EPHA2, EPHA3, EPHA4, EPHA5, EPHA6, EPHA7, EPHA8, EPHB1, EPHB2, EPHB4, FER, FGR, FLT1, FLT3, FLT4, FRK, FYN, HCK, HIPK4, KDR, KIT, LCK, LYN, MERTK, MET, MKNK2, MST1R, MUSK, NTRK1, NTRK2, NTRK3, PDGFRA, PTK2B, PTK6, RET, ROS1, SRC, SRMS, STK10, TEK, TNK1, TYRO3, YES1	ABCA1, ACVR1, ADD3, AKAP13, ALAD, AMY1A, AMY1B, AMY1C, AMY2A, AMY2B, AMZ2, ANKRD10, ANXA1, ANXA2, APOBR, APOLD1, AREG, ARHGAP25, ARHGEF3, ARHGEF40, ARL4C, ARNT, ARRB2, ASAH1, ASF1B, ATXN1, AXL, B4GALT1, BAZ2B, BBS4, BCL3, BCL6, BEX1, BNIP3L, BRD8, BTG1, BTG2, C1orf106, CACNA2D3, CALHM2, CASP1, CCDC28A, CCL20, CCL22, CCND3, CCNG2, CCR1, CD38, CD55, CD86, CDC25C, CDK19, CDKN1A, CDKN2C, CEL, CENPE, …	AURKB, AURKC, AXL, BLK, BTK, DDR1, DDR2, EPHA2, EPHA3, EPHA4, EPHA5, EPHA6, EPHA7, EPHA8, EPHB1, EPHB2, EPHB4, FER, FGR, FLT1, FLT3, FLT4, FRK, FYN, HCK, HIPK4, KDR, KIT, LCK, LYN, MERTK, MET, MKNK2, MST1R, MUSK, NTRK1, NTRK2, NTRK3, PDGFRA, PTK2B, PTK6, RET, ROS1, SRC, SRMS, STK10, TEK, TNK1, TYRO3, YES1	ABCA1, ACVR1, ADD3, AKAP13, ALAD, AMY1A, AMY1B, AMY1C, AMY2B, AMZ2, ANKRD10, ANXA1, APOBR, APOLD1, AREG, ARHGAP25, ARHGEF3, ARHGEF40, ARL4C, ARNT, ARRB2, ASAH1, ASF1B, ATXN1, AXL, B4GALT1, BAZ2B, BBS4, BCL3, BCL6, BEX1, BNIP3L, BRD8, C1orf106, CACNA2D3, CALHM2, CASP1, CCDC28A, CCL20, CCL22, CCND3, CCNG2, CCR1, CD38, CD55, CD86, CDC25C, CDK19, CDKN1A, CDKN2C, CEL, CENPE, CFLAR, CHN2, CHST2, CIT, C…	-0.0732527	0.119799	0.0518212	0.0693186
CTLA-4	bemegride_MCF7_UP	ALL	3.49763e-09	55.5202	2.9854e-08	PC1_Cox	PC1_Cox	TRUE	1.26344e-06	0.00368767	0.00115404	8.7048e-10	1.38018e-06	0.000715294	0.263726	0.0553	7.37467e-05	0.0089972	CD80, CD86, CTLA4	IFI27, ISG15	CD80, CD86, CTLA4	ISG15	-0.262853	0.313061	0.25501	-0.333905
Gleevec (Imatinib)_MRC:d2	DEMECLOCYCLINE HYDROCHLORIDE	ALL	3.50881e-09	55.5131	2.99366e-08	PC1_Cox	PC1_Cox	TRUE	1.2087e-08	0.00554385	0.352215	0.000329365	0.00127439	0.179338	0.0733988	0.434762	0.00250826	0.000167264	LCK	BAZ2B, CACNA1B, DRD1, EHMT2, ESR1, ESR2, GSTO1, HTT, KDM4A, MBD2, NLRP1, PLA2G7, POLB, POLK, PRMT1, PSIP1, SAE1, TDP1, UBA2, UBE2I, UHRF1, VCP	LCK	BAZ2B, CACNA1B, DRD1, EHMT2, ESR1, ESR2, GSTO1, HTT, KDM4A, MBD2, NLRP1, PLA2G7, POLB, POLK, PRMT1, PSIP1, TDP1, UBA2, UBE2I, VCP	0.121928	0.206892	-0.104818	-0.279757
Tofacitinib_FDA:d2	meclofenoxate_HL60_UP	ALL	3.64716e-09	55.4267	3.09506e-08	PC1_Cox	PC1_Cox	TRUE	1.03927e-05	0.0351372	0.0625712	1.13303e-05	0.038242	1.25413e-05	0.201096	0.00747248	2.20993e-05	0.0233553	DCLK3, JAK1, JAK2, JAK3, LCK, LRRK2, NUAK2, PKN1, ROCK1, ROCK2, RPS6KA2, RPS6KA6, TNK1, TYK2	AAK1, ABAT, ABCA4, ADAM28, ADAMTS2, ADARB2, ADCY10, ADRA1A, ADRA1D, ADRB1, AFF2, AKAP5, ALDH6A1, ALDOB, ALPI, AMBN, ANG, ANKRD53, ANKRD6, APOA2, APOB, ARHGAP28, ARHGEF10, ARSF, ASAH1, ATP1B4, ATXN3L, ATXN7L1, AZGP1, BAZ1B, BEND5, BFSP1, BRAP, C11orf80, C8orf4, CA6, CACNB4, CALD1, CASP4, CC2D1A, CCL14, CCL15, CCRL2, CD52, CD6, CDHR5, CDKL5, CEACAM7, CENPB, CEP290, CLDN3, CLU, COL14A1, CPN2, CSHL1,…	DCLK3, JAK1, JAK2, JAK3, LCK, LRRK2, NUAK2, PKN1, ROCK1, ROCK2, RPS6KA2, RPS6KA6, TNK1, TYK2	AAK1, ABAT, ABCA4, ADAM28, ADAMTS2, ADARB2, ADCY10, ADRA1A, ADRA1D, ADRB1, AFF2, AKAP5, ALDH6A1, ALDOB, ALPI, AMBN, ANG, ANKRD53, ANKRD6, APOA2, APOB, ARHGAP28, ARHGEF10, ARSF, ASAH1, ATP1B4, ATXN3L, ATXN7L1, AZGP1, BAZ1B, BCL2L1, BEND5, BFSP1, BRAP, C11orf80, C8orf4, CA6, CACNB4, CALD1, CASP4, CC2D1A, CCRL2, CD24, CD52, CD6, CDHR5, CDKL5, CEACAM7, CENPB, CEP290, CLDN3, CLU, COL14A1, CPN2, CSHL1,…	-0.169805	0.332344	-0.026306	0.0515288
A2AR	benzbromarone_MCF7_UP	ALL	3.79111e-09	55.3403	3.19752e-08	PC1_Cox	PC1_Cox	TRUE	0.000226799	7.03122e-06	0.0181074	4.49794e-06	3.30403e-08	0.380269	0.00158579	0.179856	0.0295529	0.000390133	ADORA2A	IFIT1, IRF9, S100A8	ADORA2A	IFIT1, IRF9, S100A8	-0.318712	-0.279575	0.289961	0.335492
IDO	AS601245 (JNK Inhibitor V)_MRC	ALL	3.87549e-09	55.2911	3.2604e-08	PC1_Cox	PC1_Cox	TRUE	4.55842e-09	0.0437065	0.0092813	7.6594e-11	0.000196714	0.0118283	0.418217	0.204837	0.000179085	0.00291372	IDO1	DYRK1A, DYRK2, DYRK3, GSK3B, HIPK2, MAPK15, PIM1, PIM2, PIM3	IDO1	DYRK1A, DYRK2, DYRK3, GSK3B, HIPK2, MAPK15, PIM1, PIM2, PIM3	-0.42215	-0.471991	0.188576	0.261894
PD1_PDL1	epitiostanol_PC3_UP	ALL	3.91127e-09	55.2706	3.2837e-08	PC1_Cox	PC1_Cox	TRUE	2.73283e-07	0.0341236	0.0147016	1.88806e-11	1.84441e-06	0.000412439	0.258889	0.170143	7.02353e-06	0.00173524	CD274, HLA.DRA, HLA.DRB1, HLA.DRB5, PDCD1	IFI44, IFI44L, IFIT1, IFITM1, MX1, PALMD, TFPI, TWF1	CD274, HLA.DRA, HLA.DRB1, HLA.DRB5, PDCD1	IFI44, IFI44L, IFIT1, IFITM1, MX1, PALMD, TFPI, TWF1	-0.21495	0.278058	-0.162618	-0.197803
LAG3	diclofenac_PC3_UP	ALL	3.91337e-09	55.2694	3.28394e-08	PC1_Cox	PC1_Cox	TRUE	3.79211e-09	0.463098	0.0484646	1.56997e-12	9.00769e-05	0.0185586	0.0305705	0.0176552	0.000621292	0.00133894	LAG3	MX1, OAS1, PLIN2, SIX3	LAG3	MX1, OAS1, SIX3	-0.497671	-0.405933	0.190857	0.286873
Gleevec (Imatinib)_MRC:d2	GW429374A_GSK	ALL	3.92922e-09	55.2604	3.29346e-08	PC1_Cox	PC1_Cox	TRUE	1.91291e-07	0.621417	0.121849	0.000329365	0.0315934	0.00171424	0.00491147	0.146034	0.00250826	0.000385781	LCK	AURKA, IKBKE, MAP4K4	LCK	AURKA, IKBKE, MAP4K4	0.121928	0.206892	0.13184	-0.368321
CTLA-4	estradiol_PC3_UP	ALL	4.11309e-09	55.1582	3.41349e-08	PC1_Cox	PC1_Cox	TRUE	3.4257e-07	0.0415758	0.39409	8.7048e-10	7.13361e-05	0.000141595	0.522283	0.00810087	7.37467e-05	0.0402724	CD80, CD86, CTLA4	ATF3, HIRA, KHSRP	CD80, CD86, CTLA4	HIRA, KHSRP	-0.262853	0.313061	-0.237013	-0.229469
Tofacitinib_FDA:d2	apigenin_PC3_DOWN	ALL	4.14086e-09	55.1432	3.43419e-08	PC1_Cox	PC1_Cox	TRUE	6.75957e-06	0.0265004	0.018553	1.13303e-05	0.0336984	2.284e-05	0.259382	0.0209502	2.20993e-05	0.0131038	DCLK3, JAK1, JAK2, JAK3, LCK, LRRK2, NUAK2, PKN1, ROCK1, ROCK2, RPS6KA2, RPS6KA6, TNK1, TYK2	ACTR5, ACVR2A, ADRB2, ALMS1, ARID5B, ARMCX5, C8orf44.SGK3, CASD1, CCNE2, CFLAR, COX20, CTGF, CUTC, CYP1B1, DAAM1, DAB2, DDIT3, EPS15, EXOG, FAM105A, FBXO28, FOXN3, FUBP1, GABPB1, GCH1, GEM, GPR87, GRAMD3, HAS2, HEXIM1, INTS5, INTS6, ISL1, ITPR1, JUND, KRIT1, MEPCE, NAP1L2, NAP1L3, NR2C1, NR3C2, NUP98, P2RY2, PAIP1, PAK2, PAQR3, PCDH9, PHTF1, PIK3R3, PLEKHA5, PLK2, POLR3C, PPP2R1B, PRPF4B, PSME4, …	DCLK3, JAK1, JAK2, JAK3, LCK, LRRK2, NUAK2, PKN1, ROCK1, ROCK2, RPS6KA2, RPS6KA6, TNK1, TYK2	ACTR5, ACVR2A, ADRB2, ALMS1, ARID5B, ARMCX5, C8orf44.SGK3, CASD1, CCNE2, CFLAR, COX20, CTGF, CUTC, CYP1B1, DAAM1, DAB2, EPS15, EXOG, FAM105A, FBXO28, FOXN3, FUBP1, GABPB1, GCH1, GEM, GPR87, GRAMD3, HAS2, HEXIM1, ID3, INTS5, INTS6, ISL1, ITPR1, JUND, KRIT1, MEPCE, NAP1L2, NAP1L3, NR2C1, NR3C2, NUP98, P2RY2, PAIP1, PAK2, PCDH9, PHTF1, PIK3R3, PLEKHA5, PLK2, POLR3C, PPP2R1B, PRPF4B, PSME4, PTGER4, P…	-0.169805	0.332344	-0.0321576	-0.0924841
IDO	protriptyline_HL60_DOWN	ALL	4.15951e-09	55.1332	3.44731e-08	PC1_Cox	PC1_Cox	TRUE	5.77122e-09	0.31765	0.0109768	7.6594e-11	0.00113763	0.00629022	0.0924926	0.105466	0.000179085	0.00325683	IDO1	FPR1, S100A8	IDO1	FPR1, S100A8	-0.42215	-0.471991	-0.188321	0.317022
IDO	prasterone_HL60_UP	ALL	4.54098e-09	54.9371	3.71896e-08	PC1_Cox	PC1_Cox	TRUE	3.97925e-08	0.107846	0.0327416	7.6594e-11	8.09278e-05	0.00156613	0.175038	0.151351	0.000179085	0.00968573	IDO1	IFIT1, MX1	IDO1	IFIT1, MX1	-0.42215	-0.471991	0.210509	0.251299
CTLA-4	Acetrizoic acid	ALL	4.61166e-09	54.9026	3.76772e-08	PC1_Cox	PC1_Cox	TRUE	7.79813e-07	0.0193167	0.0808114	8.7048e-10	0.014079	0.000192827	0.412065	0.0122542	7.37467e-05	0.0112828	CD80, CD86, CTLA4	DRD3	CD80, CD86, CTLA4	DRD3	-0.262853	0.313061	-0.22924	-0.441528
CTLA-4	amifostine	ALL	4.61166e-09	54.9026	3.76772e-08	PC1_Cox	PC1_Cox	TRUE	7.79813e-07	0.0193167	0.0808114	8.7048e-10	0.014079	0.000192827	0.412065	0.0122542	7.37467e-05	0.0112828	CD80, CD86, CTLA4	DRD3	CD80, CD86, CTLA4	DRD3	-0.262853	0.313061	-0.22924	-0.441528
IDO	diclofenac_PC3_UP	ALL	4.77812e-09	54.8233	3.88892e-08	PC1_Cox	PC1_Cox	TRUE	3.9154e-08	0.157023	0.00487159	7.6594e-11	9.00769e-05	0.00530997	0.0381451	0.0217342	0.000179085	0.00133894	IDO1	MX1, OAS1, PLIN2, SIX3	IDO1	MX1, OAS1, SIX3	-0.42215	-0.471991	0.190857	0.286873
TMP269	nalidixic acid	ALL	5.57619e-09	54.4779	4.40252e-08	PC1_Cox	PC1_Cox	TRUE	0.000306682	0.000831443	0.115647	0.00281983	0.00862256	0.0121739	0.000476785	0.229569	0.0099915	0.000497721	HDAC4, HDAC5, HDAC7, HDAC9	BAZ2B, DRD2, EHMT2, PLCG1	HDAC4, HDAC5, HDAC7, HDAC9	BAZ2B, DRD2, EHMT2, PLCG1	0.182355	-0.248016	0.151831	-0.386753
Tofacitinib_FDA:d2	progesterone	ALL	5.8911e-09	54.355	4.6162e-08	PC1_Cox	PC1_Cox	TRUE	8.53926e-06	0.0270295	0.0413458	1.13303e-05	0.0251152	1.1804e-05	0.577663	0.000818448	2.20993e-05	0.00369778	DCLK3, JAK1, JAK2, JAK3, LCK, LRRK2, NUAK2, PKN1, ROCK1, ROCK2, RPS6KA2, RPS6KA6, TNK1, TYK2	ABCB1, ADAM10, AKR1C4, ALDH1A1, AR, CYP1A2, CYP2C19, CYP2C9, CYP2D6, CYP3A4, ESR1, ESRRG, GPBAR1, HNF4A, HNF4G, KCNJ1, MAPK1, NFE2L2, NR1H2, NR1H4, NR2F1, NR3C1, NR3C2, NR4A2, NR5A1, NR5A2, PGR, RARA, RARB, RARG, RORA, RORC, RXRA, SHBG, TARDBP, TDP1	DCLK3, JAK1, JAK2, JAK3, LCK, LRRK2, NUAK2, PKN1, ROCK1, ROCK2, RPS6KA2, RPS6KA6, TNK1, TYK2	ABCB1, ADAM10, AKR1C4, ALDH1A1, AR, CYP1A2, CYP2C19, CYP2C9, CYP2D6, CYP3A4, ESR1, ESRRG, GPBAR1, HNF4A, HNF4G, KCNJ1, MAPK1, NFE2L2, NR1H2, NR1H4, NR2F1, NR3C1, NR3C2, NR4A2, NR5A1, NR5A2, PGR, RARA, RARB, RARG, RORA, RORC, RXRA, SHBG, SIGMAR1, TARDBP, TDP1	-0.169805	0.332344	-0.0672141	-0.154688
TMP269	Kinome_2556_Roche	ALL	6.12502e-09	54.2678	4.77439e-08	PC1_Cox	PC1_Cox	TRUE	0.00515463	7.39168e-06	0.0863902	0.00281983	3.12198e-06	0.304435	0.000141726	0.0681276	0.0099915	6.48119e-05	HDAC4, HDAC5, HDAC7, HDAC9	JAK2, LRRK2, RET	HDAC4, HDAC5, HDAC7, HDAC9	JAK2, LRRK2, RET	0.182355	-0.248016	0.246951	0.444803
CTLA-4	benfluorex_HL60_UP	ALL	6.31835e-09	54.1983	4.9031e-08	PC1_Cox	PC1_Cox	TRUE	9.70402e-08	0.104122	0.00659915	8.7048e-10	0.000317957	0.00100779	0.167157	0.0607514	7.37467e-05	0.013177	CD80, CD86, CTLA4	MX1	CD80, CD86, CTLA4	MX1	-0.262853	0.313061	-0.24038	-0.303029
KIR	(+)-isoprenaline_HL60_DOWN	ALL	6.45507e-09	54.1504	4.99169e-08	PC1_Cox	PC1_Cox	TRUE	2.38599e-07	0.0406062	0.549329	4.17533e-09	0.000136668	0.000354724	0.507276	0.723485	4.6623e-05	0.0156285	KIR2DL1, KIR2DL3, KIR2DL4, KIR3DL1, KIR3DL2, KIR3DL3	BOP1, CBS, CHAC1, COG5, CTH, HGF, LY75, PCOLCE2, PSAT1, SLC29A1, SLC39A14, SLC7A11, TERT, TIMM44	KIR2DL1, KIR2DL3, KIR2DL4, KIR2DS4, KIR3DL1, KIR3DL2, KIR3DL3	BOP1, CBS, COG5, CTH, HGF, LY75, PCOLCE2, PSAT1, SLC29A1, SLC39A14, SLC7A11, TERT, TIMM44	-0.232239	-0.356894	0.150631	-0.171776
PD1_PDL1	D-glutamine	ALL	6.69413e-09	54.069	5.14929e-08	PC1_Cox	PC1_Cox	TRUE	1.77298e-07	0.860721	0.210825	1.88806e-11	1.16431e-05	3.33446e-05	0.356848	0.355798	7.02353e-06	0.0249871	CD274, HLA.DRA, HLA.DRB1, HLA.DRB5, PDCD1	TSHR	CD274, HLA.DRA, HLA.DRB1, HLA.DRB5, PDCD1	TSHR	-0.21495	0.278058	-0.308723	-0.27287
CTLA-4	levodopa	ALL	7.18883e-09	53.9093	5.48245e-08	PC1_Cox	PC1_Cox	TRUE	6.21511e-09	0.932582	0.55441	8.7048e-10	0.0443348	0.0169277	0.0200452	0.0868494	7.37467e-05	0.000144544	CD80, CD86, CTLA4	APEX1, AR, BLM, CA1, CA12, CA2, CA3, CA4, CA5A, CA5B, CA6, DRD1, DRD3, EGFR, EHMT2, FEN1, FYN, HSD17B10, IL1B, KDM4A, LCK, MBD2, MPHOSPH8, POLH, POLI, POLK, PSIP1, RECQL, SIRT5, UHRF1, WRN	CD80, CD86, CTLA4	APEX1, AR, BLM, CA1, CA12, CA14, CA2, CA3, CA4, CA5A, CA5B, CA6, CBX1, DRD1, DRD3, EGFR, EHMT2, FYN, HSD17B10, IL1B, KDM4A, LCK, MBD2, MPHOSPH8, POLH, POLI, POLK, PSIP1, RECQL, SIRT5, WRN	-0.262853	0.313061	0.0587415	-0.229012
KIR	cyproheptadine_MCF7_UP	ALL	7.44179e-09	53.8318	5.64236e-08	PC1_Cox	PC1_Cox	TRUE	7.1335e-08	0.306038	0.467078	4.17533e-09	0.00348442	0.00320042	0.0292603	0.0551461	4.6623e-05	0.000664641	KIR2DL1, KIR2DL3, KIR2DL4, KIR3DL1, KIR3DL2, KIR3DL3	ATF3, BHLHE40, DDIT3, DDIT4, EGR1, IFIT1, JUN, OASL, SLC7A11	KIR2DL1, KIR2DL3, KIR2DL4, KIR2DS4, KIR3DL1, KIR3DL2, KIR3DL3	BHLHE40, DDIT4, EGR1, IFIT1, MAFF, OASL, SLC7A11	-0.232239	-0.356894	-0.138286	-0.322614
IDO	harmine_HL60_DOWN	ALL	7.77158e-09	53.7347	5.86093e-08	PC1_Cox	PC1_Cox	TRUE	6.27228e-08	0.0648945	0.0146349	7.6594e-11	4.8919e-05	0.00968322	0.0544511	0.279791	0.000179085	0.000906005	IDO1	ATF5, H1FX, HCK, LPAR6, MT2A	IDO1	ATF5, H1FX, HCK, LPAR6, MT1X	-0.42215	-0.471991	-0.205871	0.280653
KIR	genistein_HL60_UP	ALL	8.65605e-09	53.4931	6.40925e-08	PC1_Cox	PC1_Cox	TRUE	6.08828e-08	0.176616	0.221325	4.17533e-09	0.00136307	0.000560682	0.401673	0.40966	4.6623e-05	0.0287437	KIR2DL1, KIR2DL3, KIR2DL4, KIR3DL1, KIR3DL2, KIR3DL3	AREG, CCL20, CD86, DOCK4, EGR1, FTH1, IL1B, KYNU, NR4A2, NR4A3, PHLDA1, PTGS2, SAT1, THBS1, TNFAIP6	KIR2DL1, KIR2DL3, KIR2DL4, KIR2DS4, KIR3DL1, KIR3DL2, KIR3DL3	AREG, CCL20, CD86, DOCK4, EGR1, FTH1, IL1B, KYNU, NR4A2, NR4A3, PHLDA1, PLSCR1, PTGS2, SAT1, THBS1, TNFAIP6	-0.232239	-0.356894	0.103084	-0.139268
Tofacitinib_FDA:d2	sanguinarine_MCF7_UP	ALL	9.7056e-09	53.2365	7.05332e-08	PC1_Cox	PC1_Cox	TRUE	1.32314e-05	0.0655555	0.0483114	1.13303e-05	0.0438591	1.29669e-05	0.244787	0.0057064	2.20993e-05	0.0114645	DCLK3, JAK1, JAK2, JAK3, LCK, LRRK2, NUAK2, PKN1, ROCK1, ROCK2, RPS6KA2, RPS6KA6, TNK1, TYK2	ACBD3, ADCY8, ADM, ALK, ALMS1, ALPK1, ATF3, ATF7IP2, ATP8B1, BRS3, CACNA1G, CALD1, CC2D1A, CCDC88C, CCNL1, CDC42EP3, CDKL1, CLK1, COL2A1, CSRP2, CXCR4, DAPP1, DBT, DIP2A, DMP1, DSPP, DUSP1, EEA1, EGR1, EVI5, FAM46C, FBXW12, FCGR2B, FHL1, FOS, FOXA2, GABBR2, GADD45B, GRIA3, GTF2H3, HAPLN1, HAUS2, HBEGF, HIPK2, HIST1H1B, HIST1H1D, HIST1H3B, HIST1H3C, HIST1H3D, HIST1H3F, HIST1H3G, HIST1H3H, HIST1H3J…	DCLK3, JAK1, JAK2, JAK3, LCK, LRRK2, NUAK2, PKN1, ROCK1, ROCK2, RPS6KA2, RPS6KA6, TNK1, TYK2	ACBD3, ADCY8, ADM, ALK, ALMS1, ALPK1, ATF7IP2, ATP8B1, BRS3, CACNA1G, CALD1, CC2D1A, CCDC88C, CCNL1, CDC42EP3, CDKL1, CFDP1, CLK1, COL2A1, CSRP2, CXCR4, DAPP1, DBT, DIP2A, DMP1, DSPP, DUSP1, EEA1, EGR1, EVI5, FAM46C, FBXW12, FCGR2B, FHL1, FOS, FOXA2, GABBR2, GADD45B, GAS1, GRIA3, GTF2H3, HAPLN1, HAUS2, HBEGF, HIPK2, HIST1H1B, HIST1H1D, HIST1H3A, HIST1H3B, HIST1H3E, HIST1H3F, HIST1H3G, HIST1H3I, H…	-0.169805	0.332344	-0.0293633	0.0776099
IDO	bemegride_MCF7_UP	ALL	1.01055e-08	53.1459	7.29027e-08	PC1_Cox	PC1_Cox	TRUE	3.2657e-07	0.0168985	0.000251133	7.6594e-11	1.38018e-06	0.00204132	0.255725	0.129875	0.000179085	0.0089972	IDO1	IFI27, ISG15	IDO1	ISG15	-0.42215	-0.471991	0.25501	-0.333905
PD1_PDL1	isoetharine	ALL	1.03189e-08	53.0991	7.41485e-08	PC1_Cox	PC1_Cox	TRUE	1.97127e-08	0.19883	0.328711	1.88806e-11	7.21105e-05	0.00289988	0.259464	0.0615019	7.02353e-06	7.83712e-05	CD274, HLA.DRA, HLA.DRB1, HLA.DRB5, PDCD1	ADRB2, EHMT2, VDR	CD274, HLA.DRA, HLA.DRB1, HLA.DRB5, PDCD1	ADRB2, EHMT2, VDR	-0.21495	0.278058	0.229994	0.408552
KIR	budesonide	ALL	1.04371e-08	53.0735	7.48949e-08	PC1_Cox	PC1_Cox	TRUE	1.2819e-06	0.0172271	0.597698	4.17533e-09	1.30483e-05	0.0398416	0.00339495	0.262932	4.6623e-05	1.19839e-06	KIR2DL1, KIR2DL3, KIR2DL4, KIR3DL1, KIR3DL2, KIR3DL3	ABCB1, AHR, AR, CFTR, CYP1A2, CYP2C19, CYP2C9, CYP2D6, CYP3A4, IL1B, MAP3K3, MMP9, NFE2L2, NR3C1, STAT1, STAT3, TLR3, TRHR	KIR2DL1, KIR2DL3, KIR2DL4, KIR2DS4, KIR3DL1, KIR3DL2, KIR3DL3	ABCB1, AHR, AR, CFTR, CYP1A2, CYP2C19, CYP2C9, CYP2D6, CYP3A4, IL1B, MAP3K3, MMP9, NFE2L2, NR3C1, STAT1, STAT3, TLR3, TRHR	-0.232239	-0.356894	-0.149842	-0.368748
PD1_PDL1	remoxipride_MCF7_UP	ALL	1.09037e-08	52.9754	7.76704e-08	PC1_Cox	PC1_Cox	TRUE	2.40225e-07	0.027104	0.00134331	1.88806e-11	1.44229e-06	0.00206567	0.233257	0.187761	7.02353e-06	0.000388017	CD274, HLA.DRA, HLA.DRB1, HLA.DRB5, PDCD1	IRF9, S100A8	CD274, HLA.DRA, HLA.DRB1, HLA.DRB5, PDCD1	IRF9, S100A8	-0.21495	0.278058	-0.295943	0.368797
PD1_PDL1	Prestwick-682_PC3_UP	ALL	1.17279e-08	52.8118	8.25428e-08	PC1_Cox	PC1_Cox	TRUE	3.97125e-07	0.0681297	0.0126168	1.88806e-11	5.24298e-06	0.0021051	0.0597761	0.108903	7.02353e-06	0.000184823	CD274, HLA.DRA, HLA.DRB1, HLA.DRB5, PDCD1	OAS1	CD274, HLA.DRA, HLA.DRB1, HLA.DRB5, PDCD1	OAS1	-0.21495	0.278058	-0.306658	-0.437806
Tofacitinib_FDA:d2	prednisolone	ALL	1.2112e-08	52.7394	8.47888e-08	PC1_Cox	PC1_Cox	TRUE	1.68315e-05	0.04128	0.0699025	1.13303e-05	0.0266683	5.4688e-06	0.929017	0.00059381	2.20993e-05	0.0122831	DCLK3, JAK1, JAK2, JAK3, LCK, LRRK2, NUAK2, PKN1, ROCK1, ROCK2, RPS6KA2, RPS6KA6, TNK1, TYK2	AR, CFTR, IL1B, ITGA4, NFE2L2, NR3C1, NR3C2	DCLK3, JAK1, JAK2, JAK3, LCK, LRRK2, NUAK2, PKN1, ROCK1, ROCK2, RPS6KA2, RPS6KA6, TNK1, TYK2	AR, CFTR, IL1B, ITGA4, NFE2L2, NR3C1, NR3C2	-0.169805	0.332344	0.0998934	0.220434
CTLA-4	prasterone_HL60_UP	ALL	1.23194e-08	52.7013	8.60589e-08	PC1_Cox	PC1_Cox	TRUE	5.03639e-07	0.0634455	0.0454266	8.7048e-10	8.09278e-05	0.000655542	0.171766	0.0872346	7.37467e-05	0.00968573	CD80, CD86, CTLA4	IFIT1, MX1	CD80, CD86, CTLA4	IFIT1, MX1	-0.262853	0.313061	0.210509	0.251299
KIR	clomifene_PC3_UP	ALL	1.24239e-08	52.6823	8.66695e-08	PC1_Cox	PC1_Cox	TRUE	1.24857e-07	0.271919	0.664548	4.17533e-09	0.00262059	0.000118709	0.901241	0.126772	4.6623e-05	0.0304895	KIR2DL1, KIR2DL3, KIR2DL4, KIR3DL1, KIR3DL2, KIR3DL3	HERPUD1	KIR2DL1, KIR2DL3, KIR2DL4, KIR2DS4, KIR3DL1, KIR3DL2, KIR3DL3	HERPUD1	-0.232239	-0.356894	-0.204967	-0.282871
KIR	dextromethorphan_PC3_UP	ALL	1.24239e-08	52.6823	8.66695e-08	PC1_Cox	PC1_Cox	TRUE	1.24857e-07	0.271919	0.664548	4.17533e-09	0.00262059	0.000118709	0.901241	0.126772	4.6623e-05	0.0304895	KIR2DL1, KIR2DL3, KIR2DL4, KIR3DL1, KIR3DL2, KIR3DL3	HERPUD1	KIR2DL1, KIR2DL3, KIR2DL4, KIR2DS4, KIR3DL1, KIR3DL2, KIR3DL3	HERPUD1	-0.232239	-0.356894	-0.204967	-0.282871
KIR	indometacin_SKMEL5_UP	ALL	1.24239e-08	52.6823	8.66695e-08	PC1_Cox	PC1_Cox	TRUE	1.24857e-07	0.271919	0.664548	4.17533e-09	0.00262059	0.000118709	0.901241	0.126772	4.6623e-05	0.0304895	KIR2DL1, KIR2DL3, KIR2DL4, KIR3DL1, KIR3DL2, KIR3DL3	HERPUD1	KIR2DL1, KIR2DL3, KIR2DL4, KIR2DS4, KIR3DL1, KIR3DL2, KIR3DL3	HERPUD1	-0.232239	-0.356894	-0.204967	-0.282871
KIR	Prestwick-675_PC3_DOWN	ALL	1.24239e-08	52.6823	8.66695e-08	PC1_Cox	PC1_Cox	TRUE	1.24857e-07	0.271919	0.664548	4.17533e-09	0.00262059	0.000118709	0.901241	0.126772	4.6623e-05	0.0304895	KIR2DL1, KIR2DL3, KIR2DL4, KIR3DL1, KIR3DL2, KIR3DL3	HERPUD1	KIR2DL1, KIR2DL3, KIR2DL4, KIR2DS4, KIR3DL1, KIR3DL2, KIR3DL3	HERPUD1	-0.232239	-0.356894	-0.204967	-0.282871
KIR	triamterene_PC3_UP	ALL	1.24239e-08	52.6823	8.66695e-08	PC1_Cox	PC1_Cox	TRUE	1.24857e-07	0.271919	0.664548	4.17533e-09	0.00262059	0.000118709	0.901241	0.126772	4.6623e-05	0.0304895	KIR2DL1, KIR2DL3, KIR2DL4, KIR3DL1, KIR3DL2, KIR3DL3	HERPUD1	KIR2DL1, KIR2DL3, KIR2DL4, KIR2DS4, KIR3DL1, KIR3DL2, KIR3DL3	HERPUD1	-0.232239	-0.356894	-0.204967	-0.282871
KIR	monensin_PC3_DOWN	ALL	1.27144e-08	52.6304	8.84372e-08	PC1_Cox	PC1_Cox	TRUE	5.14015e-08	0.981406	0.623487	4.17533e-09	0.0211887	0.000260663	0.283493	0.736218	4.6623e-05	0.0198845	KIR2DL1, KIR2DL3, KIR2DL4, KIR3DL1, KIR3DL2, KIR3DL3	IL1B, THBS1	KIR2DL1, KIR2DL3, KIR2DL4, KIR2DS4, KIR3DL1, KIR3DL2, KIR3DL3	ID3, IL1B, THBS1	-0.232239	-0.356894	-0.128918	-0.213569
IDO	spectinomycin_HL60_DOWN	ALL	1.33762e-08	52.5164	9.218e-08	PC1_Cox	PC1_Cox	TRUE	3.55535e-08	0.0566665	0.00823281	7.6594e-11	0.00015781	0.00803334	0.243834	0.144908	0.000179085	0.00545989	IDO1	NCKAP1L, NUCKS1, SLC16A3	IDO1	NCKAP1L, NUCKS1, SLC16A3	-0.42215	-0.471991	-0.229637	0.295763
CTLA-4	estradiol valerate	ALL	1.33874e-08	52.5146	9.22227e-08	PC1_Cox	PC1_Cox	TRUE	8.54197e-09	0.536437	0.229995	8.7048e-10	0.0167669	0.00281279	0.306474	0.0401608	7.37467e-05	0.00255441	CD80, CD86, CTLA4	ADRB2, AR, ESR1, IDH1, KCNE1, KCNQ1, NR3C1	CD80, CD86, CTLA4	ADRB2, AR, ESR1, IDH1, KCNE1, KCNQ1, NR3C1	-0.262853	0.313061	-0.120448	0.251448
LAG3	ursolic acid_MCF7_UP	ALL	1.3402e-08	52.5121	9.23053e-08	PC1_Cox	PC1_Cox	TRUE	1.69228e-09	0.560545	0.2978	1.56997e-12	6.45302e-05	0.0424672	0.098175	0.0469367	0.000621292	0.0014663	LAG3	ATF3, EGR1, HMGCS1, HMOX1, IFIT1, IRF9, SLC7A11, ZNF652	LAG3	EGR1, HMGCS1, HMOX1, IFIT1, IRF9, MAFF, SLC7A11, ZNF652	-0.497671	-0.405933	-0.21422	0.291609
LAG3	AS601245 (JNK Inhibitor V)_MRC	ALL	1.41772e-08	52.3858	9.67323e-08	PC1_Cox	PC1_Cox	TRUE	7.15701e-10	0.65575	0.328149	1.56997e-12	0.000196714	0.0281101	0.319332	0.052937	0.000621292	0.00291372	LAG3	DYRK1A, DYRK2, DYRK3, GSK3B, HIPK2, MAPK15, PIM1, PIM2, PIM3	LAG3	DYRK1A, DYRK2, DYRK3, GSK3B, HIPK2, MAPK15, PIM1, PIM2, PIM3	-0.497671	-0.405933	0.188576	0.261894
Gleevec (Imatinib)_MRC:d2	Kinome_3050_Roche	ALL	1.46873e-08	52.3063	9.97095e-08	PC1_Cox	PC1_Cox	TRUE	1.96338e-08	1	0.0816728	0.000329365	8.92136e-09	0.000223265	1	0.485281	0.00250826	6.98854e-05	LCK	LCK	LCK	LCK	0.121928	0.206892	-0.371187	-0.470372
PD1_PDL1	ursolic acid_MCF7_UP	ALL	1.4815e-08	52.2869	1.00474e-07	PC1_Cox	PC1_Cox	TRUE	2.06942e-08	0.937797	0.127276	1.88806e-11	6.45302e-05	0.000600865	0.379593	0.173992	7.02353e-06	0.0014663	CD274, HLA.DRA, HLA.DRB1, HLA.DRB5, PDCD1	ATF3, EGR1, HMGCS1, HMOX1, IFIT1, IRF9, SLC7A11, ZNF652	CD274, HLA.DRA, HLA.DRB1, HLA.DRB5, PDCD1	EGR1, HMGCS1, HMOX1, IFIT1, IRF9, MAFF, SLC7A11, ZNF652	-0.21495	0.278058	-0.21422	0.291609
PD1_PDL1	benzbromarone_MCF7_UP	ALL	1.59825e-08	52.1163	1.07069e-07	PC1_Cox	PC1_Cox	TRUE	4.78109e-06	0.00362378	0.00276178	1.88806e-11	3.30403e-08	0.00165329	0.168286	0.144566	7.02353e-06	0.000390133	CD274, HLA.DRA, HLA.DRB1, HLA.DRB5, PDCD1	IFIT1, IRF9, S100A8	CD274, HLA.DRA, HLA.DRB1, HLA.DRB5, PDCD1	IFIT1, IRF9, S100A8	-0.21495	0.278058	0.289961	0.335492
LAG3	spectinomycin_HL60_DOWN	ALL	1.6579e-08	52.0339	1.10437e-07	PC1_Cox	PC1_Cox	TRUE	1.37328e-09	0.75259	0.348533	1.56997e-12	0.00015781	0.0182028	0.267005	0.145347	0.000621292	0.00545989	LAG3	NCKAP1L, NUCKS1, SLC16A3	LAG3	NCKAP1L, NUCKS1, SLC16A3	-0.497671	-0.405933	-0.229637	0.295763
Ibrutinib_FDA:d2	gossypol_HL60_DOWN	ALL	1.68222e-08	52.0012	1.11812e-07	PC1_Cox	PC1_Cox	TRUE	0.126737	4.33015e-08	0.250448	0.0031729	3.9054e-08	0.976641	0.000952678	0.0178889	0.0023594	0.000111178	AURKA, AURKB, CSK, EPHB2, ERBB4, FGFR1, FLT1, LCK, NTRK1, PTK6, RIPK2, SRC, TEK, YES1	BCL11A, C10orf2, CBFA2T3, CCNE1, CCNE2, CCR2, CD3EAP, CDCA3, CEBPA, CENPA, CENPF, DHX9, FEN1, FUT7, GEMIN4, GRAMD4, H2AFX, ICMT, KIAA0930, KIF20A, MAT2A, MS4A6A, MSH6, NFE2, NOP16, NT5DC2, P2RY2, PHB, PRDM13, PRTN3, RRS1, SDF2L1, SKP2, SLC29A1, SLC7A6, SRSF2, TJP2, TMEM186, TRIM14, TUBA4A, UNG	AURKA, AURKB, CSK, EPHB2, ERBB4, FGFR1, FLT1, LCK, NTRK1, PTK6, RIPK2, SRC, TEK, YES1	BCL11A, C10orf2, CBFA2T3, CCNE1, CCNE2, CCR2, CD3EAP, CEBPA, CENPA, CENPF, DHX9, ECRP, FUT7, GEMIN4, GRAMD4, ICMT, KCTD12, KIAA0930, KIF20A, MAT2A, MS4A6A, MSH6, NFE2, NOP16, NT5DC2, P2RY2, PHB, PRDM13, PRTN3, RRS1, SDF2L1, SKP2, SLC29A1, SLC7A6, TJP2, TMEM186, TRIM14, TUBA4A, UNG	-0.109707	0.232385	-0.143376	0.166343
Tofacitinib_FDA:d2	trichostatin A_PC3_UP	ALL	1.69238e-08	51.9876	1.12405e-07	PC1_Cox	PC1_Cox	TRUE	3.28978e-05	0.0912794	0.0679569	1.13303e-05	0.0292821	8.19173e-06	0.208984	0.0119234	2.20993e-05	0.0278897	DCLK3, JAK1, JAK2, JAK3, LCK, LRRK2, NUAK2, PKN1, ROCK1, ROCK2, RPS6KA2, RPS6KA6, TNK1, TYK2	ABAT, ABCB9, ABCG1, ABHD6, ABTB2, ACSL1, ADM, ADRB2, AGFG2, AGR2, AGTPBP1, AGTR1, AHNAK2, AHR, AKAP13, AKIP1, ALAS1, ANGPTL4, ANKRD46, APAF1, APLP2, AQP3, AREG, ARG2, ARHGAP26, ARHGEF3, ARID5B, ARL4C, ARNTL, ASMTL, ATG2A, ATP2B4, ATP6V1A, ATP6V1D, ATP7A, ATP8A1, AVPI1, BAIAP2, BAMBI, BCL6, BDNF, BIRC3, BLVRA, BMP6, BTG1, C16orf45, C18orf8, C2CD2L, CALR, CBLB, CCDC68, CCNA1, CCND3, CD55, CDC42EP3,…	DCLK3, JAK1, JAK2, JAK3, LCK, LRRK2, NUAK2, PKN1, ROCK1, ROCK2, RPS6KA2, RPS6KA6, TNK1, TYK2	ABAT, ABCB9, ABCG1, ABHD6, ABTB2, ACSL1, ADM, ADRB2, AGFG2, AGR2, AGTPBP1, AGTR1, AHNAK2, AHR, AKAP13, AKIP1, ALAS1, ANGPTL4, ANKRD46, APAF1, APLP2, AQP3, AREG, ARHGAP26, ARHGEF3, ARID5B, ARL4C, ARNTL, ASMTL, ATG2A, ATP2B4, ATP6V1A, ATP6V1D, ATP7A, ATP8A1, AVPI1, BAIAP2, BAMBI, BCL6, BDNF, BIRC3, BLVRA, BMP6, C16orf45, C18orf8, C2CD2L, CALR, CBLB, CCDC68, CCNA1, CCND3, CD55, CDC42EP3, CDK7, CDKN1…	-0.169805	0.332344	-0.0214635	0.0412806
Ibrutinib_FDA:d2	lycorine_HL60_DOWN	ALL	1.76233e-08	51.8965	1.16405e-07	PC1_Cox	PC1_Cox	TRUE	0.0276955	5.14438e-08	0.637849	0.0031729	9.87484e-08	0.688262	0.00548676	0.0276113	0.0023594	0.000712087	AURKA, AURKB, CSK, EPHB2, ERBB4, FGFR1, FLT1, LCK, NTRK1, PTK6, RIPK2, SRC, TEK, YES1	AARS, ABAT, ABCC1, ABCC4, ABCC5, ACACA, ADAMTS1, ADCK2, ADCK3, ADCY7, ADCY9, ADH5, ADM, ADRB2, ADRBK1, AGBL5, AGPAT5, AHNAK, AK2, AKAP1, AKAP2, AKAP7, AKT1, ALDH3A2, ALDH5A1, ALMS1, ALOX5, AMPD3, AMZ2, ANKRD27, ANKRD36B, ANO10, ANP32A, ANPEP, ANXA11, AP3M2, APEX1, APOL6, APPL1, ARHGAP4, ARHGEF10, ARHGEF9, ARIH2, ARRB1, ASAH1, ASB1, ASB13, ASIC1, ASNS, ASRGL1, ASS1, ATF5, ATG5, ATP10A, ATP2A2, ATP…	AURKA, AURKB, CSK, EPHB2, ERBB4, FGFR1, FLT1, LCK, NTRK1, PTK6, RIPK2, SRC, TEK, YES1	AARS, ABAT, ABCC1, ABCC4, ABCC5, ACACA, ADAMTS1, ADCK2, ADCK3, ADCY7, ADCY9, ADH5, ADM, ADRB2, ADRBK1, AGBL5, AGPAT5, AHNAK, AK2, AKAP1, AKAP2, AKAP7, AKT1, ALDH3A2, ALDH5A1, ALMS1, ALOX5, AMPD3, AMZ2, ANKRD27, ANKRD36B, ANO10, ANP32A, ANPEP, ANXA11, AP3M2, APEX1, APOL6, APPL1, ARHGAP4, ARHGEF10, ARHGEF9, ARIH2, ARRB1, ASAH1, ASB1, ASB13, ASIC1, ASNS, ASRGL1, ASS1, ATF5, ATG5, ATP10A, ATP2A2, ATP…	-0.109707	0.232385	-0.0394206	0.0438203
KIR	JAK Inhibitor I_Roche	ALL	1.79475e-08	51.8555	1.18247e-07	PC1_Cox	PC1_Cox	TRUE	7.55109e-08	0.19006	0.6709	4.17533e-09	0.0045639	0.000393859	0.971577	0.248457	4.6623e-05	0.0404711	KIR2DL1, KIR2DL3, KIR2DL4, KIR3DL1, KIR3DL2, KIR3DL3	DAPK3, JAK2	KIR2DL1, KIR2DL3, KIR2DL4, KIR2DS4, KIR3DL1, KIR3DL2, KIR3DL3	DAPK3, JAK2	-0.232239	-0.356894	0.159169	-0.238926
IDO	selegiline_PC3_DOWN	ALL	1.8203e-08	51.8237	1.19684e-07	PC1_Cox	PC1_Cox	TRUE	4.77981e-08	0.583202	0.0711781	7.6594e-11	0.000220775	0.00180905	0.110648	0.0605631	0.000179085	0.00825982	IDO1	LILRB2, PRB1, SLC11A1	IDO1	LILRB2, PRB1, SLC11A1	-0.42215	-0.471991	-0.199687	0.292619
Gleevec (Imatinib)_MRC:d2	prasterone_HL60_UP	ALL	1.82571e-08	51.817	1.19972e-07	PC1_Cox	PC1_Cox	TRUE	2.77494e-06	0.0198193	0.0434896	0.000329365	8.09278e-05	0.000527974	0.192805	0.0754914	0.00250826	0.00968573	LCK	IFIT1, MX1	LCK	IFIT1, MX1	0.121928	0.206892	0.210509	0.251299
CTLA-4	azaperone_PC3_UP	ALL	1.82941e-08	51.8125	1.2014e-07	PC1_Cox	PC1_Cox	TRUE	6.51505e-05	9.55005e-05	0.0159563	8.7048e-10	1.04299e-08	0.00727341	0.123995	0.0195745	7.37467e-05	0.00145661	CD80, CD86, CTLA4	IRF9	CD80, CD86, CTLA4	IRF9	-0.262853	0.313061	-0.372486	-0.367057
CTLA-4	bupropion_MCF7_UP	ALL	1.82941e-08	51.8125	1.2014e-07	PC1_Cox	PC1_Cox	TRUE	6.51505e-05	9.55005e-05	0.0159563	8.7048e-10	1.04299e-08	0.00727341	0.123995	0.0195745	7.37467e-05	0.00145661	CD80, CD86, CTLA4	IRF9	CD80, CD86, CTLA4	IRF9	-0.262853	0.313061	-0.372486	-0.367057
CTLA-4	iopamidol_PC3_UP	ALL	1.82941e-08	51.8125	1.2014e-07	PC1_Cox	PC1_Cox	TRUE	6.51505e-05	9.55005e-05	0.0159563	8.7048e-10	1.04299e-08	0.00727341	0.123995	0.0195745	7.37467e-05	0.00145661	CD80, CD86, CTLA4	IRF9	CD80, CD86, CTLA4	IRF9	-0.262853	0.313061	-0.372486	-0.367057
CTLA-4	metoprolol_MCF7_UP	ALL	1.82941e-08	51.8125	1.2014e-07	PC1_Cox	PC1_Cox	TRUE	6.51505e-05	9.55005e-05	0.0159563	8.7048e-10	1.04299e-08	0.00727341	0.123995	0.0195745	7.37467e-05	0.00145661	CD80, CD86, CTLA4	IRF9	CD80, CD86, CTLA4	IRF9	-0.262853	0.313061	-0.372486	-0.367057
IDO	GW876790X_GSK	ALL	1.84528e-08	51.793	1.20867e-07	PC1_Cox	PC1_Cox	TRUE	4.15555e-09	0.234264	0.00624561	7.6594e-11	0.0104655	0.0322925	0.180238	0.326412	0.000179085	0.000557909	IDO1	PIM1, PRKCH, ROCK1, ROCK2, RPS6KA1	IDO1	PIM1, PRKCH, ROCK1, ROCK2, RPS6KA1	-0.42215	-0.471991	-0.125354	0.296291
Tofacitinib_FDA:d2	Kinome_800_Roche	ALL	1.90587e-08	51.7203	1.24145e-07	PC1_Cox	PC1_Cox	TRUE	1.5186e-05	0.0575572	0.0409639	1.13303e-05	0.0394397	1.49744e-05	0.448929	0.000187476	2.20993e-05	0.00476953	DCLK3, JAK1, JAK2, JAK3, LCK, LRRK2, NUAK2, PKN1, ROCK1, ROCK2, RPS6KA2, RPS6KA6, TNK1, TYK2	CDK5, CDK7, CLK2, CLK4, DAPK3, DYRK1A, DYRK1B, FLT1, GSK3A, GSK3B, KDR, LRRK2, MAP4K4, MST1R, NTRK2, PDGFRB, PRKAA1, PRKACA, PRKCQ, RET, ROCK1, RPS6KA3, TBK1	DCLK3, JAK1, JAK2, JAK3, LCK, LRRK2, NUAK2, PKN1, ROCK1, ROCK2, RPS6KA2, RPS6KA6, TNK1, TYK2	CDK5, CDK7, CLK2, CLK4, DAPK3, DYRK1A, DYRK1B, FLT1, GSK3A, GSK3B, KDR, LRRK2, MAP4K4, MST1R, NTRK2, PDGFRB, PRKAA1, PRKACA, PRKCQ, RET, ROCK1, RPS6KA3, TBK1	-0.169805	0.332344	-0.0538953	0.176817
Ibrutinib_FDA:d2	isoetarine_HL60_UP	ALL	1.92115e-08	51.7024	1.25073e-07	PC1_Cox	PC1_Cox	TRUE	0.00571657	6.30823e-08	0.140539	0.0031729	1.51038e-06	0.963884	0.0170571	0.0775818	0.0023594	0.000653324	AURKA, AURKB, CSK, EPHB2, ERBB4, FGFR1, FLT1, LCK, NTRK1, PTK6, RIPK2, SRC, TEK, YES1	ABCA1, ANXA1, ARHGEF40, ARL4C, AXL, CCL20, CCNG2, CD38, CD86, CHN2, CTSB, DNAH17, DOCK4, DUSP4, ENTPD1, EPB41L3, FAM13A, FTH1, HIST1H2AC, HP, HPR, HPSE, IL1RN, KYNU, MAFB, MEF2C, MX2, MYO5C, NR4A3, NT5E, OLR1, PHLDA1, PILRA, PLA2G7, PPAP2A, PPP1R16B, RASAL1, SAT1, SDC2, SH3TC1, SIPA1L1, SMOX, THBS1, TIMP1, TLR4, TNFSF10, TREM1, VCAN	AURKA, AURKB, CSK, EPHB2, ERBB4, FGFR1, FLT1, LCK, NTRK1, PTK6, RIPK2, SRC, TEK, YES1	ABCA1, ANXA1, ARHGEF40, ARL4C, AXL, CCL20, CCNG2, CD38, CD86, CHN2, CREM, CTSB, DNAH17, DOCK4, DUSP4, ENTPD1, EPB41L3, FAM13A, FTH1, HP, HPR, HPSE, IL1RN, KYNU, MAFB, MEF2C, MX2, MYO5C, NR4A3, NT5E, OLR1, PHLDA1, PILRA, PLA2G7, PLSCR1, PPAP2A, PPP1R16B, RASAL1, SAT1, SH3TC1, SIPA1L1, SMOX, THBS1, TIMP1, TLR4, TNFSF10, TREM1, VCAN	-0.109707	0.232385	0.0970962	0.1392
PD1_PDL1	skimmianine_MCF7_UP	ALL	1.9445e-08	51.6752	1.26459e-07	PC1_Cox	PC1_Cox	TRUE	3.46993e-06	0.00926511	0.00698435	1.88806e-11	1.4506e-07	0.00122705	0.152351	0.139268	7.02353e-06	0.000519316	CD274, HLA.DRA, HLA.DRB1, HLA.DRB5, PDCD1	IFIT1, IRF9, OAS1	CD274, HLA.DRA, HLA.DRB1, HLA.DRB5, PDCD1	IFIT1, IRF9, OAS1	-0.21495	0.278058	0.233446	0.277544
PD1_PDL1	thiocolchicoside_MCF7_UP	ALL	1.9445e-08	51.6752	1.26459e-07	PC1_Cox	PC1_Cox	TRUE	3.46993e-06	0.00926511	0.00698435	1.88806e-11	1.4506e-07	0.00122705	0.152351	0.139268	7.02353e-06	0.000519316	CD274, HLA.DRA, HLA.DRB1, HLA.DRB5, PDCD1	IFIT1, IRF9, OAS1	CD274, HLA.DRA, HLA.DRB1, HLA.DRB5, PDCD1	IFIT1, IRF9, OAS1	-0.21495	0.278058	0.233446	0.277544
A2AR	econazole_PC3_UP	ALL	1.94537e-08	51.6742	1.26504e-07	PC1_Cox	PC1_Cox	TRUE	0.000600905	2.78485e-05	0.0136398	4.49794e-06	6.05791e-08	0.453663	0.000792059	0.300903	0.0295529	0.000140476	ADORA2A	ALAS1, ATF3, COG5, DDX58, HERC5, IFI44, IFIH1, IFIT1, IFIT2, IFIT3, IRF9, MX1, OAS1, OASL, STAT1, ZC3HAV1	ADORA2A	ALAS1, COG5, DDX58, HERC5, IFI44, IFIH1, IFIT1, IFIT2, IFIT3, IRF9, MX1, OAS1, OASL, PMAIP1, STAT1, ZC3HAV1	-0.318712	-0.279575	-0.128533	-0.164975
Tofacitinib_FDA:d2	MG-262_PC3_DOWN	ALL	1.94617e-08	51.6732	1.26545e-07	PC1_Cox	PC1_Cox	TRUE	1.237e-05	0.0328488	0.0210584	1.13303e-05	0.0450322	2.07067e-05	0.714988	0.00141894	2.20993e-05	0.0305423	DCLK3, JAK1, JAK2, JAK3, LCK, LRRK2, NUAK2, PKN1, ROCK1, ROCK2, RPS6KA2, RPS6KA6, TNK1, TYK2	ABI3BP, ACYP1, ADARB1, ADORA2B, ADRB2, AGR2, AHNAK, AHNAK2, AKAP1, AMACR, ANKRD46, ANP32A, ARID1A, ARL6IP5, ASPM, ASTE1, ATF5, AURKA, AURKB, B3GNT2, BBS10, BCAR3, BCL2A1, BCL3, BCL7A, BHLHE40, BNC2, BOLA1, BORA, C1GALT1C1, C1QTNF3, C2CD2, CARD10, CBX7, CCDC85B, CCND1, CCNF, CCNG2, CD59, CDC25B, CDC7, CDCA4, CENPF, CHST2, CHST7, CLDN3, COL5A2, COX20, CREBZF, CTDSP1, CXADR, DAG1, DCAF8, DEPDC1, DHR…	DCLK3, JAK1, JAK2, JAK3, LCK, LRRK2, NUAK2, PKN1, ROCK1, ROCK2, RPS6KA2, RPS6KA6, TNK1, TYK2	ABI3BP, ADARB1, ADRB2, AGR2, AHNAK, AHNAK2, AKAP1, AMACR, ANKRD46, ANP32A, ARID1A, ARL6IP5, ASPM, ASTE1, ATF5, AURKA, AURKB, B3GNT2, BBS10, BCAR3, BCL2A1, BCL3, BCL7A, BHLHE40, BHLHE41, BNC2, BORA, C11orf68, C1GALT1C1, C1QTNF3, C2CD2, C2orf68, C6orf120, CARD10, CBX7, CCDC85B, CCND1, CCNF, CCNG2, CD59, CDC25B, CDC7, CDCA4, CENPF, CHST2, CHST7, CLDN3, COL5A2, COX20, CREBZF, CTDSP1, CXADR, DAG1, DCA…	-0.169805	0.332344	-0.023374	0.0457851
Tofacitinib_FDA:d2	chlorpromazine_HL60_UP	ALL	1.99298e-08	51.6197	1.29094e-07	PC1_Cox	PC1_Cox	TRUE	0.00171411	0.000806554	0.241782	1.13303e-05	1.91655e-05	9.6577e-06	0.462776	0.00897013	2.20993e-05	0.0322566	DCLK3, JAK1, JAK2, JAK3, LCK, LRRK2, NUAK2, PKN1, ROCK1, ROCK2, RPS6KA2, RPS6KA6, TNK1, TYK2	CCL4, RCAN1, ZBTB10	DCLK3, JAK1, JAK2, JAK3, LCK, LRRK2, NUAK2, PKN1, ROCK1, ROCK2, RPS6KA2, RPS6KA6, TNK1, TYK2	CMAHP, RCAN1, ZBTB10	-0.169805	0.332344	-0.299288	0.229926
Tofacitinib_FDA:d2	5224221_MCF7_DOWN	ALL	2.02331e-08	51.5857	1.30803e-07	PC1_Cox	PC1_Cox	TRUE	3.59429e-05	0.00251305	0.00888952	1.13303e-05	0.0430342	7.29052e-05	0.954392	0.00492376	2.20993e-05	0.00745785	DCLK3, JAK1, JAK2, JAK3, LCK, LRRK2, NUAK2, PKN1, ROCK1, ROCK2, RPS6KA2, RPS6KA6, TNK1, TYK2	CBFA2T3, CCNE2, DLC1, EGR3, ELF3, FEN1, FGFR3, NR2F2, PEX11A, RET, SKP2, SOX9, ZC3HAV1	DCLK3, JAK1, JAK2, JAK3, LCK, LRRK2, NUAK2, PKN1, ROCK1, ROCK2, RPS6KA2, RPS6KA6, TNK1, TYK2	CBFA2T3, CCNE2, DLC1, EGR3, ELF3, FGFR3, NR2F2, PEX11A, RET, SKP2, SOX9, ZC3HAV1	-0.169805	0.332344	-0.100355	0.225245
KIR	lynestrenol_MCF7_UP	ALL	2.07304e-08	51.5311	1.3358e-07	PC1_Cox	PC1_Cox	TRUE	2.01633e-07	0.365221	0.668407	4.17533e-09	0.000572637	0.000302173	0.290268	0.275632	4.6623e-05	0.0264498	KIR2DL1, KIR2DL3, KIR2DL4, KIR3DL1, KIR3DL2, KIR3DL3	ABCG1, ATF3, DDIT3, DDIT4, EGR1, EGR3, GADD45B, HIST1H3B, HIST1H3C, HIST1H3D, HIST1H3F, HIST1H3G, HIST1H3H, HIST1H3J, ISG20, JUN, MYBL1, PHLDA1, SLC7A11, TNFAIP3, VEGFA	KIR2DL1, KIR2DL3, KIR2DL4, KIR2DS4, KIR3DL1, KIR3DL2, KIR3DL3	ABCG1, DDIT4, EGR1, EGR3, GADD45B, HIST1H3A, HIST1H3B, HIST1H3E, HIST1H3F, HIST1H3G, HIST1H3I, HIST1H3J, MAFF, MYBL1, PHLDA1, PMAIP1, SLC7A11, TNFAIP3, VEGFA	-0.232239	-0.356894	-0.137421	0.155677
PD1_PDL1	metoprolol_PC3_UP	ALL	2.13614e-08	51.4635	1.37065e-07	PC1_Cox	PC1_Cox	TRUE	9.77408e-07	0.0356133	0.00406854	1.88806e-11	9.58716e-07	0.00141916	0.135242	0.10517	7.02353e-06	0.000437222	CD274, HLA.DRA, HLA.DRB1, HLA.DRB5, PDCD1	IFI44L, IFIT1, IRF9, MX1, OAS1, OAS2, ZNF652	CD274, HLA.DRA, HLA.DRB1, HLA.DRB5, PDCD1	IFI44L, IFIT1, IRF9, MX1, OAS1, OAS2, ZNF652	-0.21495	0.278058	-0.152492	0.197517
LAG3	dinoprost tromethamine	ALL	2.15517e-08	51.4436	1.38141e-07	PC1_Cox	PC1_Cox	TRUE	5.43911e-09	0.796014	0.278341	1.56997e-12	2.57123e-05	0.00948667	0.164288	0.170081	0.000621292	0.00658715	LAG3	PTGER2, PTGFR, SLC5A7	LAG3	PTGER2, PTGFR, SLC5A7	-0.497671	-0.405933	-0.230284	0.287627
PD1_PDL1	Estropipate	ALL	2.17803e-08	51.4198	1.39459e-07	PC1_Cox	PC1_Cox	TRUE	2.2774e-08	0.484885	0.19931	1.88806e-11	7.51449e-05	0.000635108	0.973649	0.232023	7.02353e-06	0.00211513	CD274, HLA.DRA, HLA.DRB1, HLA.DRB5, PDCD1	ESR1, RAPGEF3, VDR	CD274, HLA.DRA, HLA.DRB1, HLA.DRB5, PDCD1	ESR1, RAPGEF3, VDR	-0.21495	0.278058	-0.242689	-0.338901
Gleevec (Imatinib)_MRC:d2	harmine_HL60_UP	ALL	2.39357e-08	51.2072	1.51297e-07	PC1_Cox	PC1_Cox	TRUE	2.68185e-05	0.048079	0.271057	0.000329365	8.71182e-06	0.000101902	0.0577993	0.535535	0.00250826	0.0326112	LCK	SLC15A2, TAF9B, TARP	LCK	SLC15A2, TAF9B, TARP	0.121928	0.206892	-0.249101	-0.225534
Gleevec (Imatinib)_MRC:d2	benfluorex_HL60_UP	ALL	2.49271e-08	51.1158	1.56776e-07	PC1_Cox	PC1_Cox	TRUE	1.24605e-06	0.0657004	0.0142457	0.000329365	0.000317957	0.000531661	0.182648	0.0301994	0.00250826	0.013177	LCK	MX1	LCK	MX1	0.121928	0.206892	-0.24038	-0.303029
Tofacitinib_FDA:d2	LY294002_MRC	ALL	2.49912e-08	51.11	1.57152e-07	PC1_Cox	PC1_Cox	TRUE	0.000203786	0.00596864	0.113046	1.13303e-05	0.00620775	1.87877e-05	0.348888	0.0032458	2.20993e-05	0.00871336	DCLK3, JAK1, JAK2, JAK3, LCK, LRRK2, NUAK2, PKN1, ROCK1, ROCK2, RPS6KA2, RPS6KA6, TNK1, TYK2	CSNK2A1, GSK3B, HIPK2, PIM1, PIM3, PLK1	DCLK3, JAK1, JAK2, JAK3, LCK, LRRK2, NUAK2, PKN1, ROCK1, ROCK2, RPS6KA2, RPS6KA6, TNK1, TYK2	CSNK2A1, GSK3B, HIPK2, PIM1, PIM3, PLK1	-0.169805	0.332344	0.14729	0.260755
Gleevec (Imatinib)_MRC:d2	niclosamide_MCF7_DOWN	ALL	2.57161e-08	51.0455	1.611e-07	PC1_Cox	PC1_Cox	TRUE	1.13214e-07	0.17215	0.417029	0.000329365	0.0117359	0.00342954	0.123186	0.0694907	0.00250826	0.00481454	LCK	CA2, CCNE1, CCNE2, CDC25A, CERK, CXCL12, DTL, ERCC6L, FEN1, GJA1, HEXIM1, HSPA2, LHX2, NAP1L2, OLFM1, PEX11A, POP1, PRR15L, RBM12, RET, SRSF3, SRSF7, ZC3HAV1	LCK	CA2, CCNE1, CCNE2, CDC25A, CERK, CXCL12, DNAJA1, DTL, ERCC6L, GJA1, HEXIM1, HSPA1A, HSPA1B, HSPA2, LHX2, NAP1L2, OLFM1, PEX11A, POP1, PRR15L, RBM12, RET, SRSF3, SRSF7, ZC3HAV1	0.121928	0.206892	0.0838539	-0.146516
CTLA-4	Diltiazem hydrochloride	ALL	2.59627e-08	51.024	1.62443e-07	PC1_Cox	PC1_Cox	TRUE	3.72479e-08	0.990366	0.132647	8.7048e-10	0.00433698	0.00128911	0.175021	0.0957728	7.37467e-05	0.00409892	CD80, CD86, CTLA4	ABCB1, CACNA1C, CACNA1D, CACNA1F, CACNA1S, EHMT2, SLC12A5	CD80, CD86, CTLA4	ABCB1, CACNA1C, CACNA1D, CACNA1F, CACNA1S, EHMT2, SLC12A5	-0.262853	0.313061	-0.150445	-0.277023
Tofacitinib_FDA:d2	phenoxybenzamine_PC3_UP	ALL	2.67258e-08	50.9587	1.66606e-07	PC1_Cox	PC1_Cox	TRUE	3.37439e-05	0.142001	0.0927223	1.13303e-05	0.0366769	5.70314e-06	0.314673	0.00123205	2.20993e-05	0.0178137	DCLK3, JAK1, JAK2, JAK3, LCK, LRRK2, NUAK2, PKN1, ROCK1, ROCK2, RPS6KA2, RPS6KA6, TNK1, TYK2	ABCF2, ADM, AMIGO2, ANKRA2, ARG2, ASNS, ATF3, ATF4, BAMBI, BCL6, BRAP, C21orf91, CDC42EP3, CDKN1A, CEBPG, CHAC1, CHCHD7, CLDN15, CLU, CRYAB, CSGALNACT2, CSRP2, CTH, DDIT3, DDIT4, DIEXF, DLX2, DNAJB1, DNAJB4, DNAJB9, DNAJC3, DUSP1, DUSP10, EIF5, ENGASE, EPPK1, FAM46A, FOS, FZD7, GADD45A, GADD45B, GATA6, GDF15, H3F3B, HBEGF, HBP1, HDAC9, HERPUD1, HEXIM1, HMOX1, HNRNPM, HSD17B7, HSPA2, HSPA6, HSPB1,…	DCLK3, JAK1, JAK2, JAK3, LCK, LRRK2, NUAK2, PKN1, ROCK1, ROCK2, RPS6KA2, RPS6KA6, TNK1, TYK2	ABCF2, ADM, AMIGO2, ANKRA2, ASNS, ATF4, BAMBI, BCL6, BRAP, C21orf91, CDC42EP3, CDKN1A, CDKN1C, CEBPB, CHCHD7, CLDN15, CLU, CRYAB, CSGALNACT2, CSRP2, CTH, DDIT4, DIEXF, DLX2, DNAJB1, DNAJB4, DNAJB9, DNAJC3, DUSP1, DUSP10, EIF5, ENGASE, EPPK1, FAM46A, FICD, FOS, FZD7, GABARAPL1, GADD45B, GATA6, GDF15, H3F3A, H3F3B, HBEGF, HBP1, HDAC9, HERPUD1, HEXIM1, HMOX1, HNRNPM, HSPA1A, HSPA1B, HSPA2, HSPA6, HS…	-0.169805	0.332344	0.0321703	-0.0806973
KIR	econazole_PC3_UP	ALL	2.70742e-08	50.9295	1.68537e-07	PC1_Cox	PC1_Cox	TRUE	9.3179e-05	0.00027237	0.0150664	4.17533e-09	6.05791e-08	0.0143287	0.0239948	0.0690501	4.6623e-05	0.000140476	KIR2DL1, KIR2DL3, KIR2DL4, KIR3DL1, KIR3DL2, KIR3DL3	ALAS1, ATF3, COG5, DDX58, HERC5, IFI44, IFIH1, IFIT1, IFIT2, IFIT3, IRF9, MX1, OAS1, OASL, STAT1, ZC3HAV1	KIR2DL1, KIR2DL3, KIR2DL4, KIR2DS4, KIR3DL1, KIR3DL2, KIR3DL3	ALAS1, COG5, DDX58, HERC5, IFI44, IFIH1, IFIT1, IFIT2, IFIT3, IRF9, MX1, OAS1, OASL, PMAIP1, STAT1, ZC3HAV1	-0.232239	-0.356894	-0.128533	-0.164975
IDO	gabexate_HL60_DOWN	ALL	2.90147e-08	50.7734	1.79014e-07	PC1_Cox	PC1_Cox	TRUE	1.53498e-07	0.321951	0.0727188	7.6594e-11	4.59158e-05	0.0013006	0.14678	0.118885	0.000179085	0.03616	IDO1	CCL2, ENPP2, IL1B	IDO1	ENPP2, IL1B	-0.42215	-0.471991	-0.203559	-0.241941
IDO	letrozole_HL60_DOWN	ALL	2.90147e-08	50.7734	1.79014e-07	PC1_Cox	PC1_Cox	TRUE	1.53498e-07	0.321951	0.0727188	7.6594e-11	4.59158e-05	0.0013006	0.14678	0.118885	0.000179085	0.03616	IDO1	CCL2, ENPP2, IL1B	IDO1	ENPP2, IL1B	-0.42215	-0.471991	-0.203559	-0.241941
IDO	ribavirin_HL60_DOWN	ALL	2.90147e-08	50.7734	1.79014e-07	PC1_Cox	PC1_Cox	TRUE	1.53498e-07	0.321951	0.0727188	7.6594e-11	4.59158e-05	0.0013006	0.14678	0.118885	0.000179085	0.03616	IDO1	CCL2, ENPP2, IL1B	IDO1	ENPP2, IL1B	-0.42215	-0.471991	-0.203559	-0.241941
IDO	simvastatin_HL60_DOWN	ALL	2.90147e-08	50.7734	1.79014e-07	PC1_Cox	PC1_Cox	TRUE	1.53498e-07	0.321951	0.0727188	7.6594e-11	4.59158e-05	0.0013006	0.14678	0.118885	0.000179085	0.03616	IDO1	CCL2, ENPP2, IL1B	IDO1	ENPP2, IL1B	-0.42215	-0.471991	-0.203559	-0.241941
PD1_PDL1	eticlopride_MCF7_UP	ALL	3.16145e-08	50.5798	1.93113e-07	PC1_Cox	PC1_Cox	TRUE	1.27366e-06	0.0630953	0.0366772	1.88806e-11	9.50672e-07	0.00117846	0.109744	0.326689	7.02353e-06	0.000452669	CD274, HLA.DRA, HLA.DRB1, HLA.DRB5, PDCD1	ATF3, IFIT1, OASL	CD274, HLA.DRA, HLA.DRB1, HLA.DRB5, PDCD1	IFIT1, OASL	-0.21495	0.278058	-0.247313	0.348381
PD1_PDL1	sulconazole_PC3_UP	ALL	3.16145e-08	50.5798	1.93113e-07	PC1_Cox	PC1_Cox	TRUE	1.27366e-06	0.0630953	0.0366772	1.88806e-11	9.50672e-07	0.00117846	0.109744	0.326689	7.02353e-06	0.000452669	CD274, HLA.DRA, HLA.DRB1, HLA.DRB5, PDCD1	ATF3, IFIT1, OASL	CD274, HLA.DRA, HLA.DRB1, HLA.DRB5, PDCD1	IFIT1, OASL	-0.21495	0.278058	-0.247313	0.348381
PD1_PDL1	testosterone_PC3_UP	ALL	3.16145e-08	50.5798	1.93113e-07	PC1_Cox	PC1_Cox	TRUE	1.27366e-06	0.0630953	0.0366772	1.88806e-11	9.50672e-07	0.00117846	0.109744	0.326689	7.02353e-06	0.000452669	CD274, HLA.DRA, HLA.DRB1, HLA.DRB5, PDCD1	ATF3, IFIT1, OASL	CD274, HLA.DRA, HLA.DRB1, HLA.DRB5, PDCD1	IFIT1, OASL	-0.21495	0.278058	-0.247313	0.348381
A2AR	metoprolol_PC3_UP	ALL	3.27476e-08	50.5003	1.9877e-07	PC1_Cox	PC1_Cox	TRUE	9.75844e-05	0.000124285	0.000724788	4.49794e-06	9.58716e-07	0.408959	0.00218032	0.252783	0.0295529	0.000437222	ADORA2A	IFI44L, IFIT1, IRF9, MX1, OAS1, OAS2, ZNF652	ADORA2A	IFI44L, IFIT1, IRF9, MX1, OAS1, OAS2, ZNF652	-0.318712	-0.279575	-0.152492	0.197517
IDO	ursolic acid_MCF7_UP	ALL	3.48119e-08	50.3623	2.09212e-07	PC1_Cox	PC1_Cox	TRUE	1.43195e-07	0.184022	0.0300671	7.6594e-11	6.45302e-05	0.00609497	0.0721436	0.0729532	0.000179085	0.0014663	IDO1	ATF3, EGR1, HMGCS1, HMOX1, IFIT1, IRF9, SLC7A11, ZNF652	IDO1	EGR1, HMGCS1, HMOX1, IFIT1, IRF9, MAFF, SLC7A11, ZNF652	-0.42215	-0.471991	-0.21422	0.291609
IDO	Kinome_1216_Roche	ALL	3.52037e-08	50.337	2.11244e-07	PC1_Cox	PC1_Cox	TRUE	3.31894e-09	0.35639	0.0114049	7.6594e-11	0.00303249	0.0138864	0.7144	0.213647	0.000179085	0.00298446	IDO1	ALK, FLT3, IGF1R, JAK2, JAK3, MAP4K2, PLK4, PRKD3, PTK2, PTK2B, SLK, STK3, TSSK2, TSSK3	IDO1	ALK, FLT3, IGF1R, JAK2, JAK3, MAP4K2, PLK4, PRKD3, PTK2, PTK2B, SLK, STK3, TSSK2	-0.42215	-0.471991	0.131135	0.204344
PD1_PDL1	profenamine_MCF7_UP	ALL	3.54327e-08	50.3224	2.12265e-07	PC1_Cox	PC1_Cox	TRUE	1.28856e-06	0.059638	0.0341933	1.88806e-11	8.87479e-07	0.00158743	0.0968977	0.33642	7.02353e-06	0.00031094	CD274, HLA.DRA, HLA.DRB1, HLA.DRB5, PDCD1	ATF3, DDIT4, IFIT1, OASL	CD274, HLA.DRA, HLA.DRB1, HLA.DRB5, PDCD1	DDIT4, IFIT1, MAFF, OASL	-0.21495	0.278058	-0.248178	0.359203
KIR	zidovudine_PC3_DOWN	ALL	3.58025e-08	50.2989	2.14231e-07	PC1_Cox	PC1_Cox	TRUE	6.05572e-08	0.987761	0.348999	4.17533e-09	0.00947847	0.000652157	0.30659	0.155754	4.6623e-05	0.00399062	KIR2DL1, KIR2DL3, KIR2DL4, KIR3DL1, KIR3DL2, KIR3DL3	ARHGDIA, AZGP1, CEACAM7, DMP1, EPB41L1, GZMH, MAGI2, PCDHGA3, PHF2, PHLDA1, POLH, PSRC1, PTGER3, RBPMS, SIX3, SLC11A1, TAF15, TFAP2A, TNP2, UTP14A, ZC3H7B	KIR2DL1, KIR2DL3, KIR2DL4, KIR2DS4, KIR3DL1, KIR3DL2, KIR3DL3	ARHGDIA, AZGP1, BCL2L1, CEACAM7, DMP1, EPB41L1, GZMH, MAGI2, PCDHGA3, PHF2, PHLDA1, POLH, PSRC1, PTGER3, SIX3, SLC11A1, TAF15, TFAP2A, TNP2, UTP14A, ZC3H7B	-0.232239	-0.356894	-0.109499	0.236791
CTLA-4	benzbromarone_MCF7_UP	ALL	3.71672e-08	50.2144	2.21345e-07	PC1_Cox	PC1_Cox	TRUE	7.19148e-05	0.000320872	0.00945295	8.7048e-10	3.30403e-08	0.0125046	0.0432367	0.0514137	7.37467e-05	0.000390133	CD80, CD86, CTLA4	IFIT1, IRF9, S100A8	CD80, CD86, CTLA4	IFIT1, IRF9, S100A8	-0.262853	0.313061	0.289961	0.335492
LAG3	Prestwick-682_PC3_UP	ALL	3.84818e-08	50.1359	2.27632e-07	PC1_Cox	PC1_Cox	TRUE	6.27395e-08	0.254067	0.028744	1.56997e-12	5.24298e-06	0.119683	0.00680145	0.0321689	0.000621292	0.000184823	LAG3	OAS1	LAG3	OAS1	-0.497671	-0.405933	-0.306658	-0.437806
TIM-3	phenacetin_HL60_DOWN	ALL	3.90198e-08	50.1046	2.30479e-07	PC1_Cox	PC1_Cox	TRUE	2.21695e-06	0.0308336	0.0504589	1.10762e-06	0.00381249	0.00703328	0.0274155	0.0931949	0.00117611	0.00422466	HAVCR2	CASP2, COPA, USP10	HAVCR2	CASP2, COPA, EIF5A, USP10	-0.31306	-0.409994	0.184592	0.312101
PD1_PDL1	acepromazine_PC3_UP	ALL	4.05164e-08	50.0195	2.37885e-07	PC1_Cox	PC1_Cox	TRUE	1.70717e-07	0.754543	0.101298	1.88806e-11	1.08759e-05	0.000155833	0.685147	0.380125	7.02353e-06	0.0136055	CD274, HLA.DRA, HLA.DRB1, HLA.DRB5, PDCD1	DENND3	CD274, HLA.DRA, HLA.DRB1, HLA.DRB5, PDCD1	DENND3	-0.21495	0.278058	-0.2819	-0.326625
Tofacitinib_FDA:d2	withaferin A_PC3_UP	ALL	4.06094e-08	50.0143	2.38364e-07	PC1_Cox	PC1_Cox	TRUE	4.92301e-05	0.152455	0.0921348	1.13303e-05	0.01608	1.27073e-05	0.144578	0.0139161	2.20993e-05	0.0114975	DCLK3, JAK1, JAK2, JAK3, LCK, LRRK2, NUAK2, PKN1, ROCK1, ROCK2, RPS6KA2, RPS6KA6, TNK1, TYK2	ABHD3, ABHD4, ADM, AKR1C1, AKR1C2, ARG2, C3orf52, CHRNA5, CLU, CRYAB, CSGALNACT2, CSRP2, CYP39A1, DDIT3, DNAJB1, DNAJB2, DNAJB4, DNAJB9, DNAJC3, DUSP1, EGR1, FGF5, FKBP4, GCLC, GCLM, GLS, HERPUD1, HMGCS1, HMOX1, HSD17B7, HSPA1L, HSPA4L, HSPA6, HSPB1, HSPB8, HSPH1, IL1RL1, IL7R, INSIG1, KIAA0895, KLF2, KLF6, KLF7, LDLR, MAFG, MICA, MICB, MUM1, NAV3, NCF2, NKX3.1, OSBPL3, OSGIN1, OXTR, P4HA2, PDGFA…	DCLK3, JAK1, JAK2, JAK3, LCK, LRRK2, NUAK2, PKN1, ROCK1, ROCK2, RPS6KA2, RPS6KA6, TNK1, TYK2	ABHD3, ABHD4, ADM, AKR1C1, AKR1C2, C3orf52, CHRNA5, CLU, CRYAB, CSGALNACT2, CSRP2, CYP39A1, DNAJA1, DNAJB1, DNAJB2, DNAJB4, DNAJB9, DNAJC3, DUSP1, EGR1, FGF5, GABARAPL1, GCLC, GCLM, GLS, HERPUD1, HMGCS1, HMOX1, HSPA1A, HSPA1B, HSPA1L, HSPA4L, HSPA6, HSPB1, HSPB8, HSPH1, IL1RL1, IL7R, INSIG1, KIAA0895, KLF2, KLF6, KLF7, LDLR, MAFG, MICA, MICB, MUM1, NAV3, NCF2, NKX3.1, OSBPL3, OSGIN1, P4HA2, PDGFA…	-0.169805	0.332344	0.0529867	0.105322
IDO	Prestwick-682_PC3_UP	ALL	4.06479e-08	50.0122	2.38551e-07	PC1_Cox	PC1_Cox	TRUE	6.56375e-07	0.0960817	0.0156452	7.6594e-11	5.24298e-06	0.024884	0.00879587	0.0284608	0.000179085	0.000184823	IDO1	OAS1	IDO1	OAS1	-0.42215	-0.471991	-0.306658	-0.437806
TIM-3	NAFTIFINE HYDROCHLORIDE	ALL	4.2367e-08	49.9186	2.47071e-07	PC1_Cox	PC1_Cox	TRUE	5.57018e-06	0.00560587	0.370958	1.10762e-06	0.00679549	0.00482759	0.0959576	0.127923	0.00117611	0.0102009	HAVCR2	ATM, DRD3	HAVCR2	ATM, DRD3	-0.31306	-0.409994	0.192561	0.317347
LAG3	imipenem_PC3_UP	ALL	4.23996e-08	49.9168	2.47202e-07	PC1_Cox	PC1_Cox	TRUE	6.34505e-07	0.00891997	0.145129	1.56997e-12	1.23062e-08	0.0233113	0.109733	0.0641755	0.000621292	0.00193281	LAG3	IFITM1, IFITM2, MX1, SERPINA3	LAG3	IFITM1, MX1, SERPINA3	-0.497671	-0.405933	-0.260945	0.298555
Ponatinib_FDA:d2	fluticasone_HL60_UP	ALL	4.28696e-08	49.8919	2.49584e-07	PC1_Cox	PC1_Cox	TRUE	0.00378953	6.76956e-07	0.0934263	0.00107176	2.77093e-07	0.0169521	0.337087	0.046184	0.00348722	0.0129766	ABL1, ABL2, AURKB, BLK, BMX, BRAF, BTK, CHEK2, CLK1, CSF1R, CSK, DDR1, DDR2, EGFR, EPHA1, EPHA2, EPHA3, EPHA4, EPHA5, EPHA6, EPHA7, EPHA8, EPHB1, EPHB2, EPHB3, EPHB4, ERBB2, ERBB4, FER, FES, FGFR1, FGFR2, FGFR3, FGFR4, FGR, FLT1, FLT3, FLT4, FRK, FYN, HCK, HIPK4, ITK, JAK1, JAK2, JAK3, KDR, KIT, LCK, LTK, LYN, MAP2K3, MAP2K6, MAP3K3, MAP3K7, MAP4K2, MAP4K4, MAPK11, MAPK12, MAPK14, MELK, MERTK, MK…	ACSL1, ADORA3, AREG, BIN1, CCL20, CCL4, CCNA1, CPD, CPM, CXCR4, DUSP1, DUSP4, F3, FAM13A, FGR, FKBP5, FLT3, FPR1, IL1R2, IL24, ISG20, KANK1, KLF13, KLF9, METTL7A, MMP19, MT1F, MT1H, MT2A, NCF1, NFKBIA, OLAH, PER1, PHC2, PRKAR2B, RCAN1, RHOB, RHOH, SAMSN1, SDC2, SECISBP2L, SERPINE1, SLAMF1, SSBP2, THBS1, TMEM39A, TPST1, TSC22D3, UPP1, VNN1, ZBTB16	ABL1, ABL2, AURKB, BLK, BMX, BRAF, BTK, CHEK2, CLK1, CSF1R, CSK, DDR1, DDR2, EGFR, EPHA1, EPHA2, EPHA3, EPHA4, EPHA5, EPHA6, EPHA7, EPHA8, EPHB1, EPHB2, EPHB3, EPHB4, ERBB2, ERBB4, FER, FES, FGFR1, FGFR2, FGFR3, FGFR4, FGR, FLT1, FLT3, FLT4, FRK, FYN, HCK, HIPK4, ITK, JAK1, JAK2, JAK3, KDR, KIT, LCK, LTK, LYN, MAP2K3, MAP2K6, MAP3K3, MAP3K7, MAP4K2, MAP4K4, MAPK11, MAPK12, MAPK14, MELK, MERTK, MK…	ACSL1, ADORA3, AREG, BIN1, CCL20, CCNA1, CEBPD, CPD, CPM, CXCR4, DUSP1, DUSP4, F3, FAM13A, FGR, FKBP5, FLT3, FPR1, IL1R2, IL24, KANK1, KLF13, KLF9, METTL7A, MMP19, MT1X, NCF1, NFKBIA, OLAH, PER1, PHC2, PRKAR2B, RCAN1, RHOB, RHOH, SAMSN1, SECISBP2L, SERPINE1, SLAMF1, SSBP2, THBS1, TMEM39A, TMOD1, TPST1, TSC22D3, UPP1, VNN1, ZBTB16	0.0603033	0.102729	-0.0975189	-0.0911237
A2AR	remoxipride_MCF7_UP	ALL	4.34221e-08	49.863	2.52317e-07	PC1_Cox	PC1_Cox	TRUE	0.000185496	0.000105751	0.0195217	4.49794e-06	1.44229e-06	0.560281	0.00135323	0.104079	0.0295529	0.000388017	ADORA2A	IRF9, S100A8	ADORA2A	IRF9, S100A8	-0.318712	-0.279575	-0.295943	0.368797
Ibrutinib_FDA:d2	LY-294002_HL60_DOWN	ALL	4.65028e-08	49.708	2.67367e-07	PC1_Cox	PC1_Cox	TRUE	0.00377817	2.51196e-07	0.500538	0.0031729	3.77557e-06	0.813978	0.020804	0.022873	0.0023594	0.00167527	AURKA, AURKB, CSK, EPHB2, ERBB4, FGFR1, FLT1, LCK, NTRK1, PTK6, RIPK2, SRC, TEK, YES1	AKAP2, ATF5, BATF3, BCL11A, CACNA2D3, CBS, CCDC86, CCL2, CCND2, CHAC1, CTH, CTSG, CYP1B1, EBNA1BP2, FABP5, FCGR1A, FCGR1B, FCGR1C, HGF, HMGCS1, HP, HSPA8, HSPE1, HSPH1, INSIG1, LRP8, MSMO1, MYC, NOP16, NR2F2, ORM1, ORM2, PAK1IP1, PALM2.AKAP2, PLA2G7, PRDX4, PSAT1, PUS1, PUS7, RRS1, SACS, SERPINB2, SLC29A2, SLC7A11, SLC7A5, SOX4, SQLE, STC2, TNS1, TRIB3, YWHAQ	AURKA, AURKB, CSK, EPHB2, ERBB4, FGFR1, FLT1, LCK, NTRK1, PTK6, RIPK2, SRC, TEK, YES1	AKAP2, ATF5, BATF3, BCL11A, CACNA2D3, CBS, CCDC86, CCND2, CTH, CTSG, CYP1B1, EBNA1BP2, FCGR1A, FCGR1B, HGF, HMGCS1, HP, HSPA8, HSPE1, HSPH1, INSIG1, LRP8, MSMO1, MYC, NOP16, NR2F2, ORM1, ORM2, PAK1IP1, PALM2.AKAP2, PLA2G7, PRDX4, PSAT1, PUS1, PUS7, RRS1, SACS, SERPINB2, SLC29A2, SLC7A11, SOX4, SQLE, STC2, TNS1, TRIB3, YWHAQ	-0.109707	0.232385	-0.110419	-0.144109
IDO	terconazole_HL60_UP	ALL	4.74478e-08	49.6625	2.71752e-07	PC1_Cox	PC1_Cox	TRUE	9.20675e-08	0.1044	0.0405807	7.6594e-11	8.2661e-05	0.00766524	0.223152	0.102903	0.000179085	0.00617279	IDO1	ANP32A, HMGCS1, NCKAP1L, SLC16A3	IDO1	ANP32A, HMGCS1, NCKAP1L, SLC16A3	-0.42215	-0.471991	0.231812	-0.283298
Gleevec (Imatinib)_MRC:d2	cyproheptadine_MCF7_UP	ALL	4.77698e-08	49.6472	2.73274e-07	PC1_Cox	PC1_Cox	TRUE	2.89905e-07	0.193005	0.392072	0.000329365	0.00348442	0.00461343	0.0641813	0.111107	0.00250826	0.000664641	LCK	ATF3, BHLHE40, DDIT3, DDIT4, EGR1, IFIT1, JUN, OASL, SLC7A11	LCK	BHLHE40, DDIT4, EGR1, IFIT1, MAFF, OASL, SLC7A11	0.121928	0.206892	-0.138286	-0.322614
A2AR	acetohexamide_PC3_UP	ALL	4.84587e-08	49.6148	2.76425e-07	PC1_Cox	PC1_Cox	TRUE	0.000458288	5.45422e-05	0.00417337	4.49794e-06	1.60332e-07	0.514567	0.00130911	0.259407	0.0295529	0.000236582	ADORA2A	DDX60, HERC6, IFI27, IFI44, IFI44L, IFIH1, IFIT1, IFITM1, IFITM2, IRF9, MX1, MX2, OAS1, OAS2, OAS3, OASL, RSAD2, SP110, STAT1, USP18, ZNF286A	ADORA2A	DDX60, HERC6, IFI44, IFI44L, IFIH1, IFIT1, IFITM1, IRF9, MX1, MX2, OAS1, OAS2, OAS3, OASL, PLSCR1, RSAD2, SP110, STAT1, USP18, ZNF286A	-0.318712	-0.279575	-0.0996694	0.123972
Tofacitinib_FDA:d2	tyrphostin AG-1478_MCF7_DOWN	ALL	5.00674e-08	49.5409	2.83816e-07	PC1_Cox	PC1_Cox	TRUE	0.0160874	7.0982e-06	0.00427247	1.13303e-05	2.99196e-06	0.000203835	0.750621	0.0269739	2.20993e-05	0.00070736	DCLK3, JAK1, JAK2, JAK3, LCK, LRRK2, NUAK2, PKN1, ROCK1, ROCK2, RPS6KA2, RPS6KA6, TNK1, TYK2	CCNE2, CYP1B1, DHX9, FNBP1, FOXC1, FUT9, HLA.DRB1, HLA.DRB5, NFYB, P2RY6, PKIA, RBM12, TMEM168, UTP20	DCLK3, JAK1, JAK2, JAK3, LCK, LRRK2, NUAK2, PKN1, ROCK1, ROCK2, RPS6KA2, RPS6KA6, TNK1, TYK2	CCNE2, CYP1B1, DHX9, DNAJA1, FNBP1, FOXC1, FUT9, HLA.DRB1, HLA.DRB5, NFYB, P2RY6, PKIA, RBM12, TMEM168, UTP20	-0.169805	0.332344	-0.167946	0.197901
KIR	cefaclor_PC3_DOWN	ALL	5.09353e-08	49.502	2.88132e-07	PC1_Cox	PC1_Cox	TRUE	7.47662e-08	0.609604	0.0665863	4.17533e-09	0.00282665	0.000450264	0.868074	0.30889	4.6623e-05	0.0114772	KIR2DL1, KIR2DL3, KIR2DL4, KIR3DL1, KIR3DL2, KIR3DL3	DMP1, FLT3LG, GRM8, NRG1, PDX1, POLH, PTGER3, SPAG8, SSX1, ZC3H7B	KIR2DL1, KIR2DL3, KIR2DL4, KIR2DS4, KIR3DL1, KIR3DL2, KIR3DL3	DMP1, FLT3LG, GRM8, NRG1, PDX1, POLH, PTGER3, SPAG8, SSX1, ZC3H7B	-0.232239	-0.356894	-0.151356	0.215712
IDO	imipenem_PC3_UP	ALL	5.21719e-08	49.4477	2.94238e-07	PC1_Cox	PC1_Cox	TRUE	7.13262e-06	0.00171699	0.0572103	7.6594e-11	1.23062e-08	0.009549	0.156527	0.121443	0.000179085	0.00193281	IDO1	IFITM1, IFITM2, MX1, SERPINA3	IDO1	IFITM1, MX1, SERPINA3	-0.42215	-0.471991	-0.260945	0.298555
CTLA-4	thiostrepton_PC3_DOWN	ALL	5.33655e-08	49.3965	3.00181e-07	PC1_Cox	PC1_Cox	TRUE	2.31424e-08	0.388277	0.310622	8.7048e-10	0.00804097	0.0122756	0.17025	0.0684749	7.37467e-05	0.00496805	CD80, CD86, CTLA4	AP4M1, ASF1B, CEP104, CEP68, COL13A1, CSTF3, CYP1B1, DEPDC1, EXPH5, FAM208A, FAM86B1, FAM86C1, FJX1, GUCY1A3, HAS2, HIPK2, IL1B, KRCC1, LMNB1, LONP2, MAT2A, MDH2, MYH10, NIT1, NPAS2, NRP1, OGDH, PBX1, PCYOX1L, PHLDA1, PRR3, PSRC1, PTGFR, PTX3, RGS2, SERPINB1, SLC2A10, SLC35C2, SOX4, SOX9, SPRY1, TECPR2, TERF2, TGOLN2, THBS1, TMCO6, TMEM156, TRIM9, TRIOBP	CD80, CD86, CTLA4	AP4M1, ASF1B, BHLHE41, CEP104, CEP68, COL13A1, CSTF3, CXCL1, CYP1B1, DEPDC1, EXPH5, FAM208A, FAM86C1, FJX1, GUCY1A3, HAS2, HIPK2, IL1B, LMNB1, LONP2, MAT2A, MDH2, MYH10, NIT1, NPAS2, NRP1, OGDH, PBX1, PCYOX1L, PHLDA1, PRR3, PSRC1, PTGFR, PTX3, RGS2, SERPINB1, SLC2A10, SLC35C2, SOX4, SOX9, SPRY1, TECPR2, TERF2, TGOLN2, THBS1, TMCO6, TMEM156, TRIM9, TRIOBP	-0.262853	0.313061	0.0642389	0.138514
KIR	sulconazole_MCF7_UP	ALL	5.34659e-08	49.3923	3.00653e-07	PC1_Cox	PC1_Cox	TRUE	4.04557e-07	0.156608	0.235408	4.17533e-09	0.000187228	0.00157614	0.188459	0.201137	4.6623e-05	0.00494248	KIR2DL1, KIR2DL3, KIR2DL4, KIR3DL1, KIR3DL2, KIR3DL3	AKIP1, ARC, ATF3, BHLHE40, DDIT3, DDIT4, DDX58, DNAJB9, DUSP1, EGR1, FOS, GEM, HIST1H3B, HIST1H3C, HIST1H3D, HIST1H3F, HIST1H3G, HIST1H3H, HIST1H3J, HMGCS1, HSPA6, IFIT1, JUN, KLF6, NUAK2, OASL, PPP1R15A, RGS2, SLC7A11, TNFAIP3	KIR2DL1, KIR2DL3, KIR2DL4, KIR2DS4, KIR3DL1, KIR3DL2, KIR3DL3	AKIP1, ARC, BHLHE40, DDIT4, DDX58, DNAJB9, DUSP1, EGR1, FOS, GEM, HIST1H2AD, HIST1H3A, HIST1H3B, HIST1H3E, HIST1H3F, HIST1H3G, HIST1H3I, HIST1H3J, HMGCS1, HSPA6, IFIT1, KLF6, MAFF, NUAK2, OASL, PMAIP1, PPP1R15A, RGS2, SLC7A11, TNFAIP3	-0.232239	-0.356894	0.126159	-0.159082
LAG3	butamben_HL60_UP	ALL	5.52634e-08	49.3174	3.09496e-07	PC1_Cox	PC1_Cox	TRUE	6.14259e-09	0.903057	0.406147	1.56997e-12	3.6094e-05	0.00526166	0.669374	0.0218624	0.000621292	0.0147629	LAG3	APP, NCKAP1L, SLC16A3	LAG3	APP, NCKAP1L, SLC16A3	-0.497671	-0.405933	-0.248645	-0.275012
LAG3	tolazamide_HL60_UP	ALL	5.52634e-08	49.3174	3.09496e-07	PC1_Cox	PC1_Cox	TRUE	6.14259e-09	0.903057	0.406147	1.56997e-12	3.6094e-05	0.00526166	0.669374	0.0218624	0.000621292	0.0147629	LAG3	APP, NCKAP1L, SLC16A3	LAG3	APP, NCKAP1L, SLC16A3	-0.497671	-0.405933	-0.248645	-0.275012
Gleevec (Imatinib)_MRC:d2	Acetrizoic acid	ALL	5.75196e-08	49.2268	3.20463e-07	PC1_Cox	PC1_Cox	TRUE	1.63172e-05	0.0264326	0.0896432	0.000329365	0.014079	6.92509e-05	0.684418	0.00841445	0.00250826	0.0112828	LCK	DRD3	LCK	DRD3	0.121928	0.206892	-0.22924	-0.441528
Gleevec (Imatinib)_MRC:d2	amifostine	ALL	5.75196e-08	49.2268	3.20463e-07	PC1_Cox	PC1_Cox	TRUE	1.63172e-05	0.0264326	0.0896432	0.000329365	0.014079	6.92509e-05	0.684418	0.00841445	0.00250826	0.0112828	LCK	DRD3	LCK	DRD3	0.121928	0.206892	-0.22924	-0.441528
IDO	benzbromarone_MCF7_UP	ALL	6.30244e-08	49.0198	3.46895e-07	PC1_Cox	PC1_Cox	TRUE	8.90185e-06	0.00273567	0.00492429	7.6594e-11	3.30403e-08	0.0207996	0.0447594	0.0917085	0.000179085	0.000390133	IDO1	IFIT1, IRF9, S100A8	IDO1	IFIT1, IRF9, S100A8	-0.42215	-0.471991	0.289961	0.335492
KIR	benzethonium chloride_HL60_DOWN	ALL	6.34152e-08	49.0058	3.48784e-07	PC1_Cox	PC1_Cox	TRUE	1.32595e-07	0.975389	0.216769	4.17533e-09	0.00194809	0.000298527	0.591338	0.355826	4.6623e-05	0.0449112	KIR2DL1, KIR2DL3, KIR2DL4, KIR3DL1, KIR3DL2, KIR3DL3	ADM, ADRB2, ATF3, BNIP3, CD300A, CD69, EGR1, ENO2, FBXO16, FN1, HCAR3, JUN, NDRG1, P4HA1, PLIN2, PPP3R1, RGS1, RGS16, RLF, SLC16A3, SLC2A1, SLC2A3, SLC2A5, SLC6A10P, SLC6A8, STC2, TAF15, TMEM45A, ZNF395	KIR2DL1, KIR2DL3, KIR2DL4, KIR2DS4, KIR3DL1, KIR3DL2, KIR3DL3	ADM, ADRB2, BNIP3, CCL3, CD300A, CD69, EGR1, ENO2, FBXO16, FN1, HCAR3, MAFF, NDRG1, P4HA1, RGS1, RGS16, RLF, SLC16A3, SLC2A1, SLC2A3, SLC2A5, STC2, TAF15, TBC1D30, TMEM45A, ZNF395	-0.232239	-0.356894	-0.0928049	0.110866
IDO	azaperone_PC3_UP	ALL	6.81538e-08	48.8425	3.71158e-07	PC1_Cox	PC1_Cox	TRUE	1.57066e-05	0.000657695	0.00231529	7.6594e-11	1.04299e-08	0.0144802	0.165618	0.0591028	0.000179085	0.00145661	IDO1	IRF9	IDO1	IRF9	-0.42215	-0.471991	-0.372486	-0.367057
IDO	bupropion_MCF7_UP	ALL	6.81538e-08	48.8425	3.71158e-07	PC1_Cox	PC1_Cox	TRUE	1.57066e-05	0.000657695	0.00231529	7.6594e-11	1.04299e-08	0.0144802	0.165618	0.0591028	0.000179085	0.00145661	IDO1	IRF9	IDO1	IRF9	-0.42215	-0.471991	-0.372486	-0.367057
IDO	iopamidol_PC3_UP	ALL	6.81538e-08	48.8425	3.71158e-07	PC1_Cox	PC1_Cox	TRUE	1.57066e-05	0.000657695	0.00231529	7.6594e-11	1.04299e-08	0.0144802	0.165618	0.0591028	0.000179085	0.00145661	IDO1	IRF9	IDO1	IRF9	-0.42215	-0.471991	-0.372486	-0.367057
IDO	metoprolol_MCF7_UP	ALL	6.81538e-08	48.8425	3.71158e-07	PC1_Cox	PC1_Cox	TRUE	1.57066e-05	0.000657695	0.00231529	7.6594e-11	1.04299e-08	0.0144802	0.165618	0.0591028	0.000179085	0.00145661	IDO1	IRF9	IDO1	IRF9	-0.42215	-0.471991	-0.372486	-0.367057
KIR	miconazole_MCF7_UP	ALL	6.96346e-08	48.7938	3.78232e-07	PC1_Cox	PC1_Cox	TRUE	8.43105e-07	0.180982	0.305667	4.17533e-09	0.000103825	0.00129746	0.12822	0.0693781	4.6623e-05	0.00581339	KIR2DL1, KIR2DL3, KIR2DL4, KIR3DL1, KIR3DL2, KIR3DL3	AKIP1, ATF3, BHLHE40, CHAC1, DDIT3, DDIT4, DNAJB9, DUSP1, EGR1, FOS, GDF15, HIST1H3B, HIST1H3C, HIST1H3D, HIST1H3F, HIST1H3G, HIST1H3H, HIST1H3J, IER2, IFIT1, IRF1, ISG20, JUN, KLF6, NR4A1, NR4A3, NUAK2, OASL, SLC7A11, TNFAIP3, VEGFA	KIR2DL1, KIR2DL3, KIR2DL4, KIR2DS4, KIR3DL1, KIR3DL2, KIR3DL3	AKIP1, BHLHE40, DDIT4, DNAJB9, DUSP1, EGR1, FOS, GDF15, HIST1H2AD, HIST1H3A, HIST1H3B, HIST1H3E, HIST1H3F, HIST1H3G, HIST1H3I, HIST1H3J, IER2, IFIT1, IRF1, KLF6, MAFF, NR4A1, NR4A3, NUAK2, OASL, PMAIP1, SLC7A11, TNFAIP3, VEGFA	-0.232239	-0.356894	-0.132328	-0.154704
IDO	mefloquine_HL60_DOWN	ALL	7.04249e-08	48.7682	3.82013e-07	PC1_Cox	PC1_Cox	TRUE	2.19899e-08	0.794443	0.0544371	7.6594e-11	0.000398037	0.00345845	0.425554	0.0655171	0.000179085	0.0188391	IDO1	FPR1	IDO1	FPR1	-0.42215	-0.471991	-0.224838	-0.296386
IDO	Penicillin G potassium	ALL	7.04249e-08	48.7682	3.82013e-07	PC1_Cox	PC1_Cox	TRUE	2.19899e-08	0.794443	0.0544371	7.6594e-11	0.000398037	0.00345845	0.425554	0.0655171	0.000179085	0.0188391	IDO1	FPR1	IDO1	FPR1	-0.42215	-0.471991	-0.224838	-0.296386
Gleevec (Imatinib)_MRC:d2	terazosin_HL60_UP	ALL	7.36522e-08	48.6666	3.97422e-07	PC1_Cox	PC1_Cox	TRUE	2.25035e-08	0.795317	0.0104923	0.000329365	0.00815167	0.00441289	0.342507	0.437783	0.00250826	0.0029928	LCK	FPR1, FTH1	LCK	FPR1, FTH1, PLSCR1	0.121928	0.206892	-0.165778	0.304711
Tofacitinib_FDA:d2	rifabutin_MCF7_UP	ALL	7.45902e-08	48.6379	4.0186e-07	PC1_Cox	PC1_Cox	TRUE	0.000440125	0.338337	0.141195	1.13303e-05	0.0024752	2.21345e-06	0.083257	0.006574	2.20993e-05	0.0460819	DCLK3, JAK1, JAK2, JAK3, LCK, LRRK2, NUAK2, PKN1, ROCK1, ROCK2, RPS6KA2, RPS6KA6, TNK1, TYK2	ABHD3, ABHD6, ACSF2, ADD3, ADM, AGTPBP1, AHNAK2, AKAP12, ALCAM, ALDOC, ANG, ANXA1, APAF1, APLP1, ARG2, ARL4C, ARMCX2, B4GALT5, BACE1, BMP7, BNIP3L, BPGM, BTG3, BTN2A2, C16orf45, C19orf66, C1GALT1, CAPRIN2, CCDC28A, CCDC68, CCNG2, CD302, CEP104, CEP112, CEP70, CERK, CHST11, CHST7, CLGN, CLMN, CORO1A, CPM, CRY1, CSRP2, CXADR, CXCR4, CYLD, CYP1A1, CYP26B1, CYP27B1, DDX58, DEGS1, DHRS2, DIXDC1, DLX2,…	DCLK3, JAK1, JAK2, JAK3, LCK, LRRK2, NUAK2, PKN1, ROCK1, ROCK2, RPS6KA2, RPS6KA6, TNK1, TYK2	ABHD3, ABHD6, ACSF2, ADD3, ADM, AGTPBP1, AHNAK2, AKAP12, ALCAM, ALDOC, ANG, ANXA1, APAF1, APLP1, ARL4C, ARMCX2, B4GALT5, BACE1, BMP7, BNIP3L, BPGM, BTG3, BTN2A2, C14orf132, C16orf45, C19orf66, C1GALT1, CAPRIN2, CCDC28A, CCDC68, CCNG2, CDKN1C, CEP104, CEP112, CEP70, CERK, CHST11, CHST7, CLGN, CLMN, CORO1A, CPM, CRY1, CSRP2, CXADR, CXCR4, CYLD, CYP1A1, CYP26B1, CYP27B1, DDX58, DEGS1, DHRS2, DLX2, D…	-0.169805	0.332344	-0.0348452	0.0457988
LAG3	bemegride_MCF7_UP	ALL	7.48854e-08	48.6289	4.03361e-07	PC1_Cox	PC1_Cox	TRUE	4.95907e-08	0.225481	0.0112893	1.56997e-12	1.38018e-06	0.00732762	0.336424	0.0837784	0.000621292	0.0089972	LAG3	IFI27, ISG15	LAG3	ISG15	-0.497671	-0.405933	0.25501	-0.333905
Tofacitinib_FDA:d2	thiostrepton_MCF7_UP	ALL	7.49367e-08	48.6274	4.03459e-07	PC1_Cox	PC1_Cox	TRUE	0.000405234	0.573379	0.242012	1.13303e-05	0.00409393	1.49657e-06	0.0793329	0.00318779	2.20993e-05	0.0328491	DCLK3, JAK1, JAK2, JAK3, LCK, LRRK2, NUAK2, PKN1, ROCK1, ROCK2, RPS6KA2, RPS6KA6, TNK1, TYK2	ABHD4, ATF3, BRF2, CDKN1A, CHAC1, CSRP2, DDIT3, DDIT4, DNAJB1, DNAJB4, DNAJB9, EAF2, FKBP14, FOSL1, GADD45A, GDF15, HERPUD1, HMGCS1, HMOX1, HSD17B7, HSPA13, HSPA6, IL15RA, INHBE, LPIN1, MAFG, MDM2, MLLT11, NAP1L2, NDRG1, NUPR1, OSGIN1, PGM3, POPDC3, PRSS16, PSMD11, PSME4, RHOBTB3, SEC24D, SLC1A4, SLC6A6, SLC7A11, STYK1, TES, TMEM39A, TMEM41B, TNFRSF10B, TNFSF9, TRIB3, TSC22D3, ULBP2, VEGFA, ZNF165	DCLK3, JAK1, JAK2, JAK3, LCK, LRRK2, NUAK2, PKN1, ROCK1, ROCK2, RPS6KA2, RPS6KA6, TNK1, TYK2	ABHD4, BRF2, CDKN1A, CREM, CSRP2, DDIT4, DNAJB1, DNAJB4, DNAJB9, EAF2, FICD, FKBP14, FOSL1, GABARAPL1, GDF15, HERPUD1, HMGCS1, HMOX1, HSPA13, HSPA1A, HSPA1B, HSPA6, IL15RA, INHBE, LPIN1, MAFF, MAFG, MDM2, NAP1L2, NDRG1, OSGIN1, PGM3, PMAIP1, POPDC3, PRSS16, PSME4, RHOBTB3, SEC24D, SLC1A4, SLC6A6, SLC7A11, STYK1, TES, TMEM39A, TNFRSF10B, TNFSF9, TRIB3, TSC22D3, ULBP2, VEGFA, ZNF165	-0.169805	0.332344	-0.0706418	0.104169
Tofacitinib_FDA:d2	clomifene_PC3_UP	ALL	7.54463e-08	48.612	4.05634e-07	PC1_Cox	PC1_Cox	TRUE	0.000244507	0.0571527	0.221789	1.13303e-05	0.00262059	3.80928e-06	0.522233	0.00221741	2.20993e-05	0.0304895	DCLK3, JAK1, JAK2, JAK3, LCK, LRRK2, NUAK2, PKN1, ROCK1, ROCK2, RPS6KA2, RPS6KA6, TNK1, TYK2	HERPUD1	DCLK3, JAK1, JAK2, JAK3, LCK, LRRK2, NUAK2, PKN1, ROCK1, ROCK2, RPS6KA2, RPS6KA6, TNK1, TYK2	HERPUD1	-0.169805	0.332344	-0.204967	-0.282871
Tofacitinib_FDA:d2	dextromethorphan_PC3_UP	ALL	7.54463e-08	48.612	4.05634e-07	PC1_Cox	PC1_Cox	TRUE	0.000244507	0.0571527	0.221789	1.13303e-05	0.00262059	3.80928e-06	0.522233	0.00221741	2.20993e-05	0.0304895	DCLK3, JAK1, JAK2, JAK3, LCK, LRRK2, NUAK2, PKN1, ROCK1, ROCK2, RPS6KA2, RPS6KA6, TNK1, TYK2	HERPUD1	DCLK3, JAK1, JAK2, JAK3, LCK, LRRK2, NUAK2, PKN1, ROCK1, ROCK2, RPS6KA2, RPS6KA6, TNK1, TYK2	HERPUD1	-0.169805	0.332344	-0.204967	-0.282871
Tofacitinib_FDA:d2	indometacin_SKMEL5_UP	ALL	7.54463e-08	48.612	4.05634e-07	PC1_Cox	PC1_Cox	TRUE	0.000244507	0.0571527	0.221789	1.13303e-05	0.00262059	3.80928e-06	0.522233	0.00221741	2.20993e-05	0.0304895	DCLK3, JAK1, JAK2, JAK3, LCK, LRRK2, NUAK2, PKN1, ROCK1, ROCK2, RPS6KA2, RPS6KA6, TNK1, TYK2	HERPUD1	DCLK3, JAK1, JAK2, JAK3, LCK, LRRK2, NUAK2, PKN1, ROCK1, ROCK2, RPS6KA2, RPS6KA6, TNK1, TYK2	HERPUD1	-0.169805	0.332344	-0.204967	-0.282871
Tofacitinib_FDA:d2	Prestwick-675_PC3_DOWN	ALL	7.54463e-08	48.612	4.05634e-07	PC1_Cox	PC1_Cox	TRUE	0.000244507	0.0571527	0.221789	1.13303e-05	0.00262059	3.80928e-06	0.522233	0.00221741	2.20993e-05	0.0304895	DCLK3, JAK1, JAK2, JAK3, LCK, LRRK2, NUAK2, PKN1, ROCK1, ROCK2, RPS6KA2, RPS6KA6, TNK1, TYK2	HERPUD1	DCLK3, JAK1, JAK2, JAK3, LCK, LRRK2, NUAK2, PKN1, ROCK1, ROCK2, RPS6KA2, RPS6KA6, TNK1, TYK2	HERPUD1	-0.169805	0.332344	-0.204967	-0.282871
Tofacitinib_FDA:d2	triamterene_PC3_UP	ALL	7.54463e-08	48.612	4.05634e-07	PC1_Cox	PC1_Cox	TRUE	0.000244507	0.0571527	0.221789	1.13303e-05	0.00262059	3.80928e-06	0.522233	0.00221741	2.20993e-05	0.0304895	DCLK3, JAK1, JAK2, JAK3, LCK, LRRK2, NUAK2, PKN1, ROCK1, ROCK2, RPS6KA2, RPS6KA6, TNK1, TYK2	HERPUD1	DCLK3, JAK1, JAK2, JAK3, LCK, LRRK2, NUAK2, PKN1, ROCK1, ROCK2, RPS6KA2, RPS6KA6, TNK1, TYK2	HERPUD1	-0.169805	0.332344	-0.204967	-0.282871
Tofacitinib_FDA:d2	0297417-0002B_MCF7_UP	ALL	7.58693e-08	48.5993	4.07548e-07	PC1_Cox	PC1_Cox	TRUE	3.54065e-05	0.128928	0.141136	1.13303e-05	0.0275109	2.22155e-05	0.275869	0.00229625	2.20993e-05	0.00355002	DCLK3, JAK1, JAK2, JAK3, LCK, LRRK2, NUAK2, PKN1, ROCK1, ROCK2, RPS6KA2, RPS6KA6, TNK1, TYK2	APOLD1, APP, AQP3, BAG1, BCL6, BTG1, CALHM2, CCNG2, CLK1, CSNK2A2, CTTN, DEPTOR, DIAPH2, DNMBP, DSCAM, FAM174B, GDF15, HBP1, HIST1H2AB, HIST1H2AE, HIST1H3H, HIST2H2BE, IFIH1, IFNGR1, IL6ST, IRS2, ISG20, KDM3A, KLF6, KLF7, KLHL24, LGALS8, LRIG1, N4BP2L2, NEDD9, NFKBIA, NR3C1, OPTN, PDCD4, PNRC1, S100P, SAT1, SGCG, SIK1, SLC2A10, SOCS2, STARD13, STON1, SUN1, SVIL, TSC22D3, UBE2H, YPEL5	DCLK3, JAK1, JAK2, JAK3, LCK, LRRK2, NUAK2, PKN1, ROCK1, ROCK2, RPS6KA2, RPS6KA6, TNK1, TYK2	APOLD1, APP, AQP3, BAG1, BCL6, CALHM2, CCNG2, CLK1, CSNK2A2, CTTN, DEPTOR, DIAPH2, DNMBP, DSCAM, GDF15, HBP1, HIST1H2AB, HIST2H2BE, IFIH1, IFNGR1, IL6ST, IRS2, KDM3A, KLF6, KLF7, KLHL24, LGALS8, LRIG1, MAFF, MXD4, N4BP2L2, NEDD9, NFKBIA, NR3C1, OPTN, PNRC1, SAT1, SGCG, SIK1, SLC2A10, SOCS2, STARD13, STON1, SUN1, SVIL, TSC22D3, UBE2H, YPEL5	-0.169805	0.332344	0.051674	-0.138315
IDO	dobutamine_HL60_UP	ALL	7.68218e-08	48.571	4.11756e-07	PC1_Cox	PC1_Cox	TRUE	3.50885e-08	0.88982	0.0112951	7.6594e-11	0.000151668	0.0102895	0.0883223	0.257709	0.000179085	0.00121382	IDO1	CD86, FTH1	IDO1	CD86, FTH1	-0.42215	-0.471991	-0.226892	0.368773
LAG3	remoxipride_MCF7_UP	ALL	7.74443e-08	48.5527	4.14636e-07	PC1_Cox	PC1_Cox	TRUE	2.39117e-07	0.102938	0.0768965	1.56997e-12	1.44229e-06	0.0799422	0.0145529	0.0419463	0.000621292	0.000388017	LAG3	IRF9, S100A8	LAG3	IRF9, S100A8	-0.497671	-0.405933	-0.295943	0.368797
Tofacitinib_FDA:d2	estradiol_PC3_UP	ALL	8.39787e-08	48.3689	4.44955e-07	PC1_Cox	PC1_Cox	TRUE	0.00261771	0.0209436	0.430464	1.13303e-05	7.13361e-05	9.58943e-07	0.597109	0.000287569	2.20993e-05	0.0402724	DCLK3, JAK1, JAK2, JAK3, LCK, LRRK2, NUAK2, PKN1, ROCK1, ROCK2, RPS6KA2, RPS6KA6, TNK1, TYK2	ATF3, HIRA, KHSRP	DCLK3, JAK1, JAK2, JAK3, LCK, LRRK2, NUAK2, PKN1, ROCK1, ROCK2, RPS6KA2, RPS6KA6, TNK1, TYK2	HIRA, KHSRP	-0.169805	0.332344	-0.237013	-0.229469
Tofacitinib_FDA:d2	digitoxigenin_PC3_UP	ALL	8.72116e-08	48.2832	4.59682e-07	PC1_Cox	PC1_Cox	TRUE	2.06618e-05	0.0616828	0.0671412	1.13303e-05	0.0160121	9.66746e-05	0.265945	0.00744355	2.20993e-05	0.00372091	DCLK3, JAK1, JAK2, JAK3, LCK, LRRK2, NUAK2, PKN1, ROCK1, ROCK2, RPS6KA2, RPS6KA6, TNK1, TYK2	ABCC6, ABL2, ACVR2A, ADM, ADRB1, AHR, AKAP8L, AKIP1, AKIRIN1, AMOTL2, ANK2, ANKRD12, ANP32D, APOBEC3F, ARC, AREG, ARHGDIA, ARID1A, ARID4A, ARID5B, ARIH1, ARL14, ASF1B, ATF2, ATF3, ATF4, ATF6B, ATF7IP, ATG14, ATXN3L, AZGP1, B4GALT1, BACH1, BAMBI, BCL6, BDNF, BFSP1, BMP8A, BRD2, BRD4, BTG1, BTG2, BTN3A3, CACNB4, CALR, CALY, CAMK1D, CAPN3, CASP1, CBX4, CCNL1, CD1D, CD33, CD55, CD6, CDKN1A, CDKN2AIP,…	DCLK3, JAK1, JAK2, JAK3, LCK, LRRK2, NUAK2, PKN1, ROCK1, ROCK2, RPS6KA2, RPS6KA6, TNK1, TYK2	ABCC6, ABL2, ACVR2A, ADM, ADRB1, AHR, AKAP8L, AKIP1, AKIRIN1, AMOTL2, ANK2, ANKRD12, ANP32D, APOBEC3F, ARC, AREG, ARHGDIA, ARID1A, ARID4A, ARID5B, ARIH1, ARL14, ASF1B, ATF2, ATF4, ATF6B, ATF7IP, ATG14, ATXN3L, AZGP1, B4GALT1, BACH1, BAMBI, BCL6, BDNF, BFSP1, BRD2, BRD4, BTN3A3, CACNB4, CALR, CALY, CAMK1D, CAPN3, CASP1, CBX4, CCNL1, CD1D, CD33, CD55, CD6, CD83, CDKN1A, CDKN1C, CDKN2AIP, CEACAM21, …	-0.169805	0.332344	-0.0234832	-0.0552238
Tofacitinib_FDA:d2	R-406_MRC	ALL	8.87103e-08	48.2445	4.66807e-07	PC1_Cox	PC1_Cox	TRUE	3.78424e-05	0.0845678	0.0459998	1.13303e-05	0.0210418	4.32548e-05	0.241333	0.00604388	2.20993e-05	0.00654417	DCLK3, JAK1, JAK2, JAK3, LCK, LRRK2, NUAK2, PKN1, ROCK1, ROCK2, RPS6KA2, RPS6KA6, TNK1, TYK2	AURKA, AURKB, BTK, CSK, DDR2, EPHB1, EPHB2, ERBB4, FGFR1, FLT1, IKBKE, IRAK1, IRAK4, JAK2, LCK, MAP3K11, MAP3K7, MAP3K9, MAP4K3, MAPK9, MARK3, NEK2, NTRK1, NUAK1, PAK4, PAK7, PDGFRA, PLK1, SIK2, SRC, SYK, TBK1, TSSK1B, ULK1, ULK2, YES1	DCLK3, JAK1, JAK2, JAK3, LCK, LRRK2, NUAK2, PKN1, ROCK1, ROCK2, RPS6KA2, RPS6KA6, TNK1, TYK2	AURKA, AURKB, BTK, CSK, DDR2, EPHB1, EPHB2, ERBB4, FGFR1, FLT1, IKBKE, IRAK1, IRAK4, JAK2, LCK, MAP3K11, MAP3K7, MAP3K9, MAP4K3, MAPK9, MARK3, NEK2, NTRK1, NUAK1, PAK4, PAK7, PDGFRA, PLK1, SIK2, SRC, SYK, TBK1, TSSK1B, ULK1, ULK2, YES1	-0.169805	0.332344	-0.0619957	0.147842
Gleevec (Imatinib)_MRC:d2	altretamine	ALL	9.01817e-08	48.2072	4.73696e-07	PC1_Cox	PC1_Cox	TRUE	2.63783e-07	0.621906	0.097791	0.000329365	0.00362301	0.00235848	0.0879716	0.0399598	0.00250826	0.00170293	LCK	CYP1A2, FPR1, PLCG1	LCK	CYP1A2, FPR1, PLCG1	0.121928	0.206892	0.183278	-0.345482
Tofacitinib_FDA:d2	pyrimethamine	ALL	9.1808e-08	48.1666	4.81096e-07	PC1_Cox	PC1_Cox	TRUE	1.01967e-05	0.054915	0.110464	1.13303e-05	0.0482933	0.000115114	0.538864	0.00273466	2.20993e-05	0.00140593	DCLK3, JAK1, JAK2, JAK3, LCK, LRRK2, NUAK2, PKN1, ROCK1, ROCK2, RPS6KA2, RPS6KA6, TNK1, TYK2	ACP1, AR, CYP19A1, CYP1A2, DHFR, EPAS1, ESR1, HIF1A, IDH1, JAK2, MDM2, MDM4, MRGPRX1, NFE2L2, NFKB1, RELA, TDP1, TNFRSF10B, TP53	DCLK3, JAK1, JAK2, JAK3, LCK, LRRK2, NUAK2, PKN1, ROCK1, ROCK2, RPS6KA2, RPS6KA6, TNK1, TYK2	ACP1, AR, CYP19A1, CYP1A2, EPAS1, ESR1, HIF1A, IDH1, JAK2, MDM2, MDM4, MRGPRX1, NFE2L2, NFKB1, RELA, TDP1, TNFRSF10B, TP53	-0.169805	0.332344	0.070663	0.256979
PD1_PDL1	chlorcyclizine_MCF7_UP	ALL	9.38238e-08	48.1173	4.90339e-07	PC1_Cox	PC1_Cox	TRUE	2.31239e-06	0.0920364	0.111329	1.88806e-11	4.53152e-07	0.00210037	0.0796434	0.0973169	7.02353e-06	0.000187146	CD274, HLA.DRA, HLA.DRB1, HLA.DRB5, PDCD1	ATF3, DDIT3, DDX58, EGR1, FOS, GDF15, IFIT1, OASL, TNFAIP3	CD274, HLA.DRA, HLA.DRB1, HLA.DRB5, PDCD1	DDX58, EGR1, FOS, GDF15, IFIT1, MAFF, OASL, TNFAIP3	-0.21495	0.278058	-0.210556	0.274192
KIR	1,4-chrysenequinone_HL60_DOWN	ALL	9.62499e-08	48.0593	5.01672e-07	PC1_Cox	PC1_Cox	TRUE	4.42326e-07	0.497781	0.0799939	4.17533e-09	0.0001429	0.0002954	0.563464	0.112694	4.6623e-05	0.0143619	KIR2DL1, KIR2DL3, KIR2DL4, KIR3DL1, KIR3DL2, KIR3DL3	BCL11A, BCL2, CCND2, DDX21, EBNA1BP2, HGF, MYC, NARS2, NETO2, SLC19A2, SLC39A14, UNG	KIR2DL1, KIR2DL3, KIR2DL4, KIR2DS4, KIR3DL1, KIR3DL2, KIR3DL3	BCL11A, CCND2, DDX21, EBNA1BP2, HGF, MYC, NARS2, NETO2, SLC19A2, SLC39A14, UNG	-0.232239	-0.356894	-0.160197	0.170019
PD1_PDL1	Kinome_490_Roche	ALL	9.84366e-08	48.0083	5.11821e-07	PC1_Cox	PC1_Cox	TRUE	1.53696e-08	0.118259	0.176127	1.88806e-11	5.77898e-05	0.035982	0.574849	0.306433	7.02353e-06	0.000574756	CD274, HLA.DRA, HLA.DRB1, HLA.DRB5, PDCD1	ABL1, AURKA, BLK, CSF1R, FLT1, FYN, KDR, KIT, LCK, LYN, MAP4K5, NTRK3	CD274, HLA.DRA, HLA.DRB1, HLA.DRB5, PDCD1	ABL1, AURKA, BLK, CSF1R, FLT1, FYN, KDR, KIT, LCK, LYN, MAP4K5, NTRK3	-0.21495	0.278058	0.140781	0.251279
A2AR	clorgiline_MCF7_UP	ALL	1.01442e-07	47.9399	5.25471e-07	PC1_Cox	PC1_Cox	TRUE	0.00249839	1.68997e-05	0.0204797	4.49794e-06	1.71933e-08	0.838886	0.00109833	0.32964	0.0295529	0.000151198	ADORA2A	ATF3, DDIT3, DDIT4, DDX58, EGR1, IFIT1, IRF9, OASL, SLC7A11, TNFAIP3	ADORA2A	DDIT4, DDX58, EGR1, IFIT1, IRF9, MAFF, OASL, PMAIP1, SLC7A11, TNFAIP3	-0.318712	-0.279575	-0.21878	-0.251621
Tofacitinib_FDA:d2	Chinini sulfas	ALL	1.02888e-07	47.9078	5.32507e-07	PC1_Cox	PC1_Cox	TRUE	4.35967e-05	0.11016	0.05095	1.13303e-05	0.0341014	1.68154e-05	0.489524	0.000689339	2.20993e-05	0.00115288	DCLK3, JAK1, JAK2, JAK3, LCK, LRRK2, NUAK2, PKN1, ROCK1, ROCK2, RPS6KA2, RPS6KA6, TNK1, TYK2	AHR, AR, ESR1, NR3C1, TDP1	DCLK3, JAK1, JAK2, JAK3, LCK, LRRK2, NUAK2, PKN1, ROCK1, ROCK2, RPS6KA2, RPS6KA6, TNK1, TYK2	AHR, AR, ESR1, NR3C1, TDP1	-0.169805	0.332344	0.105928	-0.279785
IDO	Bisindolylmaleimide I_RBC	ALL	1.05597e-07	47.8487	5.44672e-07	PC1_Cox	PC1_Cox	TRUE	5.21359e-09	0.494791	0.0111495	7.6594e-11	0.00129009	0.0489225	0.322636	0.30003	0.000179085	0.000671221	IDO1	FLT3, GSK3A, GSK3B, PIM1, PIM3, PRKCA, PRKCB, PRKCD, PRKCE, PRKCH, RPS6KA1, RPS6KA2, RPS6KA3, RPS6KA6, RPS6KB1	IDO1	FLT3, GSK3A, GSK3B, PIM1, PIM3, PRKCA, PRKCB, PRKCD, PRKCE, PRKCH, RPS6KA1, RPS6KA2, RPS6KA3, RPS6KA6, RPS6KB1	-0.42215	-0.471991	-0.122148	0.227671
Tofacitinib_FDA:d2	vanoxerine_MCF7_UP	ALL	1.07602e-07	47.806	5.53883e-07	PC1_Cox	PC1_Cox	TRUE	0.000176607	0.0531801	0.197287	1.13303e-05	0.00101545	1.45835e-05	0.303701	0.0125978	2.20993e-05	0.0139511	DCLK3, JAK1, JAK2, JAK3, LCK, LRRK2, NUAK2, PKN1, ROCK1, ROCK2, RPS6KA2, RPS6KA6, TNK1, TYK2	ATF3, CCNL1, CDKN2AIP, CHAC1, DDIT3, DDIT4, DNAJB9, DUSP1, EGR1, EGR3, GADD45B, GDF15, HERPUD1, HIST1H3B, HIST1H3C, HIST1H3D, HIST1H3F, HIST1H3G, HIST1H3H, HIST1H3J, HIST1H4B, HIST1H4C, HIST1H4D, HIST1H4E, HIST1H4F, HIST1H4I, HIST1H4J, HIST2H2BE, HIST4H4, HMOX1, ID1, IER2, IFIT1, IFIT2, JUN, KLF10, MYC, OASL, PFDN4, PSPC1, SFPQ, SLC7A11, SPATA2, TIPARP, VEGFA, ZFP36	DCLK3, JAK1, JAK2, JAK3, LCK, LRRK2, NUAK2, PKN1, ROCK1, ROCK2, RPS6KA2, RPS6KA6, TNK1, TYK2	CCNL1, CDKN2AIP, CEBPB, DDIT4, DNAJB9, DUSP1, EGR1, EGR3, GADD45B, GDF15, HERPUD1, HIST1H2AD, HIST1H3A, HIST1H3B, HIST1H3E, HIST1H3F, HIST1H3G, HIST1H3I, HIST1H3J, HIST1H4D, HIST1H4F, HIST1H4H, HIST1H4I, HIST2H2BE, HIST4H4, HMOX1, ID1, IER2, IFIT1, IFIT2, KLF10, MAFF, MYC, OASL, PFDN4, PMAIP1, PSPC1, SFPQ, SLC7A11, SPATA2, TIPARP, VEGFA, ZFP36	-0.169805	0.332344	-0.103291	-0.121735
Ibrutinib_FDA:d2	fluticasone_HL60_UP	ALL	1.11757e-07	47.7199	5.72121e-07	PC1_Cox	PC1_Cox	TRUE	0.0148646	3.68088e-08	0.261479	0.0031729	2.77093e-07	0.167102	0.474986	0.0807177	0.0023594	0.0129766	AURKA, AURKB, CSK, EPHB2, ERBB4, FGFR1, FLT1, LCK, NTRK1, PTK6, RIPK2, SRC, TEK, YES1	ACSL1, ADORA3, AREG, BIN1, CCL20, CCL4, CCNA1, CPD, CPM, CXCR4, DUSP1, DUSP4, F3, FAM13A, FGR, FKBP5, FLT3, FPR1, IL1R2, IL24, ISG20, KANK1, KLF13, KLF9, METTL7A, MMP19, MT1F, MT1H, MT2A, NCF1, NFKBIA, OLAH, PER1, PHC2, PRKAR2B, RCAN1, RHOB, RHOH, SAMSN1, SDC2, SECISBP2L, SERPINE1, SLAMF1, SSBP2, THBS1, TMEM39A, TPST1, TSC22D3, UPP1, VNN1, ZBTB16	AURKA, AURKB, CSK, EPHB2, ERBB4, FGFR1, FLT1, LCK, NTRK1, PTK6, RIPK2, SRC, TEK, YES1	ACSL1, ADORA3, AREG, BIN1, CCL20, CCNA1, CEBPD, CPD, CPM, CXCR4, DUSP1, DUSP4, F3, FAM13A, FGR, FKBP5, FLT3, FPR1, IL1R2, IL24, KANK1, KLF13, KLF9, METTL7A, MMP19, MT1X, NCF1, NFKBIA, OLAH, PER1, PHC2, PRKAR2B, RCAN1, RHOB, RHOH, SAMSN1, SECISBP2L, SERPINE1, SLAMF1, SSBP2, THBS1, TMEM39A, TMOD1, TPST1, TSC22D3, UPP1, VNN1, ZBTB16	-0.109707	0.232385	-0.0975189	-0.0911237
Gleevec (Imatinib)_MRC:d2	remoxipride_MCF7_UP	ALL	1.12374e-07	47.7073	5.74878e-07	PC1_Cox	PC1_Cox	TRUE	3.38938e-05	0.00177895	0.00162568	0.000329365	1.44229e-06	0.00889783	0.0814547	0.0986098	0.00250826	0.000388017	LCK	IRF9, S100A8	LCK	IRF9, S100A8	0.121928	0.206892	-0.295943	0.368797
LAG3	colecalciferol_HL60_UP	ALL	1.14886e-07	47.6571	5.85798e-07	PC1_Cox	PC1_Cox	TRUE	1.05205e-08	0.839645	0.408722	1.56997e-12	2.15645e-05	0.012275	0.413281	0.0637046	0.000621292	0.00779844	LAG3	NCKAP1L, SLC16A3	LAG3	NCKAP1L, SLC16A3	-0.497671	-0.405933	-0.256391	0.310316
LAG3	paracetamol_HL60_DOWN	ALL	1.14886e-07	47.6571	5.85798e-07	PC1_Cox	PC1_Cox	TRUE	1.05205e-08	0.839645	0.408722	1.56997e-12	2.15645e-05	0.012275	0.413281	0.0637046	0.000621292	0.00779844	LAG3	NCKAP1L, SLC16A3	LAG3	NCKAP1L, SLC16A3	-0.497671	-0.405933	-0.256391	0.310316
LAG3	ricinine_HL60_UP	ALL	1.14886e-07	47.6571	5.85798e-07	PC1_Cox	PC1_Cox	TRUE	1.05205e-08	0.839645	0.408722	1.56997e-12	2.15645e-05	0.012275	0.413281	0.0637046	0.000621292	0.00779844	LAG3	NCKAP1L, SLC16A3	LAG3	NCKAP1L, SLC16A3	-0.497671	-0.405933	-0.256391	0.310316
LAG3	sulfaquinoxaline_HL60_UP	ALL	1.14886e-07	47.6571	5.85798e-07	PC1_Cox	PC1_Cox	TRUE	1.05205e-08	0.839645	0.408722	1.56997e-12	2.15645e-05	0.012275	0.413281	0.0637046	0.000621292	0.00779844	LAG3	NCKAP1L, SLC16A3	LAG3	NCKAP1L, SLC16A3	-0.497671	-0.405933	-0.256391	0.310316
CTLA-4	isoetharine	ALL	1.18174e-07	47.5929	6.00091e-07	PC1_Cox	PC1_Cox	TRUE	9.8093e-07	0.108915	0.246709	8.7048e-10	7.21105e-05	0.00476023	0.0909868	0.0982121	7.37467e-05	7.83712e-05	CD80, CD86, CTLA4	ADRB2, EHMT2, VDR	CD80, CD86, CTLA4	ADRB2, EHMT2, VDR	-0.262853	0.313061	0.229994	0.408552
Tofacitinib_FDA:d2	thapsigargin_PC3_UP	ALL	1.18251e-07	47.5914	6.0044e-07	PC1_Cox	PC1_Cox	TRUE	2.27032e-05	0.0776902	0.0500952	1.13303e-05	0.0322895	3.383e-05	0.776065	0.00245279	2.20993e-05	0.0081463	DCLK3, JAK1, JAK2, JAK3, LCK, LRRK2, NUAK2, PKN1, ROCK1, ROCK2, RPS6KA2, RPS6KA6, TNK1, TYK2	AARS, ABCA5, ABTB2, ADAM17, AGR2, AHR, AKAP12, AKAP17A, AMIGO2, AMIGO3, ANKHD1, ANKHD1.EIF4EBP3, ANKRD12, AREG, ARHGAP28, ARHGEF2, ARID5B, ARMCX3, ARMCX5, ARNTL, ASNS, ATF2, ATF3, ATF4, ATF7IP2, ATP2B1, ATP2C2, ATP6V0A2, ATXN1, ATXN7, AVPI1, BAZ2B, BCL3, BET1, BHLHE40, BIRC2, BIRC3, BMP2, BNIP1, BRAP, BRD2, BTG1, C10orf88, C12orf4, C1orf116, C2orf42, C2orf49, C6orf48, C8orf44.SGK3, C9orf91, CALR,…	DCLK3, JAK1, JAK2, JAK3, LCK, LRRK2, NUAK2, PKN1, ROCK1, ROCK2, RPS6KA2, RPS6KA6, TNK1, TYK2	AARS, ABCA5, ABTB2, ADAM17, AGR2, AHR, AKAP12, AKAP17A, AMIGO2, AMIGO3, ANKHD1, ANKHD1.EIF4EBP3, ANKRD12, AREG, ARHGAP28, ARHGEF2, ARID5B, ARMCX3, ARMCX5, ARNTL, ASNS, ATF2, ATF4, ATF7IP2, ATP2B1, ATP2C2, ATP6V0A2, ATXN1, ATXN7, AVPI1, BAZ2B, BCL3, BET1, BHLHE40, BIRC2, BIRC3, BMP2, BNIP1, BRAP, BRD2, C10orf88, C12orf4, C1orf116, C2orf42, C2orf49, C6orf48, C8orf44.SGK3, C9orf91, CALR, CARS, CBLB,…	-0.169805	0.332344	-0.0168455	0.0562586
Ponatinib_FDA:d2	ciclopirox_HL60_DOWN	ALL	1.20297e-07	47.5524	6.08967e-07	PC1_Cox	PC1_Cox	TRUE	0.0190017	6.88411e-08	0.275566	0.00107176	7.96031e-09	0.223711	0.161362	0.0183056	0.00348722	0.000841208	ABL1, ABL2, AURKB, BLK, BMX, BRAF, BTK, CHEK2, CLK1, CSF1R, CSK, DDR1, DDR2, EGFR, EPHA1, EPHA2, EPHA3, EPHA4, EPHA5, EPHA6, EPHA7, EPHA8, EPHB1, EPHB2, EPHB3, EPHB4, ERBB2, ERBB4, FER, FES, FGFR1, FGFR2, FGFR3, FGFR4, FGR, FLT1, FLT3, FLT4, FRK, FYN, HCK, HIPK4, ITK, JAK1, JAK2, JAK3, KDR, KIT, LCK, LTK, LYN, MAP2K3, MAP2K6, MAP3K3, MAP3K7, MAP4K2, MAP4K4, MAPK11, MAPK12, MAPK14, MELK, MERTK, MK…	ADRB2, AIM1, ALDH3A2, APP, ARHGAP25, B3GNT2, BCL11A, BIRC5, BTN3A1, BTN3A2, BTN3A3, BUB1, C1orf106, CACNA2D3, CALHM2, CBFA2T3, CCNF, CCR2, CD244, CDC20, CDCA3, CDKN2C, CENPA, CENPF, CEP68, CTSZ, DLGAP5, ERI2, ERLIN1, FAM134A, FUCA1, FUT7, GFI1, GPR18, GTSE1, IRF8, KIF20A, LILRA2, METTL7A, MID1, MKI67, NFE2, NR2F2, PIGV, PLK1, PSRC1, SELPLG, SLA, TAF15, TGM5, TMEM63A, TOP2A, TPP1, TRIM14	ABL1, ABL2, AURKB, BLK, BMX, BRAF, BTK, CHEK2, CLK1, CSF1R, CSK, DDR1, DDR2, EGFR, EPHA1, EPHA2, EPHA3, EPHA4, EPHA5, EPHA6, EPHA7, EPHA8, EPHB1, EPHB2, EPHB3, EPHB4, ERBB2, ERBB4, FER, FES, FGFR1, FGFR2, FGFR3, FGFR4, FGR, FLT1, FLT3, FLT4, FRK, FYN, HCK, HIPK4, ITK, JAK1, JAK2, JAK3, KDR, KIT, LCK, LTK, LYN, MAP2K3, MAP2K6, MAP3K3, MAP3K7, MAP4K2, MAP4K4, MAPK11, MAPK12, MAPK14, MELK, MERTK, MK…	ADRB2, AIM1, ALDH3A2, APP, ARHGAP25, B3GNT2, BCL11A, BIRC5, BTN3A1, BTN3A2, BTN3A3, BUB1, C11orf21, C1orf106, CACNA2D3, CALHM2, CBFA2T3, CCNB1, CCNF, CCR2, CD244, CDC20, CDKN2C, CENPA, CENPF, CEP68, CTSZ, DLGAP5, ERI2, FAM134A, FANCF, FUCA1, FUT7, GFI1, GPR18, GTSE1, IRF8, KIF20A, LILRA2, METTL7A, MID1, MKI67, NFE2, NR2F2, NUDT6, PIGV, PLK1, PSRC1, SELPLG, SLA, TAF15, TGM5, TMEM63A, TOP2A, TPP1, …	0.0603033	0.102729	0.114283	0.116622
Gleevec (Imatinib)_MRC:d2	Kinome_2010_Roche	ALL	1.22361e-07	47.5137	6.18042e-07	PC1_Cox	PC1_Cox	TRUE	7.91528e-08	0.15298	0.443454	0.000329365	0.00388954	0.0153251	0.259432	0.105362	0.00250826	0.001859	LCK	AURKB, AXL, FGFR1, FLT1, FLT4, FRK, FYN, HIPK4, JAK3, KDR, LCK, LYN, MELK, NTRK3, PLK4, SYK	LCK	AURKB, AXL, FGFR1, FLT1, FLT4, FRK, FYN, HIPK4, JAK3, KDR, LCK, LYN, MELK, NTRK3, PLK4, SYK	0.121928	0.206892	-0.0902652	0.196006
IDO	butamben_HL60_UP	ALL	1.23499e-07	47.4926	6.228e-07	PC1_Cox	PC1_Cox	TRUE	2.13673e-07	0.203271	0.0393874	7.6594e-11	3.6094e-05	0.00242291	0.462318	0.0548808	0.000179085	0.0147629	IDO1	APP, NCKAP1L, SLC16A3	IDO1	APP, NCKAP1L, SLC16A3	-0.42215	-0.471991	-0.248645	-0.275012
IDO	tolazamide_HL60_UP	ALL	1.23499e-07	47.4926	6.228e-07	PC1_Cox	PC1_Cox	TRUE	2.13673e-07	0.203271	0.0393874	7.6594e-11	3.6094e-05	0.00242291	0.462318	0.0548808	0.000179085	0.0147629	IDO1	APP, NCKAP1L, SLC16A3	IDO1	APP, NCKAP1L, SLC16A3	-0.42215	-0.471991	-0.248645	-0.275012
KIR	prenylamine_HL60_UP	ALL	1.26226e-07	47.443	6.34669e-07	PC1_Cox	PC1_Cox	TRUE	0.00027236	0.000198715	0.0121507	4.17533e-09	1.3591e-08	0.0297928	0.030932	0.0835638	4.6623e-05	8.68325e-05	KIR2DL1, KIR2DL3, KIR2DL4, KIR3DL1, KIR3DL2, KIR3DL3	CXCL10, DDX58, DDX60, EIF2AK2, HERC5, IFI16, IFI44, IFI44L, IFIH1, IFIT1, IFIT2, IFIT3, IRF7, IRF9, ISG15, LAP3, MT1F, MT1H, MT2A, MX1, MX2, OAS1, OASL, SAMD9, SGK1, SLC30A1, SP110, STAT1, TNFSF10, TRIM22, XAF1	KIR2DL1, KIR2DL3, KIR2DL4, KIR2DS4, KIR3DL1, KIR3DL2, KIR3DL3	CXCL10, DDX58, DDX60, EIF2AK2, HERC5, IFI16, IFI44, IFI44L, IFIH1, IFIT1, IFIT2, IFIT3, IRF7, IRF9, ISG15, LAP3, MT1X, MX1, MX2, OAS1, OASL, SAMD9, SGK1, SLC30A1, SP110, STAT1, TNFSF10, TRIM22, XAF1	-0.232239	-0.356894	-0.0980214	0.124894
Tofacitinib_FDA:d2	JAK Inhibitor I_RBC	ALL	1.27817e-07	47.4145	6.41608e-07	PC1_Cox	PC1_Cox	TRUE	0.000132806	0.215865	0.0588319	1.13303e-05	0.0156322	2.20815e-05	0.0799195	0.0823008	2.20993e-05	0.0108355	DCLK3, JAK1, JAK2, JAK3, LCK, LRRK2, NUAK2, PKN1, ROCK1, ROCK2, RPS6KA2, RPS6KA6, TNK1, TYK2	AURKB, CHEK2, DAPK1, DAPK3, FLT3, JAK1, JAK2, JAK3, MELK, MYLK, NTRK3, NUAK1, PLK1, PLK3, PRKD1, PRKD2, PRKD3, PRKG2, STK17A, STK3, STK4, TNK2, TYK2, ULK1	DCLK3, JAK1, JAK2, JAK3, LCK, LRRK2, NUAK2, PKN1, ROCK1, ROCK2, RPS6KA2, RPS6KA6, TNK1, TYK2	AURKB, CHEK2, DAPK1, DAPK3, FLT3, JAK1, JAK2, JAK3, MELK, MYLK, NTRK3, NUAK1, PLK1, PLK3, PRKD1, PRKD2, PRKD3, PRKG2, STK17A, STK3, STK4, TNK2, TYK2, ULK1	-0.169805	0.332344	-0.0830094	0.14737
PD1_PDL1	mifepristone_MCF7_UP	ALL	1.28958e-07	47.3942	6.46089e-07	PC1_Cox	PC1_Cox	TRUE	1.69613e-06	0.0530154	0.0168123	1.88806e-11	4.47523e-07	0.000668325	0.850397	0.370254	7.02353e-06	0.00179296	CD274, HLA.DRA, HLA.DRB1, HLA.DRB5, PDCD1	DDIT4, IFIT1, IRF9, SLC7A11, TXNIP	CD274, HLA.DRA, HLA.DRB1, HLA.DRB5, PDCD1	DDIT4, IFIT1, IRF9, SLC7A11, TXNIP	-0.21495	0.278058	0.247422	0.284508
CTLA-4	selegiline_MCF7_UP	ALL	1.36203e-07	47.2698	6.77752e-07	PC1_Cox	PC1_Cox	TRUE	0.000100135	0.000789713	0.0111378	8.7048e-10	4.06572e-08	0.00705229	0.0975219	0.0975472	7.37467e-05	0.00088327	CD80, CD86, CTLA4	IFI27, IFIT1, IFITM1, OAS1, TRMT2B	CD80, CD86, CTLA4	CFDP1, IFIT1, IFITM1, OAS1, TRMT2B	-0.262853	0.313061	0.217705	-0.278484
CTLA-4	diclofenac_PC3_UP	ALL	1.37803e-07	47.2433	6.84206e-07	PC1_Cox	PC1_Cox	TRUE	1.05404e-06	0.130265	0.00999901	8.7048e-10	9.00769e-05	0.00545483	0.0735849	0.0419453	7.37467e-05	0.00133894	CD80, CD86, CTLA4	MX1, OAS1, PLIN2, SIX3	CD80, CD86, CTLA4	MX1, OAS1, SIX3	-0.262853	0.313061	0.190857	0.286873
Tofacitinib_FDA:d2	Luliconazole	ALL	1.392e-07	47.2203	6.90441e-07	PC1_Cox	PC1_Cox	TRUE	0.000119435	0.288894	0.185771	1.13303e-05	0.0327495	3.52903e-06	0.457846	0.000473666	2.20993e-05	0.0176502	DCLK3, JAK1, JAK2, JAK3, LCK, LRRK2, NUAK2, PKN1, ROCK1, ROCK2, RPS6KA2, RPS6KA6, TNK1, TYK2	AHR, AR, CYP19A1, ESR1, NFE2L2, NR1H4, PPARG, TDP1	DCLK3, JAK1, JAK2, JAK3, LCK, LRRK2, NUAK2, PKN1, ROCK1, ROCK2, RPS6KA2, RPS6KA6, TNK1, TYK2	AHR, AR, CYP19A1, ESR1, NFE2L2, NR1H4, PPARG, TDP1	-0.169805	0.332344	0.102157	-0.220841
LAG3	cimetidine_MCF7_UP	ALL	1.39262e-07	47.2193	6.90653e-07	PC1_Cox	PC1_Cox	TRUE	4.84117e-07	0.0793383	0.110562	1.56997e-12	1.576e-07	0.06695	0.021691	0.0204113	0.000621292	0.000363298	LAG3	DDX58, IFIT1, IRF9, OAS1	LAG3	CFDP1, DDX58, IFIT1, IRF9, OAS1	-0.497671	-0.405933	-0.212258	0.250909
IDO	CHEMBL507936_Roche	ALL	1.41617e-07	47.1811	7.00427e-07	PC1_Cox	PC1_Cox	TRUE	2.10187e-08	0.775277	0.0877915	7.6594e-11	0.000456537	0.00527957	0.660834	0.293724	0.000179085	0.0106938	IDO1	CSF1R	IDO1	CSF1R	-0.42215	-0.471991	-0.213218	-0.337472
IDO	GW632580X_GSK	ALL	1.41617e-07	47.1811	7.00427e-07	PC1_Cox	PC1_Cox	TRUE	2.10187e-08	0.775277	0.0877915	7.6594e-11	0.000456537	0.00527957	0.660834	0.293724	0.000179085	0.0106938	IDO1	CSF1R	IDO1	CSF1R	-0.42215	-0.471991	-0.213218	-0.337472
IDO	Kinome_1312_Roche	ALL	1.41617e-07	47.1811	7.00427e-07	PC1_Cox	PC1_Cox	TRUE	2.10187e-08	0.775277	0.0877915	7.6594e-11	0.000456537	0.00527957	0.660834	0.293724	0.000179085	0.0106938	IDO1	CSF1R	IDO1	CSF1R	-0.42215	-0.471991	-0.213218	-0.337472
KIR	furosemide	ALL	1.42219e-07	47.1714	7.02742e-07	PC1_Cox	PC1_Cox	TRUE	7.91357e-07	0.264028	0.0428143	4.17533e-09	2.87237e-06	0.000278759	0.980851	0.287442	4.6623e-05	0.0236348	KIR2DL1, KIR2DL3, KIR2DL4, KIR3DL1, KIR3DL2, KIR3DL3	AR, CA1, CA12, CA2, CA4, CA5A, CA5B, CA6, CA7, CA9, ESR1, GPR35, HSD11B1, SLC12A1	KIR2DL1, KIR2DL3, KIR2DL4, KIR2DS4, KIR3DL1, KIR3DL2, KIR3DL3	AR, CA1, CA12, CA14, CA2, CA4, CA5A, CA5B, CA6, CA7, CA9, ESR1, GPR35, HSD11B1, SLC12A1	-0.232239	-0.356894	0.205038	0.177855
Tofacitinib_FDA:d2	QUINESTROL	ALL	1.42894e-07	47.1607	7.05595e-07	PC1_Cox	PC1_Cox	TRUE	3.44362e-05	0.0692809	0.0474043	1.13303e-05	0.00848695	2.56318e-05	0.939253	0.00171715	2.20993e-05	0.00188841	DCLK3, JAK1, JAK2, JAK3, LCK, LRRK2, NUAK2, PKN1, ROCK1, ROCK2, RPS6KA2, RPS6KA6, TNK1, TYK2	AR, ATXN2, CFTR, ESR1, ESR2, GMNN, IDH1, ITGA4, NR3C1, PAFAH2, TDP1	DCLK3, JAK1, JAK2, JAK3, LCK, LRRK2, NUAK2, PKN1, ROCK1, ROCK2, RPS6KA2, RPS6KA6, TNK1, TYK2	AR, ATXN2, CFTR, ESR1, ESR2, GMNN, IDH1, ITGA4, NR3C1, PAFAH2, TDP1	-0.169805	0.332344	0.129844	0.248581
Gleevec (Imatinib)_MRC:d2	imipenem_PC3_UP	ALL	1.45811e-07	47.1146	7.17985e-07	PC1_Cox	PC1_Cox	TRUE	0.000272068	0.000233352	0.0772947	0.000329365	1.23062e-08	0.00387905	0.238654	0.100062	0.00250826	0.00193281	LCK	IFITM1, IFITM2, MX1, SERPINA3	LCK	IFITM1, MX1, SERPINA3	0.121928	0.206892	-0.260945	0.298555
KIR	Kinome_2366_Roche	ALL	1.46882e-07	47.098	7.22507e-07	PC1_Cox	PC1_Cox	TRUE	1.83712e-07	0.122607	0.526569	4.17533e-09	0.00088253	0.00877868	0.299725	0.463003	4.6623e-05	0.000525253	KIR2DL1, KIR2DL3, KIR2DL4, KIR3DL1, KIR3DL2, KIR3DL3	JAK2, JAK3, ROCK2	KIR2DL1, KIR2DL3, KIR2DL4, KIR2DS4, KIR3DL1, KIR3DL2, KIR3DL3	JAK2, JAK3, ROCK2	-0.232239	-0.356894	-0.177814	-0.369011
Tofacitinib_FDA:d2	Depo-medrol	ALL	1.52388e-07	47.0142	7.4607e-07	PC1_Cox	PC1_Cox	TRUE	3.49352e-05	0.114744	0.106247	1.13303e-05	0.0390678	2.08023e-05	0.741143	0.000546301	2.20993e-05	0.00199183	DCLK3, JAK1, JAK2, JAK3, LCK, LRRK2, NUAK2, PKN1, ROCK1, ROCK2, RPS6KA2, RPS6KA6, TNK1, TYK2	AR, CFTR, ESR1, NFE2L2, NR3C1	DCLK3, JAK1, JAK2, JAK3, LCK, LRRK2, NUAK2, PKN1, ROCK1, ROCK2, RPS6KA2, RPS6KA6, TNK1, TYK2	AR, CFTR, ESR1, NFE2L2, NR3C1	-0.169805	0.332344	0.10604	0.287032
Tofacitinib_FDA:d2	Hydrocortisone 17-butyrate	ALL	1.52388e-07	47.0142	7.4607e-07	PC1_Cox	PC1_Cox	TRUE	3.49352e-05	0.114744	0.106247	1.13303e-05	0.0390678	2.08023e-05	0.741143	0.000546301	2.20993e-05	0.00199183	DCLK3, JAK1, JAK2, JAK3, LCK, LRRK2, NUAK2, PKN1, ROCK1, ROCK2, RPS6KA2, RPS6KA6, TNK1, TYK2	AR, CFTR, ESR1, NFE2L2, NR3C1	DCLK3, JAK1, JAK2, JAK3, LCK, LRRK2, NUAK2, PKN1, ROCK1, ROCK2, RPS6KA2, RPS6KA6, TNK1, TYK2	AR, CFTR, ESR1, NFE2L2, NR3C1	-0.169805	0.332344	0.10604	0.287032
Tofacitinib_FDA:d2	prednisolone acetate	ALL	1.52388e-07	47.0142	7.4607e-07	PC1_Cox	PC1_Cox	TRUE	3.49352e-05	0.114744	0.106247	1.13303e-05	0.0390678	2.08023e-05	0.741143	0.000546301	2.20993e-05	0.00199183	DCLK3, JAK1, JAK2, JAK3, LCK, LRRK2, NUAK2, PKN1, ROCK1, ROCK2, RPS6KA2, RPS6KA6, TNK1, TYK2	AR, CFTR, ESR1, NFE2L2, NR3C1	DCLK3, JAK1, JAK2, JAK3, LCK, LRRK2, NUAK2, PKN1, ROCK1, ROCK2, RPS6KA2, RPS6KA6, TNK1, TYK2	AR, CFTR, ESR1, NFE2L2, NR3C1	-0.169805	0.332344	0.10604	0.287032
Tofacitinib_FDA:d2	Linagliptin	ALL	1.55622e-07	46.9663	7.59966e-07	PC1_Cox	PC1_Cox	TRUE	0.000174223	0.0653472	0.178864	1.13303e-05	0.00595334	6.21461e-06	0.894637	0.000650783	2.20993e-05	0.0040869	DCLK3, JAK1, JAK2, JAK3, LCK, LRRK2, NUAK2, PKN1, ROCK1, ROCK2, RPS6KA2, RPS6KA6, TNK1, TYK2	CHRM1, DPP4	DCLK3, JAK1, JAK2, JAK3, LCK, LRRK2, NUAK2, PKN1, ROCK1, ROCK2, RPS6KA2, RPS6KA6, TNK1, TYK2	CHRM1, DPP4	-0.169805	0.332344	-0.168024	-0.320038
Gleevec (Imatinib)_MRC:d2	benzbromarone_MCF7_UP	ALL	1.58351e-07	46.9267	7.72053e-07	PC1_Cox	PC1_Cox	TRUE	0.000391502	0.000219679	0.00821751	0.000329365	3.30403e-08	0.00919399	0.0816519	0.0872118	0.00250826	0.000390133	LCK	IFIT1, IRF9, S100A8	LCK	IFIT1, IRF9, S100A8	0.121928	0.206892	0.289961	0.335492
PD1_PDL1	econazole_PC3_UP	ALL	1.6239e-07	46.8693	7.8953e-07	PC1_Cox	PC1_Cox	TRUE	8.50836e-06	0.024096	0.0211878	1.88806e-11	6.05791e-08	0.0034638	0.0935642	0.125805	7.02353e-06	0.000140476	CD274, HLA.DRA, HLA.DRB1, HLA.DRB5, PDCD1	ALAS1, ATF3, COG5, DDX58, HERC5, IFI44, IFIH1, IFIT1, IFIT2, IFIT3, IRF9, MX1, OAS1, OASL, STAT1, ZC3HAV1	CD274, HLA.DRA, HLA.DRB1, HLA.DRB5, PDCD1	ALAS1, COG5, DDX58, HERC5, IFI44, IFIH1, IFIT1, IFIT2, IFIT3, IRF9, MX1, OAS1, OASL, PMAIP1, STAT1, ZC3HAV1	-0.21495	0.278058	-0.128533	-0.164975
IDO	skimmianine_MCF7_UP	ALL	1.63657e-07	46.8516	7.95162e-07	PC1_Cox	PC1_Cox	TRUE	6.66831e-06	0.0143059	0.0137341	7.6594e-11	1.4506e-07	0.0174206	0.0403373	0.0609775	0.000179085	0.000519316	IDO1	IFIT1, IRF9, OAS1	IDO1	IFIT1, IRF9, OAS1	-0.42215	-0.471991	0.233446	0.277544
IDO	thiocolchicoside_MCF7_UP	ALL	1.63657e-07	46.8516	7.95162e-07	PC1_Cox	PC1_Cox	TRUE	6.66831e-06	0.0143059	0.0137341	7.6594e-11	1.4506e-07	0.0174206	0.0403373	0.0609775	0.000179085	0.000519316	IDO1	IFIT1, IRF9, OAS1	IDO1	IFIT1, IRF9, OAS1	-0.42215	-0.471991	0.233446	0.277544
Tofacitinib_FDA:d2	wortmannin_MCF7_UP	ALL	1.68749e-07	46.7818	8.16644e-07	PC1_Cox	PC1_Cox	TRUE	0.00021507	0.371843	0.167006	1.13303e-05	0.00458193	7.30848e-06	0.118768	0.00904617	2.20993e-05	0.018086	DCLK3, JAK1, JAK2, JAK3, LCK, LRRK2, NUAK2, PKN1, ROCK1, ROCK2, RPS6KA2, RPS6KA6, TNK1, TYK2	ABCG1, ADCK3, AKR1C3, ANK3, ANKRA2, ATF3, ATXN3, BAG1, BCL2L11, BCL6, BNIP3L, BTG1, BTG2, C16orf45, C6orf48, CALHM2, CBLB, CCDC28A, CCNG2, CD55, CDK19, DDIT3, DEPTOR, DNAJC12, DUSP4, EGR1, FAM134C, FAM13B, FAM174B, FOXN3, FOXO3, GADD45B, GDF15, GRB7, HBP1, HECA, HSD17B11, INPP5K, INSR, IRS2, KDM3A, KIAA0430, KLF6, KLHL24, MNT, MXI1, NDRG1, PNRC1, PPP1R15A, PSPC1, PTBP2, RPS6KA5, RTN2, SAT1, SIK1,…	DCLK3, JAK1, JAK2, JAK3, LCK, LRRK2, NUAK2, PKN1, ROCK1, ROCK2, RPS6KA2, RPS6KA6, TNK1, TYK2	ABCG1, ADCK3, AKR1C3, ANK3, ANKRA2, ATXN3, BAG1, BCL2L11, BCL6, BNIP3L, C14orf132, C16orf45, C6orf48, CALHM2, CBLB, CCDC28A, CCNG2, CD55, CDK19, DEPTOR, DNAJC12, DUSP4, EGR1, FAM134C, FAM13B, FOXN3, FOXO3, GABARAPL1, GADD45B, GDF15, GRB7, HBP1, HECA, HSD17B11, INPP5K, INSR, IRS2, KDM3A, KIAA0430, KLF6, KLHL24, MAFF, MNT, MXI1, NDRG1, PNRC1, PPP1R15A, PSPC1, PTBP2, RPS6KA5, RTN2, SAT1, SIK1, SIK3,…	-0.169805	0.332344	-0.0603077	0.0998357
KIR	epitiostanol_PC3_UP	ALL	1.6901e-07	46.7783	8.17796e-07	PC1_Cox	PC1_Cox	TRUE	3.37872e-05	0.00261807	0.0419719	4.17533e-09	1.84441e-06	0.00363385	0.216337	0.34399	4.6623e-05	0.00173524	KIR2DL1, KIR2DL3, KIR2DL4, KIR3DL1, KIR3DL2, KIR3DL3	IFI44, IFI44L, IFIT1, IFITM1, MX1, PALMD, TFPI, TWF1	KIR2DL1, KIR2DL3, KIR2DL4, KIR2DS4, KIR3DL1, KIR3DL2, KIR3DL3	IFI44, IFI44L, IFIT1, IFITM1, MX1, PALMD, TFPI, TWF1	-0.232239	-0.356894	-0.162618	-0.197803
Gleevec (Imatinib)_MRC:d2	benzethonium chloride_HL60_DOWN	ALL	1.80435e-07	46.6291	8.64544e-07	PC1_Cox	PC1_Cox	TRUE	6.8589e-07	0.488286	0.1925	0.000329365	0.00194809	0.000363123	0.616073	0.369326	0.00250826	0.0449112	LCK	ADM, ADRB2, ATF3, BNIP3, CD300A, CD69, EGR1, ENO2, FBXO16, FN1, HCAR3, JUN, NDRG1, P4HA1, PLIN2, PPP3R1, RGS1, RGS16, RLF, SLC16A3, SLC2A1, SLC2A3, SLC2A5, SLC6A10P, SLC6A8, STC2, TAF15, TMEM45A, ZNF395	LCK	ADM, ADRB2, BNIP3, CCL3, CD300A, CD69, EGR1, ENO2, FBXO16, FN1, HCAR3, MAFF, NDRG1, P4HA1, RGS1, RGS16, RLF, SLC16A3, SLC2A1, SLC2A3, SLC2A5, STC2, TAF15, TBC1D30, TMEM45A, ZNF395	0.121928	0.206892	-0.0928049	0.110866
Tofacitinib_FDA:d2	tonzonium bromide_PC3_UP	ALL	1.87752e-07	46.5385	8.94436e-07	PC1_Cox	PC1_Cox	TRUE	9.52336e-05	0.244726	0.230504	1.13303e-05	0.0156046	9.61005e-06	0.35003	0.00769778	2.20993e-05	0.0377283	DCLK3, JAK1, JAK2, JAK3, LCK, LRRK2, NUAK2, PKN1, ROCK1, ROCK2, RPS6KA2, RPS6KA6, TNK1, TYK2	ADAMTS1, ANKRD12, ARHGEF2, ATF3, ATXN1, BHLHE40, BRD2, C3orf52, CARS, CCNG2, CD55, CDKN1A, CEBPG, CHAC1, CSGALNACT2, CTH, CXCL3, DDIT3, DDIT4, DNAJB1, DNAJB9, DNAJC12, DNAJC3, DUSP1, DUSP5, EFNA1, EGR1, EIF2AK3, ELF1, ELF3, ETS2, EZR, FERMT2, FOS, FOSL2, GDF15, GEM, GFPT1, GPRC5A, GRAMD1B, HBEGF, HBP1, HERPUD1, HIST1H2AB, HIST1H2AE, HIST1H3B, HIST1H3C, HIST1H3D, HIST1H3F, HIST1H3G, HIST1H3H, HIST…	DCLK3, JAK1, JAK2, JAK3, LCK, LRRK2, NUAK2, PKN1, ROCK1, ROCK2, RPS6KA2, RPS6KA6, TNK1, TYK2	ADAMTS1, ANKRD12, ARHGEF2, ATXN1, BHLHE40, BRD2, C3orf52, CARS, CCNG2, CD55, CDKN1A, CEBPB, CSGALNACT2, CTH, CXCL3, DDIT4, DNAJB1, DNAJB9, DNAJC12, DNAJC3, DUSP1, DUSP5, EFNA1, EGR1, EIF2AK3, ELF1, ELF3, ETS2, EZR, FERMT2, FICD, FOS, FOSL2, GABARAPL1, GDF15, GEM, GFPT1, GPRC5A, GRAMD1B, HBEGF, HBP1, HERPUD1, HIST1H2AB, HIST1H2AD, HIST1H3A, HIST1H3B, HIST1H3E, HIST1H3F, HIST1H3G, HIST1H3I, HIST1H3…	-0.169805	0.332344	-0.0388442	0.0624433
Gleevec (Imatinib)_MRC:d2	diclofenac_PC3_UP	ALL	1.94245e-07	46.4609	9.21461e-07	PC1_Cox	PC1_Cox	TRUE	6.00936e-06	0.0550783	0.013543	0.000329365	9.00769e-05	0.00330098	0.0745921	0.0403842	0.00250826	0.00133894	LCK	MX1, OAS1, PLIN2, SIX3	LCK	MX1, OAS1, SIX3	0.121928	0.206892	0.190857	0.286873
CTLA-4	brompheniramine_PC3_UP	ALL	1.96172e-07	46.4384	9.29329e-07	PC1_Cox	PC1_Cox	TRUE	2.53105e-06	0.063197	0.134143	8.7048e-10	1.76587e-05	0.000667141	0.772355	0.0960658	7.37467e-05	0.0471794	CD80, CD86, CTLA4	DNAJB9, IL6	CD80, CD86, CTLA4	DNAJB9, IL6	-0.262853	0.313061	-0.264194	-0.248843
KIR	skimmianine_MCF7_UP	ALL	2.07533e-07	46.3099	9.75681e-07	PC1_Cox	PC1_Cox	TRUE	0.000490274	0.000281041	0.00952111	4.17533e-09	1.4506e-07	0.0092334	0.0690813	0.158075	4.6623e-05	0.000519316	KIR2DL1, KIR2DL3, KIR2DL4, KIR3DL1, KIR3DL2, KIR3DL3	IFIT1, IRF9, OAS1	KIR2DL1, KIR2DL3, KIR2DL4, KIR2DS4, KIR3DL1, KIR3DL2, KIR3DL3	IFIT1, IRF9, OAS1	-0.232239	-0.356894	0.233446	0.277544
KIR	thiocolchicoside_MCF7_UP	ALL	2.07533e-07	46.3099	9.75681e-07	PC1_Cox	PC1_Cox	TRUE	0.000490274	0.000281041	0.00952111	4.17533e-09	1.4506e-07	0.0092334	0.0690813	0.158075	4.6623e-05	0.000519316	KIR2DL1, KIR2DL3, KIR2DL4, KIR3DL1, KIR3DL2, KIR3DL3	IFIT1, IRF9, OAS1	KIR2DL1, KIR2DL3, KIR2DL4, KIR2DS4, KIR3DL1, KIR3DL2, KIR3DL3	IFIT1, IRF9, OAS1	-0.232239	-0.356894	0.233446	0.277544
LAG3	metoprolol_PC3_UP	ALL	2.08228e-07	46.3023	9.78447e-07	PC1_Cox	PC1_Cox	TRUE	1.95714e-07	0.166745	0.0279766	1.56997e-12	9.58716e-07	0.0792947	0.0340934	0.0297013	0.000621292	0.000437222	LAG3	IFI44L, IFIT1, IRF9, MX1, OAS1, OAS2, ZNF652	LAG3	IFI44L, IFIT1, IRF9, MX1, OAS1, OAS2, ZNF652	-0.497671	-0.405933	-0.152492	0.197517
KIR	ticlopidine_MCF7_UP	ALL	2.13049e-07	46.25	9.98142e-07	PC1_Cox	PC1_Cox	TRUE	0.000181937	0.00094461	0.084798	4.17533e-09	2.72756e-08	0.0391126	0.0134723	0.0459624	4.6623e-05	6.72876e-05	KIR2DL1, KIR2DL3, KIR2DL4, KIR3DL1, KIR3DL2, KIR3DL3	ATF3, CHAC1, DDIT3, DDIT4, DDX58, DDX60, EGR1, GADD45A, GDF15, HERC5, IFIT1, INHBE, IRF1, NFIL3, OASL, PPP1R15A, SLC7A11, TNFAIP3, VEGFA	KIR2DL1, KIR2DL3, KIR2DL4, KIR2DS4, KIR3DL1, KIR3DL2, KIR3DL3	DDIT4, DDX58, DDX60, EGR1, GDF15, HERC5, IFIT1, INHBE, IRF1, MAFF, NFIL3, OASL, PMAIP1, PPP1R15A, SLC7A11, TNFAIP3, VEGFA	-0.232239	-0.356894	-0.186107	-0.236159
Ibrutinib_FDA:d2	azacyclonol_PC3_UP	ALL	2.13825e-07	46.2417	1.00127e-06	PC1_Cox	PC1_Cox	TRUE	0.157585	3.4821e-08	0.51796	0.0031729	2.2319e-08	0.292734	0.0566117	0.0750694	0.0023594	0.00127413	AURKA, AURKB, CSK, EPHB2, ERBB4, FGFR1, FLT1, LCK, NTRK1, PTK6, RIPK2, SRC, TEK, YES1	ADM, AKIP1, ARC, ATF3, BCL6, BRD2, CCL20, CDKN1A, CTGF, CXCL3, DDIT3, DDIT4, DDX58, DDX60, DNAJB9, DUSP1, EGR1, FAM46A, FOS, GADD45A, GADD45B, HERC5, HERPUD1, HIST1H2BC, HIST1H2BE, HIST1H2BF, HIST1H2BI, HIST1H3B, HIST1H3C, HIST1H3D, HIST1H3F, HIST1H3G, HIST1H3H, HIST1H3J, HMOX1, HSP90B1, HSPA5, HSPA6, IFI44, IFIH1, IFIT1, IFIT2, IFIT3, IL1RL1, IL6, INSIG1, IRF9, ISG15, ISG20, JUN, JUND, KLF4, KLF…	AURKA, AURKB, CSK, EPHB2, ERBB4, FGFR1, FLT1, LCK, NTRK1, PTK6, RIPK2, SRC, TEK, YES1	ADM, AKIP1, ARC, BCL6, BRD2, CCL20, CD83, CDKN1A, CDKN1C, CTGF, CXCL1, CXCL3, DDIT4, DDX58, DDX60, DNAJB9, DUSP1, EGR1, FAM46A, FOS, GADD45B, HERC5, HERPUD1, HIST1H2AD, HIST1H2BC, HIST1H2BE, HIST1H2BG, HIST1H2BI, HIST1H3A, HIST1H3B, HIST1H3E, HIST1H3F, HIST1H3G, HIST1H3I, HIST1H3J, HMOX1, HSP90B1, HSPA5, HSPA6, IFI44, IFIH1, IFIT1, IFIT2, IFIT3, IL1RL1, IL6, INSIG1, IRF9, ISG15, JUNB, JUND, KLF4,…	-0.109707	0.232385	0.113979	-0.112836
KIR	pimozide_PC3_UP	ALL	2.15679e-07	46.222	1.00872e-06	PC1_Cox	PC1_Cox	TRUE	0.000620527	0.000166377	0.0330304	4.17533e-09	5.01917e-09	0.0151495	0.0587172	0.277421	4.6623e-05	9.72089e-05	KIR2DL1, KIR2DL3, KIR2DL4, KIR3DL1, KIR3DL2, KIR3DL3	ATF3, DDIT4, DNAJB9, GATA3, HERC5, HERPUD1, HMGCS1, IFI44, IFIT1, IFIT2, IFIT3, IRF9, OASL	KIR2DL1, KIR2DL3, KIR2DL4, KIR2DS4, KIR3DL1, KIR3DL2, KIR3DL3	DDIT4, DNAJB9, GATA3, HERC5, HERPUD1, HMGCS1, IFI44, IFIT1, IFIT2, IFIT3, IRF9, OASL, PMAIP1	-0.232239	-0.356894	-0.173167	-0.217306
CTLA-4	skimmianine_MCF7_UP	ALL	2.15985e-07	46.2188	1.0099e-06	PC1_Cox	PC1_Cox	TRUE	8.43729e-05	0.00231066	0.0267832	8.7048e-10	1.4506e-07	0.0101809	0.046344	0.0240654	7.37467e-05	0.000519316	CD80, CD86, CTLA4	IFIT1, IRF9, OAS1	CD80, CD86, CTLA4	IFIT1, IRF9, OAS1	-0.262853	0.313061	0.233446	0.277544
CTLA-4	thiocolchicoside_MCF7_UP	ALL	2.15985e-07	46.2188	1.0099e-06	PC1_Cox	PC1_Cox	TRUE	8.43729e-05	0.00231066	0.0267832	8.7048e-10	1.4506e-07	0.0101809	0.046344	0.0240654	7.37467e-05	0.000519316	CD80, CD86, CTLA4	IFIT1, IRF9, OAS1	CD80, CD86, CTLA4	IFIT1, IRF9, OAS1	-0.262853	0.313061	0.233446	0.277544
Tofacitinib_FDA:d2	podophyllotoxin	ALL	2.25675e-07	46.1186	1.05049e-06	PC1_Cox	PC1_Cox	TRUE	1.54425e-05	0.0808741	0.0955958	1.13303e-05	0.028414	9.53515e-05	0.81213	0.00125771	2.20993e-05	0.000827995	DCLK3, JAK1, JAK2, JAK3, LCK, LRRK2, NUAK2, PKN1, ROCK1, ROCK2, RPS6KA2, RPS6KA6, TNK1, TYK2	AHR, APP, AR, ATAD5, BARD1, BRCA1, CFTR, CHRM4, CYP2C19, CYP2C9, CYP3A4, ESR1, GMNN, HTR1E, JAK2, KLF5, MDM2, MDM4, MITF, NFKB1, NR0B1, NR1H4, NR3C1, NR5A1, PAX8, RELA, RORA, STAT3, STK33, TDP1, TLR3, TUBA1A, TUBA1B, TUBA1C, TUBA3C, TUBA3E, TUBA4A, TUBB, TUBB1, TUBB2A, TUBB3, TUBB4A, TUBB4B, TUBB6, TUBB8, VDR	DCLK3, JAK1, JAK2, JAK3, LCK, LRRK2, NUAK2, PKN1, ROCK1, ROCK2, RPS6KA2, RPS6KA6, TNK1, TYK2	AHR, APP, AR, ATAD5, BARD1, BRCA1, CFTR, CHRM4, CYP2C19, CYP2C9, CYP3A4, ESR1, GMNN, HTR1E, JAK2, KLF5, MDM2, MDM4, MITF, NFKB1, NR0B1, NR1H4, NR3C1, NR5A1, PAX8, RELA, RORA, STAT3, STK33, TDP1, TLR3, TUBA1C, TUBA3C, TUBA3E, TUBA4A, TUBB, TUBB1, TUBB2A, TUBB2B, TUBB3, TUBB4A, TUBB4B, TUBB6, VDR	-0.169805	0.332344	0.0539317	-0.180344
Tofacitinib_FDA:d2	XMD-12_LINCS	ALL	2.47681e-07	45.906	1.13855e-06	PC1_Cox	PC1_Cox	TRUE	5.30483e-06	0.0159698	0.0511914	1.13303e-05	0.0261976	0.00317493	0.39988	0.00950546	2.20993e-05	0.000212764	DCLK3, JAK1, JAK2, JAK3, LCK, LRRK2, NUAK2, PKN1, ROCK1, ROCK2, RPS6KA2, RPS6KA6, TNK1, TYK2	ABL1, AURKA, AURKB, BLK, BMPR1B, CSF1R, DCLK1, DCLK2, FGR, JAK1, JAK2, LRRK2, MAP3K2, MAP3K3, MAPK7, MKNK2, PIK3CG, PLK4, RET, TAOK1, TAOK2, TAOK3, TNK1, TYK2, ULK2	DCLK3, JAK1, JAK2, JAK3, LCK, LRRK2, NUAK2, PKN1, ROCK1, ROCK2, RPS6KA2, RPS6KA6, TNK1, TYK2	ABL1, AURKA, AURKB, BLK, BMPR1B, CSF1R, DCLK1, DCLK2, FGR, JAK1, JAK2, LRRK2, MAP3K2, MAP3K3, MAPK7, MKNK2, PIK3CG, PLK4, RET, TAOK1, TAOK2, TAOK3, TNK1, TYK2, ULK2	-0.169805	0.332344	0.0669877	0.234431
Tofacitinib_FDA:d2	Flt-3 Inhibitor III_RBC	ALL	2.49337e-07	45.8908	1.14436e-06	PC1_Cox	PC1_Cox	TRUE	0.370382	0.00211794	0.264099	1.13303e-05	1.82147e-07	7.99902e-06	0.0172719	0.166413	2.20993e-05	0.0236396	DCLK3, JAK1, JAK2, JAK3, LCK, LRRK2, NUAK2, PKN1, ROCK1, ROCK2, RPS6KA2, RPS6KA6, TNK1, TYK2	FLT3	DCLK3, JAK1, JAK2, JAK3, LCK, LRRK2, NUAK2, PKN1, ROCK1, ROCK2, RPS6KA2, RPS6KA6, TNK1, TYK2	FLT3	-0.169805	0.332344	-0.355917	-0.253491
Tofacitinib_FDA:d2	GTP-14564_RBC	ALL	2.49337e-07	45.8908	1.14436e-06	PC1_Cox	PC1_Cox	TRUE	0.370382	0.00211794	0.264099	1.13303e-05	1.82147e-07	7.99902e-06	0.0172719	0.166413	2.20993e-05	0.0236396	DCLK3, JAK1, JAK2, JAK3, LCK, LRRK2, NUAK2, PKN1, ROCK1, ROCK2, RPS6KA2, RPS6KA6, TNK1, TYK2	FLT3	DCLK3, JAK1, JAK2, JAK3, LCK, LRRK2, NUAK2, PKN1, ROCK1, ROCK2, RPS6KA2, RPS6KA6, TNK1, TYK2	FLT3	-0.169805	0.332344	-0.355917	-0.253491
Tofacitinib_FDA:d2	GW621431X_GSK	ALL	2.49337e-07	45.8908	1.14436e-06	PC1_Cox	PC1_Cox	TRUE	0.370382	0.00211794	0.264099	1.13303e-05	1.82147e-07	7.99902e-06	0.0172719	0.166413	2.20993e-05	0.0236396	DCLK3, JAK1, JAK2, JAK3, LCK, LRRK2, NUAK2, PKN1, ROCK1, ROCK2, RPS6KA2, RPS6KA6, TNK1, TYK2	FLT3	DCLK3, JAK1, JAK2, JAK3, LCK, LRRK2, NUAK2, PKN1, ROCK1, ROCK2, RPS6KA2, RPS6KA6, TNK1, TYK2	FLT3	-0.169805	0.332344	-0.355917	-0.253491
Tofacitinib_FDA:d2	IN1426_Roche	ALL	2.49337e-07	45.8908	1.14436e-06	PC1_Cox	PC1_Cox	TRUE	0.370382	0.00211794	0.264099	1.13303e-05	1.82147e-07	7.99902e-06	0.0172719	0.166413	2.20993e-05	0.0236396	DCLK3, JAK1, JAK2, JAK3, LCK, LRRK2, NUAK2, PKN1, ROCK1, ROCK2, RPS6KA2, RPS6KA6, TNK1, TYK2	FLT3	DCLK3, JAK1, JAK2, JAK3, LCK, LRRK2, NUAK2, PKN1, ROCK1, ROCK2, RPS6KA2, RPS6KA6, TNK1, TYK2	FLT3	-0.169805	0.332344	-0.355917	-0.253491
Tofacitinib_FDA:d2	Kinome_2196_Roche	ALL	2.49337e-07	45.8908	1.14436e-06	PC1_Cox	PC1_Cox	TRUE	0.370382	0.00211794	0.264099	1.13303e-05	1.82147e-07	7.99902e-06	0.0172719	0.166413	2.20993e-05	0.0236396	DCLK3, JAK1, JAK2, JAK3, LCK, LRRK2, NUAK2, PKN1, ROCK1, ROCK2, RPS6KA2, RPS6KA6, TNK1, TYK2	FLT3	DCLK3, JAK1, JAK2, JAK3, LCK, LRRK2, NUAK2, PKN1, ROCK1, ROCK2, RPS6KA2, RPS6KA6, TNK1, TYK2	FLT3	-0.169805	0.332344	-0.355917	-0.253491
Tofacitinib_FDA:d2	Kinome_2535_Roche	ALL	2.49337e-07	45.8908	1.14436e-06	PC1_Cox	PC1_Cox	TRUE	0.370382	0.00211794	0.264099	1.13303e-05	1.82147e-07	7.99902e-06	0.0172719	0.166413	2.20993e-05	0.0236396	DCLK3, JAK1, JAK2, JAK3, LCK, LRRK2, NUAK2, PKN1, ROCK1, ROCK2, RPS6KA2, RPS6KA6, TNK1, TYK2	FLT3	DCLK3, JAK1, JAK2, JAK3, LCK, LRRK2, NUAK2, PKN1, ROCK1, ROCK2, RPS6KA2, RPS6KA6, TNK1, TYK2	FLT3	-0.169805	0.332344	-0.355917	-0.253491
Tofacitinib_FDA:d2	Kinome_2538_Roche	ALL	2.49337e-07	45.8908	1.14436e-06	PC1_Cox	PC1_Cox	TRUE	0.370382	0.00211794	0.264099	1.13303e-05	1.82147e-07	7.99902e-06	0.0172719	0.166413	2.20993e-05	0.0236396	DCLK3, JAK1, JAK2, JAK3, LCK, LRRK2, NUAK2, PKN1, ROCK1, ROCK2, RPS6KA2, RPS6KA6, TNK1, TYK2	FLT3	DCLK3, JAK1, JAK2, JAK3, LCK, LRRK2, NUAK2, PKN1, ROCK1, ROCK2, RPS6KA2, RPS6KA6, TNK1, TYK2	FLT3	-0.169805	0.332344	-0.355917	-0.253491
Tofacitinib_FDA:d2	Kinome_2850_Roche	ALL	2.49337e-07	45.8908	1.14436e-06	PC1_Cox	PC1_Cox	TRUE	0.370382	0.00211794	0.264099	1.13303e-05	1.82147e-07	7.99902e-06	0.0172719	0.166413	2.20993e-05	0.0236396	DCLK3, JAK1, JAK2, JAK3, LCK, LRRK2, NUAK2, PKN1, ROCK1, ROCK2, RPS6KA2, RPS6KA6, TNK1, TYK2	FLT3	DCLK3, JAK1, JAK2, JAK3, LCK, LRRK2, NUAK2, PKN1, ROCK1, ROCK2, RPS6KA2, RPS6KA6, TNK1, TYK2	FLT3	-0.169805	0.332344	-0.355917	-0.253491
Tofacitinib_FDA:d2	Kinome_545_Roche	ALL	2.49337e-07	45.8908	1.14436e-06	PC1_Cox	PC1_Cox	TRUE	0.370382	0.00211794	0.264099	1.13303e-05	1.82147e-07	7.99902e-06	0.0172719	0.166413	2.20993e-05	0.0236396	DCLK3, JAK1, JAK2, JAK3, LCK, LRRK2, NUAK2, PKN1, ROCK1, ROCK2, RPS6KA2, RPS6KA6, TNK1, TYK2	FLT3	DCLK3, JAK1, JAK2, JAK3, LCK, LRRK2, NUAK2, PKN1, ROCK1, ROCK2, RPS6KA2, RPS6KA6, TNK1, TYK2	FLT3	-0.169805	0.332344	-0.355917	-0.253491
Tofacitinib_FDA:d2	Kinome_546_Roche	ALL	2.49337e-07	45.8908	1.14436e-06	PC1_Cox	PC1_Cox	TRUE	0.370382	0.00211794	0.264099	1.13303e-05	1.82147e-07	7.99902e-06	0.0172719	0.166413	2.20993e-05	0.0236396	DCLK3, JAK1, JAK2, JAK3, LCK, LRRK2, NUAK2, PKN1, ROCK1, ROCK2, RPS6KA2, RPS6KA6, TNK1, TYK2	FLT3	DCLK3, JAK1, JAK2, JAK3, LCK, LRRK2, NUAK2, PKN1, ROCK1, ROCK2, RPS6KA2, RPS6KA6, TNK1, TYK2	FLT3	-0.169805	0.332344	-0.355917	-0.253491
Tofacitinib_FDA:d2	Kinome_560_Roche	ALL	2.49337e-07	45.8908	1.14436e-06	PC1_Cox	PC1_Cox	TRUE	0.370382	0.00211794	0.264099	1.13303e-05	1.82147e-07	7.99902e-06	0.0172719	0.166413	2.20993e-05	0.0236396	DCLK3, JAK1, JAK2, JAK3, LCK, LRRK2, NUAK2, PKN1, ROCK1, ROCK2, RPS6KA2, RPS6KA6, TNK1, TYK2	FLT3	DCLK3, JAK1, JAK2, JAK3, LCK, LRRK2, NUAK2, PKN1, ROCK1, ROCK2, RPS6KA2, RPS6KA6, TNK1, TYK2	FLT3	-0.169805	0.332344	-0.355917	-0.253491
Tofacitinib_FDA:d2	Kinome_577_Roche	ALL	2.49337e-07	45.8908	1.14436e-06	PC1_Cox	PC1_Cox	TRUE	0.370382	0.00211794	0.264099	1.13303e-05	1.82147e-07	7.99902e-06	0.0172719	0.166413	2.20993e-05	0.0236396	DCLK3, JAK1, JAK2, JAK3, LCK, LRRK2, NUAK2, PKN1, ROCK1, ROCK2, RPS6KA2, RPS6KA6, TNK1, TYK2	FLT3	DCLK3, JAK1, JAK2, JAK3, LCK, LRRK2, NUAK2, PKN1, ROCK1, ROCK2, RPS6KA2, RPS6KA6, TNK1, TYK2	FLT3	-0.169805	0.332344	-0.355917	-0.253491
Tofacitinib_FDA:d2	Kinome_590_Roche	ALL	2.49337e-07	45.8908	1.14436e-06	PC1_Cox	PC1_Cox	TRUE	0.370382	0.00211794	0.264099	1.13303e-05	1.82147e-07	7.99902e-06	0.0172719	0.166413	2.20993e-05	0.0236396	DCLK3, JAK1, JAK2, JAK3, LCK, LRRK2, NUAK2, PKN1, ROCK1, ROCK2, RPS6KA2, RPS6KA6, TNK1, TYK2	FLT3	DCLK3, JAK1, JAK2, JAK3, LCK, LRRK2, NUAK2, PKN1, ROCK1, ROCK2, RPS6KA2, RPS6KA6, TNK1, TYK2	FLT3	-0.169805	0.332344	-0.355917	-0.253491
Tofacitinib_FDA:d2	Kinome_602_Roche	ALL	2.49337e-07	45.8908	1.14436e-06	PC1_Cox	PC1_Cox	TRUE	0.370382	0.00211794	0.264099	1.13303e-05	1.82147e-07	7.99902e-06	0.0172719	0.166413	2.20993e-05	0.0236396	DCLK3, JAK1, JAK2, JAK3, LCK, LRRK2, NUAK2, PKN1, ROCK1, ROCK2, RPS6KA2, RPS6KA6, TNK1, TYK2	FLT3	DCLK3, JAK1, JAK2, JAK3, LCK, LRRK2, NUAK2, PKN1, ROCK1, ROCK2, RPS6KA2, RPS6KA6, TNK1, TYK2	FLT3	-0.169805	0.332344	-0.355917	-0.253491
Tofacitinib_FDA:d2	VEGF Receptor 2 Kinase Inhibitor I_RBC	ALL	2.49337e-07	45.8908	1.14436e-06	PC1_Cox	PC1_Cox	TRUE	0.370382	0.00211794	0.264099	1.13303e-05	1.82147e-07	7.99902e-06	0.0172719	0.166413	2.20993e-05	0.0236396	DCLK3, JAK1, JAK2, JAK3, LCK, LRRK2, NUAK2, PKN1, ROCK1, ROCK2, RPS6KA2, RPS6KA6, TNK1, TYK2	FLT3	DCLK3, JAK1, JAK2, JAK3, LCK, LRRK2, NUAK2, PKN1, ROCK1, ROCK2, RPS6KA2, RPS6KA6, TNK1, TYK2	FLT3	-0.169805	0.332344	-0.355917	-0.253491
Tofacitinib_FDA:d2	VEGF Receptor 2 Kinase Inhibitor IV_RBC	ALL	2.49337e-07	45.8908	1.14436e-06	PC1_Cox	PC1_Cox	TRUE	0.370382	0.00211794	0.264099	1.13303e-05	1.82147e-07	7.99902e-06	0.0172719	0.166413	2.20993e-05	0.0236396	DCLK3, JAK1, JAK2, JAK3, LCK, LRRK2, NUAK2, PKN1, ROCK1, ROCK2, RPS6KA2, RPS6KA6, TNK1, TYK2	FLT3	DCLK3, JAK1, JAK2, JAK3, LCK, LRRK2, NUAK2, PKN1, ROCK1, ROCK2, RPS6KA2, RPS6KA6, TNK1, TYK2	FLT3	-0.169805	0.332344	-0.355917	-0.253491
IDO	selegiline_MCF7_UP	ALL	2.51499e-07	45.8711	1.15276e-06	PC1_Cox	PC1_Cox	TRUE	1.21066e-05	0.00867228	0.00524897	7.6594e-11	4.06572e-08	0.0136494	0.0763769	0.150782	0.000179085	0.00088327	IDO1	IFI27, IFIT1, IFITM1, OAS1, TRMT2B	IDO1	CFDP1, IFIT1, IFITM1, OAS1, TRMT2B	-0.42215	-0.471991	0.217705	-0.278484
LAG3	skimmianine_MCF7_UP	ALL	2.66754e-07	45.7364	1.21457e-06	PC1_Cox	PC1_Cox	TRUE	6.86433e-07	0.0645159	0.0356702	1.56997e-12	1.4506e-07	0.0735293	0.0359527	0.0424157	0.000621292	0.000519316	LAG3	IFIT1, IRF9, OAS1	LAG3	IFIT1, IRF9, OAS1	-0.497671	-0.405933	0.233446	0.277544
LAG3	thiocolchicoside_MCF7_UP	ALL	2.66754e-07	45.7364	1.21457e-06	PC1_Cox	PC1_Cox	TRUE	6.86433e-07	0.0645159	0.0356702	1.56997e-12	1.4506e-07	0.0735293	0.0359527	0.0424157	0.000621292	0.000519316	LAG3	IFIT1, IRF9, OAS1	LAG3	IFIT1, IRF9, OAS1	-0.497671	-0.405933	0.233446	0.277544
Ceritinib_FDA:d2	bemegride_MCF7_UP	ALL	2.69245e-07	45.7152	1.22427e-06	PC1_Cox	PC1_Cox	TRUE	0.00495967	4.74662e-05	0.00499017	5.2307e-05	1.38018e-06	0.00782944	0.0641956	0.123782	0.000722274	0.0089972	ALK, AURKA, EGFR, FGFR2, FGFR3, FGFR4, FLT3, IGF1R, INSR, JAK2, LCK, LYN, RET, TSSK3	IFI27, ISG15	ALK, AURKA, EGFR, FGFR2, FGFR3, FGFR4, FLT3, IGF1R, INSR, JAK2, LCK, LYN, RET	ISG15	0.151482	0.214247	0.25501	-0.333905
Ibrutinib_FDA:d2	thioridazine_HL60_DOWN	ALL	2.78493e-07	45.638	1.2609e-06	PC1_Cox	PC1_Cox	TRUE	0.0517994	5.71718e-07	0.0729194	0.0031729	1.58921e-06	0.978363	0.00424459	0.0597463	0.0023594	0.000279419	AURKA, AURKB, CSK, EPHB2, ERBB4, FGFR1, FLT1, LCK, NTRK1, PTK6, RIPK2, SRC, TEK, YES1	ALDH5A1, BCL11A, C10orf2, CACNA2D3, CCR2, FPR1, GPD1L, NASP, NOP16, P2RY2, PRTN3, PUS7, SLC29A1, TERT, UNG, URB2	AURKA, AURKB, CSK, EPHB2, ERBB4, FGFR1, FLT1, LCK, NTRK1, PTK6, RIPK2, SRC, TEK, YES1	ALDH5A1, BCL11A, C10orf2, CACNA2D3, CCR2, FPR1, GPD1L, NASP, NOP16, P2RY2, PRTN3, PUS7, SLC29A1, TERT, UNG, URB2	-0.109707	0.232385	0.187113	0.240831
LAG3	alfuzosin_HL60_UP	ALL	2.80751e-07	45.6195	1.2701e-06	PC1_Cox	PC1_Cox	TRUE	4.90514e-08	0.360091	0.0876812	1.56997e-12	4.16653e-06	0.0184624	0.380627	0.0321613	0.000621292	0.00849779	LAG3	CD69, RGS1	LAG3	CD69, RGS1	-0.497671	-0.405933	-0.238585	0.252022
Tofacitinib_FDA:d2	digoxigenin_PC3_DOWN	ALL	2.82725e-07	45.6035	1.27808e-06	PC1_Cox	PC1_Cox	TRUE	5.36621e-05	0.22208	0.0824284	1.13303e-05	0.0251839	2.10634e-05	0.498456	0.00529027	2.20993e-05	0.00994924	DCLK3, JAK1, JAK2, JAK3, LCK, LRRK2, NUAK2, PKN1, ROCK1, ROCK2, RPS6KA2, RPS6KA6, TNK1, TYK2	ANKRD36B, BHLHE40, C4orf27, CBR3, CCDC51, CDC16, CDKN2C, CNPY2, CUTC, DCAF4, DGCR14, DNAAF2, EIF5, FAM208A, FBXW2, GEMIN4, GEMIN6, GOLGA5, GSPT2, HK2, HOXA11, ICT1, JRKL, KRCC1, MAGI1, METTL13, MID1, MKKS, NMI, NNMT, NSUN5, NT5C1B.RDH14, OXSM, PAAF1, PDCD2, POGK, PPP1R3D, PRRC1, RDH14, RFC4, RGS20, RHOBTB1, RPP40, RSAD1, SCO2, SETMAR, SOGA1, TRIM27, TRMT12, TSSK2, ZC3H4, ZC3HAV1, ZFP64, ZNF232, Z…	DCLK3, JAK1, JAK2, JAK3, LCK, LRRK2, NUAK2, PKN1, ROCK1, ROCK2, RPS6KA2, RPS6KA6, TNK1, TYK2	ANKRD36B, BHLHE40, BHLHE41, C2orf68, CBR3, CCDC51, CDC16, CDKN2C, CUTC, DCAF4, DGCR14, DNAAF2, EIF5, FAM208A, FANCF, FANCL, FBXW2, GEMIN2, GEMIN4, GOLGA5, GSPT2, HK2, HOXA11, ICT1, JRKL, MAGI1, METTL13, MID1, MKKS, NMI, NNMT, NSUN5, NT5C1B.RDH14, OXSM, PAAF1, PDCD2, PDCD6, POGK, PPP1R3D, PRRC1, RDH14, RFC4, RGS20, RHOBTB1, RPP40, RSAD1, SCO2, SETMAR, SOGA1, TRIM27, TRMT12, TSSK2, ZC3H4, ZC3HAV1, …	-0.169805	0.332344	0.053999	0.123136
Tofacitinib_FDA:d2	tetryzoline_HL60_DOWN	ALL	2.845e-07	45.5892	1.28459e-06	PC1_Cox	PC1_Cox	TRUE	2.38467e-05	0.103385	0.175597	1.13303e-05	0.0320182	8.24907e-05	0.619651	0.00838156	2.20993e-05	0.00275221	DCLK3, JAK1, JAK2, JAK3, LCK, LRRK2, NUAK2, PKN1, ROCK1, ROCK2, RPS6KA2, RPS6KA6, TNK1, TYK2	ACACA, ADRB2, AHSA1, AIMP2, AKAP1, ALDH5A1, ALG3, BAG2, BCL2, BCS1L, BOP1, C10orf2, C12orf29, CA2, CAD, CCDC85B, CCDC86, CD3EAP, CHST12, CLEC11A, DDX10, DDX21, DNAJA3, DPH2, EBNA1BP2, EIF1AX, EIF2B3, EIF3J, EIF4EBP1, EIF5B, EXOSC5, EXOSC7, FAM86B1, FAM86C1, FARSA, FASN, FKBP4, FUT4, FXN, GPD1L, IFRD2, ISOC2, KBTBD11, KCNN2, KIAA0020, KIAA0930, LAMP5, LETM1, LGR4, MAK16, METTL1, MFNG, MINA, MRPL4,…	DCLK3, JAK1, JAK2, JAK3, LCK, LRRK2, NUAK2, PKN1, ROCK1, ROCK2, RPS6KA2, RPS6KA6, TNK1, TYK2	ACACA, ADRB2, AHSA1, AIMP2, AKAP1, ALDH5A1, ALG3, BAG2, BCS1L, BOP1, C10orf2, C12orf29, CA2, CAD, CCDC85B, CCDC86, CD3EAP, CHST12, CLEC11A, DDX10, DDX21, DNAJA3, DPH2, EBNA1BP2, EIF1AX, EIF2B3, EIF3J, EIF4EBP1, EIF5B, ENDOG, EXOSC7, FAM86C1, FARSA, FASN, FUT4, FXN, GPD1L, HSPA1A, HSPA1B, IFRD2, ISOC2, KBTBD11, KCNN2, KIAA0020, KIAA0930, LAMP5, LETM1, LGR4, METTL1, MFNG, MINA, MRPL4, MRPS17, MYBBP…	-0.169805	0.332344	-0.0308597	0.0726644
Tofacitinib_FDA:d2	isotretinoin_PC3_UP	ALL	3.13505e-07	45.367	1.40142e-06	PC1_Cox	PC1_Cox	TRUE	0.00455328	0.0860894	0.102585	1.13303e-05	9.86009e-05	2.56524e-06	0.140047	0.00479906	2.20993e-05	0.0216295	DCLK3, JAK1, JAK2, JAK3, LCK, LRRK2, NUAK2, PKN1, ROCK1, ROCK2, RPS6KA2, RPS6KA6, TNK1, TYK2	ABCB1, ABCB4, AKR1B1, APOC1, APOE, C3, C4A, C4B, C7, CYP11A1, CYP11B1, CYP17A1, DLK1, GSTA1, HLA.DPA1, HMOX1, HSD3B2, IGFBP7, SPARC, STAR	DCLK3, JAK1, JAK2, JAK3, LCK, LRRK2, NUAK2, PKN1, ROCK1, ROCK2, RPS6KA2, RPS6KA6, TNK1, TYK2	ABCB1, ABCB4, AKR1B1, APOE, C3, C4A, C4B, C7, CYP11A1, CYP11B1, CYP17A1, CYP21A2, DLK1, GSTA1, HLA.DPA1, HMOX1, HSD3B2, SPARC, STAR	-0.169805	0.332344	-0.129098	-0.148742
Tofacitinib_FDA:d2	midecamycin_HL60_UP	ALL	3.15544e-07	45.3522	1.40993e-06	PC1_Cox	PC1_Cox	TRUE	3.52315e-05	0.084412	0.0348374	1.13303e-05	0.0230049	0.000142824	0.334012	0.0231781	2.20993e-05	0.00285987	DCLK3, JAK1, JAK2, JAK3, LCK, LRRK2, NUAK2, PKN1, ROCK1, ROCK2, RPS6KA2, RPS6KA6, TNK1, TYK2	AIF1, AKT2, ANKFY1, ANXA4, ARHGAP44, ARSD, ATP6AP2, C9orf91, CAMSAP2, CBX2, CCDC15, CD36, CD58, CD59, CDC37L1, CPT1A, CPT1B, CSNK1G3, CYP2C8, DDX11, DDX58, DEPDC1, DERL2, DKKL1, DNAJB2, DNAJC3, EEA1, EIF4E, ELOVL2, ERLIN2, EWSR1, EXT2, FAM110B, FAM179B, FUT3, FZD5, GCA, GCHFR, GRIA2, GRM1, HHIPL2, HHLA3, HOXD13, HTR1F, HTR2A, IFI44, IL1A, IL5RA, INHBC, INPP4A, INSL3, IRX5, JAK2, KANK2, KCNJ14, KD…	DCLK3, JAK1, JAK2, JAK3, LCK, LRRK2, NUAK2, PKN1, ROCK1, ROCK2, RPS6KA2, RPS6KA6, TNK1, TYK2	AIF1, AKT2, ANKFY1, ANXA4, ARHGAP44, ARSD, ATP6AP2, C9orf91, CAMSAP2, CBX2, CCDC15, CD36, CD58, CD59, CPT1A, CPT1B, CSNK1G3, CYP2C8, DDX11, DDX58, DEPDC1, DERL2, DNAJB2, DNAJC3, EEA1, EIF4E, ELOVL2, ERLIN2, EWSR1, EXT2, FAM110B, FAM179B, FUT3, FZD5, GCA, GRIA2, GRM1, HHIPL2, HHLA3, HOXD13, HTR1F, HTR2A, ID3, IFI44, IL1A, IL5RA, INHBC, INPP4A, INSL3, IRX5, JAK2, KANK2, KCNJ14, KDM4C, KIR2DS4, KIR3…	-0.169805	0.332344	-0.0339386	0.0934224
CTLA-4	mephentermine_MCF7_UP	ALL	3.17869e-07	45.3354	1.41902e-06	PC1_Cox	PC1_Cox	TRUE	5.98559e-05	0.00263027	0.0112684	8.7048e-10	1.37605e-07	0.0161355	0.0563191	0.0352524	7.37467e-05	0.000351558	CD80, CD86, CTLA4	IFI27, IFIT1, IFITM1, IRF9, ISG15, OAS1, OAS3	CD80, CD86, CTLA4	IFIT1, IFITM1, IRF9, ISG15, OAS1, OAS3	-0.262853	0.313061	0.161423	0.211616
LAG3	tamoxifen_MCF7_UP	ALL	3.2026e-07	45.3182	1.42873e-06	PC1_Cox	PC1_Cox	TRUE	1.0479e-07	0.348178	0.368899	1.56997e-12	9.42278e-07	0.104444	0.0378677	0.087285	0.000621292	0.000213316	LAG3	AKIP1, ATF3, BHLHE40, CCNG2, CHAC1, DDIT3, DDIT4, DDX58, DLX2, DNAJB9, DUSP1, EFNA1, EGR1, FOS, GADD45A, GDF15, GEM, HIST1H3B, HIST1H3C, HIST1H3D, HIST1H3F, HIST1H3G, HIST1H3H, HIST1H3J, HIST1H4B, HIST1H4C, HIST1H4D, HIST1H4E, HIST1H4F, HIST1H4I, HIST1H4J, HIST4H4, ICAM1, IFIT1, IRF1, ISG20, JUN, KLF6, KLHL24, MT1H, NUAK2, OASL, PHLDA1, PPP1R15A, RND1, SLC7A11, SQSTM1, TNFAIP3	LAG3	AKIP1, BHLHE40, CCNG2, DDIT4, DDX58, DLX2, DNAJB9, DUSP1, EFNA1, EGR1, FOS, GDF15, GEM, HIST1H2AD, HIST1H3A, HIST1H3B, HIST1H3E, HIST1H3F, HIST1H3G, HIST1H3I, HIST1H3J, HIST1H4D, HIST1H4F, HIST1H4H, HIST1H4I, HIST4H4, ICAM1, IFIT1, IRF1, KLF6, KLHL24, MAFF, MT1X, NUAK2, OASL, PHLDA1, PMAIP1, PPP1R15A, RND1, SLC7A11, SQSTM1, TNFAIP3	-0.497671	-0.405933	-0.14949	-0.19842
Tofacitinib_FDA:d2	letrozole_HL60_UP	ALL	3.22704e-07	45.3008	1.43893e-06	PC1_Cox	PC1_Cox	TRUE	0.0790372	0.0952756	0.194363	1.13303e-05	1.52521e-05	1.20108e-06	0.0160941	0.059649	2.20993e-05	0.0297543	DCLK3, JAK1, JAK2, JAK3, LCK, LRRK2, NUAK2, PKN1, ROCK1, ROCK2, RPS6KA2, RPS6KA6, TNK1, TYK2	ACSL1, ADORA3, AREG, CCNA1, CXCR4, FGR, FKBP5, FLT3, FPR1, IL13RA1, IL1R2, KLF9, MAFB, OLAH, PER1, PRKAR2B, RHOB, RHOH, SDC2, SERPINE1, SLC13A3, TPST1, TSC22D3, UPP1, ZBTB16	DCLK3, JAK1, JAK2, JAK3, LCK, LRRK2, NUAK2, PKN1, ROCK1, ROCK2, RPS6KA2, RPS6KA6, TNK1, TYK2	ACSL1, ADORA3, AREG, CCNA1, CXCR4, FGR, FKBP5, FLT3, FPR1, IL13RA1, IL1R2, KLF9, MAFB, OLAH, PER1, PRKAR2B, RHOB, RHOH, SERPINE1, SLC13A3, TPST1, TSC22D3, UPP1, ZBTB16	-0.169805	0.332344	-0.109911	-0.106743
Tofacitinib_FDA:d2	STO 609_MRC	ALL	3.30609e-07	45.2454	1.46898e-06	PC1_Cox	PC1_Cox	TRUE	0.0026467	0.00273273	0.0863228	1.13303e-05	0.000125901	5.26736e-05	0.392815	0.125121	2.20993e-05	0.00831457	DCLK3, JAK1, JAK2, JAK3, LCK, LRRK2, NUAK2, PKN1, ROCK1, ROCK2, RPS6KA2, RPS6KA6, TNK1, TYK2	CAMKK2, CSNK2A1, DAPK1, GSK3B, MAP4K2, MAPK15, MKNK1, PIM2	DCLK3, JAK1, JAK2, JAK3, LCK, LRRK2, NUAK2, PKN1, ROCK1, ROCK2, RPS6KA2, RPS6KA6, TNK1, TYK2	CAMKK2, CSNK2A1, DAPK1, GSK3B, MAP4K2, MAPK15, MKNK1, PIM2	-0.169805	0.332344	0.190455	0.234006
LAG3	clotrimazole_HL60_DOWN	ALL	3.36328e-07	45.2061	1.49167e-06	PC1_Cox	PC1_Cox	TRUE	1.50413e-08	0.699152	0.262707	1.56997e-12	1.52869e-05	0.0273984	0.529698	0.174107	0.000621292	0.00415512	LAG3	ADM, BNIP3, BNIP3L, CCNE2, CD300A, CD69, CXCR4, JUN, KDM3A, NDRG1, PLIN2, PTGS2, RGS1, RGS13, SLC2A3, ZNF395	LAG3	ADM, BNIP3, BNIP3L, CCNE2, CD300A, CD69, CXCR4, KDM3A, NDRG1, PTGS2, RGS1, RGS13, SLC2A3, ZNF395	-0.497671	-0.405933	0.150163	-0.194461
KIR	acetohexamide_PC3_UP	ALL	3.44119e-07	45.1537	1.5215e-06	PC1_Cox	PC1_Cox	TRUE	0.000407766	0.000534819	0.00812699	4.17533e-09	1.60332e-07	0.0179088	0.0401155	0.0797909	4.6623e-05	0.000236582	KIR2DL1, KIR2DL3, KIR2DL4, KIR3DL1, KIR3DL2, KIR3DL3	DDX60, HERC6, IFI27, IFI44, IFI44L, IFIH1, IFIT1, IFITM1, IFITM2, IRF9, MX1, MX2, OAS1, OAS2, OAS3, OASL, RSAD2, SP110, STAT1, USP18, ZNF286A	KIR2DL1, KIR2DL3, KIR2DL4, KIR2DS4, KIR3DL1, KIR3DL2, KIR3DL3	DDX60, HERC6, IFI44, IFI44L, IFIH1, IFIT1, IFITM1, IRF9, MX1, MX2, OAS1, OAS2, OAS3, OASL, PLSCR1, RSAD2, SP110, STAT1, USP18, ZNF286A	-0.232239	-0.356894	-0.0996694	0.123972
CTLA-4	QUINETHAZONE	ALL	3.55604e-07	45.0785	1.56263e-06	PC1_Cox	PC1_Cox	TRUE	3.9017e-06	0.0767466	0.191967	8.7048e-10	2.08188e-05	0.000589489	0.921592	0.0779134	7.37467e-05	0.0149597	CD80, CD86, CTLA4	CA1, CA2, PRKACB, PRKAR2B, SLC12A3	CD80, CD86, CTLA4	CA1, CA2, PRKACB, PRKAR2B, SLC12A3	-0.262853	0.313061	-0.223144	-0.251444
KIR	benzbromarone_MCF7_UP	ALL	3.63694e-07	45.027	1.5947e-06	PC1_Cox	PC1_Cox	TRUE	0.000576326	0.000303138	0.0214856	4.17533e-09	3.30403e-08	0.0143966	0.0663668	0.131722	4.6623e-05	0.000390133	KIR2DL1, KIR2DL3, KIR2DL4, KIR3DL1, KIR3DL2, KIR3DL3	IFIT1, IRF9, S100A8	KIR2DL1, KIR2DL3, KIR2DL4, KIR2DS4, KIR3DL1, KIR3DL2, KIR3DL3	IFIT1, IRF9, S100A8	-0.232239	-0.356894	0.289961	0.335492
KIR	metoprolol_PC3_UP	ALL	3.67982e-07	45.0001	1.6116e-06	PC1_Cox	PC1_Cox	TRUE	0.00020395	0.00113351	0.0113943	4.17533e-09	9.58716e-07	0.0130828	0.0559372	0.0994481	4.6623e-05	0.000437222	KIR2DL1, KIR2DL3, KIR2DL4, KIR3DL1, KIR3DL2, KIR3DL3	IFI44L, IFIT1, IRF9, MX1, OAS1, OAS2, ZNF652	KIR2DL1, KIR2DL3, KIR2DL4, KIR2DS4, KIR3DL1, KIR3DL2, KIR3DL3	IFI44L, IFIT1, IRF9, MX1, OAS1, OAS2, ZNF652	-0.232239	-0.356894	-0.152492	0.197517
KIR	mifepristone_MCF7_UP	ALL	3.74626e-07	44.9591	1.63696e-06	PC1_Cox	PC1_Cox	TRUE	7.37628e-05	0.000858803	0.00772669	4.17533e-09	4.47523e-07	0.00689319	0.395462	0.369515	4.6623e-05	0.00179296	KIR2DL1, KIR2DL3, KIR2DL4, KIR3DL1, KIR3DL2, KIR3DL3	DDIT4, IFIT1, IRF9, SLC7A11, TXNIP	KIR2DL1, KIR2DL3, KIR2DL4, KIR2DS4, KIR3DL1, KIR3DL2, KIR3DL3	DDIT4, IFIT1, IRF9, SLC7A11, TXNIP	-0.232239	-0.356894	0.247422	0.284508
CTLA-4	diloxanide_MCF7_UP	ALL	3.83838e-07	44.9034	1.67101e-06	PC1_Cox	PC1_Cox	TRUE	0.000383256	0.000385749	0.0243096	8.7048e-10	6.14119e-09	0.0181976	0.065999	0.0472304	7.37467e-05	0.00038967	CD80, CD86, CTLA4	IFIT1, IFITM1, IRF9, OAS1	CD80, CD86, CTLA4	IFIT1, IFITM1, IRF9, OAS1	-0.262853	0.313061	0.227834	0.254473
CTLA-4	hydrocotarnine_MCF7_UP	ALL	3.83838e-07	44.9034	1.67101e-06	PC1_Cox	PC1_Cox	TRUE	0.000383256	0.000385749	0.0243096	8.7048e-10	6.14119e-09	0.0181976	0.065999	0.0472304	7.37467e-05	0.00038967	CD80, CD86, CTLA4	IFIT1, IFITM1, IRF9, OAS1	CD80, CD86, CTLA4	IFIT1, IFITM1, IRF9, OAS1	-0.262853	0.313061	0.227834	0.254473
Tofacitinib_FDA:d2	Acetrizoic acid	ALL	3.84142e-07	44.9016	1.67164e-06	PC1_Cox	PC1_Cox	TRUE	0.000601301	0.0110723	0.0419569	1.13303e-05	0.014079	6.66052e-05	0.400777	0.0210291	2.20993e-05	0.0112828	DCLK3, JAK1, JAK2, JAK3, LCK, LRRK2, NUAK2, PKN1, ROCK1, ROCK2, RPS6KA2, RPS6KA6, TNK1, TYK2	DRD3	DCLK3, JAK1, JAK2, JAK3, LCK, LRRK2, NUAK2, PKN1, ROCK1, ROCK2, RPS6KA2, RPS6KA6, TNK1, TYK2	DRD3	-0.169805	0.332344	-0.22924	-0.441528
Tofacitinib_FDA:d2	amifostine	ALL	3.84142e-07	44.9016	1.67164e-06	PC1_Cox	PC1_Cox	TRUE	0.000601301	0.0110723	0.0419569	1.13303e-05	0.014079	6.66052e-05	0.400777	0.0210291	2.20993e-05	0.0112828	DCLK3, JAK1, JAK2, JAK3, LCK, LRRK2, NUAK2, PKN1, ROCK1, ROCK2, RPS6KA2, RPS6KA6, TNK1, TYK2	DRD3	DCLK3, JAK1, JAK2, JAK3, LCK, LRRK2, NUAK2, PKN1, ROCK1, ROCK2, RPS6KA2, RPS6KA6, TNK1, TYK2	DRD3	-0.169805	0.332344	-0.22924	-0.441528
Ibrutinib_FDA:d2	vanoxerine_PC3_UP	ALL	3.92526e-07	44.8521	1.70385e-06	PC1_Cox	PC1_Cox	TRUE	0.155306	1.5013e-07	0.291571	0.0031729	1.04825e-07	0.344343	0.0226903	0.0409158	0.0023594	0.000489061	AURKA, AURKB, CSK, EPHB2, ERBB4, FGFR1, FLT1, LCK, NTRK1, PTK6, RIPK2, SRC, TEK, YES1	ADM, ARC, ATF3, BAMBI, BCL6, BRD2, CDC42EP3, CHAC1, CTH, DDIT3, DDIT4, DNAJB9, DUSP1, EGR1, ELF3, ETS2, FAM46A, FOS, GADD45B, HERC5, HERPUD1, HIST1H3B, HIST1H3C, HIST1H3D, HIST1H3F, HIST1H3G, HIST1H3H, HIST1H3J, HIST1H4B, HIST1H4C, HIST1H4D, HIST1H4E, HIST1H4F, HIST1H4I, HIST1H4J, HIST4H4, IFI44, IFIH1, IFIT1, IFIT2, IFIT3, JUN, KLF4, KLF6, MT1F, NEDD9, OASL, PPP1R15A, PTGER4, PTGS2, RND1, RSAD2,…	AURKA, AURKB, CSK, EPHB2, ERBB4, FGFR1, FLT1, LCK, NTRK1, PTK6, RIPK2, SRC, TEK, YES1	ADM, ARC, BAMBI, BCL6, BRD2, CDC42EP3, CDKN1C, CEBPB, CTH, CXCL1, DDIT4, DNAJB9, DUSP1, EGR1, ELF3, ETS2, FAM46A, FOS, GADD45B, HERC5, HERPUD1, HIST1H2AD, HIST1H3A, HIST1H3B, HIST1H3E, HIST1H3F, HIST1H3G, HIST1H3I, HIST1H3J, HIST1H4D, HIST1H4F, HIST1H4H, HIST1H4I, HIST4H4, IFI44, IFIH1, IFIT1, IFIT2, IFIT3, KLF4, KLF6, MT1X, NEDD9, OASL, PMAIP1, PPP1R15A, PTGER4, PTGS2, RND1, RSAD2, SAT1, SLC30A1…	-0.109707	0.232385	0.120809	0.141999
LAG3	selegiline_MCF7_UP	ALL	3.95725e-07	44.8335	1.7157e-06	PC1_Cox	PC1_Cox	TRUE	1.24652e-06	0.0411092	0.0241014	1.56997e-12	4.06572e-08	0.0464336	0.0772785	0.136022	0.000621292	0.00088327	LAG3	IFI27, IFIT1, IFITM1, OAS1, TRMT2B	LAG3	CFDP1, IFIT1, IFITM1, OAS1, TRMT2B	-0.497671	-0.405933	0.217705	-0.278484
Ibrutinib_FDA:d2	suloctidil_PC3_UP	ALL	3.96227e-07	44.8306	1.71734e-06	PC1_Cox	PC1_Cox	TRUE	0.22461	1.27247e-07	0.648831	0.0031729	5.59578e-08	0.423684	0.0152069	0.0669423	0.0023594	0.000239574	AURKA, AURKB, CSK, EPHB2, ERBB4, FGFR1, FLT1, LCK, NTRK1, PTK6, RIPK2, SRC, TEK, YES1	AKIP1, ARC, ATF3, CCL20, CDKN1A, CXCL3, DDIT3, DDX58, DNAJB9, DUSP1, EGR1, GADD45B, GDF15, GPRC5A, HERPUD1, HMGCS1, HMOX1, HSPA5, IFIH1, IFIT1, IFIT2, IFIT3, IL1RL1, IL6, JUN, MT1F, MT1H, MT2A, NFKBIA, NUAK2, OAS1, OASL, PPP1R15A, PTGS2, RHOB, SDF2L1, SLC30A1, TGFB2, TNFAIP3, ZC3HAV1, ZFP36, ZNF165	AURKA, AURKB, CSK, EPHB2, ERBB4, FGFR1, FLT1, LCK, NTRK1, PTK6, RIPK2, SRC, TEK, YES1	AKIP1, ARC, CCL20, CDKN1A, CXCL1, CXCL3, DDX58, DNAJB9, DUSP1, EGR1, GADD45B, GDF15, GPRC5A, HERPUD1, HMGCS1, HMOX1, HSPA5, IFIH1, IFIT1, IFIT2, IFIT3, IL1RL1, IL6, MT1X, NFKBIA, NUAK2, OAS1, OASL, PMAIP1, PPP1R15A, PTGS2, RHOB, SDF2L1, SLC30A1, TGFB2, TNFAIP3, ZC3HAV1, ZFP36, ZNF165	-0.109707	0.232385	-0.131626	-0.15602
Gleevec (Imatinib)_MRC:d2	fenoprofen	ALL	4.12412e-07	44.7388	1.77938e-06	PC1_Cox	PC1_Cox	TRUE	3.50703e-07	0.385378	0.24526	0.000329365	0.00395899	0.00345892	0.412407	0.565207	0.00250826	0.00845774	LCK	PTGS1	LCK	PTGS1	0.121928	0.206892	-0.198788	-0.349562
IDO	metoprolol_PC3_UP	ALL	4.25935e-07	44.6648	1.83124e-06	PC1_Cox	PC1_Cox	TRUE	2.55361e-06	0.0732488	0.0130283	7.6594e-11	9.58716e-07	0.0254177	0.0420795	0.0502422	0.000179085	0.000437222	IDO1	IFI44L, IFIT1, IRF9, MX1, OAS1, OAS2, ZNF652	IDO1	IFI44L, IFIT1, IRF9, MX1, OAS1, OAS2, ZNF652	-0.42215	-0.471991	-0.152492	0.197517
Gleevec (Imatinib)_MRC:d2	clioquinol_HL60_UP	ALL	4.33257e-07	44.6257	1.85856e-06	PC1_Cox	PC1_Cox	TRUE	5.0739e-06	0.0306883	0.0532778	0.000329365	2.9716e-05	0.00577493	0.226877	0.215954	0.00250826	0.00147557	LCK	ATF3, ATP2B1, HCAR3, IFIT1, IL1B, IL24, IRF9, MT1F, MT1H, MT2A, MX1, PHLDA1, PTGS2, SERPINB2, TEX14, THBS1	LCK	ATP2B1, HCAR3, IFIT1, IL1B, IL24, IRF9, MT1X, MX1, PHLDA1, PTGS2, SERPINB2, TEX14, THBS1	0.121928	0.206892	-0.150373	-0.222351
KIR	prochlorperazine_MCF7_UP	ALL	4.50944e-07	44.5339	1.92516e-06	PC1_Cox	PC1_Cox	TRUE	0.00242989	9.69539e-05	0.00856507	4.17533e-09	3.99392e-09	0.0300889	0.0301321	0.108625	4.6623e-05	0.000121619	KIR2DL1, KIR2DL3, KIR2DL4, KIR3DL1, KIR3DL2, KIR3DL3	AKR1C1, AKR1C2, ATF3, BHLHE40, C16orf45, C19orf66, CBLB, CCNG2, CGA, CYP1A1, DDIT3, DDIT4, DDX58, DDX60, DNAJB9, DNAJC12, DUSP4, EGR1, GDF15, GEM, HERC5, HERC6, HMGCS1, IFI27, IFIH1, IFIT1, IFIT5, IFITM1, IFITM2, INSIG1, IRF7, IRF9, IRS2, ISG15, ISG20, KLHL24, LDLR, LPIN1, NDRG1, OAS1, OAS3, OASL, PARP12, PHLDA1, SAT1, SLC7A11, SOX9, SP110, STAT1, TGFB2, TRIM2, WIPI1	KIR2DL1, KIR2DL3, KIR2DL4, KIR2DS4, KIR3DL1, KIR3DL2, KIR3DL3	AKR1C1, AKR1C2, BHLHE40, C16orf45, C19orf66, CBLB, CCNG2, CGA, CYP1A1, DDIT4, DDX58, DDX60, DNAJB9, DNAJC12, DUSP4, EGR1, GDF15, GEM, HERC5, HERC6, HMGCS1, IFIH1, IFIT1, IFIT5, IFITM1, INSIG1, IRF7, IRF9, IRS2, ISG15, KLHL24, LDLR, LPIN1, MAFF, NDRG1, OAS1, OAS3, OASL, PARP12, PHLDA1, PMAIP1, SAT1, SLC7A11, SOX9, SP110, STAT1, TGFB2, TRIM2, WIPI1	-0.232239	-0.356894	-0.117407	-0.135948
Tofacitinib_FDA:d2	thioridazine_MCF7_UP	ALL	4.62552e-07	44.4756	1.97033e-06	PC1_Cox	PC1_Cox	TRUE	0.00386754	0.00145706	0.0664772	1.13303e-05	1.23027e-05	7.0047e-05	0.557122	0.0117612	2.20993e-05	0.00391286	DCLK3, JAK1, JAK2, JAK3, LCK, LRRK2, NUAK2, PKN1, ROCK1, ROCK2, RPS6KA2, RPS6KA6, TNK1, TYK2	AKR1C1, AKR1C2, APOBEC3B, ARFGAP3, ASNS, ATF3, ATF4, ATXN1, BCL6, BHLHE40, BNIP3L, BTG1, C16orf45, CBLB, CCNG2, CD44, CD55, CGA, CHAC1, CXCR4, CYP1A1, CYP26A1, DDIT3, DDIT4, DNAJB9, DUSP1, DUSP4, DUSP5, EGR1, EPAS1, FADS1, FOS, FOSL2, GADD45A, GADD45B, GDF15, GEM, HBP1, HERPUD1, HES1, HIST1H1C, HIST1H2AB, HIST1H2AE, HIST1H2BC, HIST1H2BE, HIST1H2BF, HIST1H2BI, HIST1H2BJ, HIST1H3B, HIST1H3C, HIST1H…	DCLK3, JAK1, JAK2, JAK3, LCK, LRRK2, NUAK2, PKN1, ROCK1, ROCK2, RPS6KA2, RPS6KA6, TNK1, TYK2	AKR1C1, AKR1C2, APOBEC3B, ARFGAP3, ASNS, ATF4, ATXN1, BCL6, BHLHE40, BNIP3L, C16orf45, CBLB, CCNG2, CD44, CD55, CFDP1, CGA, CXCR4, CYP1A1, CYP26A1, DDIT4, DNAJB9, DUSP1, DUSP4, DUSP5, EGR1, EPAS1, FADS1, FOS, FOSL2, GABARAPL1, GADD45B, GDF15, GEM, HBP1, HERPUD1, HES1, HIST1H1C, HIST1H2AB, HIST1H2AD, HIST1H2BC, HIST1H2BE, HIST1H2BG, HIST1H2BI, HIST1H2BJ, HIST1H3A, HIST1H3B, HIST1H3E, HIST1H3F, HIS…	-0.169805	0.332344	0.0889181	-0.0958253
LAG3	diflorasone_PC3_DOWN	ALL	4.62881e-07	44.4739	1.97162e-06	PC1_Cox	PC1_Cox	TRUE	2.5933e-08	0.722604	0.606872	1.56997e-12	9.0026e-06	0.047186	0.248909	0.23379	0.000621292	0.00198084	LAG3	ABCC8, ADCY8, DMP1, EPHB1, FLT3LG, FOXA2, GRM8, HIST1H1B, IL1B, IL23A, JUP, KRT17, LILRB2, LIN7A, MAGI2, MSMB, MUC5B, NMUR1, PDX1, PHF2, PTGER3, RBPMS, SIX3, SLC11A1, SMOX, SP100, SPAG8, SSX1, UTP14A, ZC3H7B, ZNF81	LAG3	ABCC8, ADCY8, DMP1, EPHB1, FLT3LG, FOXA2, GRM8, HIST1H1B, IL1B, IL23A, JUP, LILRB2, LIN7A, MAGI2, MSMB, MUC5B, NMUR1, PDX1, PHF2, PTGER3, SIX3, SLC11A1, SMOX, SP100, SPAG8, SSX1, UTP14A, ZC3H7B, ZNF81	-0.497671	-0.405933	0.159095	0.200148
Tofacitinib_FDA:d2	Kinome_3683_Roche	ALL	4.75462e-07	44.4124	2.01979e-06	PC1_Cox	PC1_Cox	TRUE	0.00111486	0.00148223	0.0437985	1.13303e-05	1.50895e-05	0.000180001	0.763074	0.0870772	2.20993e-05	0.00265909	DCLK3, JAK1, JAK2, JAK3, LCK, LRRK2, NUAK2, PKN1, ROCK1, ROCK2, RPS6KA2, RPS6KA6, TNK1, TYK2	BLK, EGFR, ERBB2, FYN	DCLK3, JAK1, JAK2, JAK3, LCK, LRRK2, NUAK2, PKN1, ROCK1, ROCK2, RPS6KA2, RPS6KA6, TNK1, TYK2	BLK, EGFR, ERBB2, FYN	-0.169805	0.332344	-0.269796	0.317552
Tofacitinib_FDA:d2	puromycin_MCF7_UP	ALL	4.8276e-07	44.3774	2.04745e-06	PC1_Cox	PC1_Cox	TRUE	1.21489e-05	0.0562549	0.0381369	1.13303e-05	0.0432723	0.000717912	0.470762	0.00541378	2.20993e-05	0.000903606	DCLK3, JAK1, JAK2, JAK3, LCK, LRRK2, NUAK2, PKN1, ROCK1, ROCK2, RPS6KA2, RPS6KA6, TNK1, TYK2	ADM, AKIP1, AMOTL2, ANKRD11, ANKRD12, ARHGAP29, ARHGAP5, ARID5B, ARNTL, ASNS, ATF3, ATP2C2, BCL3, BCOR, BHLHE40, BIRC3, BRAP, BTG1, BTN2A1, BTN2A2, C12orf4, C18orf25, CCNG2, CD55, CDK17, CEBPG, CHAC1, CHIC2, CHORDC1, CLIC4, CLK1, CLK4, CNOT4, CSRP2, CTGF, CYLD, CYP1A1, CYP1B1, CYR61, DAPK3, DDIT3, DDIT4, DDX58, DHRS2, DHRS3, DLX2, DNAJB1, DNAJB4, DNAJB6, DNAJB9, DNAJC6, DTNA, DUSP1, EFNA1, EGR1, …	DCLK3, JAK1, JAK2, JAK3, LCK, LRRK2, NUAK2, PKN1, ROCK1, ROCK2, RPS6KA2, RPS6KA6, TNK1, TYK2	ADM, AKIP1, AMOTL2, ANKRD11, ANKRD12, ARHGAP29, ARHGAP5, ARID5B, ARNTL, ASNS, ATP2C2, BCL3, BCOR, BHLHE40, BIRC3, BRAP, BTN2A1, BTN2A2, C12orf4, C18orf25, CCNG2, CD55, CDK17, CEBPB, CHIC2, CLK1, CLK4, CNOT4, CSRP2, CTGF, CYLD, CYP1A1, CYP1B1, CYR61, DAPK3, DDIT4, DDX58, DHRS2, DHRS3, DLX2, DNAJA1, DNAJB1, DNAJB4, DNAJB6, DNAJB9, DNAJC6, DTNA, DUSP1, EFNA1, EGR1, EIF2AK3, EIF5, ENC1, EPHA2, ERCC4,…	-0.169805	0.332344	-0.0213599	-0.0881124
Tofacitinib_FDA:d2	GSK1511931A_GSK	ALL	5.07138e-07	44.2643	2.13842e-06	PC1_Cox	PC1_Cox	TRUE	0.0169859	0.000181114	0.363391	1.13303e-05	1.1467e-07	0.000901015	0.0881779	0.00329561	2.20993e-05	5.89058e-05	DCLK3, JAK1, JAK2, JAK3, LCK, LRRK2, NUAK2, PKN1, ROCK1, ROCK2, RPS6KA2, RPS6KA6, TNK1, TYK2	ALK, PTK2B	DCLK3, JAK1, JAK2, JAK3, LCK, LRRK2, NUAK2, PKN1, ROCK1, ROCK2, RPS6KA2, RPS6KA6, TNK1, TYK2	ALK, PTK2B	-0.169805	0.332344	-0.341543	0.536714
Gleevec (Imatinib)_MRC:d2	skimmianine_MCF7_UP	ALL	5.38292e-07	44.1273	2.25572e-06	PC1_Cox	PC1_Cox	TRUE	0.000483232	0.000896392	0.0150223	0.000329365	1.4506e-07	0.00808063	0.0747778	0.0869091	0.00250826	0.000519316	LCK	IFIT1, IRF9, OAS1	LCK	IFIT1, IRF9, OAS1	0.121928	0.206892	0.233446	0.277544
Gleevec (Imatinib)_MRC:d2	thiocolchicoside_MCF7_UP	ALL	5.38292e-07	44.1273	2.25572e-06	PC1_Cox	PC1_Cox	TRUE	0.000483232	0.000896392	0.0150223	0.000329365	1.4506e-07	0.00808063	0.0747778	0.0869091	0.00250826	0.000519316	LCK	IFIT1, IRF9, OAS1	LCK	IFIT1, IRF9, OAS1	0.121928	0.206892	0.233446	0.277544
KIR	oxedrine_HL60_UP	ALL	5.45885e-07	44.0951	2.28478e-06	PC1_Cox	PC1_Cox	TRUE	0.000176225	0.00205136	0.094145	4.17533e-09	1.20743e-07	0.0055054	0.133648	0.178346	4.6623e-05	0.000963025	KIR2DL1, KIR2DL3, KIR2DL4, KIR3DL1, KIR3DL2, KIR3DL3	AXL, DOCK4, IFI44, IFIT1, IFIT3, ISG15, KYNU, MX1, MX2, NQO1, PPP1R16B, THBS1	KIR2DL1, KIR2DL3, KIR2DL4, KIR2DS4, KIR3DL1, KIR3DL2, KIR3DL3	AXL, DOCK4, IFI44, IFIT1, IFIT3, ISG15, KYNU, MX1, MX2, NQO1, PLSCR1, PPP1R16B, THBS1	-0.232239	-0.356894	0.167774	-0.181588
KIR	niflumic acid_MCF7_UP	ALL	5.4813e-07	44.0857	2.29326e-06	PC1_Cox	PC1_Cox	TRUE	0.00121151	0.000246242	0.00872344	4.17533e-09	2.88832e-08	0.0140412	0.0637992	0.0550917	4.6623e-05	0.000632485	KIR2DL1, KIR2DL3, KIR2DL4, KIR3DL1, KIR3DL2, KIR3DL3	DDX58, IFIT1, IRF9, ISG15, OAS1, SP110, STAT1	KIR2DL1, KIR2DL3, KIR2DL4, KIR2DS4, KIR3DL1, KIR3DL2, KIR3DL3	DDX58, IFIT1, IRF9, ISG15, OAS1, SP110, STAT1	-0.232239	-0.356894	-0.173509	0.186063
KIR	Prestwick-682_PC3_UP	ALL	5.49851e-07	44.0785	2.2994e-06	PC1_Cox	PC1_Cox	TRUE	0.000133118	0.00484595	0.0204676	4.17533e-09	5.24298e-06	0.0125555	0.0331148	0.193583	4.6623e-05	0.000184823	KIR2DL1, KIR2DL3, KIR2DL4, KIR3DL1, KIR3DL2, KIR3DL3	OAS1	KIR2DL1, KIR2DL3, KIR2DL4, KIR2DS4, KIR3DL1, KIR3DL2, KIR3DL3	OAS1	-0.232239	-0.356894	-0.306658	-0.437806
Tofacitinib_FDA:d2	ribavirin_HL60_UP	ALL	5.94009e-07	43.9009	2.46011e-06	PC1_Cox	PC1_Cox	TRUE	0.113921	0.166098	0.269715	1.13303e-05	1.54261e-05	1.55492e-06	0.00996216	0.0426564	2.20993e-05	0.0142904	DCLK3, JAK1, JAK2, JAK3, LCK, LRRK2, NUAK2, PKN1, ROCK1, ROCK2, RPS6KA2, RPS6KA6, TNK1, TYK2	ACSL1, ADORA3, AREG, CD163, CLTCL1, CPM, CXCR4, DUSP1, FKBP5, FLT3, FPR1, IL13RA1, IL1R2, KLF9, LPL, MAFB, OLAH, PER1, PRKAR2B, PSTPIP2, RHOB, RHOH, SAMSN1, SDC2, SMARCA2, THBS1, TPST1, TSC22D3, ZBTB16	DCLK3, JAK1, JAK2, JAK3, LCK, LRRK2, NUAK2, PKN1, ROCK1, ROCK2, RPS6KA2, RPS6KA6, TNK1, TYK2	ACSL1, ADORA3, AREG, CD163, CLTCL1, CPM, CXCR4, DUSP1, FKBP5, FLT3, FPR1, IL13RA1, IL1R2, KLF9, LPL, MAFB, OLAH, PER1, PRKAR2B, PSTPIP2, RHOB, RHOH, SAMSN1, SMARCA2, THBS1, TPST1, TSC22D3, ZBTB16	-0.169805	0.332344	-0.0959268	-0.108129
LAG3	lysergol_PC3_UP	ALL	5.94346e-07	43.8996	2.46081e-06	PC1_Cox	PC1_Cox	TRUE	1.18562e-06	0.0854435	0.152079	1.56997e-12	5.86574e-08	0.0755785	0.0383081	0.0371401	0.000621292	0.00030034	LAG3	DDX58, IFI44, IFIT1, IFIT2, IFITM1, IRF9, MX1, OAS1, OASL, SAMD9, SP110	LAG3	DDX58, IFI44, IFIT1, IFIT2, IFITM1, IRF9, MX1, OAS1, OASL, SAMD9, SP110	-0.497671	-0.405933	-0.136893	0.164088
IDO	cimetidine_MCF7_UP	ALL	6.02073e-07	43.8699	2.48871e-06	PC1_Cox	PC1_Cox	TRUE	1.18165e-05	0.0324931	0.0935111	7.6594e-11	1.576e-07	0.0234071	0.0331236	0.0516088	0.000179085	0.000363298	IDO1	DDX58, IFIT1, IRF9, OAS1	IDO1	CFDP1, DDX58, IFIT1, IRF9, OAS1	-0.42215	-0.471991	-0.212258	0.250909
Erlotinib_FDA:d2	0316684-0000_PC3_DOWN	ALL	6.17872e-07	43.8104	2.54307e-06	PC1_Cox	PC1_Cox	TRUE	7.51699e-05	0.00647657	0.314198	1.97048e-05	0.000548931	0.00181732	0.346641	0.00402213	0.00155885	0.00792921	ABL1, ABL2, AURKC, BLK, CIT, CSNK1E, DDR1, EGFR, EPHA5, EPHA6, EPHA8, ERBB4, FLT3, GAK, HIPK4, JAK3, LCK, LTK, LYN, MAP2K5, MERTK, MKNK1, MKNK2, MYLK2, RET, RIPK2, SLK, SRC, STK10, TIE1, TNK1, TNNI3K, ULK3	AP1S1, APH1A, CSTF2T, CTSZ, HIRA, KIFC1, PIP5K1A, PPP3R1, RCC1	ABL1, ABL2, AURKC, BLK, CIT, CSNK1E, DDR1, EGFR, EPHA5, EPHA6, EPHA8, ERBB4, FLT3, GAK, HIPK4, JAK3, LCK, LTK, LYN, MAP2K5, MERTK, MKNK1, MKNK2, MYLK2, RET, RIPK2, SLK, SRC, STK10, TIE1, TNK1, TNNI3K, ULK3	APH1A, CSTF2T, CTSZ, HIRA, KIFC1, PIP5K1A, RCC1	-0.128565	-0.17387	0.166865	-0.23667
Nilotinib_Kinome Scan:d2	pivampicillin_PC3_DOWN	ALL	6.31279e-07	43.761	2.58818e-06	PC1_Cox	PC1_Cox	TRUE	0.21906	9.81308e-06	0.347406	0.000607987	2.26073e-07	0.454792	0.000321544	0.160378	0.00841817	6.9075e-06	ABL1, ABL2, BLK, BRAF, CDC42BPB, CSF1R, DDR1, DDR2, EPHA1, EPHA2, EPHA3, EPHA4, EPHA6, EPHA8, EPHB2, EPHB3, EPHB4, EPHB6, FGR, FRK, HCK, KIT, LCK, LYN, MAP2K5, MAP4K1, MAPK11, MAPK14, MAPK8, NTRK2, NTRK3, PDGFRA, PDGFRB, RET, TEK, TIE1, TNNI3K, ZAK	ADAMTS2, AKAP4, AKAP5, CPM, DMP1, IL6ST, KCNJ13, LILRB2, MUC5B, RBPMS, RCC1, RNASE2, SMEK1, SSX1, UTP14A, ZC3H7B, ZNF155, ZNF652	ABL1, ABL2, BLK, BRAF, CDC42BPB, CSF1R, DDR1, DDR2, EPHA1, EPHA2, EPHA3, EPHA4, EPHA6, EPHA8, EPHB2, EPHB3, EPHB4, EPHB6, FGR, FRK, HCK, KIT, LCK, LYN, MAP2K5, MAP4K1, MAPK11, MAPK14, MAPK8, NTRK2, NTRK3, PDGFRA, PDGFRB, RET, TEK, TIE1, TNNI3K, ZAK	ADAMTS2, AKAP4, AKAP5, CPM, DMP1, IL6ST, KCNJ13, LILRB2, MUC5B, RCC1, RNASE2, SMEK1, SSX1, UTP14A, ZC3H7B, ZNF155, ZNF652	-0.0732823	-0.106472	-0.208981	0.349452
Tofacitinib_FDA:d2	atropine oxide_HL60_UP	ALL	6.31461e-07	43.7603	2.58878e-06	PC1_Cox	PC1_Cox	TRUE	0.000140291	0.266684	0.257081	1.13303e-05	0.0071038	1.43866e-05	0.584224	0.00117363	2.20993e-05	0.00392853	DCLK3, JAK1, JAK2, JAK3, LCK, LRRK2, NUAK2, PKN1, ROCK1, ROCK2, RPS6KA2, RPS6KA6, TNK1, TYK2	ANAPC10, FLI1, PAPOLA, RAP2C, SEC24D	DCLK3, JAK1, JAK2, JAK3, LCK, LRRK2, NUAK2, PKN1, ROCK1, ROCK2, RPS6KA2, RPS6KA6, TNK1, TYK2	ANAPC10, FLI1, PAPOLA, SEC24D	-0.169805	0.332344	0.11188	-0.307442
Tofacitinib_FDA:d2	rolipram_HL60_UP	ALL	6.32098e-07	43.758	2.59096e-06	PC1_Cox	PC1_Cox	TRUE	0.00875758	0.234349	0.144985	1.13303e-05	0.000249019	2.40182e-06	0.0638677	0.0203692	2.20993e-05	0.0313557	DCLK3, JAK1, JAK2, JAK3, LCK, LRRK2, NUAK2, PKN1, ROCK1, ROCK2, RPS6KA2, RPS6KA6, TNK1, TYK2	ADORA3, AREG, ARL4C, DOCK4, DUSP1, DUSP4, FKBP5, FPR1, IL1R2, KYNU, MAFB, NR4A2, PDE4B, PER1, SDC2, SLC16A10, THBS1, TSC22D3	DCLK3, JAK1, JAK2, JAK3, LCK, LRRK2, NUAK2, PKN1, ROCK1, ROCK2, RPS6KA2, RPS6KA6, TNK1, TYK2	ADORA3, AREG, ARL4C, DOCK4, DUSP1, DUSP4, FKBP5, FPR1, IL1R2, KYNU, MAFB, NR4A2, PDE4B, PER1, SLC16A10, THBS1, TSC22D3	-0.169805	0.332344	-0.10105	0.120101
CTLA-4	Prestwick-682_PC3_UP	ALL	6.35125e-07	43.747	2.60147e-06	PC1_Cox	PC1_Cox	TRUE	2.8234e-05	0.0276554	0.0273883	8.7048e-10	5.24298e-06	0.0276067	0.0146855	0.0185083	7.37467e-05	0.000184823	CD80, CD86, CTLA4	OAS1	CD80, CD86, CTLA4	OAS1	-0.262853	0.313061	-0.306658	-0.437806
Tofacitinib_FDA:d2	8-azaguanine_HL60_UP	ALL	6.41558e-07	43.7238	2.62414e-06	PC1_Cox	PC1_Cox	TRUE	3.76324e-05	0.101178	0.0933533	1.13303e-05	0.0149563	0.000194249	0.432998	0.0124551	2.20993e-05	0.00203626	DCLK3, JAK1, JAK2, JAK3, LCK, LRRK2, NUAK2, PKN1, ROCK1, ROCK2, RPS6KA2, RPS6KA6, TNK1, TYK2	ABCA1, ACACA, ACVR2A, ADARB1, AFTPH, AHR, ALDH8A1, AMY1A, AMY1B, AMY1C, AMY2A, AMY2B, AP1G1, AP3S2, ARAP2, AREG, ARHGAP26, ARID3B, ARID5B, ASB7, ASH1L, ATF3, ATF7IP, ATG13, ATG2A, ATP2B1, ATP2C1, ATP5C1, AVL9, AVPI1, BAG3, BAIAP2, BASP1, BCL2A1, BCL3, BCL6, BDNF, BET1, BIRC3, BMP6, BRF2, BTG1, BTG2, BTG3, C11orf24, C15orf38.AP3S2, C18orf25, C1orf159, C21orf91, CAMTA2, CASP9, CCL20, CCL4, CCNL1, C…	DCLK3, JAK1, JAK2, JAK3, LCK, LRRK2, NUAK2, PKN1, ROCK1, ROCK2, RPS6KA2, RPS6KA6, TNK1, TYK2	ABCA1, ACACA, ACVR2A, ADARB1, AFTPH, AHR, ALDH8A1, AMY1A, AMY1B, AMY1C, AMY2B, AP1G1, AP3S2, ARAP2, AREG, ARHGAP26, ARID3B, ARID5B, ASB7, ASH1L, ATF7IP, ATG13, ATG2A, ATP2B1, ATP2C1, ATP5C1, AVL9, AVPI1, BAG3, BAIAP2, BASP1, BCL2A1, BCL3, BCL6, BDNF, BET1, BIRC3, BMP6, BRF2, BTG3, C11orf24, C15orf38.AP3S2, C18orf25, C1orf159, C21orf91, CAMTA2, CASP9, CCL20, CCL3, CCNL1, CCNT1, CCRL2, CD14, CD44, …	-0.169805	0.332344	0.0200692	-0.0615382
Tofacitinib_FDA:d2	nitrendipine_MCF7_UP	ALL	6.74306e-07	43.6093	2.73936e-06	PC1_Cox	PC1_Cox	TRUE	0.000146877	0.0124317	0.0350087	1.13303e-05	0.00112979	0.000200824	0.924842	0.0740346	2.20993e-05	0.00989546	DCLK3, JAK1, JAK2, JAK3, LCK, LRRK2, NUAK2, PKN1, ROCK1, ROCK2, RPS6KA2, RPS6KA6, TNK1, TYK2	EGR3, S100A8, ZFP36L1	DCLK3, JAK1, JAK2, JAK3, LCK, LRRK2, NUAK2, PKN1, ROCK1, ROCK2, RPS6KA2, RPS6KA6, TNK1, TYK2	EGR3, MAFF, S100A8, ZFP36L1	-0.169805	0.332344	0.217622	-0.299255
Tofacitinib_FDA:d2	simvastatin	ALL	6.85495e-07	43.5714	2.78018e-06	PC1_Cox	PC1_Cox	TRUE	0.000104021	0.266695	0.0641498	1.13303e-05	0.0144941	1.6787e-05	0.74214	0.000709108	2.20993e-05	0.00328076	DCLK3, JAK1, JAK2, JAK3, LCK, LRRK2, NUAK2, PKN1, ROCK1, ROCK2, RPS6KA2, RPS6KA6, TNK1, TYK2	ABCB1, AR, CYP19A1, CYP1A2, CYP2C19, CYP2C9, CYP2D6, CYP3A4, ESR1, HMGCR, IDH1, MDM2, MDM4, NFE2L2, NR2E3, NR3C1, PLK1, TARDBP, TDP1	DCLK3, JAK1, JAK2, JAK3, LCK, LRRK2, NUAK2, PKN1, ROCK1, ROCK2, RPS6KA2, RPS6KA6, TNK1, TYK2	ABCB1, AR, CYP19A1, CYP1A2, CYP2C19, CYP2C9, CYP2D6, CYP3A4, ESR1, HMGCR, IDH1, MDM2, MDM4, NFE2L2, NR2E3, NR3C1, PLK1, TARDBP, TDP1	-0.169805	0.332344	-0.0957048	-0.223869
IDO	diloxanide_MCF7_UP	ALL	6.93434e-07	43.5449	2.80676e-06	PC1_Cox	PC1_Cox	TRUE	5.0676e-05	0.00392056	0.0144087	7.6594e-11	6.14119e-09	0.0324098	0.0543906	0.0886229	0.000179085	0.00038967	IDO1	IFIT1, IFITM1, IRF9, OAS1	IDO1	IFIT1, IFITM1, IRF9, OAS1	-0.42215	-0.471991	0.227834	0.254473
IDO	hydrocotarnine_MCF7_UP	ALL	6.93434e-07	43.5449	2.80676e-06	PC1_Cox	PC1_Cox	TRUE	5.0676e-05	0.00392056	0.0144087	7.6594e-11	6.14119e-09	0.0324098	0.0543906	0.0886229	0.000179085	0.00038967	IDO1	IFIT1, IFITM1, IRF9, OAS1	IDO1	IFIT1, IFITM1, IRF9, OAS1	-0.42215	-0.471991	0.227834	0.254473
KIR	imipenem_PC3_UP	ALL	6.96871e-07	43.5335	2.81817e-06	PC1_Cox	PC1_Cox	TRUE	0.00085716	0.000236767	0.0299867	4.17533e-09	1.23062e-08	0.00756084	0.229545	0.258589	4.6623e-05	0.00193281	KIR2DL1, KIR2DL3, KIR2DL4, KIR3DL1, KIR3DL2, KIR3DL3	IFITM1, IFITM2, MX1, SERPINA3	KIR2DL1, KIR2DL3, KIR2DL4, KIR2DS4, KIR3DL1, KIR3DL2, KIR3DL3	IFITM1, MX1, SERPINA3	-0.232239	-0.356894	-0.260945	0.298555
TIM-3	skimmianine_MCF7_UP	ALL	7.14823e-07	43.4749	2.87977e-06	PC1_Cox	PC1_Cox	TRUE	0.0062469	5.8455e-05	0.00211769	1.10762e-06	1.4506e-07	0.0658037	0.0150939	0.155953	0.00117611	0.000519316	HAVCR2	IFIT1, IRF9, OAS1	HAVCR2	IFIT1, IRF9, OAS1	-0.31306	-0.409994	0.233446	0.277544
TIM-3	thiocolchicoside_MCF7_UP	ALL	7.14823e-07	43.4749	2.87977e-06	PC1_Cox	PC1_Cox	TRUE	0.0062469	5.8455e-05	0.00211769	1.10762e-06	1.4506e-07	0.0658037	0.0150939	0.155953	0.00117611	0.000519316	HAVCR2	IFIT1, IRF9, OAS1	HAVCR2	IFIT1, IRF9, OAS1	-0.31306	-0.409994	0.233446	0.277544
Tofacitinib_FDA:d2	Kinome_1216_Roche	ALL	7.18313e-07	43.4637	2.89175e-06	PC1_Cox	PC1_Cox	TRUE	0.00365593	0.00404475	0.0138206	1.13303e-05	0.00303249	0.000109414	0.22543	0.106774	2.20993e-05	0.00298446	DCLK3, JAK1, JAK2, JAK3, LCK, LRRK2, NUAK2, PKN1, ROCK1, ROCK2, RPS6KA2, RPS6KA6, TNK1, TYK2	ALK, FLT3, IGF1R, JAK2, JAK3, MAP4K2, PLK4, PRKD3, PTK2, PTK2B, SLK, STK3, TSSK2, TSSK3	DCLK3, JAK1, JAK2, JAK3, LCK, LRRK2, NUAK2, PKN1, ROCK1, ROCK2, RPS6KA2, RPS6KA6, TNK1, TYK2	ALK, FLT3, IGF1R, JAK2, JAK3, MAP4K2, PLK4, PRKD3, PTK2, PTK2B, SLK, STK3, TSSK2	-0.169805	0.332344	0.131135	0.204344
IDO	mifepristone_MCF7_UP	ALL	7.18785e-07	43.4622	2.89301e-06	PC1_Cox	PC1_Cox	TRUE	2.23146e-06	0.0368865	0.0193829	7.6594e-11	4.47523e-07	0.0152946	0.289939	0.154086	0.000179085	0.00179296	IDO1	DDIT4, IFIT1, IRF9, SLC7A11, TXNIP	IDO1	DDIT4, IFIT1, IRF9, SLC7A11, TXNIP	-0.42215	-0.471991	0.247422	0.284508
Tofacitinib_FDA:d2	GW876790X_GSK	ALL	7.1996e-07	43.4584	2.89662e-06	PC1_Cox	PC1_Cox	TRUE	0.00103781	0.00188306	0.0292671	1.13303e-05	0.0104655	0.000340612	0.549386	0.0252281	2.20993e-05	0.000557909	DCLK3, JAK1, JAK2, JAK3, LCK, LRRK2, NUAK2, PKN1, ROCK1, ROCK2, RPS6KA2, RPS6KA6, TNK1, TYK2	PIM1, PRKCH, ROCK1, ROCK2, RPS6KA1	DCLK3, JAK1, JAK2, JAK3, LCK, LRRK2, NUAK2, PKN1, ROCK1, ROCK2, RPS6KA2, RPS6KA6, TNK1, TYK2	PIM1, PRKCH, ROCK1, ROCK2, RPS6KA1	-0.169805	0.332344	-0.125354	0.296291
Tofacitinib_FDA:d2	nocodazole_PC3_DOWN	ALL	7.22303e-07	43.451	2.90162e-06	PC1_Cox	PC1_Cox	TRUE	4.59047e-05	0.0982731	0.060898	1.13303e-05	0.019436	0.000186793	0.435604	0.135547	2.20993e-05	0.00342607	DCLK3, JAK1, JAK2, JAK3, LCK, LRRK2, NUAK2, PKN1, ROCK1, ROCK2, RPS6KA2, RPS6KA6, TNK1, TYK2	ARMCX5, BCLAF1, CYP1B1, FAM105A, HIST2H2BE, NCALD, RBM4B, TAF9B, TUBA4A	DCLK3, JAK1, JAK2, JAK3, LCK, LRRK2, NUAK2, PKN1, ROCK1, ROCK2, RPS6KA2, RPS6KA6, TNK1, TYK2	ARMCX5, BCLAF1, CYP1B1, FAM105A, HIST2H2BE, NCALD, RBM4B, TAF9B, TUBA4A	-0.169805	0.332344	0.0999108	-0.250837
Tofacitinib_FDA:d2	Tamoxifen citrate	ALL	7.23632e-07	43.4467	2.90483e-06	PC1_Cox	PC1_Cox	TRUE	2.53976e-05	0.0827307	0.0394403	1.13303e-05	0.0256822	0.000193556	0.904475	0.00495241	2.20993e-05	0.00123742	DCLK3, JAK1, JAK2, JAK3, LCK, LRRK2, NUAK2, PKN1, ROCK1, ROCK2, RPS6KA2, RPS6KA6, TNK1, TYK2	ABCB1, ABHD5, ALDH1A1, APAF1, AR, BAZ2B, CBFB, CYP19A1, CYP1A2, CYP2C19, CYP2D6, CYP3A4, DRD1, DRD3, EHMT2, ESR1, GMNN, GNA15, HNF4A, IL1B, KCNH2, KCNQ1, KDM4A, MDM2, MDM4, MPHOSPH8, NR1I2, PLIN5, PPARD, PPP1CA, RORC, RUNX1, TAAR1, TDP1, THPO, TP53, UBE2N, VDR	DCLK3, JAK1, JAK2, JAK3, LCK, LRRK2, NUAK2, PKN1, ROCK1, ROCK2, RPS6KA2, RPS6KA6, TNK1, TYK2	ABCB1, ABHD5, ALDH1A1, APAF1, AR, BAZ2B, CYP19A1, CYP1A2, CYP2C19, CYP2D6, CYP3A4, DRD1, DRD3, EHMT2, ESR1, GMNN, GNA15, HNF4A, IL1B, KCNH2, KCNQ1, KDM4A, MDM2, MDM4, MPHOSPH8, NR1I2, PLIN5, PPARD, PPP1CA, RORC, RUNX1, TAAR1, TDP1, THPO, TP53, UBE2N, VDR	-0.169805	0.332344	-0.069936	-0.190111
CTLA-4	ursolic acid_MCF7_UP	ALL	7.48275e-07	43.3696	2.99077e-06	PC1_Cox	PC1_Cox	TRUE	1.99768e-06	0.200404	0.105645	8.7048e-10	6.45302e-05	0.00529496	0.180349	0.0306548	7.37467e-05	0.0014663	CD80, CD86, CTLA4	ATF3, EGR1, HMGCS1, HMOX1, IFIT1, IRF9, SLC7A11, ZNF652	CD80, CD86, CTLA4	EGR1, HMGCS1, HMOX1, IFIT1, IRF9, MAFF, SLC7A11, ZNF652	-0.262853	0.313061	-0.21422	0.291609
CTLA-4	metoprolol_PC3_UP	ALL	7.5304e-07	43.355	3.00734e-06	PC1_Cox	PC1_Cox	TRUE	3.56192e-05	0.0136433	0.0169218	8.7048e-10	9.58716e-07	0.0149018	0.0531794	0.0249194	7.37467e-05	0.000437222	CD80, CD86, CTLA4	IFI44L, IFIT1, IRF9, MX1, OAS1, OAS2, ZNF652	CD80, CD86, CTLA4	IFI44L, IFIT1, IRF9, MX1, OAS1, OAS2, ZNF652	-0.262853	0.313061	-0.152492	0.197517
Ibrutinib_FDA:d2	etynodiol_HL60_UP	ALL	7.72467e-07	43.2963	3.07534e-06	PC1_Cox	PC1_Cox	TRUE	0.0130263	3.34367e-07	0.154567	0.0031729	3.23055e-06	0.189504	0.480464	0.0674857	0.0023594	0.0118452	AURKA, AURKB, CSK, EPHB2, ERBB4, FGFR1, FLT1, LCK, NTRK1, PTK6, RIPK2, SRC, TEK, YES1	ACSL1, ADORA3, AREG, BIN1, CCL20, CCNA1, CD163, CPD, CPM, CRISPLD2, CSGALNACT1, DKK2, DUSP1, FGR, FKBP5, FLT3, FOXN2, FPR1, GNLY, HIST1H1D, IL13RA1, IL1R1, IL1R2, IL24, IRAK3, IRS2, ISG20, KANK1, KLF9, LPL, MAFB, METTL7A, MT1F, MT1H, MT2A, OLAH, PER1, PRKAR2B, PSTPIP2, RCAN1, RHOB, RHOH, SAMSN1, SAP30, SDC2, SLAMF1, SLC16A10, SPTLC2, THBS1, TLR2, TMEM39A, TPST1, TSC22D3, VNN1, VSIG4, ZBTB16, ZFP3…	AURKA, AURKB, CSK, EPHB2, ERBB4, FGFR1, FLT1, LCK, NTRK1, PTK6, RIPK2, SRC, TEK, YES1	ACSL1, ADORA3, AREG, BIN1, CCL20, CCNA1, CD163, CEBPD, CPD, CPM, CRISPLD2, CSGALNACT1, DKK2, DUSP1, FGR, FKBP5, FLT3, FOXN2, FPR1, GNLY, HIST1H1D, IL13RA1, IL1R1, IL1R2, IL24, IRAK3, IRS2, KANK1, KLF9, LPL, MAFB, METTL7A, MT1X, OLAH, PER1, PRKAR2B, PSTPIP2, RCAN1, RHOB, RHOH, SAMSN1, SAP30, SLAMF1, SLC16A10, SPTLC2, THBS1, TLR2, TMEM39A, TPST1, TSC22D3, VNN1, VSIG4, ZBTB16, ZFP36L2	-0.109707	0.232385	-0.0808533	-0.0879494
Tofacitinib_FDA:d2	isoproterenol	ALL	7.78059e-07	43.2797	3.09423e-06	PC1_Cox	PC1_Cox	TRUE	0.00583228	0.000379585	0.0563455	1.13303e-05	8.05126e-07	0.000324841	0.556054	0.012184	2.20993e-05	0.000172989	DCLK3, JAK1, JAK2, JAK3, LCK, LRRK2, NUAK2, PKN1, ROCK1, ROCK2, RPS6KA2, RPS6KA6, TNK1, TYK2	ADRB1, ADRB2, ADRB3, DRD3, EHMT2, MTOR, VDR	DCLK3, JAK1, JAK2, JAK3, LCK, LRRK2, NUAK2, PKN1, ROCK1, ROCK2, RPS6KA2, RPS6KA6, TNK1, TYK2	ADRB1, ADRB2, ADRB3, CBX1, DRD3, EHMT2, MTOR, VDR	-0.169805	0.332344	0.276654	-0.33815
LAG3	acetohexamide_PC3_UP	ALL	7.81181e-07	43.2705	3.10578e-06	PC1_Cox	PC1_Cox	TRUE	6.98426e-07	0.163628	0.0702907	1.56997e-12	1.60332e-07	0.134377	0.0261599	0.0180011	0.000621292	0.000236582	LAG3	DDX60, HERC6, IFI27, IFI44, IFI44L, IFIH1, IFIT1, IFITM1, IFITM2, IRF9, MX1, MX2, OAS1, OAS2, OAS3, OASL, RSAD2, SP110, STAT1, USP18, ZNF286A	LAG3	DDX60, HERC6, IFI44, IFI44L, IFIH1, IFIT1, IFITM1, IRF9, MX1, MX2, OAS1, OAS2, OAS3, OASL, PLSCR1, RSAD2, SP110, STAT1, USP18, ZNF286A	-0.497671	-0.405933	-0.0996694	0.123972
PD1_PDL1	clioquinol_PC3_UP	ALL	7.92486e-07	43.2374	3.14304e-06	PC1_Cox	PC1_Cox	TRUE	1.13258e-05	0.0471568	0.013227	1.88806e-11	6.50539e-08	0.0030109	0.25399	0.276868	7.02353e-06	0.000302877	CD274, HLA.DRA, HLA.DRB1, HLA.DRB5, PDCD1	ARC, ATF3, CHAC1, CYP1A1, CYP1B1, DLX2, EGR1, HIST1H3B, HIST1H3C, HIST1H3D, HIST1H3F, HIST1H3G, HIST1H3H, HIST1H3J, HMOX1, HSPA6, IFI44, IFIT1, IFIT2, IFIT3, IL1RL1, IL24, IRF9, MT1F, MT1H, MT2A, MX1, OAS1, OASL, PPP1R15A, PTGS2, SLC30A1, SLC7A11, SQSTM1, STC2, TIPARP, ZC3HAV1	CD274, HLA.DRA, HLA.DRB1, HLA.DRB5, PDCD1	ARC, CYP1A1, CYP1B1, DLX2, EGR1, HIST1H2AD, HIST1H3A, HIST1H3B, HIST1H3E, HIST1H3F, HIST1H3G, HIST1H3I, HIST1H3J, HMOX1, HSPA6, IFI44, IFIT1, IFIT2, IFIT3, IL1RL1, IL24, IRF9, MT1X, MX1, OAS1, OASL, PMAIP1, PPP1R15A, PTGS2, SLC30A1, SLC7A11, SQSTM1, STC2, TIPARP, ZC3HAV1	-0.21495	0.278058	0.139147	-0.172698
Gleevec (Imatinib)_MRC:d2	epitiostanol_PC3_UP	ALL	7.97116e-07	43.2239	3.15989e-06	PC1_Cox	PC1_Cox	TRUE	5.511e-05	0.00607153	0.0414473	0.000329365	1.84441e-06	0.00492585	0.249478	0.18498	0.00250826	0.00173524	LCK	IFI44, IFI44L, IFIT1, IFITM1, MX1, PALMD, TFPI, TWF1	LCK	IFI44, IFI44L, IFIT1, IFITM1, MX1, PALMD, TFPI, TWF1	0.121928	0.206892	-0.162618	-0.197803
LAG3	clioquinol_PC3_UP	ALL	8.25581e-07	43.1431	3.26171e-06	PC1_Cox	PC1_Cox	TRUE	1.25557e-06	0.12391	0.152217	1.56997e-12	6.50539e-08	0.0832088	0.0330738	0.0399603	0.000621292	0.000302877	LAG3	ARC, ATF3, CHAC1, CYP1A1, CYP1B1, DLX2, EGR1, HIST1H3B, HIST1H3C, HIST1H3D, HIST1H3F, HIST1H3G, HIST1H3H, HIST1H3J, HMOX1, HSPA6, IFI44, IFIT1, IFIT2, IFIT3, IL1RL1, IL24, IRF9, MT1F, MT1H, MT2A, MX1, OAS1, OASL, PPP1R15A, PTGS2, SLC30A1, SLC7A11, SQSTM1, STC2, TIPARP, ZC3HAV1	LAG3	ARC, CYP1A1, CYP1B1, DLX2, EGR1, HIST1H2AD, HIST1H3A, HIST1H3B, HIST1H3E, HIST1H3F, HIST1H3G, HIST1H3I, HIST1H3J, HMOX1, HSPA6, IFI44, IFIT1, IFIT2, IFIT3, IL1RL1, IL24, IRF9, MT1X, MX1, OAS1, OASL, PMAIP1, PPP1R15A, PTGS2, SLC30A1, SLC7A11, SQSTM1, STC2, TIPARP, ZC3HAV1	-0.497671	-0.405933	0.139147	-0.172698
TIM-3	vigabatrin_MCF7_DOWN	ALL	8.4229e-07	43.0969	3.31606e-06	PC1_Cox	PC1_Cox	TRUE	2.08316e-05	0.0175732	0.193643	1.10762e-06	0.000966509	0.00158338	0.755919	0.000628732	0.00117611	0.0371745	HAVCR2	NPM3, RAD23B, RCC1, TAF15	HAVCR2	NPM3, RAD23B, RCC1, TAF15	-0.31306	-0.409994	0.185586	-0.218634
IDO	clomifene_MCF7_UP	ALL	8.58395e-07	43.0532	3.3696e-06	PC1_Cox	PC1_Cox	TRUE	6.04882e-07	0.245773	0.0243454	7.6594e-11	1.12823e-05	0.0200854	0.149979	0.216144	0.000179085	0.00107261	IDO1	AKIP1, ATF3, BHLHE40, CCNG2, DDIT3, DDIT4, EGR1, GADD45A, GDF15, HIST1H2BJ, HIST1H4B, HIST1H4C, HIST1H4D, HIST1H4E, HIST1H4F, HIST1H4I, HIST1H4J, HIST4H4, HMOX1, IFIT1, IRF1, JUN, KLF6, KLHL24, LPIN1, MT1F, MT1H, MT2A, NFIL3, NUAK2, OASL, PHLDA1, SLC7A11, SQSTM1, TNFAIP3, VEGFA	IDO1	AKIP1, BHLHE40, CCNG2, DDIT4, EGR1, GDF15, HIST1H2BJ, HIST1H4D, HIST1H4F, HIST1H4H, HIST1H4I, HIST4H4, HMOX1, IFIT1, IRF1, KLF6, KLHL24, LPIN1, MAFF, MT1X, NFIL3, NUAK2, OASL, PHLDA1, PMAIP1, SLC7A11, SQSTM1, TNFAIP3, VEGFA	-0.42215	-0.471991	-0.147443	-0.19227
Erlotinib_FDA:d2	estradiol_PC3_UP	ALL	8.67661e-07	43.0284	3.40073e-06	PC1_Cox	PC1_Cox	TRUE	0.000342523	0.00325284	0.065833	1.97048e-05	7.13361e-05	0.000579529	0.702205	0.00899466	0.00155885	0.0402724	ABL1, ABL2, AURKC, BLK, CIT, CSNK1E, DDR1, EGFR, EPHA5, EPHA6, EPHA8, ERBB4, FLT3, GAK, HIPK4, JAK3, LCK, LTK, LYN, MAP2K5, MERTK, MKNK1, MKNK2, MYLK2, RET, RIPK2, SLK, SRC, STK10, TIE1, TNK1, TNNI3K, ULK3	ATF3, HIRA, KHSRP	ABL1, ABL2, AURKC, BLK, CIT, CSNK1E, DDR1, EGFR, EPHA5, EPHA6, EPHA8, ERBB4, FLT3, GAK, HIPK4, JAK3, LCK, LTK, LYN, MAP2K5, MERTK, MKNK1, MKNK2, MYLK2, RET, RIPK2, SLK, SRC, STK10, TIE1, TNK1, TNNI3K, ULK3	HIRA, KHSRP	-0.128565	-0.17387	-0.237013	-0.229469
LAG3	orciprenaline_HL60_UP	ALL	9.02302e-07	42.9382	3.51984e-06	PC1_Cox	PC1_Cox	TRUE	4.39459e-07	0.247274	0.829543	1.56997e-12	1.75426e-07	0.0503344	0.0867233	0.186997	0.000621292	0.000685388	LAG3	ABCA1, ANXA1, ARL4C, AXL, CCL20, CD38, CD86, CFLAR, CHN2, COL4A2, DNAH17, DOCK4, DUSP4, EPB41L3, FTH1, GPR183, HMGB3, IL24, KYNU, MICAL2, MX2, NR4A2, NR4A3, NT5E, OLR1, PDE4B, PNOC, PPP1R16B, SAT1, SDC2, SGK1, SH3TC1, SIPA1L1, SLC16A10, SMOX, THBS1, TIMP1	LAG3	ABCA1, ANXA1, ARL4C, AXL, CCL20, CD38, CD86, CFLAR, CHN2, COL4A2, CREM, DNAH17, DOCK4, DUSP4, EPB41L3, FTH1, GABARAPL1, GPR183, IL24, KYNU, MICAL2, MX2, NR4A2, NR4A3, NT5E, OLR1, PDE4B, PLSCR1, PNOC, PPP1R16B, SAT1, SGK1, SH3TC1, SIPA1L1, SLC16A10, SMOX, THBS1, TIMP1	-0.497671	-0.405933	0.119201	0.156963
LAG3	mephentermine_MCF7_UP	ALL	9.0347e-07	42.9352	3.52311e-06	PC1_Cox	PC1_Cox	TRUE	6.88507e-07	0.136568	0.0273461	1.56997e-12	1.37605e-07	0.117129	0.0431345	0.0544802	0.000621292	0.000351558	LAG3	IFI27, IFIT1, IFITM1, IRF9, ISG15, OAS1, OAS3	LAG3	IFIT1, IFITM1, IRF9, ISG15, OAS1, OAS3	-0.497671	-0.405933	0.161423	0.211616
CTLA-4	cimetidine_MCF7_UP	ALL	9.10506e-07	42.9173	3.54752e-06	PC1_Cox	PC1_Cox	TRUE	0.000120408	0.00749394	0.0900192	8.7048e-10	1.576e-07	0.0144666	0.0367197	0.0265411	7.37467e-05	0.000363298	CD80, CD86, CTLA4	DDX58, IFIT1, IRF9, OAS1	CD80, CD86, CTLA4	CFDP1, DDX58, IFIT1, IRF9, OAS1	-0.262853	0.313061	-0.212258	0.250909
Gleevec (Imatinib)_MRC:d2	cimetidine_MCF7_UP	ALL	9.14293e-07	42.9077	3.56018e-06	PC1_Cox	PC1_Cox	TRUE	0.00043875	0.00195532	0.0603011	0.000329365	1.576e-07	0.00983299	0.0570941	0.0534072	0.00250826	0.000363298	LCK	DDX58, IFIT1, IRF9, OAS1	LCK	CFDP1, DDX58, IFIT1, IRF9, OAS1	0.121928	0.206892	-0.212258	0.250909
Tofacitinib_FDA:d2	betamethasone	ALL	9.23715e-07	42.884	3.59284e-06	PC1_Cox	PC1_Cox	TRUE	5.83963e-05	0.134286	0.103966	1.13303e-05	0.0390239	6.58964e-05	0.943126	0.000345657	2.20993e-05	0.000805268	DCLK3, JAK1, JAK2, JAK3, LCK, LRRK2, NUAK2, PKN1, ROCK1, ROCK2, RPS6KA2, RPS6KA6, TNK1, TYK2	AHR, AR, CFTR, GALR3, IL1B, NFE2L2, NR3C1	DCLK3, JAK1, JAK2, JAK3, LCK, LRRK2, NUAK2, PKN1, ROCK1, ROCK2, RPS6KA2, RPS6KA6, TNK1, TYK2	AHR, AR, CFTR, GALR3, IL1B, NFE2L2, NR3C1	-0.169805	0.332344	0.0904356	0.306697
Tofacitinib_FDA:d2	geldanamycin_HL60_UP	ALL	9.41448e-07	42.8402	3.65209e-06	PC1_Cox	PC1_Cox	TRUE	0.000113473	0.176872	0.156129	1.13303e-05	0.00733623	4.91501e-05	0.505007	0.00774964	2.20993e-05	0.00588087	DCLK3, JAK1, JAK2, JAK3, LCK, LRRK2, NUAK2, PKN1, ROCK1, ROCK2, RPS6KA2, RPS6KA6, TNK1, TYK2	ABHD3, AHSA1, ANXA1, ANXA6, AREG, BAG3, BST2, CACYBP, CAP2, CASP1, CCNG2, CFLAR, CHORDC1, CLK1, COL4A2, CRELD2, CRYZ, DNAJB1, DNAJB4, DNAJB6, DUSP4, ENGASE, FAM13A, FCGR2A, FKBP4, GTF3C3, HIBCH, HNRNPD, HSP90AA1, HSP90AB1, HSP90B1, HSPA4, HSPA4L, HSPA5, HSPA8, HSPB1, HSPH1, HYOU1, IL10RA, KYNU, MBNL2, MBOAT7, MGEA5, MS4A6A, NR4A2, NR4A3, P4HA2, PDE4B, PDIA4, PHTF1, PIR, PLOD1, PPID, PRKACB, RGS2,…	DCLK3, JAK1, JAK2, JAK3, LCK, LRRK2, NUAK2, PKN1, ROCK1, ROCK2, RPS6KA2, RPS6KA6, TNK1, TYK2	ABHD3, AHSA1, ANXA1, ANXA6, AREG, BAG3, CAP2, CASP1, CCNG2, CFLAR, CLK1, COL4A2, CRELD2, CREM, CRYZ, DNAJA1, DNAJB1, DNAJB4, DNAJB6, DUSP4, ENGASE, FAM13A, FCGR2A, GTF3C3, HIBCH, HNRNPD, HSP90AA1, HSP90AB1, HSP90B1, HSPA1A, HSPA1B, HSPA4, HSPA4L, HSPA5, HSPA8, HSPB1, HSPH1, HYOU1, IL10RA, KYNU, MBNL2, MBOAT7, MGEA5, MS4A6A, NR4A2, NR4A3, P4HA2, PDE4B, PDIA4, PHTF1, PIR, PLOD1, PLSCR1, PPID, PRKAC…	-0.169805	0.332344	0.049846	0.119835
Gleevec (Imatinib)_MRC:d2	Kinome_1216_Roche	ALL	9.52234e-07	42.8139	3.68825e-06	PC1_Cox	PC1_Cox	TRUE	2.67137e-07	0.424654	0.265596	0.000329365	0.00303249	0.00772058	0.57632	0.447083	0.00250826	0.00298446	LCK	ALK, FLT3, IGF1R, JAK2, JAK3, MAP4K2, PLK4, PRKD3, PTK2, PTK2B, SLK, STK3, TSSK2, TSSK3	LCK	ALK, FLT3, IGF1R, JAK2, JAK3, MAP4K2, PLK4, PRKD3, PTK2, PTK2B, SLK, STK3, TSSK2	0.121928	0.206892	0.131135	0.204344
Gleevec (Imatinib)_MRC:d2	Prestwick-682_PC3_UP	ALL	9.70046e-07	42.7711	3.7465e-06	PC1_Cox	PC1_Cox	TRUE	0.000137199	0.00978358	0.0155939	0.000329365	5.24298e-06	0.0147894	0.025976	0.0731666	0.00250826	0.000184823	LCK	OAS1	LCK	OAS1	0.121928	0.206892	-0.306658	-0.437806
A2AR	Kinome_3160_Roche	ALL	9.88534e-07	42.7275	3.80482e-06	PC1_Cox	PC1_Cox	TRUE	5.62651e-05	0.00285375	0.117693	4.49794e-06	0.000179991	0.241319	0.0136015	0.0284796	0.0295529	0.0086671	ADORA2A	AURKB, CLK4, FLT4, JAK2	ADORA2A	AURKB, CLK4, FLT4, JAK2	-0.318712	-0.279575	-0.190564	0.260348
LAG3	amiloride_PC3_UP	ALL	9.94403e-07	42.7139	3.82499e-06	PC1_Cox	PC1_Cox	TRUE	3.41621e-06	0.0502233	0.118117	1.56997e-12	1.5305e-08	0.0726424	0.0425757	0.0260963	0.000621292	0.000430563	LAG3	DDX58, HERPUD1, IRF9, MX1	LAG3	DDX58, HERPUD1, IRF9, MX1	-0.497671	-0.405933	-0.249185	0.270918
Ibrutinib_FDA:d2	mephentermine_HL60_UP	ALL	1.04877e-06	42.591	4.00834e-06	PC1_Cox	PC1_Cox	TRUE	0.0813294	3.88803e-07	0.275643	0.0031729	6.72798e-07	0.627749	0.0284266	0.0827398	0.0023594	0.000601297	AURKA, AURKB, CSK, EPHB2, ERBB4, FGFR1, FLT1, LCK, NTRK1, PTK6, RIPK2, SRC, TEK, YES1	ADM, ALDOC, ATF3, ATF5, BCL2A1, BCL3, BCL6, BHLHE40, BNIP3, BNIP3L, CD300A, CD69, CDKN1A, CEL, CYTH4, CYTIP, DUSP5, DUSP6, EGR1, EMP1, ENO2, EPAS1, FCGR2B, FILIP1L, FTH1, GBP2, GPNMB, HCAR3, HSPA6, IL10RA, IL1B, IL1RN, JUN, MAP1LC3B, NCF1, NCF2, NDRG1, NEDD9, NFIL3, P4HA1, PLIN2, PLOD2, PPARD, PTGS1, PTGS2, RCBTB2, RGS1, RGS2, SAT1, SLC2A14, SLC2A3, SLC2A5, SLC6A10P, SLC6A8, SP140L, STXBP1, TCF7L…	AURKA, AURKB, CSK, EPHB2, ERBB4, FGFR1, FLT1, LCK, NTRK1, PTK6, RIPK2, SRC, TEK, YES1	ADM, ALDOC, ATF5, BCL2A1, BCL3, BCL6, BHLHE40, BNIP3, BNIP3L, C1orf54, CCL3, CD300A, CD69, CDKN1A, CEL, CKB, CYTH4, CYTIP, DUSP5, DUSP6, EGR1, EMP1, ENO2, EPAS1, FCGR2B, FILIP1L, FTH1, GBP2, GPNMB, HCAR3, HSPA6, IL10RA, IL1B, IL1RN, MAFF, MAP1LC3B, NCF1, NCF2, NDRG1, NEDD9, NFIL3, P4HA1, PLOD2, PPARD, PTGS1, PTGS2, RCBTB2, RGS1, RGS2, SAT1, SLC2A14, SLC2A3, SLC2A5, SP140L, STXBP1, TBC1D30, TCF7L2…	-0.109707	0.232385	0.0898022	-0.120121
IDO	D-glutamine	ALL	1.1389e-06	42.4005	4.31577e-06	PC1_Cox	PC1_Cox	TRUE	7.26161e-07	0.871061	0.101213	7.6594e-11	1.16431e-05	0.00165804	0.591799	0.313061	0.000179085	0.0249871	IDO1	TSHR	IDO1	TSHR	-0.42215	-0.471991	-0.308723	-0.27287
PD1_PDL1	clorgiline_MCF7_UP	ALL	1.15272e-06	42.3726	4.36272e-06	PC1_Cox	PC1_Cox	TRUE	3.77412e-05	0.0251766	0.0324428	1.88806e-11	1.71933e-08	0.00490877	0.134933	0.104387	7.02353e-06	0.000151198	CD274, HLA.DRA, HLA.DRB1, HLA.DRB5, PDCD1	ATF3, DDIT3, DDIT4, DDX58, EGR1, IFIT1, IRF9, OASL, SLC7A11, TNFAIP3	CD274, HLA.DRA, HLA.DRB1, HLA.DRB5, PDCD1	DDIT4, DDX58, EGR1, IFIT1, IRF9, MAFF, OASL, PMAIP1, SLC7A11, TNFAIP3	-0.21495	0.278058	-0.21878	-0.251621
Tofacitinib_FDA:d2	azacitidine_PC3_UP	ALL	1.18047e-06	42.3176	4.45386e-06	PC1_Cox	PC1_Cox	TRUE	0.0003403	0.512582	0.419334	1.13303e-05	0.00685358	1.2956e-05	0.286248	0.0193198	2.20993e-05	0.0384207	DCLK3, JAK1, JAK2, JAK3, LCK, LRRK2, NUAK2, PKN1, ROCK1, ROCK2, RPS6KA2, RPS6KA6, TNK1, TYK2	ACADVL, ADAMTS1, ADM, AKAP12, AKIP1, AREG, ARL14, ATF3, BMP2, CCL20, CD55, CHAC1, CLU, CRCP, CTGF, CTH, CXCL3, CYP1B1, CYR61, DDIT3, DDIT4, DHRS2, DUSP1, DUSP10, EGR1, GADD45A, GADD45B, GDF15, GEM, GK, HAS2, HDAC9, HES1, HIST1H2AB, HIST1H2AC, HIST1H2AE, HIST1H2AG, HIST1H2AI, HIST1H2AK, HIST1H2AL, HIST1H2BC, HIST1H2BE, HIST1H2BF, HIST1H2BI, HIST1H3B, HIST1H3C, HIST1H3D, HIST1H3F, HIST1H3G, HIST1H3…	DCLK3, JAK1, JAK2, JAK3, LCK, LRRK2, NUAK2, PKN1, ROCK1, ROCK2, RPS6KA2, RPS6KA6, TNK1, TYK2	ACADVL, ADAMTS1, ADM, AKAP12, AKIP1, AREG, ARL14, BMP2, CCL20, CD55, CEBPB, CLU, CTGF, CTH, CXCL3, CYP1B1, CYR61, DDIT4, DHRS2, DUSP1, DUSP10, EGR1, GADD45B, GDF15, GEM, GK, HAS2, HDAC9, HES1, HIST1H2AB, HIST1H2AD, HIST1H2AG, HIST1H2AH, HIST1H2AK, HIST1H2AL, HIST1H2AM, HIST1H2BC, HIST1H2BE, HIST1H2BG, HIST1H2BI, HIST1H3A, HIST1H3B, HIST1H3E, HIST1H3F, HIST1H3G, HIST1H3I, HIST1H3J, HIST1H4D, HIST1…	-0.169805	0.332344	-0.0556607	-0.0691814
Gleevec (Imatinib)_MRC:d2	selegiline_PC3_DOWN	ALL	1.20739e-06	42.2655	4.54254e-06	PC1_Cox	PC1_Cox	TRUE	2.06082e-06	0.485042	0.0395355	0.000329365	0.000220775	0.00168729	0.393689	0.33314	0.00250826	0.00825982	LCK	LILRB2, PRB1, SLC11A1	LCK	LILRB2, PRB1, SLC11A1	0.121928	0.206892	-0.199687	0.292619
Ibrutinib_FDA:d2	beclometasone_HL60_UP	ALL	1.21348e-06	42.2539	4.56191e-06	PC1_Cox	PC1_Cox	TRUE	0.0371863	2.75083e-07	0.116307	0.0031729	1.44728e-06	0.185762	0.351466	0.116171	0.0023594	0.00945921	AURKA, AURKB, CSK, EPHB2, ERBB4, FGFR1, FLT1, LCK, NTRK1, PTK6, RIPK2, SRC, TEK, YES1	ACSL1, ADORA3, AREG, CCL20, DUSP1, FAM13A, FGR, FKBP5, FLT3, FPR1, IL13RA1, IL1R2, INSR, KLF9, MAFB, METTL7A, MT2A, NCF1, NFKBIA, OLAH, PER1, PHC2, PRKAR2B, RHOB, RHOH, RPS11, SAMSN1, SDC2, SLA, TPST1, TSC22D3, VSIG4, ZBTB16	AURKA, AURKB, CSK, EPHB2, ERBB4, FGFR1, FLT1, LCK, NTRK1, PTK6, RIPK2, SRC, TEK, YES1	ACSL1, ADORA3, AREG, CCL20, DUSP1, FAM13A, FGR, FKBP5, FLT3, FPR1, IL13RA1, IL1R2, INSR, KLF9, MAFB, METTL7A, MT1X, NCF1, NFKBIA, OLAH, PER1, PHC2, PRKAR2B, RHOB, RHOH, RPL37A, SAMSN1, SLA, TPST1, TSC22D3, VSIG4, ZBTB16	-0.109707	0.232385	-0.0983307	-0.105903
Tofacitinib_FDA:d2	levobunolol_PC3_DOWN	ALL	1.26205e-06	42.1631	4.72292e-06	PC1_Cox	PC1_Cox	TRUE	0.00011674	0.0604849	0.00697265	1.13303e-05	0.0383555	0.00012168	0.813401	0.189478	2.20993e-05	0.00535657	DCLK3, JAK1, JAK2, JAK3, LCK, LRRK2, NUAK2, PKN1, ROCK1, ROCK2, RPS6KA2, RPS6KA6, TNK1, TYK2	APP, GRAMD1B	DCLK3, JAK1, JAK2, JAK3, LCK, LRRK2, NUAK2, PKN1, ROCK1, ROCK2, RPS6KA2, RPS6KA6, TNK1, TYK2	APP, GRAMD1B, RPL37A	-0.169805	0.332344	0.141086	0.322321
Tofacitinib_FDA:d2	nocodazole_HL60_UP	ALL	1.28049e-06	42.1296	4.77988e-06	PC1_Cox	PC1_Cox	TRUE	3.10615e-05	0.107948	0.0920802	1.13303e-05	0.0226495	0.000368281	0.575527	0.00155418	2.20993e-05	0.00071976	DCLK3, JAK1, JAK2, JAK3, LCK, LRRK2, NUAK2, PKN1, ROCK1, ROCK2, RPS6KA2, RPS6KA6, TNK1, TYK2	ABI1, ACAP2, ACTR3, ADARB1, ADD3, AGFG1, AHR, AMY1A, AMY1B, AMY1C, AMY2A, AMY2B, ANKLE2, ANKRD10, ANKRD12, ANXA1, ANXA2, ANXA5, APOLD1, AREG, ARFGAP3, ARHGAP19, ARID4B, ARL4C, ARMCX3, ASPM, ATF2, ATM, ATP2B1, ATP2C1, ATXN1, ATXN7, AVL9, AXL, B4GALT1, BCL2A1, BCL3, BCL6, BET1, BNIP3L, BRD8, BSDC1, BTG1, BTG2, CALM1, CALM2, CBLB, CCL20, CCNE2, CCNG2, CCNI, CD2AP, CD44, CD55, CD58, CD86, CDK14, CDKN…	DCLK3, JAK1, JAK2, JAK3, LCK, LRRK2, NUAK2, PKN1, ROCK1, ROCK2, RPS6KA2, RPS6KA6, TNK1, TYK2	ABI1, ACAP2, ACTR3, ADARB1, ADD3, AGFG1, AHR, AMY1A, AMY1B, AMY1C, AMY2B, ANKLE2, ANKRD10, ANKRD12, ANXA1, ANXA5, APOLD1, AREG, ARFGAP3, ARHGAP19, ARID4B, ARL4C, ARMCX3, ASPM, ATF2, ATM, ATP2B1, ATP2C1, ATXN1, ATXN7, AVL9, AXL, B4GALT1, BCL2A1, BCL3, BCL6, BET1, BNIP3L, BRD8, BSDC1, CALM1, CALM2, CALM3, CBLB, CCL20, CCNE2, CCNG2, CCNI, CD2AP, CD44, CD55, CD58, CD83, CD86, CDK14, CDKN1A, CDKN2C, C…	-0.169805	0.332344	0.0165227	-0.072379
PD1_PDL1	prochlorperazine_MCF7_UP	ALL	1.28095e-06	42.1287	4.78134e-06	PC1_Cox	PC1_Cox	TRUE	7.58487e-05	0.0104113	0.00801658	1.88806e-11	3.99392e-09	0.00796978	0.112969	0.148416	7.02353e-06	0.000121619	CD274, HLA.DRA, HLA.DRB1, HLA.DRB5, PDCD1	AKR1C1, AKR1C2, ATF3, BHLHE40, C16orf45, C19orf66, CBLB, CCNG2, CGA, CYP1A1, DDIT3, DDIT4, DDX58, DDX60, DNAJB9, DNAJC12, DUSP4, EGR1, GDF15, GEM, HERC5, HERC6, HMGCS1, IFI27, IFIH1, IFIT1, IFIT5, IFITM1, IFITM2, INSIG1, IRF7, IRF9, IRS2, ISG15, ISG20, KLHL24, LDLR, LPIN1, NDRG1, OAS1, OAS3, OASL, PARP12, PHLDA1, SAT1, SLC7A11, SOX9, SP110, STAT1, TGFB2, TRIM2, WIPI1	CD274, HLA.DRA, HLA.DRB1, HLA.DRB5, PDCD1	AKR1C1, AKR1C2, BHLHE40, C16orf45, C19orf66, CBLB, CCNG2, CGA, CYP1A1, DDIT4, DDX58, DDX60, DNAJB9, DNAJC12, DUSP4, EGR1, GDF15, GEM, HERC5, HERC6, HMGCS1, IFIH1, IFIT1, IFIT5, IFITM1, INSIG1, IRF7, IRF9, IRS2, ISG15, KLHL24, LDLR, LPIN1, MAFF, NDRG1, OAS1, OAS3, OASL, PARP12, PHLDA1, PMAIP1, SAT1, SLC7A11, SOX9, SP110, STAT1, TGFB2, TRIM2, WIPI1	-0.21495	0.278058	-0.117407	-0.135948
LAG3	azacyclonol_PC3_UP	ALL	1.4707e-06	41.809	5.3923e-06	PC1_Cox	PC1_Cox	TRUE	2.19362e-06	0.072898	0.651355	1.56997e-12	2.2319e-08	0.0401743	0.129856	0.0965109	0.000621292	0.00127413	LAG3	ADM, AKIP1, ARC, ATF3, BCL6, BRD2, CCL20, CDKN1A, CTGF, CXCL3, DDIT3, DDIT4, DDX58, DDX60, DNAJB9, DUSP1, EGR1, FAM46A, FOS, GADD45A, GADD45B, HERC5, HERPUD1, HIST1H2BC, HIST1H2BE, HIST1H2BF, HIST1H2BI, HIST1H3B, HIST1H3C, HIST1H3D, HIST1H3F, HIST1H3G, HIST1H3H, HIST1H3J, HMOX1, HSP90B1, HSPA5, HSPA6, IFI44, IFIH1, IFIT1, IFIT2, IFIT3, IL1RL1, IL6, INSIG1, IRF9, ISG15, ISG20, JUN, JUND, KLF4, KLF…	LAG3	ADM, AKIP1, ARC, BCL6, BRD2, CCL20, CD83, CDKN1A, CDKN1C, CTGF, CXCL1, CXCL3, DDIT4, DDX58, DDX60, DNAJB9, DUSP1, EGR1, FAM46A, FOS, GADD45B, HERC5, HERPUD1, HIST1H2AD, HIST1H2BC, HIST1H2BE, HIST1H2BG, HIST1H2BI, HIST1H3A, HIST1H3B, HIST1H3E, HIST1H3F, HIST1H3G, HIST1H3I, HIST1H3J, HMOX1, HSP90B1, HSPA5, HSPA6, IFI44, IFIH1, IFIT1, IFIT2, IFIT3, IL1RL1, IL6, INSIG1, IRF9, ISG15, JUNB, JUND, KLF4,…	-0.497671	-0.405933	0.113979	-0.112836
KIR	clioquinol_PC3_UP	ALL	1.47985e-06	41.7947	5.42177e-06	PC1_Cox	PC1_Cox	TRUE	0.00102462	0.000905005	0.0218767	4.17533e-09	6.50539e-08	0.0104276	0.0868973	0.223694	4.6623e-05	0.000302877	KIR2DL1, KIR2DL3, KIR2DL4, KIR3DL1, KIR3DL2, KIR3DL3	ARC, ATF3, CHAC1, CYP1A1, CYP1B1, DLX2, EGR1, HIST1H3B, HIST1H3C, HIST1H3D, HIST1H3F, HIST1H3G, HIST1H3H, HIST1H3J, HMOX1, HSPA6, IFI44, IFIT1, IFIT2, IFIT3, IL1RL1, IL24, IRF9, MT1F, MT1H, MT2A, MX1, OAS1, OASL, PPP1R15A, PTGS2, SLC30A1, SLC7A11, SQSTM1, STC2, TIPARP, ZC3HAV1	KIR2DL1, KIR2DL3, KIR2DL4, KIR2DS4, KIR3DL1, KIR3DL2, KIR3DL3	ARC, CYP1A1, CYP1B1, DLX2, EGR1, HIST1H2AD, HIST1H3A, HIST1H3B, HIST1H3E, HIST1H3F, HIST1H3G, HIST1H3I, HIST1H3J, HMOX1, HSPA6, IFI44, IFIT1, IFIT2, IFIT3, IL1RL1, IL24, IRF9, MT1X, MX1, OAS1, OASL, PMAIP1, PPP1R15A, PTGS2, SLC30A1, SLC7A11, SQSTM1, STC2, TIPARP, ZC3HAV1	-0.232239	-0.356894	0.139147	-0.172698
TMP269	GSK994854A_GSK	ALL	1.53573e-06	41.7088	5.59671e-06	PC1_Cox	PC1_Cox	TRUE	0.00663331	0.000190086	0.0429408	0.00281983	6.30648e-05	0.100328	0.00693337	0.0979419	0.0099915	0.00175993	HDAC4, HDAC5, HDAC7, HDAC9	CLK2, DYRK1A, IGF1R, INSR, LRRK2, LTK, PTK2B	HDAC4, HDAC5, HDAC7, HDAC9	CLK2, DYRK1A, IGF1R, INSR, LRRK2, LTK, PTK2B	0.182355	-0.248016	-0.214318	-0.314331
Gleevec (Imatinib)_MRC:d2	harmine_HL60_DOWN	ALL	1.55271e-06	41.6833	5.65015e-06	PC1_Cox	PC1_Cox	TRUE	2.52168e-06	0.172855	0.0414868	0.000329365	4.8919e-05	0.00999513	0.203901	0.618723	0.00250826	0.000906005	LCK	ATF5, H1FX, HCK, LPAR6, MT2A	LCK	ATF5, H1FX, HCK, LPAR6, MT1X	0.121928	0.206892	-0.205871	0.280653
LAG3	ticlopidine_MCF7_UP	ALL	1.5663e-06	41.6631	5.69362e-06	PC1_Cox	PC1_Cox	TRUE	2.91229e-06	0.151444	0.454712	1.56997e-12	2.72756e-08	0.234413	0.00867946	0.0172359	0.000621292	6.72876e-05	LAG3	ATF3, CHAC1, DDIT3, DDIT4, DDX58, DDX60, EGR1, GADD45A, GDF15, HERC5, IFIT1, INHBE, IRF1, NFIL3, OASL, PPP1R15A, SLC7A11, TNFAIP3, VEGFA	LAG3	DDIT4, DDX58, DDX60, EGR1, GDF15, HERC5, IFIT1, INHBE, IRF1, MAFF, NFIL3, OASL, PMAIP1, PPP1R15A, SLC7A11, TNFAIP3, VEGFA	-0.497671	-0.405933	-0.186107	-0.236159
Gleevec (Imatinib)_MRC:d2	metoprolol_PC3_UP	ALL	1.64717e-06	41.5465	5.94643e-06	PC1_Cox	PC1_Cox	TRUE	0.000230334	0.00425515	0.00945789	0.000329365	9.58716e-07	0.0111781	0.0868269	0.0713744	0.00250826	0.000437222	LCK	IFI44L, IFIT1, IRF9, MX1, OAS1, OAS2, ZNF652	LCK	IFI44L, IFIT1, IRF9, MX1, OAS1, OAS2, ZNF652	0.121928	0.206892	-0.152492	0.197517
Ibrutinib_FDA:d2	Kinome_490_Roche	ALL	1.6687e-06	41.5164	6.01377e-06	PC1_Cox	PC1_Cox	TRUE	0.0182957	1.21911e-05	0.295809	0.0031729	5.77898e-05	0.487026	0.00888983	0.0407031	0.0023594	0.000574756	AURKA, AURKB, CSK, EPHB2, ERBB4, FGFR1, FLT1, LCK, NTRK1, PTK6, RIPK2, SRC, TEK, YES1	ABL1, AURKA, BLK, CSF1R, FLT1, FYN, KDR, KIT, LCK, LYN, MAP4K5, NTRK3	AURKA, AURKB, CSK, EPHB2, ERBB4, FGFR1, FLT1, LCK, NTRK1, PTK6, RIPK2, SRC, TEK, YES1	ABL1, AURKA, BLK, CSF1R, FLT1, FYN, KDR, KIT, LCK, LYN, MAP4K5, NTRK3	-0.109707	0.232385	0.140781	0.251279
TIM-3	levodopa	ALL	1.67303e-06	41.5104	6.02697e-06	PC1_Cox	PC1_Cox	TRUE	3.04497e-06	0.277107	0.314211	1.10762e-06	0.0443348	0.124086	0.00925089	0.0543861	0.00117611	0.000144544	HAVCR2	APEX1, AR, BLM, CA1, CA12, CA2, CA3, CA4, CA5A, CA5B, CA6, DRD1, DRD3, EGFR, EHMT2, FEN1, FYN, HSD17B10, IL1B, KDM4A, LCK, MBD2, MPHOSPH8, POLH, POLI, POLK, PSIP1, RECQL, SIRT5, UHRF1, WRN	HAVCR2	APEX1, AR, BLM, CA1, CA12, CA14, CA2, CA3, CA4, CA5A, CA5B, CA6, CBX1, DRD1, DRD3, EGFR, EHMT2, FYN, HSD17B10, IL1B, KDM4A, LCK, MBD2, MPHOSPH8, POLH, POLI, POLK, PSIP1, RECQL, SIRT5, WRN	-0.31306	-0.409994	0.0587415	-0.229012
CTLA-4	dicloxacillin_HL60_DOWN	ALL	1.69364e-06	41.482	6.09041e-06	PC1_Cox	PC1_Cox	TRUE	9.67665e-06	0.51277	0.211404	8.7048e-10	1.6236e-05	0.000389326	0.508558	0.0361163	7.37467e-05	0.0163791	CD80, CD86, CTLA4	ARG1, CCL4, CCNG2, CD69, COPA, ENO2, HMGCS1, HOPX, MCM4, PICALM, PLOD2, SLC6A8, TMEM45A	CD80, CD86, CTLA4	ARG1, CCNG2, CD69, COPA, ENO2, HMGCS1, HOPX, MCM4, PICALM, PLOD2, TBC1D30, TMEM45A	-0.262853	0.313061	0.169604	-0.183249
LAG3	diloxanide_MCF7_UP	ALL	1.69731e-06	41.477	6.10089e-06	PC1_Cox	PC1_Cox	TRUE	6.53513e-06	0.0293919	0.0366339	1.56997e-12	6.14119e-09	0.111851	0.0458426	0.0607914	0.000621292	0.00038967	LAG3	IFIT1, IFITM1, IRF9, OAS1	LAG3	IFIT1, IFITM1, IRF9, OAS1	-0.497671	-0.405933	0.227834	0.254473
LAG3	hydrocotarnine_MCF7_UP	ALL	1.69731e-06	41.477	6.10089e-06	PC1_Cox	PC1_Cox	TRUE	6.53513e-06	0.0293919	0.0366339	1.56997e-12	6.14119e-09	0.111851	0.0458426	0.0607914	0.000621292	0.00038967	LAG3	IFIT1, IFITM1, IRF9, OAS1	LAG3	IFIT1, IFITM1, IRF9, OAS1	-0.497671	-0.405933	0.227834	0.254473
Afatinib:d1	Acetrizoic acid	ALL	1.72068e-06	41.4453	6.16972e-06	PC1_Cox	PC1_Cox	TRUE	0.000759207	0.00800356	0.0255821	2.66362e-05	0.014079	0.000492804	0.334164	0.0181663	0.000420302	0.0112828	ABL1, AXL, BLK, CIT, CSNK1E, DYRK1A, DYRK1B, DYRK2, EGFR, EPHA6, EPHB6, ERBB2, ERBB3, ERBB4, FLT3, FRK, GAK, HCK, HIPK4, IRAK1, LCK, MAP2K5, MAPK10, MAPK14, MAPK9, MET, MKNK1, MKNK2, PHKG1, PHKG2, RIPK2, RPS6KA6, SBK1, SLK, SRC, STK10, STK17A, TXK	DRD3	ABL1, AXL, BLK, CIT, CSNK1E, DYRK1A, DYRK1B, DYRK2, EGFR, EPHA6, EPHB6, ERBB2, ERBB3, ERBB4, FLT3, FRK, GAK, HCK, HIPK4, IRAK1, LCK, MAP2K5, MAPK10, MAPK14, MAPK9, MET, MKNK1, MKNK2, PHKG1, PHKG2, RIPK2, RPS6KA6, SBK1, SLK, SRC, STK10, STK17A, TXK	DRD3	0.12702	0.199551	-0.22924	-0.441528
Afatinib:d1	amifostine	ALL	1.72068e-06	41.4453	6.16972e-06	PC1_Cox	PC1_Cox	TRUE	0.000759207	0.00800356	0.0255821	2.66362e-05	0.014079	0.000492804	0.334164	0.0181663	0.000420302	0.0112828	ABL1, AXL, BLK, CIT, CSNK1E, DYRK1A, DYRK1B, DYRK2, EGFR, EPHA6, EPHB6, ERBB2, ERBB3, ERBB4, FLT3, FRK, GAK, HCK, HIPK4, IRAK1, LCK, MAP2K5, MAPK10, MAPK14, MAPK9, MET, MKNK1, MKNK2, PHKG1, PHKG2, RIPK2, RPS6KA6, SBK1, SLK, SRC, STK10, STK17A, TXK	DRD3	ABL1, AXL, BLK, CIT, CSNK1E, DYRK1A, DYRK1B, DYRK2, EGFR, EPHA6, EPHB6, ERBB2, ERBB3, ERBB4, FLT3, FRK, GAK, HCK, HIPK4, IRAK1, LCK, MAP2K5, MAPK10, MAPK14, MAPK9, MET, MKNK1, MKNK2, PHKG1, PHKG2, RIPK2, RPS6KA6, SBK1, SLK, SRC, STK10, STK17A, TXK	DRD3	0.12702	0.199551	-0.22924	-0.441528
KIR	D-glutamine	ALL	1.72951e-06	41.4334	6.19711e-06	PC1_Cox	PC1_Cox	TRUE	4.50684e-06	0.275692	0.00264021	4.17533e-09	1.16431e-05	0.000893127	0.907079	0.242955	4.6623e-05	0.0249871	KIR2DL1, KIR2DL3, KIR2DL4, KIR3DL1, KIR3DL2, KIR3DL3	TSHR	KIR2DL1, KIR2DL3, KIR2DL4, KIR2DS4, KIR3DL1, KIR3DL2, KIR3DL3	TSHR	-0.232239	-0.356894	-0.308723	-0.27287
Ceritinib_FDA:d2	phenacetin_HL60_DOWN	ALL	1.88063e-06	41.2391	6.65951e-06	PC1_Cox	PC1_Cox	TRUE	0.000140774	0.032062	0.356578	5.2307e-05	0.00381249	0.00329201	0.0746581	0.0439633	0.000722274	0.00422466	ALK, AURKA, EGFR, FGFR2, FGFR3, FGFR4, FLT3, IGF1R, INSR, JAK2, LCK, LYN, RET, TSSK3	CASP2, COPA, USP10	ALK, AURKA, EGFR, FGFR2, FGFR3, FGFR4, FLT3, IGF1R, INSR, JAK2, LCK, LYN, RET	CASP2, COPA, EIF5A, USP10	0.151482	0.214247	0.184592	0.312101
TIM-3	Prestwick-682_PC3_UP	ALL	1.88179e-06	41.2376	6.6633e-06	PC1_Cox	PC1_Cox	TRUE	0.00485656	0.000806233	0.000653418	1.10762e-06	5.24298e-06	0.0959241	0.0029556	0.0412459	0.00117611	0.000184823	HAVCR2	OAS1	HAVCR2	OAS1	-0.31306	-0.409994	-0.306658	-0.437806
Tofacitinib_FDA:d2	levodopa	ALL	1.8901e-06	41.2274	6.68818e-06	PC1_Cox	PC1_Cox	TRUE	1.85157e-05	0.0960739	0.0654306	1.13303e-05	0.0443348	0.00138375	0.453292	0.00610224	2.20993e-05	0.000144544	DCLK3, JAK1, JAK2, JAK3, LCK, LRRK2, NUAK2, PKN1, ROCK1, ROCK2, RPS6KA2, RPS6KA6, TNK1, TYK2	APEX1, AR, BLM, CA1, CA12, CA2, CA3, CA4, CA5A, CA5B, CA6, DRD1, DRD3, EGFR, EHMT2, FEN1, FYN, HSD17B10, IL1B, KDM4A, LCK, MBD2, MPHOSPH8, POLH, POLI, POLK, PSIP1, RECQL, SIRT5, UHRF1, WRN	DCLK3, JAK1, JAK2, JAK3, LCK, LRRK2, NUAK2, PKN1, ROCK1, ROCK2, RPS6KA2, RPS6KA6, TNK1, TYK2	APEX1, AR, BLM, CA1, CA12, CA14, CA2, CA3, CA4, CA5A, CA5B, CA6, CBX1, DRD1, DRD3, EGFR, EHMT2, FYN, HSD17B10, IL1B, KDM4A, LCK, MBD2, MPHOSPH8, POLH, POLI, POLK, PSIP1, RECQL, SIRT5, WRN	-0.169805	0.332344	0.0587415	-0.229012
TIM-3	metoprolol_PC3_UP	ALL	1.8924e-06	41.2246	6.69536e-06	PC1_Cox	PC1_Cox	TRUE	0.00380242	0.000425404	0.000972434	1.10762e-06	9.58716e-07	0.0750336	0.00920619	0.0733114	0.00117611	0.000437222	HAVCR2	IFI44L, IFIT1, IRF9, MX1, OAS1, OAS2, ZNF652	HAVCR2	IFI44L, IFIT1, IRF9, MX1, OAS1, OAS2, ZNF652	-0.31306	-0.409994	-0.152492	0.197517
Tofacitinib_FDA:d2	menadione_HL60_UP	ALL	1.94042e-06	41.1664	6.83904e-06	PC1_Cox	PC1_Cox	TRUE	0.000603434	0.3241	0.290582	1.13303e-05	0.0016907	3.67099e-05	0.160226	0.0123483	2.20993e-05	0.00614156	DCLK3, JAK1, JAK2, JAK3, LCK, LRRK2, NUAK2, PKN1, ROCK1, ROCK2, RPS6KA2, RPS6KA6, TNK1, TYK2	ABCA1, ABHD3, ACVR1, ADM, AHSA1, AMPD3, ANKRD12, ANXA1, ANXA2, AP1G1, ARIH1, ARL4A, ARL4C, ARL4D, ATP1B1, ATP2B1, ATP2C1, ATP6V1A, ATP6V1C1, AVPI1, BAG3, BAMBI, BCL2L11, BCL3, BCL6, BRF2, BTG2, C18orf25, C21orf91, C6orf106, CACYBP, CCDC88A, CCL20, CCL4, CCNG2, CD164, CD44, CD70, CD86, CDKN1A, CFLAR, CHMP1B, CHORDC1, CHST11, CHST2, CLDND1, CLEC2B, CLU, COL4A2, CSRP2, CXCL3, CYLD, CYP1B1, DDX3X, DI…	DCLK3, JAK1, JAK2, JAK3, LCK, LRRK2, NUAK2, PKN1, ROCK1, ROCK2, RPS6KA2, RPS6KA6, TNK1, TYK2	ABCA1, ABHD3, ACVR1, ADM, AHSA1, AMPD3, ANKRD12, ANXA1, AP1G1, ARIH1, ARL4C, ATP1B1, ATP2B1, ATP2C1, ATP6V1A, ATP6V1C1, AVPI1, BAG3, BAMBI, BCL2L11, BCL3, BCL6, BRF2, C18orf25, C21orf91, C6orf106, CCDC88A, CCL20, CCNG2, CD44, CD70, CD83, CD86, CDKN1A, CFLAR, CHST11, CHST2, CLDND1, CLEC2B, CLU, COL4A2, CREM, CSRP2, CXCL3, CYLD, CYP1B1, DDX3X, DNAJA1, DNAJA4, DNAJB1, DNAJB4, DNAJB6, DSE, DUSP1, DUS…	-0.169805	0.332344	0.0329373	0.0592235
Ibrutinib_FDA:d2	GW782612X_GSK	ALL	1.96519e-06	41.137	6.917e-06	PC1_Cox	PC1_Cox	TRUE	0.178961	2.30158e-07	0.199312	0.0031729	1.67772e-07	0.0405332	0.699238	0.0940567	0.0023594	0.0398138	AURKA, AURKB, CSK, EPHB2, ERBB4, FGFR1, FLT1, LCK, NTRK1, PTK6, RIPK2, SRC, TEK, YES1	ABL1, ABL2, AURKA, AURKC, FRK, FYN, KIT, LYN, PTK6, SRC	AURKA, AURKB, CSK, EPHB2, ERBB4, FGFR1, FLT1, LCK, NTRK1, PTK6, RIPK2, SRC, TEK, YES1	ABL1, ABL2, AURKA, AURKC, FRK, FYN, KIT, LYN, PTK6, SRC	-0.109707	0.232385	0.278402	0.198388
PD1_PDL1	pimozide_PC3_UP	ALL	1.98405e-06	41.1148	6.97331e-06	PC1_Cox	PC1_Cox	TRUE	6.37572e-05	0.0109768	0.0187488	1.88806e-11	5.01917e-09	0.00925404	0.182262	0.393586	7.02353e-06	9.72089e-05	CD274, HLA.DRA, HLA.DRB1, HLA.DRB5, PDCD1	ATF3, DDIT4, DNAJB9, GATA3, HERC5, HERPUD1, HMGCS1, IFI44, IFIT1, IFIT2, IFIT3, IRF9, OASL	CD274, HLA.DRA, HLA.DRB1, HLA.DRB5, PDCD1	DDIT4, DNAJB9, GATA3, HERC5, HERPUD1, HMGCS1, IFI44, IFIT1, IFIT2, IFIT3, IRF9, OASL, PMAIP1	-0.21495	0.278058	-0.173167	-0.217306
Ibrutinib_FDA:d2	isoflupredone_HL60_UP	ALL	1.98537e-06	41.1133	6.97729e-06	PC1_Cox	PC1_Cox	TRUE	0.0163456	9.77504e-07	0.0823561	0.0031729	1.09188e-05	0.142043	0.520514	0.0965917	0.0023594	0.0169232	AURKA, AURKB, CSK, EPHB2, ERBB4, FGFR1, FLT1, LCK, NTRK1, PTK6, RIPK2, SRC, TEK, YES1	ACSL1, ADORA3, AREG, BIN1, CCL20, CD163, CPD, CXCR4, DUSP1, FAM13A, FKBP5, FLT3, FPR1, IL13RA1, IL1R2, IRAK3, KLF9, METTL7A, NCF1, OLAH, PER1, PSTPIP2, RCAN1, RHOB, RHOH, SAMSN1, SDC2, SECISBP2L, SMARCA2, THBS1, TMEM39A, TPST1, TSC22D3, UPP1, ZBTB16	AURKA, AURKB, CSK, EPHB2, ERBB4, FGFR1, FLT1, LCK, NTRK1, PTK6, RIPK2, SRC, TEK, YES1	ACSL1, ADORA3, AREG, BIN1, CCL20, CD163, CEBPD, CPD, CXCR4, DUSP1, FAM13A, FKBP5, FLT3, FPR1, IL13RA1, IL1R2, IRAK3, KLF9, METTL7A, NCF1, OLAH, PER1, PSTPIP2, RCAN1, RHOB, RHOH, SAMSN1, SECISBP2L, SMARCA2, THBS1, TMEM39A, TPST1, TSC22D3, UPP1, ZBTB16	-0.109707	0.232385	-0.0927275	-0.0985895
Gleevec (Imatinib)_MRC:d2	econazole_PC3_UP	ALL	1.98998e-06	41.1079	6.99111e-06	PC1_Cox	PC1_Cox	TRUE	0.000703916	0.00200887	0.0803607	0.000329365	6.05791e-08	0.0198519	0.0421951	0.0597481	0.00250826	0.000140476	LCK	ALAS1, ATF3, COG5, DDX58, HERC5, IFI44, IFIH1, IFIT1, IFIT2, IFIT3, IRF9, MX1, OAS1, OASL, STAT1, ZC3HAV1	LCK	ALAS1, COG5, DDX58, HERC5, IFI44, IFIH1, IFIT1, IFIT2, IFIT3, IRF9, MX1, OAS1, OASL, PMAIP1, STAT1, ZC3HAV1	0.121928	0.206892	-0.128533	-0.164975
Tofacitinib_FDA:d2	hydrocortisone	ALL	2.01708e-06	41.0765	7.07668e-06	PC1_Cox	PC1_Cox	TRUE	2.46537e-05	0.103576	0.188704	1.13303e-05	0.0331042	0.000479785	0.982134	0.000968035	2.20993e-05	0.00027448	DCLK3, JAK1, JAK2, JAK3, LCK, LRRK2, NUAK2, PKN1, ROCK1, ROCK2, RPS6KA2, RPS6KA6, TNK1, TYK2	AR, CFTR, ESR1, HIF1A, HSD17B10, IL1B, NFE2L2, NFKB1, NR3C1, SHBG	DCLK3, JAK1, JAK2, JAK3, LCK, LRRK2, NUAK2, PKN1, ROCK1, ROCK2, RPS6KA2, RPS6KA6, TNK1, TYK2	AR, CFTR, ESR1, HIF1A, HSD17B10, IL1B, NFE2L2, NFKB1, NR3C1, SHBG	-0.169805	0.332344	0.0785836	0.309049
Tofacitinib_FDA:d2	napelline_HL60_UP	ALL	2.06875e-06	41.0177	7.23996e-06	PC1_Cox	PC1_Cox	TRUE	0.000103197	0.350212	0.0903282	1.13303e-05	0.0207674	4.1932e-05	0.817649	0.0443247	2.20993e-05	0.0291821	DCLK3, JAK1, JAK2, JAK3, LCK, LRRK2, NUAK2, PKN1, ROCK1, ROCK2, RPS6KA2, RPS6KA6, TNK1, TYK2	CPN2, IL1RN, RPS11, TFAP2A	DCLK3, JAK1, JAK2, JAK3, LCK, LRRK2, NUAK2, PKN1, ROCK1, ROCK2, RPS6KA2, RPS6KA6, TNK1, TYK2	CPN2, IL1RN, TFAP2A	-0.169805	0.332344	-0.140913	-0.239723
Tofacitinib_FDA:d2	PF-562271_Roche	ALL	2.11668e-06	40.9645	7.38223e-06	PC1_Cox	PC1_Cox	TRUE	0.00413803	0.0115527	0.138969	1.13303e-05	8.8949e-05	3.99909e-05	0.665617	0.0279456	2.20993e-05	0.00792062	DCLK3, JAK1, JAK2, JAK3, LCK, LRRK2, NUAK2, PKN1, ROCK1, ROCK2, RPS6KA2, RPS6KA6, TNK1, TYK2	PTK2, PTK2B, ROS1	DCLK3, JAK1, JAK2, JAK3, LCK, LRRK2, NUAK2, PKN1, ROCK1, ROCK2, RPS6KA2, RPS6KA6, TNK1, TYK2	PTK2, PTK2B, ROS1	-0.169805	0.332344	-0.251366	-0.253431
KIR	acepromazine_PC3_UP	ALL	2.11856e-06	40.9625	7.38774e-06	PC1_Cox	PC1_Cox	TRUE	3.34897e-05	0.0912042	0.354024	4.17533e-09	1.08759e-05	0.000438291	0.951533	0.476457	4.6623e-05	0.0136055	KIR2DL1, KIR2DL3, KIR2DL4, KIR3DL1, KIR3DL2, KIR3DL3	DENND3	KIR2DL1, KIR2DL3, KIR2DL4, KIR2DS4, KIR3DL1, KIR3DL2, KIR3DL3	DENND3	-0.232239	-0.356894	-0.2819	-0.326625
Tofacitinib_FDA:d2	medrysone	ALL	2.11979e-06	40.9611	7.39131e-06	PC1_Cox	PC1_Cox	TRUE	8.64045e-05	0.186747	0.237864	1.13303e-05	0.0171336	0.000102432	0.771219	0.00278413	2.20993e-05	0.00118467	DCLK3, JAK1, JAK2, JAK3, LCK, LRRK2, NUAK2, PKN1, ROCK1, ROCK2, RPS6KA2, RPS6KA6, TNK1, TYK2	ABCB1, AR, CFTR, NFE2L2, NR3C1	DCLK3, JAK1, JAK2, JAK3, LCK, LRRK2, NUAK2, PKN1, ROCK1, ROCK2, RPS6KA2, RPS6KA6, TNK1, TYK2	ABCB1, AR, CFTR, NFE2L2, NR3C1	-0.169805	0.332344	0.117516	-0.317344
Tofacitinib_FDA:d2	methylprednisolone	ALL	2.11979e-06	40.9611	7.39131e-06	PC1_Cox	PC1_Cox	TRUE	8.64045e-05	0.186747	0.237864	1.13303e-05	0.0171336	0.000102432	0.771219	0.00278413	2.20993e-05	0.00118467	DCLK3, JAK1, JAK2, JAK3, LCK, LRRK2, NUAK2, PKN1, ROCK1, ROCK2, RPS6KA2, RPS6KA6, TNK1, TYK2	ABCB1, AR, CFTR, NFE2L2, NR3C1	DCLK3, JAK1, JAK2, JAK3, LCK, LRRK2, NUAK2, PKN1, ROCK1, ROCK2, RPS6KA2, RPS6KA6, TNK1, TYK2	ABCB1, AR, CFTR, NFE2L2, NR3C1	-0.169805	0.332344	0.117516	-0.317344
PD1_PDL1	oxybutynin_MCF7_UP	ALL	2.17528e-06	40.9011	7.55736e-06	PC1_Cox	PC1_Cox	TRUE	1.17202e-05	0.118398	0.109919	1.88806e-11	1.07485e-07	0.0079791	0.118633	0.249645	7.02353e-06	8.15961e-05	CD274, HLA.DRA, HLA.DRB1, HLA.DRB5, PDCD1	AKIP1, ATF3, DDIT4, DDX58, EGR1, GDF15, IFIT1, IFIT2, NUAK2, OASL, TNFAIP3	CD274, HLA.DRA, HLA.DRB1, HLA.DRB5, PDCD1	AKIP1, DDIT4, DDX58, EGR1, GDF15, IFIT1, IFIT2, MAFF, NUAK2, OASL, PMAIP1, TNFAIP3	-0.21495	0.278058	-0.194394	-0.257943
IDO	amiloride_PC3_UP	ALL	2.20992e-06	40.8644	7.66059e-06	PC1_Cox	PC1_Cox	TRUE	3.83626e-05	0.00989873	0.0168689	7.6594e-11	1.5305e-08	0.0387207	0.0909878	0.0778232	0.000179085	0.000430563	IDO1	DDX58, HERPUD1, IRF9, MX1	IDO1	DDX58, HERPUD1, IRF9, MX1	-0.42215	-0.471991	-0.249185	0.270918
LAG3	norethisterone_PC3_UP	ALL	2.21037e-06	40.8639	7.66179e-06	PC1_Cox	PC1_Cox	TRUE	8.86991e-06	0.0488943	0.0757158	1.56997e-12	6.30471e-09	0.16262	0.0189742	0.0380537	0.000621292	0.000140835	LAG3	EEF1D, EEF1E1, ENO1, HSP90B1, IFI44, IFIT1, IFITM1, IRF9, KMO, MCL1, MX1, NUCKS1, OAS1, OASL, PGK1, ST3GAL6	LAG3	EEF1D, EEF1E1, ENO1, HSP90B1, IFI44, IFIT1, IFITM1, IRF9, KMO, MCL1, MX1, NUCKS1, OAS1, OASL, PGK1, RPAIN, ST3GAL6	-0.497671	-0.405933	0.167225	-0.189515
Tofacitinib_FDA:d2	terfenadine_MCF7_UP	ALL	2.26179e-06	40.8105	7.82107e-06	PC1_Cox	PC1_Cox	TRUE	0.0351807	0.00449973	0.29591	1.13303e-05	1.63039e-06	2.59649e-05	0.334383	0.0114892	2.20993e-05	0.00931629	DCLK3, JAK1, JAK2, JAK3, LCK, LRRK2, NUAK2, PKN1, ROCK1, ROCK2, RPS6KA2, RPS6KA6, TNK1, TYK2	AKIP1, ANXA1, ARC, AREG, ASNS, ATF3, ATF4, BCL3, BCL6, BHLHE40, BIRC3, BRD2, BTG1, CCNG2, CCNL1, CD55, CGA, CHAC1, CLCN6, CLK1, CYP1A1, CYP1B1, DDIT3, DDIT4, DLX2, DNAJB9, DUSP1, DUSP4, DUSP5, EFNA1, EGR1, EGR2, EGR3, EGR4, EIF2AK3, ELF3, EPHA2, ETS2, ETV5, FAM117A, FOS, FOSB, FOSL1, FOXO3, FZD7, GADD45A, GADD45B, GDF15, GEM, HBEGF, HBP1, HERPUD1, HES1, HIST1H1C, HIST1H2AB, HIST1H2AE, HIST1H2AG, …	DCLK3, JAK1, JAK2, JAK3, LCK, LRRK2, NUAK2, PKN1, ROCK1, ROCK2, RPS6KA2, RPS6KA6, TNK1, TYK2	AKIP1, ANXA1, ARC, AREG, ASNS, ATF4, BCL3, BCL6, BHLHE40, BIRC3, BRD2, CCNG2, CCNL1, CD55, CEBPB, CGA, CLCN6, CLK1, CYP1A1, CYP1B1, DDIT4, DLX2, DNAJB9, DUSP1, DUSP4, DUSP5, EFNA1, EGR1, EGR2, EGR3, EGR4, EIF2AK3, ELF3, EPHA2, ETS2, ETV5, FAM117A, FOS, FOSB, FOSL1, FOXO3, FZD7, GABARAPL1, GADD45B, GDF15, GEM, HBEGF, HBP1, HERPUD1, HES1, HIST1H1C, HIST1H2AB, HIST1H2AD, HIST1H2AG, HIST1H2AH, HIST1H…	-0.169805	0.332344	-0.0869754	0.0754108
Nilotinib_Kinome Scan:d2	GSK1511931A_GSK	ALL	2.26457e-06	40.8076	7.82845e-06	PC1_Cox	PC1_Cox	TRUE	0.349318	1.4739e-05	0.661265	0.000607987	1.1467e-07	0.265618	0.00100646	0.0102671	0.00841817	5.89058e-05	ABL1, ABL2, BLK, BRAF, CDC42BPB, CSF1R, DDR1, DDR2, EPHA1, EPHA2, EPHA3, EPHA4, EPHA6, EPHA8, EPHB2, EPHB3, EPHB4, EPHB6, FGR, FRK, HCK, KIT, LCK, LYN, MAP2K5, MAP4K1, MAPK11, MAPK14, MAPK8, NTRK2, NTRK3, PDGFRA, PDGFRB, RET, TEK, TIE1, TNNI3K, ZAK	ALK, PTK2B	ABL1, ABL2, BLK, BRAF, CDC42BPB, CSF1R, DDR1, DDR2, EPHA1, EPHA2, EPHA3, EPHA4, EPHA6, EPHA8, EPHB2, EPHB3, EPHB4, EPHB6, FGR, FRK, HCK, KIT, LCK, LYN, MAP2K5, MAP4K1, MAPK11, MAPK14, MAPK8, NTRK2, NTRK3, PDGFRA, PDGFRB, RET, TEK, TIE1, TNNI3K, ZAK	ALK, PTK2B	-0.0732823	-0.106472	-0.341543	0.536714
Tofacitinib_FDA:d2	felodipine_MCF7_UP	ALL	2.34362e-06	40.7278	8.06928e-06	PC1_Cox	PC1_Cox	TRUE	0.000958316	0.0227615	0.0685085	1.13303e-05	0.000174575	0.000110595	0.593767	0.0212861	2.20993e-05	0.00331956	DCLK3, JAK1, JAK2, JAK3, LCK, LRRK2, NUAK2, PKN1, ROCK1, ROCK2, RPS6KA2, RPS6KA6, TNK1, TYK2	AKIP1, ARHGDIA, ATF3, BHLHE40, CGA, CHAC1, DDIT3, DDIT4, DDX58, DNAJB9, DUSP1, DUSP10, EFNA1, EGR1, EGR4, ETS2, FOS, GADD45A, GDF15, GEM, HERPUD1, HIST1H1C, HIST1H2AB, HIST1H2AE, HIST1H2BC, HIST1H2BE, HIST1H2BF, HIST1H2BI, HIST1H3B, HIST1H3C, HIST1H3D, HIST1H3F, HIST1H3G, HIST1H3H, HIST1H3J, HIST1H4B, HIST1H4C, HIST1H4D, HIST1H4E, HIST1H4F, HIST1H4I, HIST1H4J, HIST2H2BE, HIST4H4, ICAM1, IER2, IFI…	DCLK3, JAK1, JAK2, JAK3, LCK, LRRK2, NUAK2, PKN1, ROCK1, ROCK2, RPS6KA2, RPS6KA6, TNK1, TYK2	AKIP1, ARHGDIA, BHLHE40, CGA, DDIT4, DDX58, DNAJB9, DUSP1, DUSP10, EFNA1, EGR1, EGR4, ETS2, FOS, GDF15, GEM, HERPUD1, HIST1H1C, HIST1H2AB, HIST1H2AD, HIST1H2BC, HIST1H2BE, HIST1H2BG, HIST1H2BI, HIST1H3A, HIST1H3B, HIST1H3E, HIST1H3F, HIST1H3G, HIST1H3I, HIST1H3J, HIST1H4D, HIST1H4F, HIST1H4H, HIST1H4I, HIST2H2BE, HIST4H4, ICAM1, IER2, IFIT1, IRF1, IRS2, JUNB, KLF2, KLF6, MAFF, NCALD, NFKBIA, NR4A…	-0.169805	0.332344	-0.0942813	-0.119826
Tofacitinib_FDA:d2	SigmaA6730_LINCS	ALL	2.37655e-06	40.6954	8.16724e-06	PC1_Cox	PC1_Cox	TRUE	0.000296202	0.260189	0.354268	1.13303e-05	0.00820771	4.33369e-05	0.435885	0.0529834	2.20993e-05	0.00640954	DCLK3, JAK1, JAK2, JAK3, LCK, LRRK2, NUAK2, PKN1, ROCK1, ROCK2, RPS6KA2, RPS6KA6, TNK1, TYK2	CSNK1E	DCLK3, JAK1, JAK2, JAK3, LCK, LRRK2, NUAK2, PKN1, ROCK1, ROCK2, RPS6KA2, RPS6KA6, TNK1, TYK2	CSNK1E	-0.169805	0.332344	0.183809	0.327473
Tofacitinib_FDA:d2	staurosporine_MCF7_UP	ALL	2.39574e-06	40.6767	8.22313e-06	PC1_Cox	PC1_Cox	TRUE	0.000115827	0.391154	0.217739	1.13303e-05	0.0183866	3.93984e-05	0.823249	0.00117093	2.20993e-05	0.0147779	DCLK3, JAK1, JAK2, JAK3, LCK, LRRK2, NUAK2, PKN1, ROCK1, ROCK2, RPS6KA2, RPS6KA6, TNK1, TYK2	AKIP1, ANP32A, AP1S1, APP, AQP3, ATP2B1, ATXN1, BAG1, C16orf45, C8orf44.SGK3, CCNG2, CGA, CHMP1B, CHMP5, CLIC4, COL1A1, CTGF, CYR61, DAZAP1, DDIT4, DUSP1, EPPK1, ETS2, FAM46A, FERMT2, FOSL2, GMDS, GREB1, H2AFY, HMGN4, IER5, IRS2, ISG15, JUP, KDM3A, KIAA0368, KRT17, KTN1, LITAF, LRIG1, MPZL2, MSMO1, NAV2, NFKBIA, NPM3, NR4A2, NUAK2, PALLD, PAWR, PCP4, PDCD4, PDLIM5, PHLDA1, PPP1R12A, PTPRO, RAB5C,…	DCLK3, JAK1, JAK2, JAK3, LCK, LRRK2, NUAK2, PKN1, ROCK1, ROCK2, RPS6KA2, RPS6KA6, TNK1, TYK2	AKIP1, ANP32A, APP, AQP3, ATP2B1, ATXN1, BAG1, C16orf45, C8orf44.SGK3, CCNG2, CGA, CHMP5, COL1A1, CTGF, CYR61, DAZAP1, DDIT4, DUSP1, EPPK1, ETS2, FAM46A, FERMT2, FOSL2, GMDS, GREB1, H2AFY, HMGN4, ID3, IER3, IER5, IRS2, ISG15, JUP, KDM3A, KIAA0368, KTN1, LRIG1, MPZL2, MSMO1, NAV2, NFKBIA, NPM3, NR4A2, NUAK2, PALLD, PAWR, PCP4, PDLIM5, PDLIM7, PHLDA1, PPP1R12A, PTPRO, RET, SDHC, SGK3, SH3BP5, SIK1,…	-0.169805	0.332344	0.0485728	-0.0916899
Tofacitinib_FDA:d2	chlorpromazine_PC3_UP	ALL	2.40448e-06	40.6682	8.25e-06	PC1_Cox	PC1_Cox	TRUE	0.000651687	0.608709	0.400927	1.13303e-05	0.00329666	8.74122e-06	0.425584	0.00369865	2.20993e-05	0.0226197	DCLK3, JAK1, JAK2, JAK3, LCK, LRRK2, NUAK2, PKN1, ROCK1, ROCK2, RPS6KA2, RPS6KA6, TNK1, TYK2	AMIGO2, ARHGEF2, ASNS, ATF3, BIRC3, C1orf116, CCNG2, CD55, CDKN1A, CEBPG, CHAC1, CRELD1, CTH, DDIT3, DDIT4, DENND3, DNAJB9, DNAJC3, DUSP5, ELF3, FAM129A, FGF2, FST, GDF15, GFPT1, GPRC5A, HBP1, HDAC9, HERPUD1, HIRA, HSPA5, HYOU1, ICAM1, IL1RL1, IL24, IL6, INHBA, INSIG1, KLHL24, LARP6, MANF, MBNL2, NUPR1, PCK2, PDIA4, PJA2, PPP1R15A, PTGS2, PTX3, SAMD4A, SDF2L1, SEC24D, SEL1L, SLC1A4, SLC33A1, SLC3…	DCLK3, JAK1, JAK2, JAK3, LCK, LRRK2, NUAK2, PKN1, ROCK1, ROCK2, RPS6KA2, RPS6KA6, TNK1, TYK2	AMIGO2, ARHGEF2, ASNS, BIRC3, C1orf116, CCNG2, CD55, CDKN1A, CRELD1, CTH, DDIT4, DENND3, DNAJB9, DNAJC3, DUSP5, ELF3, FAM129A, FICD, FST, GDF15, GFPT1, GPRC5A, HBP1, HDAC9, HERPUD1, HIRA, HSPA5, HYOU1, ICAM1, IL1RL1, IL24, IL6, INHBA, INSIG1, KLHL24, LARP6, MBNL2, PCK2, PDIA4, PJA2, PPP1R15A, PTGS2, PTX3, SAMD4A, SDF2L1, SEC24D, SEL1L, SLC1A4, SLC33A1, SLC3A2, SLC4A7, SLC7A11, SQSTM1, STC2, SYT1,…	-0.169805	0.332344	-0.0584898	-0.101644
KIR	thioridazine_HL60_DOWN	ALL	2.41619e-06	40.6569	8.28512e-06	PC1_Cox	PC1_Cox	TRUE	2.83747e-05	0.18443	0.624927	4.17533e-09	1.58921e-06	0.00157958	0.179538	0.182697	4.6623e-05	0.000279419	KIR2DL1, KIR2DL3, KIR2DL4, KIR3DL1, KIR3DL2, KIR3DL3	ALDH5A1, BCL11A, C10orf2, CACNA2D3, CCR2, FPR1, GPD1L, NASP, NOP16, P2RY2, PRTN3, PUS7, SLC29A1, TERT, UNG, URB2	KIR2DL1, KIR2DL3, KIR2DL4, KIR2DS4, KIR3DL1, KIR3DL2, KIR3DL3	ALDH5A1, BCL11A, C10orf2, CACNA2D3, CCR2, FPR1, GPD1L, NASP, NOP16, P2RY2, PRTN3, PUS7, SLC29A1, TERT, UNG, URB2	-0.232239	-0.356894	0.187113	0.240831
IDO	monensin_HL60_UP	ALL	2.45253e-06	40.6222	8.39451e-06	PC1_Cox	PC1_Cox	TRUE	2.89008e-06	0.246787	0.0154362	7.6594e-11	1.29204e-06	0.0658952	0.0321301	0.192625	0.000179085	0.000100235	IDO1	BCL3, DDIT3, DUSP10, EMP1, GPNMB, HCAR3, IFI30, IL1RN, LGALS3, NFKBIA, PIK3R2, PLIN2, PPP1R15A, PTGER4, RGS1, RGS2, SGK1, SLC11A2, SPP1, SQSTM1, TNFAIP3	IDO1	BCL3, CCL3, CD83, DUSP10, EMP1, GPNMB, HCAR3, IER3, IFI30, IL1RN, LGALS3, MAFF, NFKBIA, PIK3R2, PPP1R15A, PTGER4, RGS1, RGS2, SGK1, SLC11A2, SPP1, SQSTM1, TNFAIP3	-0.42215	-0.471991	-0.14604	-0.206376
Tofacitinib_FDA:d2	ritodrine_HL60_UP	ALL	2.4719e-06	40.6039	8.45274e-06	PC1_Cox	PC1_Cox	TRUE	0.000142044	0.183803	0.162171	1.13303e-05	0.00657787	0.000127256	0.45869	0.00481188	2.20993e-05	0.000848747	DCLK3, JAK1, JAK2, JAK3, LCK, LRRK2, NUAK2, PKN1, ROCK1, ROCK2, RPS6KA2, RPS6KA6, TNK1, TYK2	ADAM10, AP1S1, API5, CCNE2, CD46, CD86, CPD, DDX3X, DOCK4, FTH1, GNA13, IL1B, IL24, KYNU, LMAN1, NR4A2, NR4A3, NXT2, PTPN22, TAB2, THBS1, VCAN	DCLK3, JAK1, JAK2, JAK3, LCK, LRRK2, NUAK2, PKN1, ROCK1, ROCK2, RPS6KA2, RPS6KA6, TNK1, TYK2	ADAM10, API5, CCNE2, CD46, CD86, CPD, DDX3X, DOCK4, FTH1, GNA13, IL1B, IL24, KYNU, LMAN1, NR4A2, NR4A3, NXT2, PTPN22, TAB2, THBS1, VCAN	-0.169805	0.332344	-0.0690102	-0.21331
LAG3	mefloquine_HL60_UP	ALL	2.49681e-06	40.5806	8.52833e-06	PC1_Cox	PC1_Cox	TRUE	3.91409e-06	0.108593	0.331266	1.56997e-12	1.00403e-08	0.684689	0.00529798	0.0445622	0.000621292	2.61562e-05	LAG3	ATP2B1, CCDC88A, CXCL10, ENPP2, FTH1, GCLM, HGF, IFI16, IFIH1, IFIT1, ISG15, LGALS3, ME1, MT1F, MT1H, MT2A, MX1, PTGER4, SEC24D, SPP1, SQSTM1, STAT1, TRIM22	LAG3	ATP2B1, CCDC88A, CXCL10, ENPP2, FTH1, GCLM, HGF, IFI16, IFIH1, IFIT1, ISG15, LGALS3, ME1, MT1X, MX1, PTGER4, SEC24D, SPP1, SQSTM1, STAT1, TRIM22	-0.497671	-0.405933	0.148019	0.217426
Nilotinib_Kinome Scan:d2	orciprenaline_HL60_UP	ALL	2.51263e-06	40.5659	8.57313e-06	PC1_Cox	PC1_Cox	TRUE	0.0234398	1.11142e-06	0.266769	0.000607987	1.75426e-07	0.96344	0.0618831	0.133807	0.00841817	0.000685388	ABL1, ABL2, BLK, BRAF, CDC42BPB, CSF1R, DDR1, DDR2, EPHA1, EPHA2, EPHA3, EPHA4, EPHA6, EPHA8, EPHB2, EPHB3, EPHB4, EPHB6, FGR, FRK, HCK, KIT, LCK, LYN, MAP2K5, MAP4K1, MAPK11, MAPK14, MAPK8, NTRK2, NTRK3, PDGFRA, PDGFRB, RET, TEK, TIE1, TNNI3K, ZAK	ABCA1, ANXA1, ARL4C, AXL, CCL20, CD38, CD86, CFLAR, CHN2, COL4A2, DNAH17, DOCK4, DUSP4, EPB41L3, FTH1, GPR183, HMGB3, IL24, KYNU, MICAL2, MX2, NR4A2, NR4A3, NT5E, OLR1, PDE4B, PNOC, PPP1R16B, SAT1, SDC2, SGK1, SH3TC1, SIPA1L1, SLC16A10, SMOX, THBS1, TIMP1	ABL1, ABL2, BLK, BRAF, CDC42BPB, CSF1R, DDR1, DDR2, EPHA1, EPHA2, EPHA3, EPHA4, EPHA6, EPHA8, EPHB2, EPHB3, EPHB4, EPHB6, FGR, FRK, HCK, KIT, LCK, LYN, MAP2K5, MAP4K1, MAPK11, MAPK14, MAPK8, NTRK2, NTRK3, PDGFRA, PDGFRB, RET, TEK, TIE1, TNNI3K, ZAK	ABCA1, ANXA1, ARL4C, AXL, CCL20, CD38, CD86, CFLAR, CHN2, COL4A2, CREM, DNAH17, DOCK4, DUSP4, EPB41L3, FTH1, GABARAPL1, GPR183, IL24, KYNU, MICAL2, MX2, NR4A2, NR4A3, NT5E, OLR1, PDE4B, PLSCR1, PNOC, PPP1R16B, SAT1, SGK1, SH3TC1, SIPA1L1, SLC16A10, SMOX, THBS1, TIMP1	-0.0732823	-0.106472	0.119201	0.156963
Tofacitinib_FDA:d2	ZILEUTON	ALL	2.51296e-06	40.5656	8.57387e-06	PC1_Cox	PC1_Cox	TRUE	0.0159144	0.13857	0.213463	1.13303e-05	9.19184e-05	4.17508e-06	0.168721	0.00265824	2.20993e-05	0.016442	DCLK3, JAK1, JAK2, JAK3, LCK, LRRK2, NUAK2, PKN1, ROCK1, ROCK2, RPS6KA2, RPS6KA6, TNK1, TYK2	ALOX5, ALOX5AP, CYP2C19, CYP2C9, CYP2D6, CYP3A4, EPHX2, LTB4R, MMP12, MMP2, PPARG	DCLK3, JAK1, JAK2, JAK3, LCK, LRRK2, NUAK2, PKN1, ROCK1, ROCK2, RPS6KA2, RPS6KA6, TNK1, TYK2	ALOX5, ALOX5AP, CYP2C19, CYP2C9, CYP2D6, CYP3A4, EPHX2, LTB4R, MMP12, MMP2, PPARG	-0.169805	0.332344	-0.161286	0.193401
TIM-3	Emtricitabine	ALL	2.54613e-06	40.5351	8.66438e-06	PC1_Cox	PC1_Cox	TRUE	8.75532e-06	0.0269408	0.0374296	1.10762e-06	0.0010791	0.0137922	0.484845	0.0494947	0.00117611	0.0175179	HAVCR2	ABCC1, ABCC2, ABCC3, PLCB3, PLCG1	HAVCR2	ABCC1, ABCC2, ABCC3, PLCB3, PLCG1	-0.31306	-0.409994	0.203165	-0.249075
Gleevec (Imatinib)_MRC:d2	mefloquine_HL60_DOWN	ALL	2.54654e-06	40.5347	8.66459e-06	PC1_Cox	PC1_Cox	TRUE	2.39872e-06	0.682294	0.0692279	0.000329365	0.000398037	0.00101285	0.951708	0.437274	0.00250826	0.0188391	LCK	FPR1	LCK	FPR1	0.121928	0.206892	-0.224838	-0.296386
Gleevec (Imatinib)_MRC:d2	Penicillin G potassium	ALL	2.54654e-06	40.5347	8.66459e-06	PC1_Cox	PC1_Cox	TRUE	2.39872e-06	0.682294	0.0692279	0.000329365	0.000398037	0.00101285	0.951708	0.437274	0.00250826	0.0188391	LCK	FPR1	LCK	FPR1	0.121928	0.206892	-0.224838	-0.296386
Tofacitinib_FDA:d2	tocainide	ALL	2.5529e-06	40.5289	8.68216e-06	PC1_Cox	PC1_Cox	TRUE	0.00221258	0.583489	0.398909	1.13303e-05	0.00131578	9.3962e-06	0.13043	0.115432	2.20993e-05	0.041763	DCLK3, JAK1, JAK2, JAK3, LCK, LRRK2, NUAK2, PKN1, ROCK1, ROCK2, RPS6KA2, RPS6KA6, TNK1, TYK2	NLRP3	DCLK3, JAK1, JAK2, JAK3, LCK, LRRK2, NUAK2, PKN1, ROCK1, ROCK2, RPS6KA2, RPS6KA6, TNK1, TYK2	NLRP3	-0.169805	0.332344	-0.216609	-0.255225
KIR	terfenadine_HL60_UP	ALL	2.55663e-06	40.5255	8.69321e-06	PC1_Cox	PC1_Cox	TRUE	0.00521777	0.00018777	0.0306771	4.17533e-09	7.58317e-10	0.061466	0.0263179	0.11487	4.6623e-05	3.14331e-05	KIR2DL1, KIR2DL3, KIR2DL4, KIR3DL1, KIR3DL2, KIR3DL3	ANXA2, BCL3, C3AR1, CCL4, CCNG2, DDX58, EIF2AK2, EMP1, ENPP2, FTH1, GADD45B, GBP2, GPNMB, HERC5, IFI16, IFI44, IFIH1, IFIT1, IFIT2, IFIT3, IFIT5, IL1RN, IL24, INHBA, INSIG1, IRF7, IRF9, ISG15, KYNU, LGALS3, ME1, MX1, MX2, NEU1, NFKBIA, OAS1, PDGFA, PTGER4, RGS1, RGS2, SAT1, SEC24D, SGK1, SP110, SPP1, SQSTM1, STAT1, TNFAIP6, TRIM22, XAF1	KIR2DL1, KIR2DL3, KIR2DL4, KIR2DS4, KIR3DL1, KIR3DL2, KIR3DL3	BCL3, C3AR1, CCL3, CCNG2, CD83, DDX58, EIF2AK2, EMP1, ENPP2, FTH1, GADD45B, GBP2, GPNMB, HERC5, IER3, IFI16, IFI44, IFIH1, IFIT1, IFIT2, IFIT3, IFIT5, IL1RN, IL24, INHBA, INSIG1, IRF7, IRF9, ISG15, KYNU, LGALS3, MAFF, ME1, MX1, MX2, NEU1, NFKBIA, OAS1, PDGFA, PLSCR1, PTGER4, RGS1, RGS2, SAT1, SEC24D, SGK1, SP110, SPP1, SQSTM1, STAT1, TNFAIP6, TRIM22, XAF1	-0.232239	-0.356894	0.104817	-0.130895
Ponatinib_FDA:d2	Emtricitabine	ALL	2.55866e-06	40.5237	8.69928e-06	PC1_Cox	PC1_Cox	TRUE	0.00068994	0.000617206	0.00572466	0.00107176	0.0010791	0.00481656	0.773428	0.0218327	0.00348722	0.0175179	ABL1, ABL2, AURKB, BLK, BMX, BRAF, BTK, CHEK2, CLK1, CSF1R, CSK, DDR1, DDR2, EGFR, EPHA1, EPHA2, EPHA3, EPHA4, EPHA5, EPHA6, EPHA7, EPHA8, EPHB1, EPHB2, EPHB3, EPHB4, ERBB2, ERBB4, FER, FES, FGFR1, FGFR2, FGFR3, FGFR4, FGR, FLT1, FLT3, FLT4, FRK, FYN, HCK, HIPK4, ITK, JAK1, JAK2, JAK3, KDR, KIT, LCK, LTK, LYN, MAP2K3, MAP2K6, MAP3K3, MAP3K7, MAP4K2, MAP4K4, MAPK11, MAPK12, MAPK14, MELK, MERTK, MK…	ABCC1, ABCC2, ABCC3, PLCB3, PLCG1	ABL1, ABL2, AURKB, BLK, BMX, BRAF, BTK, CHEK2, CLK1, CSF1R, CSK, DDR1, DDR2, EGFR, EPHA1, EPHA2, EPHA3, EPHA4, EPHA5, EPHA6, EPHA7, EPHA8, EPHB1, EPHB2, EPHB3, EPHB4, ERBB2, ERBB4, FER, FES, FGFR1, FGFR2, FGFR3, FGFR4, FGR, FLT1, FLT3, FLT4, FRK, FYN, HCK, HIPK4, ITK, JAK1, JAK2, JAK3, KDR, KIT, LCK, LTK, LYN, MAP2K3, MAP2K6, MAP3K3, MAP3K7, MAP4K2, MAP4K4, MAPK11, MAPK12, MAPK14, MELK, MERTK, MK…	ABCC1, ABCC2, ABCC3, PLCB3, PLCG1	0.0603033	0.102729	0.203165	-0.249075
Tofacitinib_FDA:d2	Estrone sulfate	ALL	2.59591e-06	40.49	8.81094e-06	PC1_Cox	PC1_Cox	TRUE	0.00095174	0.948264	0.294502	1.13303e-05	0.00503641	1.08008e-05	0.165501	0.00985685	2.20993e-05	0.0107849	DCLK3, JAK1, JAK2, JAK3, LCK, LRRK2, NUAK2, PKN1, ROCK1, ROCK2, RPS6KA2, RPS6KA6, TNK1, TYK2	SLCO2B1	DCLK3, JAK1, JAK2, JAK3, LCK, LRRK2, NUAK2, PKN1, ROCK1, ROCK2, RPS6KA2, RPS6KA6, TNK1, TYK2	SLCO2B1	-0.169805	0.332344	-0.168848	-0.347541
Tofacitinib_FDA:d2	suloctidil_MCF7_UP	ALL	2.64464e-06	40.4467	8.95493e-06	PC1_Cox	PC1_Cox	TRUE	0.00454598	0.0633369	0.369812	1.13303e-05	0.000108308	1.72103e-05	0.332682	0.0331591	2.20993e-05	0.034308	DCLK3, JAK1, JAK2, JAK3, LCK, LRRK2, NUAK2, PKN1, ROCK1, ROCK2, RPS6KA2, RPS6KA6, TNK1, TYK2	AKIP1, ANXA1, AREG, ASNS, ATF3, ATF4, BHLHE40, BTG1, CCNG2, CGA, CHAC1, DDIT3, DDIT4, DNAJB9, DNAJC12, DUSP1, DUSP4, EFNA1, EGR1, EGR2, EGR3, EGR4, EIF2AK3, ETS2, FKBP14, FOS, FOSB, FOSL1, GADD45A, GADD45B, GDF15, GEM, HERPUD1, HIST1H2BJ, HIST1H3B, HIST1H3C, HIST1H3D, HIST1H3F, HIST1H3G, HIST1H3H, HIST1H3J, HIST1H4B, HIST1H4C, HIST1H4D, HIST1H4E, HIST1H4F, HIST1H4I, HIST1H4J, HIST4H4, HMGCS1, HMO…	DCLK3, JAK1, JAK2, JAK3, LCK, LRRK2, NUAK2, PKN1, ROCK1, ROCK2, RPS6KA2, RPS6KA6, TNK1, TYK2	AKIP1, ANXA1, AREG, ASNS, ATF4, BHLHE40, CCNG2, CEBPB, CGA, DDIT4, DNAJB9, DNAJC12, DUSP1, DUSP4, EFNA1, EGR1, EGR2, EGR3, EGR4, EIF2AK3, ETS2, FKBP14, FOS, FOSB, FOSL1, GABARAPL1, GADD45B, GDF15, GEM, HERPUD1, HIST1H2AD, HIST1H2BJ, HIST1H3A, HIST1H3B, HIST1H3E, HIST1H3F, HIST1H3G, HIST1H3I, HIST1H3J, HIST1H4D, HIST1H4F, HIST1H4H, HIST1H4I, HIST4H4, HMGCS1, HMOX1, HSPA13, HSPA5, ICAM1, IER2, IER3…	-0.169805	0.332344	0.0853557	-0.0763885
Gleevec (Imatinib)_MRC:d2	CHEMBL507936_Roche	ALL	2.69532e-06	40.4026	9.10837e-06	PC1_Cox	PC1_Cox	TRUE	1.73074e-06	0.546638	0.120723	0.000329365	0.000456537	0.00206848	0.861218	0.709992	0.00250826	0.0106938	LCK	CSF1R	LCK	CSF1R	0.121928	0.206892	-0.213218	-0.337472
Gleevec (Imatinib)_MRC:d2	GW632580X_GSK	ALL	2.69532e-06	40.4026	9.10837e-06	PC1_Cox	PC1_Cox	TRUE	1.73074e-06	0.546638	0.120723	0.000329365	0.000456537	0.00206848	0.861218	0.709992	0.00250826	0.0106938	LCK	CSF1R	LCK	CSF1R	0.121928	0.206892	-0.213218	-0.337472
Gleevec (Imatinib)_MRC:d2	Kinome_1312_Roche	ALL	2.69532e-06	40.4026	9.10837e-06	PC1_Cox	PC1_Cox	TRUE	1.73074e-06	0.546638	0.120723	0.000329365	0.000456537	0.00206848	0.861218	0.709992	0.00250826	0.0106938	LCK	CSF1R	LCK	CSF1R	0.121928	0.206892	-0.213218	-0.337472
Gleevec (Imatinib)_MRC:d2	miconazole_MCF7_UP	ALL	2.73312e-06	40.3701	9.21776e-06	PC1_Cox	PC1_Cox	TRUE	8.41585e-06	0.236956	0.309804	0.000329365	0.000103825	0.00193486	0.443936	0.204784	0.00250826	0.00581339	LCK	AKIP1, ATF3, BHLHE40, CHAC1, DDIT3, DDIT4, DNAJB9, DUSP1, EGR1, FOS, GDF15, HIST1H3B, HIST1H3C, HIST1H3D, HIST1H3F, HIST1H3G, HIST1H3H, HIST1H3J, IER2, IFIT1, IRF1, ISG20, JUN, KLF6, NR4A1, NR4A3, NUAK2, OASL, SLC7A11, TNFAIP3, VEGFA	LCK	AKIP1, BHLHE40, DDIT4, DNAJB9, DUSP1, EGR1, FOS, GDF15, HIST1H2AD, HIST1H3A, HIST1H3B, HIST1H3E, HIST1H3F, HIST1H3G, HIST1H3I, HIST1H3J, IER2, IFIT1, IRF1, KLF6, MAFF, NR4A1, NR4A3, NUAK2, OASL, PMAIP1, SLC7A11, TNFAIP3, VEGFA	0.121928	0.206892	-0.132328	-0.154704
Tofacitinib_FDA:d2	zidovudine_PC3_DOWN	ALL	2.77029e-06	40.3387	9.32261e-06	PC1_Cox	PC1_Cox	TRUE	0.000150387	0.37849	0.0747848	1.13303e-05	0.00947847	6.75693e-05	0.45243	0.00149139	2.20993e-05	0.00399062	DCLK3, JAK1, JAK2, JAK3, LCK, LRRK2, NUAK2, PKN1, ROCK1, ROCK2, RPS6KA2, RPS6KA6, TNK1, TYK2	ARHGDIA, AZGP1, CEACAM7, DMP1, EPB41L1, GZMH, MAGI2, PCDHGA3, PHF2, PHLDA1, POLH, PSRC1, PTGER3, RBPMS, SIX3, SLC11A1, TAF15, TFAP2A, TNP2, UTP14A, ZC3H7B	DCLK3, JAK1, JAK2, JAK3, LCK, LRRK2, NUAK2, PKN1, ROCK1, ROCK2, RPS6KA2, RPS6KA6, TNK1, TYK2	ARHGDIA, AZGP1, BCL2L1, CEACAM7, DMP1, EPB41L1, GZMH, MAGI2, PCDHGA3, PHF2, PHLDA1, POLH, PSRC1, PTGER3, SIX3, SLC11A1, TAF15, TFAP2A, TNP2, UTP14A, ZC3H7B	-0.169805	0.332344	-0.109499	0.236791
Tofacitinib_FDA:d2	thioridazine_PC3_UP	ALL	2.90052e-06	40.2317	9.70299e-06	PC1_Cox	PC1_Cox	TRUE	0.000544943	0.620906	0.451557	1.13303e-05	0.00467553	1.41534e-05	0.383319	0.00666096	2.20993e-05	0.0209453	DCLK3, JAK1, JAK2, JAK3, LCK, LRRK2, NUAK2, PKN1, ROCK1, ROCK2, RPS6KA2, RPS6KA6, TNK1, TYK2	ADAMTS1, ADM, AGR2, AKAP12, AMIGO2, AMOTL2, AQP3, ARC, ARG2, ARHGEF2, ARID3B, ASNS, ATF3, ATF4, ATXN1, AVPI1, BCL6, BIK, BIRC3, C1orf106, C1orf116, CARS, CBLB, CCNG2, CD55, CDKN1A, CEBPG, CHAC1, CLDN1, CLDN14, CREB3L2, CSGALNACT1, CSGALNACT2, CTH, CXCL3, CXCL5, CXCL6, CYLD, CYR61, DDIT3, DDIT4, DENND3, DGKD, DMBT1, DNAJB9, DNAJC1, DNAJC3, DUSP1, DUSP5, EGR1, EIF2AK3, ELF3, ETS2, FAM129A, FERMT2, …	DCLK3, JAK1, JAK2, JAK3, LCK, LRRK2, NUAK2, PKN1, ROCK1, ROCK2, RPS6KA2, RPS6KA6, TNK1, TYK2	ADAMTS1, ADM, AGR2, AKAP12, AMIGO2, AMOTL2, AQP3, ARC, ARHGEF2, ARID3B, ASNS, ATF4, ATXN1, AVPI1, BCL6, BIK, BIRC3, C1orf106, C1orf116, CARS, CBLB, CCNG2, CD55, CDKN1A, CDKN1C, CEBPB, CLDN1, CLDN14, CREB3L2, CSGALNACT1, CSGALNACT2, CTH, CXCL3, CXCL5, CYLD, CYR61, DDIT4, DENND3, DGKD, DMBT1, DNAJB9, DNAJC1, DNAJC3, DUSP1, DUSP5, EGR1, EIF2AK3, ELF3, ETS2, FAM129A, FERMT2, FICD, FOS, FOSL2, FST, GA…	-0.169805	0.332344	-0.0391223	-0.0605159
Ibrutinib_FDA:d2	gabexate_HL60_UP	ALL	2.90402e-06	40.2289	9.71337e-06	PC1_Cox	PC1_Cox	TRUE	0.0265474	1.31266e-06	0.243872	0.0031729	5.3767e-06	0.0984826	0.535642	0.0906845	0.0023594	0.0203021	AURKA, AURKB, CSK, EPHB2, ERBB4, FGFR1, FLT1, LCK, NTRK1, PTK6, RIPK2, SRC, TEK, YES1	ACSL1, ADORA3, AREG, CCL20, CCNA1, CSGALNACT1, DNAJB12, DUSP1, FKBP5, FLT3, IL13RA1, IL1R2, IRAK3, ISG20, KLF13, KLF9, OLAH, PER1, PRKAR2B, RCAN1, RHOB, RHOH, SAMSN1, SDC2, THBS1, TPST1, TSC22D3, ZBTB16, ZFP36L2	AURKA, AURKB, CSK, EPHB2, ERBB4, FGFR1, FLT1, LCK, NTRK1, PTK6, RIPK2, SRC, TEK, YES1	ACSL1, ADORA3, AREG, CCL20, CCNA1, CSGALNACT1, DNAJB12, DUSP1, FKBP5, FLT3, IL13RA1, IL1R2, IRAK3, KLF13, KLF9, OLAH, PER1, PRKAR2B, RCAN1, RHOB, RHOH, SAMSN1, THBS1, TMOD1, TPST1, TSC22D3, ZBTB16, ZFP36L2	-0.109707	0.232385	-0.118899	-0.116583
LAG3	niflumic acid_MCF7_UP	ALL	3.0412e-06	40.1213	1.00982e-05	PC1_Cox	PC1_Cox	TRUE	3.304e-06	0.125215	0.068463	1.56997e-12	2.88832e-08	0.0821456	0.0570793	0.00964009	0.000621292	0.000632485	LAG3	DDX58, IFIT1, IRF9, ISG15, OAS1, SP110, STAT1	LAG3	DDX58, IFIT1, IRF9, ISG15, OAS1, SP110, STAT1	-0.497671	-0.405933	-0.173509	0.186063
Tofacitinib_FDA:d2	brimonidine	ALL	3.06968e-06	40.0996	1.01636e-05	PC1_Cox	PC1_Cox	TRUE	0.000405857	0.549279	0.475662	1.13303e-05	0.00776248	1.43508e-05	0.612965	0.00130406	2.20993e-05	0.0136383	DCLK3, JAK1, JAK2, JAK3, LCK, LRRK2, NUAK2, PKN1, ROCK1, ROCK2, RPS6KA2, RPS6KA6, TNK1, TYK2	ADRA1A, ADRA1B, ADRA1D, ADRA2A, ADRA2B, ADRA2C, ALDH1A1, DLD, EHMT2, HPGD, MCL1, MPI, RGS4, VDR	DCLK3, JAK1, JAK2, JAK3, LCK, LRRK2, NUAK2, PKN1, ROCK1, ROCK2, RPS6KA2, RPS6KA6, TNK1, TYK2	ADRA1A, ADRA1B, ADRA1D, ADRA2A, ADRA2B, ADRA2C, ALDH1A1, DLD, EHMT2, HPGD, MCL1, MPI, RGS4, VDR	-0.169805	0.332344	-0.122292	-0.202587
LAG3	suloctidil_PC3_UP	ALL	3.0741e-06	40.0963	1.0176e-05	PC1_Cox	PC1_Cox	TRUE	1.86837e-06	0.189933	0.570046	1.56997e-12	5.59578e-08	0.149547	0.0370136	0.0890098	0.000621292	0.000239574	LAG3	AKIP1, ARC, ATF3, CCL20, CDKN1A, CXCL3, DDIT3, DDX58, DNAJB9, DUSP1, EGR1, GADD45B, GDF15, GPRC5A, HERPUD1, HMGCS1, HMOX1, HSPA5, IFIH1, IFIT1, IFIT2, IFIT3, IL1RL1, IL6, JUN, MT1F, MT1H, MT2A, NFKBIA, NUAK2, OAS1, OASL, PPP1R15A, PTGS2, RHOB, SDF2L1, SLC30A1, TGFB2, TNFAIP3, ZC3HAV1, ZFP36, ZNF165	LAG3	AKIP1, ARC, CCL20, CDKN1A, CXCL1, CXCL3, DDX58, DNAJB9, DUSP1, EGR1, GADD45B, GDF15, GPRC5A, HERPUD1, HMGCS1, HMOX1, HSPA5, IFIH1, IFIT1, IFIT2, IFIT3, IL1RL1, IL6, MT1X, NFKBIA, NUAK2, OAS1, OASL, PMAIP1, PPP1R15A, PTGS2, RHOB, SDF2L1, SLC30A1, TGFB2, TNFAIP3, ZC3HAV1, ZFP36, ZNF165	-0.497671	-0.405933	-0.131626	-0.15602
TIM-3	diclofenac_PC3_UP	ALL	3.08571e-06	40.0875	1.02107e-05	PC1_Cox	PC1_Cox	TRUE	0.000350868	0.015799	0.00155725	1.10762e-06	9.00769e-05	0.0260045	0.0136865	0.0557305	0.00117611	0.00133894	HAVCR2	MX1, OAS1, PLIN2, SIX3	HAVCR2	MX1, OAS1, SIX3	-0.31306	-0.409994	0.190857	0.286873
Tofacitinib_FDA:d2	co-dergocrine mesilate_HL60_DOWN	ALL	3.09878e-06	40.0776	1.02502e-05	PC1_Cox	PC1_Cox	TRUE	0.000118414	0.182328	0.248792	1.13303e-05	0.00785313	0.000190749	0.481431	0.0157557	2.20993e-05	0.00171944	DCLK3, JAK1, JAK2, JAK3, LCK, LRRK2, NUAK2, PKN1, ROCK1, ROCK2, RPS6KA2, RPS6KA6, TNK1, TYK2	ABCE1, ADK, ADRB2, AGMAT, AHSA1, AIMP2, AKAP1, AKAP2, ALDH5A1, ALG3, ATAD3A, ATF5, BATF3, BCAT1, BCL11A, BCL2, BOP1, C10orf2, CAD, CBFA2T3, CBS, CCDC169.SOHLH2, CCDC85B, CCDC86, CCNA1, CCND2, CD3EAP, CDC42EP3, CHAC1, CHST12, CLEC11A, CTH, CTSG, DCPS, DDX10, DDX21, DIMT1, DKC1, DLX2, DTNA, EBNA1BP2, EEF1E1, EIF2B3, EIF3B, EIF3J, EIF4E, EIF4EBP1, EMG1, ERLIN1, EXOSC5, EXOSC7, FAR2, FARSA, FBXO41, F…	DCLK3, JAK1, JAK2, JAK3, LCK, LRRK2, NUAK2, PKN1, ROCK1, ROCK2, RPS6KA2, RPS6KA6, TNK1, TYK2	ABCE1, ADK, ADRB2, AGMAT, AHSA1, AIMP2, AKAP1, AKAP2, ALDH5A1, ALG3, ATAD3A, ATF5, BATF3, BCAT1, BCL11A, BOP1, C10orf2, CAD, CBFA2T3, CBS, CCDC169.SOHLH2, CCDC85B, CCDC86, CCNA1, CCND2, CD3EAP, CDC42EP3, CHST12, CLEC11A, CTH, CTSG, DCPS, DDX10, DDX21, DIMT1, DKC1, DLX2, DTNA, EBNA1BP2, EEF1E1, EIF2B3, EIF3B, EIF3J, EIF4E, EIF4EBP1, EXOSC7, FAR2, FARSA, FBXO41, FLT3, FUT4, FUT7, FXN, GPD1L, GRB10,…	-0.169805	0.332344	-0.0325393	0.0662851
LAG3	azaperone_PC3_UP	ALL	3.1595e-06	40.0324	1.04251e-05	PC1_Cox	PC1_Cox	TRUE	4.10241e-06	0.0576971	0.0979258	1.56997e-12	1.04299e-08	0.0907454	0.0944185	0.0181946	0.000621292	0.00145661	LAG3	IRF9	LAG3	IRF9	-0.497671	-0.405933	-0.372486	-0.367057
LAG3	bupropion_MCF7_UP	ALL	3.1595e-06	40.0324	1.04251e-05	PC1_Cox	PC1_Cox	TRUE	4.10241e-06	0.0576971	0.0979258	1.56997e-12	1.04299e-08	0.0907454	0.0944185	0.0181946	0.000621292	0.00145661	LAG3	IRF9	LAG3	IRF9	-0.497671	-0.405933	-0.372486	-0.367057
LAG3	iopamidol_PC3_UP	ALL	3.1595e-06	40.0324	1.04251e-05	PC1_Cox	PC1_Cox	TRUE	4.10241e-06	0.0576971	0.0979258	1.56997e-12	1.04299e-08	0.0907454	0.0944185	0.0181946	0.000621292	0.00145661	LAG3	IRF9	LAG3	IRF9	-0.497671	-0.405933	-0.372486	-0.367057
LAG3	metoprolol_MCF7_UP	ALL	3.1595e-06	40.0324	1.04251e-05	PC1_Cox	PC1_Cox	TRUE	4.10241e-06	0.0576971	0.0979258	1.56997e-12	1.04299e-08	0.0907454	0.0944185	0.0181946	0.000621292	0.00145661	LAG3	IRF9	LAG3	IRF9	-0.497671	-0.405933	-0.372486	-0.367057
Tofacitinib_FDA:d2	zardaverine_PC3_DOWN	ALL	3.16232e-06	40.0303	1.04335e-05	PC1_Cox	PC1_Cox	TRUE	0.00129039	0.293033	0.279851	1.13303e-05	0.00204726	2.57794e-05	0.208264	0.0122332	2.20993e-05	0.0120786	DCLK3, JAK1, JAK2, JAK3, LCK, LRRK2, NUAK2, PKN1, ROCK1, ROCK2, RPS6KA2, RPS6KA6, TNK1, TYK2	ADRB2, CYP1B1, DENND3, EIF5B, ERAP1, GRSF1, NAV3, RHEB, SERPINE1, UTP18	DCLK3, JAK1, JAK2, JAK3, LCK, LRRK2, NUAK2, PKN1, ROCK1, ROCK2, RPS6KA2, RPS6KA6, TNK1, TYK2	ADRB2, CYP1B1, DENND3, EIF5B, ERAP1, NAV3, SERPINE1, UTP18	-0.169805	0.332344	-0.133116	0.205344
Gleevec (Imatinib)_MRC:d2	niflumic acid_MCF7_UP	ALL	3.26126e-06	39.9585	1.07182e-05	PC1_Cox	PC1_Cox	TRUE	0.00172673	0.00125804	0.0234949	0.000329365	2.88832e-08	0.00792094	0.1223	0.0381895	0.00250826	0.000632485	LCK	DDX58, IFIT1, IRF9, ISG15, OAS1, SP110, STAT1	LCK	DDX58, IFIT1, IRF9, ISG15, OAS1, SP110, STAT1	0.121928	0.206892	-0.173509	0.186063
IDO	diperodon_MCF7_UP	ALL	3.30351e-06	39.9285	1.08293e-05	PC1_Cox	PC1_Cox	TRUE	3.73141e-05	0.0462638	0.0193636	7.6594e-11	1.43745e-07	0.111056	0.0111426	0.176645	0.000179085	2.83107e-05	IDO1	OASL	IDO1	OASL	-0.42215	-0.471991	-0.328622	-0.507253
IDO	alfuzosin_HL60_UP	ALL	3.31885e-06	39.9177	1.08747e-05	PC1_Cox	PC1_Cox	TRUE	2.64461e-06	0.266098	0.028268	7.6594e-11	4.16653e-06	0.0052112	0.585664	0.0662173	0.000179085	0.00849779	IDO1	CD69, RGS1	IDO1	CD69, RGS1	-0.42215	-0.471991	-0.238585	0.252022
Gleevec (Imatinib)_MRC:d2	acetohexamide_PC3_UP	ALL	3.37946e-06	39.8755	1.1047e-05	PC1_Cox	PC1_Cox	TRUE	0.000573838	0.00315829	0.0264139	0.000329365	1.60332e-07	0.0175416	0.0689992	0.0478372	0.00250826	0.000236582	LCK	DDX60, HERC6, IFI27, IFI44, IFI44L, IFIH1, IFIT1, IFITM1, IFITM2, IRF9, MX1, MX2, OAS1, OAS2, OAS3, OASL, RSAD2, SP110, STAT1, USP18, ZNF286A	LCK	DDX60, HERC6, IFI44, IFI44L, IFIH1, IFIT1, IFITM1, IRF9, MX1, MX2, OAS1, OAS2, OAS3, OASL, PLSCR1, RSAD2, SP110, STAT1, USP18, ZNF286A	0.121928	0.206892	-0.0996694	0.123972
Tofacitinib_FDA:d2	tanespimycin_HL60_UP	ALL	3.46331e-06	39.8183	1.12883e-05	PC1_Cox	PC1_Cox	TRUE	0.000115271	0.146927	0.165623	1.13303e-05	0.00568275	0.000216351	0.616012	0.0111272	2.20993e-05	0.00194998	DCLK3, JAK1, JAK2, JAK3, LCK, LRRK2, NUAK2, PKN1, ROCK1, ROCK2, RPS6KA2, RPS6KA6, TNK1, TYK2	ABHD3, ADCY7, AHSA1, ANXA1, ANXA6, BAG3, BST2, CACYBP, CAP2, CASP1, CCNG2, CD84, CFLAR, CHORDC1, CLK1, CRYZ, DNAJB1, DNAJB4, DNAJB6, ENGASE, FAM13A, FCGR2A, FKBP4, FXR1, GTF3C3, HIBCH, HNRNPD, HSP90AA1, HSP90AB1, HSPA4, HSPA4L, HSPA6, HSPA8, HSPB1, HSPE1, HSPH1, IL10RA, KYNU, MBNL2, MBOAT7, MGEA5, MS4A6A, MT1F, MT1H, MUM1, NR4A2, NR4A3, P4HA2, PDE4B, PHTF1, PIR, PLOD1, PPID, PRKACB, RBM23, SEC23I…	DCLK3, JAK1, JAK2, JAK3, LCK, LRRK2, NUAK2, PKN1, ROCK1, ROCK2, RPS6KA2, RPS6KA6, TNK1, TYK2	ABHD3, ADCY7, AHSA1, ANXA1, ANXA6, BAG3, CAP2, CASP1, CCNG2, CD84, CFLAR, CLK1, CRYZ, DNAJA1, DNAJB1, DNAJB4, DNAJB6, ENGASE, FAM13A, FCGR2A, FXR1, GTF3C3, HIBCH, HNRNPD, HSP90AA1, HSP90AB1, HSPA1A, HSPA1B, HSPA4, HSPA4L, HSPA6, HSPA8, HSPB1, HSPE1, HSPH1, IL10RA, KYNU, MBNL2, MBOAT7, MGEA5, MS4A6A, MUM1, NR4A2, NR4A3, P4HA2, PDE4B, PHTF1, PIR, PLOD1, PPID, PRKACB, RBM23, SEC23IP, SERPINH1, SLC15…	-0.169805	0.332344	0.0514478	-0.132741
Gleevec (Imatinib)_MRC:d2	ursolic acid_MCF7_UP	ALL	3.61953e-06	39.7153	1.17184e-05	PC1_Cox	PC1_Cox	TRUE	1.24604e-05	0.345815	0.16964	0.000329365	6.45302e-05	0.00356695	0.154616	0.0816468	0.00250826	0.0014663	LCK	ATF3, EGR1, HMGCS1, HMOX1, IFIT1, IRF9, SLC7A11, ZNF652	LCK	EGR1, HMGCS1, HMOX1, IFIT1, IRF9, MAFF, SLC7A11, ZNF652	0.121928	0.206892	-0.21422	0.291609
LAG3	drofenine_MCF7_UP	ALL	3.66311e-06	39.6874	1.18406e-05	PC1_Cox	PC1_Cox	TRUE	4.44019e-06	0.273852	0.218503	1.56997e-12	3.27784e-08	0.425163	0.00466145	0.0210818	0.000621292	4.46286e-05	LAG3	AKIP1, ATF3, DDIT4, DDX58, EGR1, IFIT1, IRF9, NUAK2, OAS1, OASL, TNFAIP3	LAG3	AKIP1, DDIT4, DDX58, EGR1, IFIT1, IRF9, MAFF, NUAK2, OAS1, OASL, PMAIP1, TNFAIP3	-0.497671	-0.405933	-0.182161	-0.237098
IDO	acetohexamide_PC3_UP	ALL	3.66848e-06	39.684	1.18554e-05	PC1_Cox	PC1_Cox	TRUE	1.57569e-05	0.0713842	0.0266427	7.6594e-11	1.60332e-07	0.0533557	0.0402238	0.0415568	0.000179085	0.000236582	IDO1	DDX60, HERC6, IFI27, IFI44, IFI44L, IFIH1, IFIT1, IFITM1, IFITM2, IRF9, MX1, MX2, OAS1, OAS2, OAS3, OASL, RSAD2, SP110, STAT1, USP18, ZNF286A	IDO1	DDX60, HERC6, IFI44, IFI44L, IFIH1, IFIT1, IFITM1, IRF9, MX1, MX2, OAS1, OAS2, OAS3, OASL, PLSCR1, RSAD2, SP110, STAT1, USP18, ZNF286A	-0.42215	-0.471991	-0.0996694	0.123972
TIM-3	Sodium salicylate_MRC	ALL	3.85205e-06	39.57	1.23627e-05	PC1_Cox	PC1_Cox	TRUE	3.15733e-05	0.0203218	0.0523487	1.10762e-06	0.000656079	0.00567573	0.701758	0.23379	0.00117611	0.0372942	HAVCR2	CSNK2A1, PIM1, PIM3, SRPK1	HAVCR2	CSNK2A1, PIM1, PIM3, SRPK1	-0.31306	-0.409994	0.199168	0.215378
A2AR	MLN120B_MRC	ALL	3.87677e-06	39.555	1.24328e-05	PC1_Cox	PC1_Cox	TRUE	2.10156e-05	0.152465	0.112277	4.49794e-06	0.0156417	0.177699	0.00452212	0.157101	0.0295529	0.00136596	ADORA2A	CLK2, IKBKB, MAPK15, PIM1	ADORA2A	CLK2, IKBKB, MAPK15, PIM1	-0.318712	-0.279575	-0.154793	-0.322278
LAG3	benfluorex_MCF7_UP	ALL	4.0214e-06	39.4695	1.28295e-05	PC1_Cox	PC1_Cox	TRUE	1.26966e-05	0.116579	0.380419	1.56997e-12	4.86637e-09	0.544967	0.00333147	0.0258187	0.000621292	2.35231e-05	LAG3	AKIP1, ATF3, DDIT3, DDIT4, DDX58, DDX60, EGR1, ETS2, GADD45A, GDF15, HERC5, IFIH1, IFIT1, IFIT2, INHBE, IRF1, IRF9, KLF10, KLF4, NFIL3, NUAK2, OAS1, OASL, SLC7A11, TNFAIP3, VEGFA	LAG3	AKIP1, DDIT4, DDX58, DDX60, EGR1, ETS2, GDF15, HERC5, IFIH1, IFIT1, IFIT2, INHBE, IRF1, IRF9, KLF10, KLF4, MAFF, NFIL3, NUAK2, OAS1, OASL, PMAIP1, SLC7A11, TNFAIP3, VEGFA	-0.497671	-0.405933	-0.149212	-0.190447
IDO	clotrimazole_HL60_DOWN	ALL	4.06018e-06	39.447	1.29375e-05	PC1_Cox	PC1_Cox	TRUE	6.8307e-07	0.624034	0.0829823	7.6594e-11	1.52869e-05	0.00929588	0.685839	0.24875	0.000179085	0.00415512	IDO1	ADM, BNIP3, BNIP3L, CCNE2, CD300A, CD69, CXCR4, JUN, KDM3A, NDRG1, PLIN2, PTGS2, RGS1, RGS13, SLC2A3, ZNF395	IDO1	ADM, BNIP3, BNIP3L, CCNE2, CD300A, CD69, CXCR4, KDM3A, NDRG1, PTGS2, RGS1, RGS13, SLC2A3, ZNF395	-0.42215	-0.471991	0.150163	-0.194461
LAG3	prenylamine_HL60_UP	ALL	4.09121e-06	39.4292	1.30181e-05	PC1_Cox	PC1_Cox	TRUE	4.8526e-06	0.109193	0.19569	1.56997e-12	1.3591e-08	0.265305	0.0195045	0.0279071	0.000621292	8.68325e-05	LAG3	CXCL10, DDX58, DDX60, EIF2AK2, HERC5, IFI16, IFI44, IFI44L, IFIH1, IFIT1, IFIT2, IFIT3, IRF7, IRF9, ISG15, LAP3, MT1F, MT1H, MT2A, MX1, MX2, OAS1, OASL, SAMD9, SGK1, SLC30A1, SP110, STAT1, TNFSF10, TRIM22, XAF1	LAG3	CXCL10, DDX58, DDX60, EIF2AK2, HERC5, IFI16, IFI44, IFI44L, IFIH1, IFIT1, IFIT2, IFIT3, IRF7, IRF9, ISG15, LAP3, MT1X, MX1, MX2, OAS1, OASL, SAMD9, SGK1, SLC30A1, SP110, STAT1, TNFSF10, TRIM22, XAF1	-0.497671	-0.405933	-0.0980214	0.124894
IDO	albendazole_HL60_UP	ALL	4.12549e-06	39.4097	1.31055e-05	PC1_Cox	PC1_Cox	TRUE	1.00377e-06	0.417904	0.0172165	7.6594e-11	5.68591e-06	0.108947	0.0605841	0.199073	0.000179085	9.79752e-05	IDO1	ANXA2, CD86, FTH1, GNLY, NR4A2, TPM4	IDO1	CD86, FTH1, GNLY, NR4A2, TPM4	-0.42215	-0.471991	0.204994	0.352836
IDO	norethisterone_PC3_UP	ALL	4.28295e-06	39.3222	1.35239e-05	PC1_Cox	PC1_Cox	TRUE	0.000108139	0.0116467	0.0208683	7.6594e-11	6.30471e-09	0.0683707	0.0335924	0.0646523	0.000179085	0.000140835	IDO1	EEF1D, EEF1E1, ENO1, HSP90B1, IFI44, IFIT1, IFITM1, IRF9, KMO, MCL1, MX1, NUCKS1, OAS1, OASL, PGK1, ST3GAL6	IDO1	EEF1D, EEF1E1, ENO1, HSP90B1, IFI44, IFIT1, IFITM1, IRF9, KMO, MCL1, MX1, NUCKS1, OAS1, OASL, PGK1, RPAIN, ST3GAL6	-0.42215	-0.471991	0.167225	-0.189515
Tofacitinib_FDA:d2	epiandrosterone_MCF7_UP	ALL	4.34378e-06	39.2892	1.36864e-05	PC1_Cox	PC1_Cox	TRUE	0.0380371	0.000309294	0.32739	1.13303e-05	1.5024e-07	0.000414244	0.603421	0.0411564	2.20993e-05	0.000527673	DCLK3, JAK1, JAK2, JAK3, LCK, LRRK2, NUAK2, PKN1, ROCK1, ROCK2, RPS6KA2, RPS6KA6, TNK1, TYK2	CXCL12, EGR3, IFITM1, MYBL1	DCLK3, JAK1, JAK2, JAK3, LCK, LRRK2, NUAK2, PKN1, ROCK1, ROCK2, RPS6KA2, RPS6KA6, TNK1, TYK2	CXCL12, EGR3, IFITM1, MYBL1	-0.169805	0.332344	-0.291515	0.364155
KIR	CHEMBL507936_Roche	ALL	4.39284e-06	39.263	1.38194e-05	PC1_Cox	PC1_Cox	TRUE	8.85627e-06	0.772824	0.60743	4.17533e-09	0.000456537	0.00047003	0.926191	0.453865	4.6623e-05	0.0106938	KIR2DL1, KIR2DL3, KIR2DL4, KIR3DL1, KIR3DL2, KIR3DL3	CSF1R	KIR2DL1, KIR2DL3, KIR2DL4, KIR2DS4, KIR3DL1, KIR3DL2, KIR3DL3	CSF1R	-0.232239	-0.356894	-0.213218	-0.337472
KIR	GW632580X_GSK	ALL	4.39284e-06	39.263	1.38194e-05	PC1_Cox	PC1_Cox	TRUE	8.85627e-06	0.772824	0.60743	4.17533e-09	0.000456537	0.00047003	0.926191	0.453865	4.6623e-05	0.0106938	KIR2DL1, KIR2DL3, KIR2DL4, KIR3DL1, KIR3DL2, KIR3DL3	CSF1R	KIR2DL1, KIR2DL3, KIR2DL4, KIR2DS4, KIR3DL1, KIR3DL2, KIR3DL3	CSF1R	-0.232239	-0.356894	-0.213218	-0.337472
KIR	Kinome_1312_Roche	ALL	4.39284e-06	39.263	1.38194e-05	PC1_Cox	PC1_Cox	TRUE	8.85627e-06	0.772824	0.60743	4.17533e-09	0.000456537	0.00047003	0.926191	0.453865	4.6623e-05	0.0106938	KIR2DL1, KIR2DL3, KIR2DL4, KIR3DL1, KIR3DL2, KIR3DL3	CSF1R	KIR2DL1, KIR2DL3, KIR2DL4, KIR2DS4, KIR3DL1, KIR3DL2, KIR3DL3	CSF1R	-0.232239	-0.356894	-0.213218	-0.337472
KIR	alfuzosin_HL60_UP	ALL	4.40261e-06	39.2578	1.38454e-05	PC1_Cox	PC1_Cox	TRUE	5.34591e-05	0.0477365	0.186247	4.17533e-09	4.16653e-06	0.00238614	0.490589	0.235628	4.6623e-05	0.00849779	KIR2DL1, KIR2DL3, KIR2DL4, KIR3DL1, KIR3DL2, KIR3DL3	CD69, RGS1	KIR2DL1, KIR2DL3, KIR2DL4, KIR2DS4, KIR3DL1, KIR3DL2, KIR3DL3	CD69, RGS1	-0.232239	-0.356894	-0.238585	0.252022
Tofacitinib_FDA:d2	puromycin_HL60_DOWN	ALL	4.4141e-06	39.2517	1.38738e-05	PC1_Cox	PC1_Cox	TRUE	3.4164e-05	0.118948	0.0667624	1.13303e-05	0.0410938	0.00108674	0.678514	0.00381331	2.20993e-05	0.000261255	DCLK3, JAK1, JAK2, JAK3, LCK, LRRK2, NUAK2, PKN1, ROCK1, ROCK2, RPS6KA2, RPS6KA6, TNK1, TYK2	ADCK3, ADM, AGPAT5, AKAP1, ALDH18A1, AMD1, AP2B1, APEX1, ATR, AUH, BCL11A, BCL2, BRD9, BYSL, C10orf2, CAMKK2, CAMLG, CBFA2T3, CBX6, CCDC85B, CCDC86, CCNE1, CCNE2, CCPG1, CD14, CD300A, CD3EAP, CD69, CEBPA, CECR5, CENPI, CEP68, CHST12, CISH, CLEC11A, COX20, CTSG, DARS2, DDX11, DHCR24, DIDO1, DIEXF, DKC1, DPY19L2P2, DUSP6, EIF3M, EIF4G1, ELOVL6, EXOSC2, FAM57A, FASN, FBXO11, FBXO41, FHOD1, FRY, FSCN…	DCLK3, JAK1, JAK2, JAK3, LCK, LRRK2, NUAK2, PKN1, ROCK1, ROCK2, RPS6KA2, RPS6KA6, TNK1, TYK2	ADCK3, ADM, AGPAT5, AKAP1, ALDH18A1, AMD1, AP2B1, APEX1, ATR, AUH, BCL11A, BRD9, BYSL, C10orf2, C11orf21, CAMKK2, CAMLG, CBFA2T3, CBX6, CCDC85B, CCDC86, CCNE1, CCNE2, CCPG1, CD14, CD300A, CD3EAP, CD69, CEBPA, CECR5, CENPI, CEP68, CHST12, CIDEB, CISH, CLEC11A, COX20, CTSG, DARS2, DCTPP1, DDX11, DHCR24, DIDO1, DIEXF, DKC1, DPY19L2P2, DUSP6, EIF3M, EIF4G1, ELOVL6, EXOSC2, FAM57A, FASN, FBXO11, FBXO4…	-0.169805	0.332344	-0.0269622	-0.0849893
Tofacitinib_FDA:d2	promazine_PC3_UP	ALL	4.51496e-06	39.1988	1.41439e-05	PC1_Cox	PC1_Cox	TRUE	0.160568	0.00727548	0.237388	1.13303e-05	8.19239e-07	1.23294e-05	0.213608	0.00336828	2.20993e-05	0.00588943	DCLK3, JAK1, JAK2, JAK3, LCK, LRRK2, NUAK2, PKN1, ROCK1, ROCK2, RPS6KA2, RPS6KA6, TNK1, TYK2	BIRC3, CHAC1, DDIT4, DENND3, DUSP5, GDF15, HERPUD1, HSPA5, PTGS2, SQSTM1	DCLK3, JAK1, JAK2, JAK3, LCK, LRRK2, NUAK2, PKN1, ROCK1, ROCK2, RPS6KA2, RPS6KA6, TNK1, TYK2	BIRC3, DDIT4, DENND3, DUSP5, GDF15, HERPUD1, HSPA5, PTGS2, SQSTM1	-0.169805	0.332344	-0.208972	0.208091
CTLA-4	acetohexamide_PC3_UP	ALL	4.54693e-06	39.1823	1.42258e-05	PC1_Cox	PC1_Cox	TRUE	0.000158423	0.0145692	0.0312646	8.7048e-10	1.60332e-07	0.0266937	0.0503503	0.0233005	7.37467e-05	0.000236582	CD80, CD86, CTLA4	DDX60, HERC6, IFI27, IFI44, IFI44L, IFIH1, IFIT1, IFITM1, IFITM2, IRF9, MX1, MX2, OAS1, OAS2, OAS3, OASL, RSAD2, SP110, STAT1, USP18, ZNF286A	CD80, CD86, CTLA4	DDX60, HERC6, IFI44, IFI44L, IFIH1, IFIT1, IFITM1, IRF9, MX1, MX2, OAS1, OAS2, OAS3, OASL, PLSCR1, RSAD2, SP110, STAT1, USP18, ZNF286A	-0.262853	0.313061	-0.0996694	0.123972
TIM-3	prochlorperazine_MCF7_UP	ALL	4.6497e-06	39.13	1.45094e-05	PC1_Cox	PC1_Cox	TRUE	0.0625763	3.4067e-05	0.00483532	1.10762e-06	3.99392e-09	0.259617	0.00575366	0.182446	0.00117611	0.000121619	HAVCR2	AKR1C1, AKR1C2, ATF3, BHLHE40, C16orf45, C19orf66, CBLB, CCNG2, CGA, CYP1A1, DDIT3, DDIT4, DDX58, DDX60, DNAJB9, DNAJC12, DUSP4, EGR1, GDF15, GEM, HERC5, HERC6, HMGCS1, IFI27, IFIH1, IFIT1, IFIT5, IFITM1, IFITM2, INSIG1, IRF7, IRF9, IRS2, ISG15, ISG20, KLHL24, LDLR, LPIN1, NDRG1, OAS1, OAS3, OASL, PARP12, PHLDA1, SAT1, SLC7A11, SOX9, SP110, STAT1, TGFB2, TRIM2, WIPI1	HAVCR2	AKR1C1, AKR1C2, BHLHE40, C16orf45, C19orf66, CBLB, CCNG2, CGA, CYP1A1, DDIT4, DDX58, DDX60, DNAJB9, DNAJC12, DUSP4, EGR1, GDF15, GEM, HERC5, HERC6, HMGCS1, IFIH1, IFIT1, IFIT5, IFITM1, INSIG1, IRF7, IRF9, IRS2, ISG15, KLHL24, LDLR, LPIN1, MAFF, NDRG1, OAS1, OAS3, OASL, PARP12, PHLDA1, PMAIP1, SAT1, SLC7A11, SOX9, SP110, STAT1, TGFB2, TRIM2, WIPI1	-0.31306	-0.409994	-0.117407	-0.135948
Tofacitinib_FDA:d2	clomipramine_PC3_UP	ALL	4.93384e-06	38.9912	1.52992e-05	PC1_Cox	PC1_Cox	TRUE	0.000486341	0.494384	0.317703	1.13303e-05	0.00371961	2.55548e-05	0.555501	0.00526261	2.20993e-05	0.015486	DCLK3, JAK1, JAK2, JAK3, LCK, LRRK2, NUAK2, PKN1, ROCK1, ROCK2, RPS6KA2, RPS6KA6, TNK1, TYK2	ADCY8, AKAP17A, AKAP5, AKR1C4, ALDOB, AMIGO2, ARHGAP28, ARHGEF10, ASNS, ATF3, AZGP1, BAZ1B, BRAP, BTN3A3, C1orf106, C1orf116, CALB1, CCL2, CDH6, CEACAM7, CHAC1, CIR1, CLDN1, COL5A2, CPN2, CTH, CXCL6, CYR61, DDIT3, DDIT4, DENND3, DLC1, DMP1, DNAJB9, DNAJC3, DSPP, DUSP5, EEA1, EPB41L4A, F2RL2, FERMT2, FGFR2, FLT3LG, FRMD4B, FST, GABBR2, GAGE12J, GAGE2A, GAGE2B, GAGE2C, GAGE2D, GAGE2E, GAGE8, GBX2, …	DCLK3, JAK1, JAK2, JAK3, LCK, LRRK2, NUAK2, PKN1, ROCK1, ROCK2, RPS6KA2, RPS6KA6, TNK1, TYK2	ADCY8, AKAP17A, AKAP5, AKR1C4, ALDOB, AMIGO2, ARHGAP28, ARHGEF10, ASNS, AZGP1, BAZ1B, BCL2L1, BRAP, BTN3A3, C1orf106, C1orf116, CALB1, CDH6, CEACAM7, CEBPB, CIR1, CLDN1, COL5A2, CPN2, CTH, CXCL1, CYR61, DDIT4, DENND3, DLC1, DMP1, DNAJB9, DNAJC3, DSPP, DUSP5, EEA1, EPB41L4A, F2RL2, FERMT2, FGFR2, FLT3LG, FRMD4B, FST, GABBR2, GAGE1, GBX2, GDF15, GPRC5A, GPRC5B, GRM8, GUCA2A, HDAC9, HERPUD1, HOXD10,…	-0.169805	0.332344	-0.0489964	0.0759489
Tofacitinib_FDA:d2	fenbendazole_HL60_UP	ALL	5.05303e-06	38.9353	1.56131e-05	PC1_Cox	PC1_Cox	TRUE	0.039754	0.00317988	0.380536	1.13303e-05	9.66228e-07	4.42164e-05	0.627948	0.0321996	2.20993e-05	0.0107794	DCLK3, JAK1, JAK2, JAK3, LCK, LRRK2, NUAK2, PKN1, ROCK1, ROCK2, RPS6KA2, RPS6KA6, TNK1, TYK2	FTH1, HBEGF, IL10RA, KYNU, TIMP1, TNFAIP6	DCLK3, JAK1, JAK2, JAK3, LCK, LRRK2, NUAK2, PKN1, ROCK1, ROCK2, RPS6KA2, RPS6KA6, TNK1, TYK2	FTH1, HBEGF, IL10RA, KYNU, PLSCR1, TIMP1, TNFAIP6	-0.169805	0.332344	-0.226199	0.225388
TIM-3	acetohexamide_PC3_UP	ALL	5.08611e-06	38.9201	1.57027e-05	PC1_Cox	PC1_Cox	TRUE	0.0113346	0.000382041	0.00314126	1.10762e-06	1.60332e-07	0.117094	0.00697534	0.0684972	0.00117611	0.000236582	HAVCR2	DDX60, HERC6, IFI27, IFI44, IFI44L, IFIH1, IFIT1, IFITM1, IFITM2, IRF9, MX1, MX2, OAS1, OAS2, OAS3, OASL, RSAD2, SP110, STAT1, USP18, ZNF286A	HAVCR2	DDX60, HERC6, IFI44, IFI44L, IFIH1, IFIT1, IFITM1, IRF9, MX1, MX2, OAS1, OAS2, OAS3, OASL, PLSCR1, RSAD2, SP110, STAT1, USP18, ZNF286A	-0.31306	-0.409994	-0.0996694	0.123972
IDO	picrotoxinin_HL60_UP	ALL	5.0886e-06	38.9189	1.57097e-05	PC1_Cox	PC1_Cox	TRUE	1.5078e-06	0.627869	0.0419953	7.6594e-11	5.03796e-06	0.029203	0.128005	0.263884	0.000179085	0.000650084	IDO1	ALOX5, C3, CTSZ, FN1, HSPA6, ID2, NCF1, PADI4, RPL27A, RPS11, S100A12, S100A8, SF3A2, SLC2A3, SLC6A8	IDO1	ALOX5, C3, CTSZ, FN1, HSPA6, NCF1, PADI4, RPS10, S100A12, S100A8, SF3A2, SLC2A3	-0.42215	-0.471991	-0.146428	0.229685
Ibrutinib_FDA:d2	ribavirin_HL60_UP	ALL	5.0924e-06	38.9172	1.57188e-05	PC1_Cox	PC1_Cox	TRUE	0.0236979	1.97413e-06	0.0628922	0.0031729	1.54261e-05	0.159138	0.475755	0.107778	0.0023594	0.0142904	AURKA, AURKB, CSK, EPHB2, ERBB4, FGFR1, FLT1, LCK, NTRK1, PTK6, RIPK2, SRC, TEK, YES1	ACSL1, ADORA3, AREG, CD163, CLTCL1, CPM, CXCR4, DUSP1, FKBP5, FLT3, FPR1, IL13RA1, IL1R2, KLF9, LPL, MAFB, OLAH, PER1, PRKAR2B, PSTPIP2, RHOB, RHOH, SAMSN1, SDC2, SMARCA2, THBS1, TPST1, TSC22D3, ZBTB16	AURKA, AURKB, CSK, EPHB2, ERBB4, FGFR1, FLT1, LCK, NTRK1, PTK6, RIPK2, SRC, TEK, YES1	ACSL1, ADORA3, AREG, CD163, CLTCL1, CPM, CXCR4, DUSP1, FKBP5, FLT3, FPR1, IL13RA1, IL1R2, KLF9, LPL, MAFB, OLAH, PER1, PRKAR2B, PSTPIP2, RHOB, RHOH, SAMSN1, SMARCA2, THBS1, TPST1, TSC22D3, ZBTB16	-0.109707	0.232385	-0.0959268	-0.108129
IDO	niflumic acid_MCF7_UP	ALL	5.26175e-06	38.8405	1.61568e-05	PC1_Cox	PC1_Cox	TRUE	5.92389e-05	0.0345096	0.0409425	7.6594e-11	2.88832e-08	0.0255176	0.0705498	0.0295222	0.000179085	0.000632485	IDO1	DDX58, IFIT1, IRF9, ISG15, OAS1, SP110, STAT1	IDO1	DDX58, IFIT1, IRF9, ISG15, OAS1, SP110, STAT1	-0.42215	-0.471991	-0.173509	0.186063
CTLA-4	econazole_PC3_UP	ALL	5.27535e-06	38.8345	1.61954e-05	PC1_Cox	PC1_Cox	TRUE	0.00033819	0.0111822	0.0787243	8.7048e-10	6.05791e-08	0.0285206	0.0342255	0.042046	7.37467e-05	0.000140476	CD80, CD86, CTLA4	ALAS1, ATF3, COG5, DDX58, HERC5, IFI44, IFIH1, IFIT1, IFIT2, IFIT3, IRF9, MX1, OAS1, OASL, STAT1, ZC3HAV1	CD80, CD86, CTLA4	ALAS1, COG5, DDX58, HERC5, IFI44, IFIH1, IFIT1, IFIT2, IFIT3, IRF9, MX1, OAS1, OASL, PMAIP1, STAT1, ZC3HAV1	-0.262853	0.313061	-0.128533	-0.164975
Tofacitinib_FDA:d2	clopamide_HL60_UP	ALL	5.30302e-06	38.8222	1.62665e-05	PC1_Cox	PC1_Cox	TRUE	3.92493e-05	0.166752	0.0349513	1.13303e-05	0.0150908	0.000908958	0.624325	0.00473861	2.20993e-05	0.000567295	DCLK3, JAK1, JAK2, JAK3, LCK, LRRK2, NUAK2, PKN1, ROCK1, ROCK2, RPS6KA2, RPS6KA6, TNK1, TYK2	AAK1, ABCB6, ALPPL2, ALS2CL, ANKRD53, APBB2, APOBEC3F, APOE, AVPR2, BAHD1, BAIAP2, BIRC7, CACNA2D2, CALD1, CC2D1A, CCR5, CDH6, CGB7, CIR1, CORT, CPM, CRAT, CTAG2, CYP2D6, DNAH9, DSPP, FAM49B, FGF17, FLT3LG, FMO4, GAGE12J, GAGE2A, GAGE2B, GAGE2C, GAGE2D, GAGE2E, GAGE8, GBX2, GIT1, GJB1, GLP1R, GNAS, GNL1, GOLGA8A, GRIK5, HAMP, HIC2, HLA.DOA, HLA.DPA1, HS1BP3, IBA57, IBSP, INO80B, INO80B.WBP1, INTS…	DCLK3, JAK1, JAK2, JAK3, LCK, LRRK2, NUAK2, PKN1, ROCK1, ROCK2, RPS6KA2, RPS6KA6, TNK1, TYK2	AAK1, ABCB6, ALPPL2, ALS2CL, ANKRD53, APBB2, APOBEC3F, APOE, AVPR2, BAHD1, BAIAP2, BIRC7, CACNA2D2, CALD1, CC2D1A, CCR5, CDH6, CIR1, CORT, CPM, CRAT, CTAG2, CYP2D6, DNAH9, DNAJC4, DSPP, EFR3B, FAM49B, FGF17, FLT3LG, FMO4, GAGE1, GBX2, GIT1, GJB1, GLP1R, GNAS, GNL1, GOLGA8A, GP1BB, GRIK5, HAMP, HIC2, HLA.DOA, HLA.DPA1, HS1BP3, IBA57, IBSP, INO80B, INTS1, INTS3, ITGA2B, KCNK10, KCNQ1, KIF1C, KIR2DL…	-0.169805	0.332344	-0.0482202	-0.121796
Gleevec (Imatinib)_MRC:d2	probucol	ALL	5.32266e-06	38.8136	1.63198e-05	PC1_Cox	PC1_Cox	TRUE	0.000346971	0.250572	0.207187	0.000329365	2.02686e-06	0.000200929	0.213534	0.186187	0.00250826	0.0211069	LCK	ABCA1, ALOX15, S1PR4	LCK	ABCA1, ALOX15, S1PR4	0.121928	0.206892	0.262252	0.214033
LAG3	prochlorperazine_MCF7_UP	ALL	5.39434e-06	38.7822	1.65146e-05	PC1_Cox	PC1_Cox	TRUE	1.4606e-05	0.0704963	0.110216	1.56997e-12	3.99392e-09	0.28762	0.0127946	0.0268914	0.000621292	0.000121619	LAG3	AKR1C1, AKR1C2, ATF3, BHLHE40, C16orf45, C19orf66, CBLB, CCNG2, CGA, CYP1A1, DDIT3, DDIT4, DDX58, DDX60, DNAJB9, DNAJC12, DUSP4, EGR1, GDF15, GEM, HERC5, HERC6, HMGCS1, IFI27, IFIH1, IFIT1, IFIT5, IFITM1, IFITM2, INSIG1, IRF7, IRF9, IRS2, ISG15, ISG20, KLHL24, LDLR, LPIN1, NDRG1, OAS1, OAS3, OASL, PARP12, PHLDA1, SAT1, SLC7A11, SOX9, SP110, STAT1, TGFB2, TRIM2, WIPI1	LAG3	AKR1C1, AKR1C2, BHLHE40, C16orf45, C19orf66, CBLB, CCNG2, CGA, CYP1A1, DDIT4, DDX58, DDX60, DNAJB9, DNAJC12, DUSP4, EGR1, GDF15, GEM, HERC5, HERC6, HMGCS1, IFIH1, IFIT1, IFIT5, IFITM1, INSIG1, IRF7, IRF9, IRS2, ISG15, KLHL24, LDLR, LPIN1, MAFF, NDRG1, OAS1, OAS3, OASL, PARP12, PHLDA1, PMAIP1, SAT1, SLC7A11, SOX9, SP110, STAT1, TGFB2, TRIM2, WIPI1	-0.497671	-0.405933	-0.117407	-0.135948
TIM-3	CHEMBL1982466_Roche	ALL	5.47419e-06	38.7478	1.67268e-05	PC1_Cox	PC1_Cox	TRUE	1.48121e-06	0.138771	0.166355	1.10762e-06	0.0314701	0.136878	0.137016	0.0848114	0.00117611	0.00259037	HAVCR2	ABL1, AURKA, AXL, BLK, CSF1R, FLT1, FLT4, FRK, FYN, HIPK4, KDR, KIT, LYN, NTRK1, RET, ROS1	HAVCR2	ABL1, AURKA, AXL, BLK, CSF1R, FLT1, FLT4, FRK, FYN, HIPK4, KDR, KIT, LYN, NTRK1, RET, ROS1	-0.31306	-0.409994	-0.071628	0.203049
TIM-3	brompheniramine_PC3_UP	ALL	5.56055e-06	38.7111	1.69552e-05	PC1_Cox	PC1_Cox	TRUE	0.000284676	0.00468914	0.269382	1.10762e-06	1.76587e-05	0.00643622	0.456992	0.033563	0.00117611	0.0471794	HAVCR2	DNAJB9, IL6	HAVCR2	DNAJB9, IL6	-0.31306	-0.409994	-0.264194	-0.248843
Ibrutinib_FDA:d2	PDGF RTK Inhibitor_RBC	ALL	5.57798e-06	38.7038	1.69917e-05	PC1_Cox	PC1_Cox	TRUE	0.182357	8.61392e-06	0.176251	0.0031729	1.10067e-05	0.665768	0.00376818	0.0772233	0.0023594	0.000107284	AURKA, AURKB, CSK, EPHB2, ERBB4, FGFR1, FLT1, LCK, NTRK1, PTK6, RIPK2, SRC, TEK, YES1	AURKB, BLK, CSF1R, HCK, LCK, MAP4K5, PDGFRA, SLK, STK10	AURKA, AURKB, CSK, EPHB2, ERBB4, FGFR1, FLT1, LCK, NTRK1, PTK6, RIPK2, SRC, TEK, YES1	AURKB, BLK, CSF1R, HCK, LCK, MAP4K5, PDGFRA, SLK, STK10	-0.109707	0.232385	-0.142361	0.278621
Tofacitinib_FDA:d2	isoetharine	ALL	5.8011e-06	38.6119	1.75881e-05	PC1_Cox	PC1_Cox	TRUE	0.00211994	0.014024	0.216356	1.13303e-05	7.21105e-05	0.000200358	0.692694	0.00361177	2.20993e-05	7.83712e-05	DCLK3, JAK1, JAK2, JAK3, LCK, LRRK2, NUAK2, PKN1, ROCK1, ROCK2, RPS6KA2, RPS6KA6, TNK1, TYK2	ADRB2, EHMT2, VDR	DCLK3, JAK1, JAK2, JAK3, LCK, LRRK2, NUAK2, PKN1, ROCK1, ROCK2, RPS6KA2, RPS6KA6, TNK1, TYK2	ADRB2, EHMT2, VDR	-0.169805	0.332344	0.229994	0.408552
PD1_PDL1	drofenine_MCF7_UP	ALL	5.80833e-06	38.6089	1.76049e-05	PC1_Cox	PC1_Cox	TRUE	3.44868e-05	0.0874749	0.0274491	1.88806e-11	3.27784e-08	0.0140493	0.0974957	0.154797	7.02353e-06	4.46286e-05	CD274, HLA.DRA, HLA.DRB1, HLA.DRB5, PDCD1	AKIP1, ATF3, DDIT4, DDX58, EGR1, IFIT1, IRF9, NUAK2, OAS1, OASL, TNFAIP3	CD274, HLA.DRA, HLA.DRB1, HLA.DRB5, PDCD1	AKIP1, DDIT4, DDX58, EGR1, IFIT1, IRF9, MAFF, NUAK2, OAS1, OASL, PMAIP1, TNFAIP3	-0.21495	0.278058	-0.182161	-0.237098
Afatinib:d1	prednisolone	ALL	5.8286e-06	38.6008	1.76575e-05	PC1_Cox	PC1_Cox	TRUE	6.96519e-05	0.136295	0.0523603	2.66362e-05	0.0266683	0.000824048	0.530378	0.0125878	0.000420302	0.0122831	ABL1, AXL, BLK, CIT, CSNK1E, DYRK1A, DYRK1B, DYRK2, EGFR, EPHA6, EPHB6, ERBB2, ERBB3, ERBB4, FLT3, FRK, GAK, HCK, HIPK4, IRAK1, LCK, MAP2K5, MAPK10, MAPK14, MAPK9, MET, MKNK1, MKNK2, PHKG1, PHKG2, RIPK2, RPS6KA6, SBK1, SLK, SRC, STK10, STK17A, TXK	AR, CFTR, IL1B, ITGA4, NFE2L2, NR3C1, NR3C2	ABL1, AXL, BLK, CIT, CSNK1E, DYRK1A, DYRK1B, DYRK2, EGFR, EPHA6, EPHB6, ERBB2, ERBB3, ERBB4, FLT3, FRK, GAK, HCK, HIPK4, IRAK1, LCK, MAP2K5, MAPK10, MAPK14, MAPK9, MET, MKNK1, MKNK2, PHKG1, PHKG2, RIPK2, RPS6KA6, SBK1, SLK, SRC, STK10, STK17A, TXK	AR, CFTR, IL1B, ITGA4, NFE2L2, NR3C1, NR3C2	0.12702	0.199551	0.0998934	0.220434
TIM-3	econazole_PC3_UP	ALL	5.83946e-06	38.5964	1.76845e-05	PC1_Cox	PC1_Cox	TRUE	0.0180447	0.000242814	0.0146441	1.10762e-06	6.05791e-08	0.124743	0.00760779	0.211918	0.00117611	0.000140476	HAVCR2	ALAS1, ATF3, COG5, DDX58, HERC5, IFI44, IFIH1, IFIT1, IFIT2, IFIT3, IRF9, MX1, OAS1, OASL, STAT1, ZC3HAV1	HAVCR2	ALAS1, COG5, DDX58, HERC5, IFI44, IFIH1, IFIT1, IFIT2, IFIT3, IRF9, MX1, OAS1, OASL, PMAIP1, STAT1, ZC3HAV1	-0.31306	-0.409994	-0.128533	-0.164975
CTLA-4	niflumic acid_MCF7_UP	ALL	6.09455e-06	38.4961	1.83445e-05	PC1_Cox	PC1_Cox	TRUE	0.000582037	0.00665816	0.0341098	8.7048e-10	2.88832e-08	0.0144314	0.0781734	0.0129279	7.37467e-05	0.000632485	CD80, CD86, CTLA4	DDX58, IFIT1, IRF9, ISG15, OAS1, SP110, STAT1	CD80, CD86, CTLA4	DDX58, IFIT1, IRF9, ISG15, OAS1, SP110, STAT1	-0.262853	0.313061	-0.173509	0.186063
Tofacitinib_FDA:d2	miconazole_MCF7_UP	ALL	6.1028e-06	38.493	1.83678e-05	PC1_Cox	PC1_Cox	TRUE	0.00158758	0.0176415	0.228057	1.13303e-05	0.000103825	0.000173425	0.901527	0.182112	2.20993e-05	0.00581339	DCLK3, JAK1, JAK2, JAK3, LCK, LRRK2, NUAK2, PKN1, ROCK1, ROCK2, RPS6KA2, RPS6KA6, TNK1, TYK2	AKIP1, ATF3, BHLHE40, CHAC1, DDIT3, DDIT4, DNAJB9, DUSP1, EGR1, FOS, GDF15, HIST1H3B, HIST1H3C, HIST1H3D, HIST1H3F, HIST1H3G, HIST1H3H, HIST1H3J, IER2, IFIT1, IRF1, ISG20, JUN, KLF6, NR4A1, NR4A3, NUAK2, OASL, SLC7A11, TNFAIP3, VEGFA	DCLK3, JAK1, JAK2, JAK3, LCK, LRRK2, NUAK2, PKN1, ROCK1, ROCK2, RPS6KA2, RPS6KA6, TNK1, TYK2	AKIP1, BHLHE40, DDIT4, DNAJB9, DUSP1, EGR1, FOS, GDF15, HIST1H2AD, HIST1H3A, HIST1H3B, HIST1H3E, HIST1H3F, HIST1H3G, HIST1H3I, HIST1H3J, IER2, IFIT1, IRF1, KLF6, MAFF, NR4A1, NR4A3, NUAK2, OASL, PMAIP1, SLC7A11, TNFAIP3, VEGFA	-0.169805	0.332344	-0.132328	-0.154704
Tofacitinib_FDA:d2	desipramine_PC3_UP	ALL	6.18985e-06	38.4597	1.85922e-05	PC1_Cox	PC1_Cox	TRUE	5.9982e-05	0.167539	0.0990726	1.13303e-05	0.0317865	0.000601816	0.736164	0.00552939	2.20993e-05	0.000361122	DCLK3, JAK1, JAK2, JAK3, LCK, LRRK2, NUAK2, PKN1, ROCK1, ROCK2, RPS6KA2, RPS6KA6, TNK1, TYK2	AARS, ASNS, ATM, ATP6V1A, C8orf44.SGK3, CALR, CANX, CCNG2, CLIC4, CTH, CYP51A1, CYR61, DDIT3, DDIT4, DLG1, DNAJB9, DUSP5, FAM129A, FGF13, FKBP1A, GDF15, GFPT1, GTPBP2, HERPUD1, HMOX1, HSPA5, HYOU1, IFIT1, IFIT3, INSIG1, IRF9, KLHL24, LIMD1, MET, MT1F, MX1, NCF2, NIPBL, NOTCH2, NUPR1, OGT, PAWR, PDIA4, PHTF2, PPP1R15A, PSAT1, RNASE4, SCD, SEC23A, SEL1L, SENP2, SGK3, SLC17A5, SLC1A4, SLC4A7, SLC7A1…	DCLK3, JAK1, JAK2, JAK3, LCK, LRRK2, NUAK2, PKN1, ROCK1, ROCK2, RPS6KA2, RPS6KA6, TNK1, TYK2	AARS, ASNS, ATM, ATP6V1A, C8orf44.SGK3, CALR, CANX, CCNG2, CTH, CYP51A1, CYR61, DDIT4, DLG1, DNAJB9, DUSP5, FAM129A, FGF13, FKBP1A, GDF15, GFPT1, GTPBP2, HERPUD1, HMOX1, HSPA5, HYOU1, IFIT1, IFIT3, INSIG1, IRF9, KLHL24, LIMD1, LRRD1, MET, MT1X, MX1, NCF2, NIPBL, NOTCH2, OGT, PAWR, PDIA4, PHTF2, PPP1R15A, PSAT1, RNASE4, SCD, SEC23A, SEL1L, SENP2, SGK3, SLC17A5, SLC1A4, SLC4A7, SLC7A11, SQLE, TMEM1…	-0.169805	0.332344	-0.0429045	0.190794
Tofacitinib_FDA:d2	acepromazine_PC3_UP	ALL	6.20163e-06	38.4553	1.86199e-05	PC1_Cox	PC1_Cox	TRUE	0.039043	0.0297879	0.170601	1.13303e-05	1.08759e-05	1.74457e-05	0.219924	0.040473	2.20993e-05	0.0136055	DCLK3, JAK1, JAK2, JAK3, LCK, LRRK2, NUAK2, PKN1, ROCK1, ROCK2, RPS6KA2, RPS6KA6, TNK1, TYK2	DENND3	DCLK3, JAK1, JAK2, JAK3, LCK, LRRK2, NUAK2, PKN1, ROCK1, ROCK2, RPS6KA2, RPS6KA6, TNK1, TYK2	DENND3	-0.169805	0.332344	-0.2819	-0.326625
LAG3	Kinome_3733_Roche	ALL	6.20307e-06	38.4547	1.8622e-05	PC1_Cox	PC1_Cox	TRUE	9.40043e-07	0.580362	0.709745	1.56997e-12	2.00728e-07	0.0426116	0.191995	0.185176	0.000621292	0.00148029	LAG3	AURKA, JAK2, JAK3	LAG3	AURKA, JAK2, JAK3	-0.497671	-0.405933	-0.30526	0.336532
KIR	diperodon_MCF7_UP	ALL	6.28303e-06	38.4247	1.8831e-05	PC1_Cox	PC1_Cox	TRUE	0.00154572	0.00616783	0.0601504	4.17533e-09	1.43745e-07	0.0352544	0.0134807	0.115356	4.6623e-05	2.83107e-05	KIR2DL1, KIR2DL3, KIR2DL4, KIR3DL1, KIR3DL2, KIR3DL3	OASL	KIR2DL1, KIR2DL3, KIR2DL4, KIR2DS4, KIR3DL1, KIR3DL2, KIR3DL3	OASL	-0.232239	-0.356894	-0.328622	-0.507253
Tofacitinib_FDA:d2	primaquine_MCF7_UP	ALL	6.3166e-06	38.4122	1.89187e-05	PC1_Cox	PC1_Cox	TRUE	0.00104558	0.229735	0.135582	1.13303e-05	0.00181459	3.89162e-05	0.48774	0.00747886	2.20993e-05	0.00501857	DCLK3, JAK1, JAK2, JAK3, LCK, LRRK2, NUAK2, PKN1, ROCK1, ROCK2, RPS6KA2, RPS6KA6, TNK1, TYK2	ADM, AKIP1, ATF3, BHLHE40, CYP1A1, CYP1B1, CYR61, DDIT3, DUSP1, EGR1, FOSL1, GADD45A, GADD45B, GADD45G, GDF15, HMOX1, HNRNPA1, HSPA6, IER5, JUN, KLF6, NACA, NUAK2, OSGIN1, PHLDA1, PPP1R15A, RGS2, RND1, S100A7, S100A8, TIPARP, TNFAIP3	DCLK3, JAK1, JAK2, JAK3, LCK, LRRK2, NUAK2, PKN1, ROCK1, ROCK2, RPS6KA2, RPS6KA6, TNK1, TYK2	ADM, AKIP1, BHLHE40, CYP1A1, CYP1B1, CYR61, DUSP1, EGR1, FOSL1, GADD45B, GADD45G, GDF15, HMOX1, HNRNPA1, HSPA6, IER5, KLF6, MAFF, NACA, NUAK2, OSGIN1, PHLDA1, PMAIP1, PPP1R15A, RGS2, RND1, RPL37A, S100A7, S100A8, TIPARP, TNFAIP3	-0.169805	0.332344	0.0905056	-0.137427
IDO	clioquinol_PC3_UP	ALL	6.32702e-06	38.4083	1.8945e-05	PC1_Cox	PC1_Cox	TRUE	3.36542e-05	0.0572596	0.0506767	7.6594e-11	6.50539e-08	0.039904	0.0594073	0.138094	0.000179085	0.000302877	IDO1	ARC, ATF3, CHAC1, CYP1A1, CYP1B1, DLX2, EGR1, HIST1H3B, HIST1H3C, HIST1H3D, HIST1H3F, HIST1H3G, HIST1H3H, HIST1H3J, HMOX1, HSPA6, IFI44, IFIT1, IFIT2, IFIT3, IL1RL1, IL24, IRF9, MT1F, MT1H, MT2A, MX1, OAS1, OASL, PPP1R15A, PTGS2, SLC30A1, SLC7A11, SQSTM1, STC2, TIPARP, ZC3HAV1	IDO1	ARC, CYP1A1, CYP1B1, DLX2, EGR1, HIST1H2AD, HIST1H3A, HIST1H3B, HIST1H3E, HIST1H3F, HIST1H3G, HIST1H3I, HIST1H3J, HMOX1, HSPA6, IFI44, IFIT1, IFIT2, IFIT3, IL1RL1, IL24, IRF9, MT1X, MX1, OAS1, OASL, PMAIP1, PPP1R15A, PTGS2, SLC30A1, SLC7A11, SQSTM1, STC2, TIPARP, ZC3HAV1	-0.42215	-0.471991	0.139147	-0.172698
Tofacitinib_FDA:d2	estradiol_MCF7_UP	ALL	6.53794e-06	38.3313	1.94791e-05	PC1_Cox	PC1_Cox	TRUE	0.000140128	0.906999	0.311676	1.13303e-05	0.0456234	5.5795e-05	0.66947	0.0107183	2.20993e-05	0.00385627	DCLK3, JAK1, JAK2, JAK3, LCK, LRRK2, NUAK2, PKN1, ROCK1, ROCK2, RPS6KA2, RPS6KA6, TNK1, TYK2	CXCL12, EGR3, MYBL1, RET	DCLK3, JAK1, JAK2, JAK3, LCK, LRRK2, NUAK2, PKN1, ROCK1, ROCK2, RPS6KA2, RPS6KA6, TNK1, TYK2	CXCL12, EGR3, MYBL1, RET	-0.169805	0.332344	-0.114563	0.303356
PD1_PDL1	etilefrine_HL60_UP	ALL	6.55485e-06	38.3253	1.95255e-05	PC1_Cox	PC1_Cox	TRUE	1.09736e-05	0.639112	0.301804	1.88806e-11	2.12219e-07	0.00081121	0.836977	0.408279	7.02353e-06	0.00166251	CD274, HLA.DRA, HLA.DRB1, HLA.DRB5, PDCD1	AXL, CD86, DNAH17, DOCK4, EPHA4, FTH1, IL1B, IL24, KYNU, MICAL2, NR4A2, NR4A3, PHLDA1, PNOC, PPP1R16B, SDC2, SH2D2A, SIPA1L1, THBS1	CD274, HLA.DRA, HLA.DRB1, HLA.DRB5, PDCD1	AXL, CD86, CREM, DNAH17, DOCK4, EPHA4, FTH1, IL1B, IL24, KYNU, MICAL2, NR4A2, NR4A3, PHLDA1, PNOC, PPP1R16B, SH2D2A, SIPA1L1, THBS1, TMEM158	-0.21495	0.278058	0.157563	-0.17401
CTLA-4	amiloride_PC3_UP	ALL	6.62707e-06	38.2995	1.97117e-05	PC1_Cox	PC1_Cox	TRUE	0.000434452	0.00360871	0.0310818	8.7048e-10	1.5305e-08	0.0242561	0.126837	0.0789433	7.37467e-05	0.000430563	CD80, CD86, CTLA4	DDX58, HERPUD1, IRF9, MX1	CD80, CD86, CTLA4	DDX58, HERPUD1, IRF9, MX1	-0.262853	0.313061	-0.249185	0.270918
Ceritinib_FDA:d2	Acetrizoic acid	ALL	6.71324e-06	38.2692	1.99363e-05	PC1_Cox	PC1_Cox	TRUE	0.000959374	0.0164607	0.120335	5.2307e-05	0.014079	0.00114405	0.271059	0.0403791	0.000722274	0.0112828	ALK, AURKA, EGFR, FGFR2, FGFR3, FGFR4, FLT3, IGF1R, INSR, JAK2, LCK, LYN, RET, TSSK3	DRD3	ALK, AURKA, EGFR, FGFR2, FGFR3, FGFR4, FLT3, IGF1R, INSR, JAK2, LCK, LYN, RET	DRD3	0.151482	0.214247	-0.22924	-0.441528
Ceritinib_FDA:d2	amifostine	ALL	6.71324e-06	38.2692	1.99363e-05	PC1_Cox	PC1_Cox	TRUE	0.000959374	0.0164607	0.120335	5.2307e-05	0.014079	0.00114405	0.271059	0.0403791	0.000722274	0.0112828	ALK, AURKA, EGFR, FGFR2, FGFR3, FGFR4, FLT3, IGF1R, INSR, JAK2, LCK, LYN, RET, TSSK3	DRD3	ALK, AURKA, EGFR, FGFR2, FGFR3, FGFR4, FLT3, IGF1R, INSR, JAK2, LCK, LYN, RET	DRD3	0.151482	0.214247	-0.22924	-0.441528
CTLA-4	lysergol_PC3_UP	ALL	6.81438e-06	38.2341	2.01939e-05	PC1_Cox	PC1_Cox	TRUE	0.000345426	0.00932627	0.0613712	8.7048e-10	5.86574e-08	0.0212099	0.0729405	0.0723161	7.37467e-05	0.00030034	CD80, CD86, CTLA4	DDX58, IFI44, IFIT1, IFIT2, IFITM1, IRF9, MX1, OAS1, OASL, SAMD9, SP110	CD80, CD86, CTLA4	DDX58, IFI44, IFIT1, IFIT2, IFITM1, IRF9, MX1, OAS1, OASL, SAMD9, SP110	-0.262853	0.313061	-0.136893	0.164088
Ibrutinib_FDA:d2	picrotoxinin_HL60_UP	ALL	6.88465e-06	38.21	2.03683e-05	PC1_Cox	PC1_Cox	TRUE	0.164009	2.55416e-06	0.0809689	0.0031729	5.03796e-06	0.437636	0.0275153	0.0974494	0.0023594	0.000650084	AURKA, AURKB, CSK, EPHB2, ERBB4, FGFR1, FLT1, LCK, NTRK1, PTK6, RIPK2, SRC, TEK, YES1	ALOX5, C3, CTSZ, FN1, HSPA6, ID2, NCF1, PADI4, RPL27A, RPS11, S100A12, S100A8, SF3A2, SLC2A3, SLC6A8	AURKA, AURKB, CSK, EPHB2, ERBB4, FGFR1, FLT1, LCK, NTRK1, PTK6, RIPK2, SRC, TEK, YES1	ALOX5, C3, CTSZ, FN1, HSPA6, NCF1, PADI4, RPS10, S100A12, S100A8, SF3A2, SLC2A3	-0.109707	0.232385	-0.146428	0.229685
IDO	Ro-32-0432_RBC	ALL	6.89257e-06	38.2073	2.03867e-05	PC1_Cox	PC1_Cox	TRUE	4.06293e-07	0.627041	0.0452177	7.6594e-11	1.62094e-05	0.0517274	0.383295	0.303805	0.000179085	0.000687115	IDO1	GSK3A, GSK3B, PKN1, PRKCA, PRKCB, PRKCD, PRKCE, PRKCG, PRKCH, PRKCQ, RPS6KA1, RPS6KA2, RPS6KA3, RPS6KA6	IDO1	GSK3A, GSK3B, PKN1, PRKCA, PRKCB, PRKCD, PRKCE, PRKCG, PRKCH, PRKCQ, RPS6KA1, RPS6KA2, RPS6KA3, RPS6KA6	-0.42215	-0.471991	-0.179962	0.239794
Gleevec (Imatinib)_MRC:d2	butamben_HL60_UP	ALL	6.94211e-06	38.1905	2.05166e-05	PC1_Cox	PC1_Cox	TRUE	2.44241e-05	0.326881	0.0522341	0.000329365	3.6094e-05	0.000704422	0.905735	0.11745	0.00250826	0.0147629	LCK	APP, NCKAP1L, SLC16A3	LCK	APP, NCKAP1L, SLC16A3	0.121928	0.206892	-0.248645	-0.275012
Gleevec (Imatinib)_MRC:d2	tolazamide_HL60_UP	ALL	6.94211e-06	38.1905	2.05166e-05	PC1_Cox	PC1_Cox	TRUE	2.44241e-05	0.326881	0.0522341	0.000329365	3.6094e-05	0.000704422	0.905735	0.11745	0.00250826	0.0147629	LCK	APP, NCKAP1L, SLC16A3	LCK	APP, NCKAP1L, SLC16A3	0.121928	0.206892	-0.248645	-0.275012
Ponatinib_FDA:d2	beclometasone_HL60_UP	ALL	6.98888e-06	38.1747	2.06423e-05	PC1_Cox	PC1_Cox	TRUE	0.0203688	1.06006e-05	0.0375243	0.00107176	1.44728e-06	0.0412141	0.576932	0.100977	0.00348722	0.00945921	ABL1, ABL2, AURKB, BLK, BMX, BRAF, BTK, CHEK2, CLK1, CSF1R, CSK, DDR1, DDR2, EGFR, EPHA1, EPHA2, EPHA3, EPHA4, EPHA5, EPHA6, EPHA7, EPHA8, EPHB1, EPHB2, EPHB3, EPHB4, ERBB2, ERBB4, FER, FES, FGFR1, FGFR2, FGFR3, FGFR4, FGR, FLT1, FLT3, FLT4, FRK, FYN, HCK, HIPK4, ITK, JAK1, JAK2, JAK3, KDR, KIT, LCK, LTK, LYN, MAP2K3, MAP2K6, MAP3K3, MAP3K7, MAP4K2, MAP4K4, MAPK11, MAPK12, MAPK14, MELK, MERTK, MK…	ACSL1, ADORA3, AREG, CCL20, DUSP1, FAM13A, FGR, FKBP5, FLT3, FPR1, IL13RA1, IL1R2, INSR, KLF9, MAFB, METTL7A, MT2A, NCF1, NFKBIA, OLAH, PER1, PHC2, PRKAR2B, RHOB, RHOH, RPS11, SAMSN1, SDC2, SLA, TPST1, TSC22D3, VSIG4, ZBTB16	ABL1, ABL2, AURKB, BLK, BMX, BRAF, BTK, CHEK2, CLK1, CSF1R, CSK, DDR1, DDR2, EGFR, EPHA1, EPHA2, EPHA3, EPHA4, EPHA5, EPHA6, EPHA7, EPHA8, EPHB1, EPHB2, EPHB3, EPHB4, ERBB2, ERBB4, FER, FES, FGFR1, FGFR2, FGFR3, FGFR4, FGR, FLT1, FLT3, FLT4, FRK, FYN, HCK, HIPK4, ITK, JAK1, JAK2, JAK3, KDR, KIT, LCK, LTK, LYN, MAP2K3, MAP2K6, MAP3K3, MAP3K7, MAP4K2, MAP4K4, MAPK11, MAPK12, MAPK14, MELK, MERTK, MK…	ACSL1, ADORA3, AREG, CCL20, DUSP1, FAM13A, FGR, FKBP5, FLT3, FPR1, IL13RA1, IL1R2, INSR, KLF9, MAFB, METTL7A, MT1X, NCF1, NFKBIA, OLAH, PER1, PHC2, PRKAR2B, RHOB, RHOH, RPL37A, SAMSN1, SLA, TPST1, TSC22D3, VSIG4, ZBTB16	0.0603033	0.102729	-0.0983307	-0.105903
Gleevec (Imatinib)_MRC:d2	oxedrine_HL60_UP	ALL	7.24904e-06	38.0888	2.12982e-05	PC1_Cox	PC1_Cox	TRUE	0.000597294	0.00643476	0.111314	0.000329365	1.20743e-07	0.00701508	0.198775	0.115416	0.00250826	0.000963025	LCK	AXL, DOCK4, IFI44, IFIT1, IFIT3, ISG15, KYNU, MX1, MX2, NQO1, PPP1R16B, THBS1	LCK	AXL, DOCK4, IFI44, IFIT1, IFIT3, ISG15, KYNU, MX1, MX2, NQO1, PLSCR1, PPP1R16B, THBS1	0.121928	0.206892	0.167774	-0.181588
Ibrutinib_FDA:d2	clotrimazole	ALL	7.26786e-06	38.0827	2.13454e-05	PC1_Cox	PC1_Cox	TRUE	0.00577858	6.39689e-06	0.214141	0.0031729	8.97777e-05	0.622404	0.233654	0.0400574	0.0023594	0.00484148	AURKA, AURKB, CSK, EPHB2, ERBB4, FGFR1, FLT1, LCK, NTRK1, PTK6, RIPK2, SRC, TEK, YES1	ABCB1, ACHE, ADORA1, ADORA2A, ADORA3, ADRA1D, ADRA2A, ADRA2B, ADRB1, ADRB2, ADRB3, AHR, AR, ATXN2, AVPR2, BAZ2B, CA2, CCR4, CDK1, CFL1, CHRM1, CHRM2, CHRM3, CHRM4, CXCR1, CYP17A1, CYP19A1, CYP1A2, CYP2C19, CYP2C9, CYP2D6, CYP3A4, CYP51A1, CYSLTR1, CYTH2, DRD1, DRD2, DRD3, DRD4, ESR1, FYN, GLP1R, GMNN, GPR55, HIF1A, HRH1, HRH2, HSP90AA1, HSPB1, HTR2A, HTR2B, HTR2C, HTR6, JUN, KCNH2, KCNK3, KCNN4, …	AURKA, AURKB, CSK, EPHB2, ERBB4, FGFR1, FLT1, LCK, NTRK1, PTK6, RIPK2, SRC, TEK, YES1	ABCB1, ACHE, ADORA1, ADORA2A, ADORA3, ADRA1D, ADRA2A, ADRA2B, ADRB1, ADRB2, ADRB3, AHR, AR, ATXN2, AVPR2, BAZ2B, CA2, CBX1, CCR4, CDK1, CFL1, CHRM1, CHRM2, CHRM3, CHRM4, CXCR1, CYP17A1, CYP19A1, CYP1A2, CYP2C19, CYP2C9, CYP2D6, CYP3A4, CYP51A1, CYSLTR1, CYTH2, DRD1, DRD2, DRD3, DRD4, ESR1, FYN, GLP1R, GMNN, GPR55, HIF1A, HRH1, HRH2, HSP90AA1, HSPB1, HTR2A, HTR2B, HTR2C, HTR6, KCNH2, KCNK3, KCNN4,…	-0.109707	0.232385	-0.0808482	-0.10718
TIM-3	CHEMBL1967720_Roche	ALL	7.52615e-06	38.0007	2.20143e-05	PC1_Cox	PC1_Cox	TRUE	2.34874e-06	0.113591	0.131918	1.10762e-06	0.0167932	0.0927031	0.226457	0.0588005	0.00117611	0.00513676	HAVCR2	AURKA, CSF1R, FLT1, FLT3, FLT4, KDR, LCK, NTRK3	HAVCR2	AURKA, CSF1R, FLT1, FLT3, FLT4, KDR, LCK, NTRK3	-0.31306	-0.409994	-0.0868763	0.199882
Tofacitinib_FDA:d2	AC1NR2UR	ALL	7.59459e-06	37.9794	2.21863e-05	PC1_Cox	PC1_Cox	TRUE	0.0230359	0.0107833	0.399819	1.13303e-05	3.84475e-06	3.9095e-05	0.582911	0.00786394	2.20993e-05	0.00259358	DCLK3, JAK1, JAK2, JAK3, LCK, LRRK2, NUAK2, PKN1, ROCK1, ROCK2, RPS6KA2, RPS6KA6, TNK1, TYK2	ALOX15, CYP3A4, EHMT2, ESR1, GMNN, MAPT, NFE2L2, RORC, VDR	DCLK3, JAK1, JAK2, JAK3, LCK, LRRK2, NUAK2, PKN1, ROCK1, ROCK2, RPS6KA2, RPS6KA6, TNK1, TYK2	ALOX15, CYP3A4, EHMT2, ESR1, GMNN, MAPT, NFE2L2, RORC, VDR	-0.169805	0.332344	-0.225326	-0.251945
Tofacitinib_FDA:d2	DACTINOMYCIN	ALL	7.77635e-06	37.9238	2.26457e-05	PC1_Cox	PC1_Cox	TRUE	0.00149594	0.850342	0.463245	1.13303e-05	0.00153254	9.81444e-06	0.466213	0.000545744	2.20993e-05	0.00604071	DCLK3, JAK1, JAK2, JAK3, LCK, LRRK2, NUAK2, PKN1, ROCK1, ROCK2, RPS6KA2, RPS6KA6, TNK1, TYK2	ALOX15, APEX1, AR, CYP19A1, CYP1A2, CYP2D6, CYP3A4, EHMT2, ESR1, GAPDH, HTT, NR1H4, NR3C1, NRP2, PPARD, PPARG, RAD51, RECQL, RORC, RXRA, TDP1, THRB, TP53, VDR	DCLK3, JAK1, JAK2, JAK3, LCK, LRRK2, NUAK2, PKN1, ROCK1, ROCK2, RPS6KA2, RPS6KA6, TNK1, TYK2	ALOX15, APEX1, AR, CYP19A1, CYP1A2, CYP2D6, CYP3A4, EHMT2, ESR1, GAPDH, HTT, NR1H4, NR3C1, NRP2, PPARD, PPARG, RECQL, RORC, RXRA, TDP1, THRB, TP53, VDR	-0.169805	0.332344	-0.112495	-0.183644
Tofacitinib_FDA:d2	ketoconazole_HL60_DOWN	ALL	7.79631e-06	37.9177	2.26957e-05	PC1_Cox	PC1_Cox	TRUE	0.00252042	0.194864	0.0987689	1.13303e-05	0.000683247	3.89978e-05	0.304805	0.0642578	2.20993e-05	0.00840048	DCLK3, JAK1, JAK2, JAK3, LCK, LRRK2, NUAK2, PKN1, ROCK1, ROCK2, RPS6KA2, RPS6KA6, TNK1, TYK2	ADM, ADRB2, BNIP3, BNIP3L, CD300A, EGLN1, ENO2, FBXO16, FCGR2B, HCAR3, HK2, KDM3A, MYLIP, NCF1, NDRG1, P4HA1, PFKFB3, PLIN2, PLOD2, PTGS2, RGS1, RGS13, RGS2, SLC2A3, SLC2A5, SLC6A8, SPP1, TMEM45A, TNS1, VGLL4, ZNF395	DCLK3, JAK1, JAK2, JAK3, LCK, LRRK2, NUAK2, PKN1, ROCK1, ROCK2, RPS6KA2, RPS6KA6, TNK1, TYK2	ADM, ADRB2, BNIP3, BNIP3L, CCL3, CD300A, EGLN1, ENO2, FBXO16, FCGR2B, HCAR3, HK2, KDM3A, MYLIP, NCF1, NDRG1, P4HA1, PFKFB3, PLOD2, PTGS2, RGS1, RGS13, RGS2, SLC2A3, SLC2A5, SPP1, TBC1D30, TMEM45A, TNS1, VGLL4, ZNF395	-0.169805	0.332344	0.0977225	0.143779
Cabozantinib_FDA:d2	estradiol_PC3_UP	ALL	7.87812e-06	37.8932	2.28982e-05	PC1_Cox	PC1_Cox	TRUE	0.00744934	0.00158461	0.0677636	0.000718318	7.13361e-05	0.000797987	0.627424	0.00162497	0.00364128	0.0402724	AURKB, AURKC, AXL, BLK, BTK, DDR1, DDR2, EPHA2, EPHA3, EPHA4, EPHA5, EPHA6, EPHA7, EPHA8, EPHB1, EPHB2, EPHB4, FER, FGR, FLT1, FLT3, FLT4, FRK, FYN, HCK, HIPK4, KDR, KIT, LCK, LYN, MERTK, MET, MKNK2, MST1R, MUSK, NTRK1, NTRK2, NTRK3, PDGFRA, PTK2B, PTK6, RET, ROS1, SRC, SRMS, STK10, TEK, TNK1, TYRO3, YES1	ATF3, HIRA, KHSRP	AURKB, AURKC, AXL, BLK, BTK, DDR1, DDR2, EPHA2, EPHA3, EPHA4, EPHA5, EPHA6, EPHA7, EPHA8, EPHB1, EPHB2, EPHB4, FER, FGR, FLT1, FLT3, FLT4, FRK, FYN, HCK, HIPK4, KDR, KIT, LCK, LYN, MERTK, MET, MKNK2, MST1R, MUSK, NTRK1, NTRK2, NTRK3, PDGFRA, PTK2B, PTK6, RET, ROS1, SRC, SRMS, STK10, TEK, TNK1, TYRO3, YES1	HIRA, KHSRP	-0.0732527	0.119799	-0.237013	-0.229469
KIR	remoxipride_MCF7_UP	ALL	7.9995e-06	37.8572	2.31929e-05	PC1_Cox	PC1_Cox	TRUE	9.81064e-05	0.0330444	0.179649	4.17533e-09	1.44229e-06	0.0152499	0.121714	0.270135	4.6623e-05	0.000388017	KIR2DL1, KIR2DL3, KIR2DL4, KIR3DL1, KIR3DL2, KIR3DL3	IRF9, S100A8	KIR2DL1, KIR2DL3, KIR2DL4, KIR2DS4, KIR3DL1, KIR3DL2, KIR3DL3	IRF9, S100A8	-0.232239	-0.356894	-0.295943	0.368797
Ponatinib_FDA:d2	estradiol_PC3_UP	ALL	8.13212e-06	37.8186	2.35372e-05	PC1_Cox	PC1_Cox	TRUE	0.00819193	0.00110482	0.170392	0.00107176	7.13361e-05	0.000767339	0.883362	0.00222324	0.00348722	0.0402724	ABL1, ABL2, AURKB, BLK, BMX, BRAF, BTK, CHEK2, CLK1, CSF1R, CSK, DDR1, DDR2, EGFR, EPHA1, EPHA2, EPHA3, EPHA4, EPHA5, EPHA6, EPHA7, EPHA8, EPHB1, EPHB2, EPHB3, EPHB4, ERBB2, ERBB4, FER, FES, FGFR1, FGFR2, FGFR3, FGFR4, FGR, FLT1, FLT3, FLT4, FRK, FYN, HCK, HIPK4, ITK, JAK1, JAK2, JAK3, KDR, KIT, LCK, LTK, LYN, MAP2K3, MAP2K6, MAP3K3, MAP3K7, MAP4K2, MAP4K4, MAPK11, MAPK12, MAPK14, MELK, MERTK, MK…	ATF3, HIRA, KHSRP	ABL1, ABL2, AURKB, BLK, BMX, BRAF, BTK, CHEK2, CLK1, CSF1R, CSK, DDR1, DDR2, EGFR, EPHA1, EPHA2, EPHA3, EPHA4, EPHA5, EPHA6, EPHA7, EPHA8, EPHB1, EPHB2, EPHB3, EPHB4, ERBB2, ERBB4, FER, FES, FGFR1, FGFR2, FGFR3, FGFR4, FGR, FLT1, FLT3, FLT4, FRK, FYN, HCK, HIPK4, ITK, JAK1, JAK2, JAK3, KDR, KIT, LCK, LTK, LYN, MAP2K3, MAP2K6, MAP3K3, MAP3K7, MAP4K2, MAP4K4, MAPK11, MAPK12, MAPK14, MELK, MERTK, MK…	HIRA, KHSRP	0.0603033	0.102729	-0.237013	-0.229469
Erlotinib_FDA:d2	Acetrizoic acid	ALL	8.17637e-06	37.8058	2.36484e-05	PC1_Cox	PC1_Cox	TRUE	0.000601203	0.0124723	0.0850572	1.97048e-05	0.014079	0.00334376	0.246249	0.0462094	0.00155885	0.0112828	ABL1, ABL2, AURKC, BLK, CIT, CSNK1E, DDR1, EGFR, EPHA5, EPHA6, EPHA8, ERBB4, FLT3, GAK, HIPK4, JAK3, LCK, LTK, LYN, MAP2K5, MERTK, MKNK1, MKNK2, MYLK2, RET, RIPK2, SLK, SRC, STK10, TIE1, TNK1, TNNI3K, ULK3	DRD3	ABL1, ABL2, AURKC, BLK, CIT, CSNK1E, DDR1, EGFR, EPHA5, EPHA6, EPHA8, ERBB4, FLT3, GAK, HIPK4, JAK3, LCK, LTK, LYN, MAP2K5, MERTK, MKNK1, MKNK2, MYLK2, RET, RIPK2, SLK, SRC, STK10, TIE1, TNK1, TNNI3K, ULK3	DRD3	-0.128565	-0.17387	-0.22924	-0.441528
Erlotinib_FDA:d2	amifostine	ALL	8.17637e-06	37.8058	2.36484e-05	PC1_Cox	PC1_Cox	TRUE	0.000601203	0.0124723	0.0850572	1.97048e-05	0.014079	0.00334376	0.246249	0.0462094	0.00155885	0.0112828	ABL1, ABL2, AURKC, BLK, CIT, CSNK1E, DDR1, EGFR, EPHA5, EPHA6, EPHA8, ERBB4, FLT3, GAK, HIPK4, JAK3, LCK, LTK, LYN, MAP2K5, MERTK, MKNK1, MKNK2, MYLK2, RET, RIPK2, SLK, SRC, STK10, TIE1, TNK1, TNNI3K, ULK3	DRD3	ABL1, ABL2, AURKC, BLK, CIT, CSNK1E, DDR1, EGFR, EPHA5, EPHA6, EPHA8, ERBB4, FLT3, GAK, HIPK4, JAK3, LCK, LTK, LYN, MAP2K5, MERTK, MKNK1, MKNK2, MYLK2, RET, RIPK2, SLK, SRC, STK10, TIE1, TNK1, TNNI3K, ULK3	DRD3	-0.128565	-0.17387	-0.22924	-0.441528
Tofacitinib_FDA:d2	Bisindolylmaleimide I_RBC	ALL	8.21739e-06	37.794	2.37518e-05	PC1_Cox	PC1_Cox	TRUE	0.00296682	0.00855175	0.107194	1.13303e-05	0.00129009	0.000492682	0.496846	0.0382897	2.20993e-05	0.000671221	DCLK3, JAK1, JAK2, JAK3, LCK, LRRK2, NUAK2, PKN1, ROCK1, ROCK2, RPS6KA2, RPS6KA6, TNK1, TYK2	FLT3, GSK3A, GSK3B, PIM1, PIM3, PRKCA, PRKCB, PRKCD, PRKCE, PRKCH, RPS6KA1, RPS6KA2, RPS6KA3, RPS6KA6, RPS6KB1	DCLK3, JAK1, JAK2, JAK3, LCK, LRRK2, NUAK2, PKN1, ROCK1, ROCK2, RPS6KA2, RPS6KA6, TNK1, TYK2	FLT3, GSK3A, GSK3B, PIM1, PIM3, PRKCA, PRKCB, PRKCD, PRKCE, PRKCH, RPS6KA1, RPS6KA2, RPS6KA3, RPS6KA6, RPS6KB1	-0.169805	0.332344	-0.122148	0.227671
LAG3	CP690550_Roche	ALL	8.65471e-06	37.672	2.48292e-05	PC1_Cox	PC1_Cox	TRUE	6.1093e-07	0.743296	0.767844	1.56997e-12	3.38718e-07	0.120285	0.120856	0.0810802	0.000621292	0.000376958	LAG3	JAK2, JAK3	LAG3	JAK2, JAK3	-0.497671	-0.405933	0.300358	0.385879
LAG3	Kinome_2386_Roche	ALL	8.65471e-06	37.672	2.48292e-05	PC1_Cox	PC1_Cox	TRUE	6.1093e-07	0.743296	0.767844	1.56997e-12	3.38718e-07	0.120285	0.120856	0.0810802	0.000621292	0.000376958	LAG3	JAK2, JAK3	LAG3	JAK2, JAK3	-0.497671	-0.405933	0.300358	0.385879
Tofacitinib_FDA:d2	Rubidomycin hydrochloride	ALL	8.81416e-06	37.629	2.52213e-05	PC1_Cox	PC1_Cox	TRUE	3.0895e-05	0.0502412	0.0649191	1.13303e-05	0.00919587	0.0102429	0.424222	0.00114925	2.20993e-05	7.09976e-05	DCLK3, JAK1, JAK2, JAK3, LCK, LRRK2, NUAK2, PKN1, ROCK1, ROCK2, RPS6KA2, RPS6KA6, TNK1, TYK2	AHR, APEX1, APP, AR, ATAD5, BAZ2B, BLM, BRCA1, CFTR, CRHBP, CRHR2, CYP19A1, DRD1, DRD3, EHMT2, ERG, ESR1, FEN1, FPR2, GALR2, GAPDH, GNAI1, HSP90AA1, HSP90AB1, HTR1E, IDE, IDH1, IL1B, INS, JAK2, MAPK1, MAPT, MBD2, MITF, MLLT3, MMP14, NCOA1, NCOA3, NOD1, NR1H4, NR2F2, NR3C1, NR5A1, NR5A2, PAFAH1B2, PAFAH1B3, PAFAH2, PAX8, POLB, POLH, POLI, POLK, PPARD, PPARG, PRMT1, PTBP1, RECQL, RGS12, RORA, RORC,…	DCLK3, JAK1, JAK2, JAK3, LCK, LRRK2, NUAK2, PKN1, ROCK1, ROCK2, RPS6KA2, RPS6KA6, TNK1, TYK2	AHR, APEX1, APP, AR, ATAD5, BAZ2B, BLM, BRCA1, CFTR, CRHBP, CRHR2, CYP19A1, DRD1, DRD3, EHMT2, ERG, ESR1, FPR2, GALR2, GAPDH, GNAI1, HSP90AA1, HSP90AB1, HSPA1A, HTR1E, IDE, IDH1, IL1B, INS, JAK2, MAPK1, MAPT, MBD2, MITF, MLLT3, MMP14, NCOA1, NCOA3, NOD1, NR1H4, NR2F2, NR3C1, NR5A1, NR5A2, PAFAH1B2, PAFAH1B3, PAFAH2, PAX8, POLB, POLH, POLI, POLK, PPARD, PPARG, PRMT1, PTBP1, RBBP9, RECQL, RGS12, RO…	-0.169805	0.332344	0.0467419	-0.167548
Tofacitinib_FDA:d2	nafcillin_HL60_DOWN	ALL	8.89368e-06	37.6079	2.54249e-05	PC1_Cox	PC1_Cox	TRUE	0.00100854	0.679951	0.39412	1.13303e-05	0.00634148	1.49475e-05	0.664995	0.00701139	2.20993e-05	0.0253361	DCLK3, JAK1, JAK2, JAK3, LCK, LRRK2, NUAK2, PKN1, ROCK1, ROCK2, RPS6KA2, RPS6KA6, TNK1, TYK2	FRMD4B, NCKAP1L, PRB1, PTGER3, PTN, TFAP2A, UTP14A, ZNF440	DCLK3, JAK1, JAK2, JAK3, LCK, LRRK2, NUAK2, PKN1, ROCK1, ROCK2, RPS6KA2, RPS6KA6, TNK1, TYK2	FRMD4B, NCKAP1L, PRB1, PTGER3, PTN, TFAP2A, UTP14A, ZNF440	-0.169805	0.332344	0.13501	0.205148
Tofacitinib_FDA:d2	nisoxetine_PC3_UP	ALL	9.04519e-06	37.5681	2.57934e-05	PC1_Cox	PC1_Cox	TRUE	0.0114934	0.16003	0.207408	1.13303e-05	0.000102995	1.96228e-05	0.192657	0.01155	2.20993e-05	0.00809196	DCLK3, JAK1, JAK2, JAK3, LCK, LRRK2, NUAK2, PKN1, ROCK1, ROCK2, RPS6KA2, RPS6KA6, TNK1, TYK2	ADRB2, AMIGO2, CYR61, DENND3, GPRC5B, HERPUD1, SERPINE1, TGFB2, TNFAIP3	DCLK3, JAK1, JAK2, JAK3, LCK, LRRK2, NUAK2, PKN1, ROCK1, ROCK2, RPS6KA2, RPS6KA6, TNK1, TYK2	ADRB2, AMIGO2, CYR61, DENND3, GPRC5B, HERPUD1, SERPINE1, TGFB2, TNFAIP3	-0.169805	0.332344	-0.153987	0.186934
Gleevec (Imatinib)_MRC:d2	clioquinol_PC3_UP	ALL	9.37311e-06	37.4842	2.65903e-05	PC1_Cox	PC1_Cox	TRUE	0.000934335	0.00322711	0.045098	0.000329365	6.50539e-08	0.0207211	0.116061	0.165979	0.00250826	0.000302877	LCK	ARC, ATF3, CHAC1, CYP1A1, CYP1B1, DLX2, EGR1, HIST1H3B, HIST1H3C, HIST1H3D, HIST1H3F, HIST1H3G, HIST1H3H, HIST1H3J, HMOX1, HSPA6, IFI44, IFIT1, IFIT2, IFIT3, IL1RL1, IL24, IRF9, MT1F, MT1H, MT2A, MX1, OAS1, OASL, PPP1R15A, PTGS2, SLC30A1, SLC7A11, SQSTM1, STC2, TIPARP, ZC3HAV1	LCK	ARC, CYP1A1, CYP1B1, DLX2, EGR1, HIST1H2AD, HIST1H3A, HIST1H3B, HIST1H3E, HIST1H3F, HIST1H3G, HIST1H3I, HIST1H3J, HMOX1, HSPA6, IFI44, IFIT1, IFIT2, IFIT3, IL1RL1, IL24, IRF9, MT1X, MX1, OAS1, OASL, PMAIP1, PPP1R15A, PTGS2, SLC30A1, SLC7A11, SQSTM1, STC2, TIPARP, ZC3HAV1	0.121928	0.206892	0.139147	-0.172698
Tofacitinib_FDA:d2	betazole_HL60_UP	ALL	9.63583e-06	37.419	2.72305e-05	PC1_Cox	PC1_Cox	TRUE	0.585255	2.10936e-05	0.30064	1.13303e-05	8.53981e-10	0.000952988	0.63676	0.0607306	2.20993e-05	0.000372525	DCLK3, JAK1, JAK2, JAK3, LCK, LRRK2, NUAK2, PKN1, ROCK1, ROCK2, RPS6KA2, RPS6KA6, TNK1, TYK2	ABCA1, AXL, BEX1, CD38, CD58, CD86, FTH1, GPR183, HLA.DRA, IGFLR1, KYNU, NR4A3, PDE4B, PPP1R16B, SCAPER, SDC2, SEL1L3, SH2D2A, THBS1	DCLK3, JAK1, JAK2, JAK3, LCK, LRRK2, NUAK2, PKN1, ROCK1, ROCK2, RPS6KA2, RPS6KA6, TNK1, TYK2	ABCA1, AXL, BEX1, CD38, CD58, CD86, FTH1, GPR183, HLA.DRA, IGFLR1, KYNU, NR4A3, PDE4B, PPP1R16B, SCAPER, SEL1L3, SH2D2A, THBS1	-0.169805	0.332344	0.153535	0.169625
Tofacitinib_FDA:d2	Retinoic acid	ALL	9.83941e-06	37.3698	2.77161e-05	PC1_Cox	PC1_Cox	TRUE	0.000218774	0.234163	0.223041	1.13303e-05	0.00405951	0.000171053	0.876223	0.000562055	2.20993e-05	0.00109413	DCLK3, JAK1, JAK2, JAK3, LCK, LRRK2, NUAK2, PKN1, ROCK1, ROCK2, RPS6KA2, RPS6KA6, TNK1, TYK2	ABCB1, ADORA3, AHR, AR, ATAD5, CFTR, CYP2C9, DUSP1, EHMT2, ESR1, ESRRA, ESRRB, ESRRG, HIF1A, HNF4A, HSPB1, HTR2B, KAT2A, MAPK1, NFE2L2, NR0B1, NR1H2, NR1H3, NR1H4, NR1I2, NR1I3, NR2C1, NR2F6, NR3C1, NR3C2, NR4A1, NR4A2, NR5A1, NR5A2, PPARD, PPARG, PTGER2, RARA, RARB, RARG, RXRA, RXRB, RXRG, THRA, USP1, VDR	DCLK3, JAK1, JAK2, JAK3, LCK, LRRK2, NUAK2, PKN1, ROCK1, ROCK2, RPS6KA2, RPS6KA6, TNK1, TYK2	ABCB1, ADORA3, AHR, AR, ATAD5, CFTR, CYP2C9, DUSP1, EHMT2, ESR1, ESRRA, ESRRB, ESRRG, HIF1A, HNF4A, HSPB1, HTR2B, KAT2A, MAPK1, NFE2L2, NR0B1, NR1H2, NR1H3, NR1H4, NR1I2, NR1I3, NR2C1, NR2F6, NR3C1, NR3C2, NR4A1, NR4A2, NR5A1, NR5A2, PPARD, PPARG, PTGER2, RARA, RARB, RARG, RXRA, RXRB, RXRG, THRA, USP1, VDR	-0.169805	0.332344	-0.067674	-0.183328
Ibrutinib_FDA:d2	TIM-3	ALL	9.92749e-06	37.3488	2.79306e-05	PC1_Cox	PC1_Cox	TRUE	0.331175	1.84173e-06	0.251647	0.0031729	1.10762e-06	0.298561	0.0426092	0.0842931	0.0023594	0.00117611	AURKA, AURKB, CSK, EPHB2, ERBB4, FGFR1, FLT1, LCK, NTRK1, PTK6, RIPK2, SRC, TEK, YES1	HAVCR2	AURKA, AURKB, CSK, EPHB2, ERBB4, FGFR1, FLT1, LCK, NTRK1, PTK6, RIPK2, SRC, TEK, YES1	HAVCR2	-0.109707	0.232385	-0.31306	-0.409994
Erlotinib_FDA:d2	staurosporine_MCF7_UP	ALL	1.02027e-05	37.2843	2.86246e-05	PC1_Cox	PC1_Cox	TRUE	2.1457e-05	0.0293658	0.479179	1.97048e-05	0.0183866	0.0208768	0.609181	0.0372739	0.00155885	0.0147779	ABL1, ABL2, AURKC, BLK, CIT, CSNK1E, DDR1, EGFR, EPHA5, EPHA6, EPHA8, ERBB4, FLT3, GAK, HIPK4, JAK3, LCK, LTK, LYN, MAP2K5, MERTK, MKNK1, MKNK2, MYLK2, RET, RIPK2, SLK, SRC, STK10, TIE1, TNK1, TNNI3K, ULK3	AKIP1, ANP32A, AP1S1, APP, AQP3, ATP2B1, ATXN1, BAG1, C16orf45, C8orf44.SGK3, CCNG2, CGA, CHMP1B, CHMP5, CLIC4, COL1A1, CTGF, CYR61, DAZAP1, DDIT4, DUSP1, EPPK1, ETS2, FAM46A, FERMT2, FOSL2, GMDS, GREB1, H2AFY, HMGN4, IER5, IRS2, ISG15, JUP, KDM3A, KIAA0368, KRT17, KTN1, LITAF, LRIG1, MPZL2, MSMO1, NAV2, NFKBIA, NPM3, NR4A2, NUAK2, PALLD, PAWR, PCP4, PDCD4, PDLIM5, PHLDA1, PPP1R12A, PTPRO, RAB5C,…	ABL1, ABL2, AURKC, BLK, CIT, CSNK1E, DDR1, EGFR, EPHA5, EPHA6, EPHA8, ERBB4, FLT3, GAK, HIPK4, JAK3, LCK, LTK, LYN, MAP2K5, MERTK, MKNK1, MKNK2, MYLK2, RET, RIPK2, SLK, SRC, STK10, TIE1, TNK1, TNNI3K, ULK3	AKIP1, ANP32A, APP, AQP3, ATP2B1, ATXN1, BAG1, C16orf45, C8orf44.SGK3, CCNG2, CGA, CHMP5, COL1A1, CTGF, CYR61, DAZAP1, DDIT4, DUSP1, EPPK1, ETS2, FAM46A, FERMT2, FOSL2, GMDS, GREB1, H2AFY, HMGN4, ID3, IER3, IER5, IRS2, ISG15, JUP, KDM3A, KIAA0368, KTN1, LRIG1, MPZL2, MSMO1, NAV2, NFKBIA, NPM3, NR4A2, NUAK2, PALLD, PAWR, PCP4, PDLIM5, PDLIM7, PHLDA1, PPP1R12A, PTPRO, RET, SDHC, SGK3, SH3BP5, SIK1,…	-0.128565	-0.17387	0.0485728	-0.0916899
PD1_PDL1	chloroxine	ALL	1.02072e-05	37.2832	2.86351e-05	PC1_Cox	PC1_Cox	TRUE	1.40682e-06	0.296872	0.112917	1.88806e-11	5.85502e-07	0.0291907	0.657651	0.297277	7.02353e-06	0.000369075	CD274, HLA.DRA, HLA.DRB1, HLA.DRB5, PDCD1	AHR, ALOX12, ALOX15, ALOX15B, ALOX5, APLNR, AR, ATAD5, CCR6, CXCR6, CYP19A1, DRD3, EHMT2, ESR1, GMNN, HSP90AA1, HSPB1, HTT, KCNQ1, KDM4A, NOD1, NOD2, NR3C1, OPRK1, RBBP8, SIAE, SIX1, SLC12A5, TDP1, TNF, TP53, VDR	CD274, HLA.DRA, HLA.DRB1, HLA.DRB5, PDCD1	AHR, ALOX12, ALOX15, ALOX15B, ALOX5, APLNR, AR, ATAD5, CCR6, CXCR6, CYP19A1, DRD3, EHMT2, ESR1, GMNN, HSP90AA1, HSPB1, HTT, KCNQ1, KDM4A, NOD1, NOD2, NR3C1, OPRK1, PSMD14, RBBP8, SIAE, SIX1, SLC12A5, TDP1, TNF, TP53, VDR	-0.21495	0.278058	-0.138316	-0.179868
Nilotinib_Kinome Scan:d2	Emtricitabine	ALL	1.05436e-05	37.2067	2.94318e-05	PC1_Cox	PC1_Cox	TRUE	0.000956112	0.00106775	0.00418752	0.000607987	0.0010791	0.0170389	0.478891	0.0434614	0.00841817	0.0175179	ABL1, ABL2, BLK, BRAF, CDC42BPB, CSF1R, DDR1, DDR2, EPHA1, EPHA2, EPHA3, EPHA4, EPHA6, EPHA8, EPHB2, EPHB3, EPHB4, EPHB6, FGR, FRK, HCK, KIT, LCK, LYN, MAP2K5, MAP4K1, MAPK11, MAPK14, MAPK8, NTRK2, NTRK3, PDGFRA, PDGFRB, RET, TEK, TIE1, TNNI3K, ZAK	ABCC1, ABCC2, ABCC3, PLCB3, PLCG1	ABL1, ABL2, BLK, BRAF, CDC42BPB, CSF1R, DDR1, DDR2, EPHA1, EPHA2, EPHA3, EPHA4, EPHA6, EPHA8, EPHB2, EPHB3, EPHB4, EPHB6, FGR, FRK, HCK, KIT, LCK, LYN, MAP2K5, MAP4K1, MAPK11, MAPK14, MAPK8, NTRK2, NTRK3, PDGFRA, PDGFRB, RET, TEK, TIE1, TNNI3K, ZAK	ABCC1, ABCC2, ABCC3, PLCB3, PLCG1	-0.0732823	-0.106472	0.203165	-0.249075
Ibrutinib_FDA:d2	miconazole_PC3_UP	ALL	1.06595e-05	37.181	2.97051e-05	PC1_Cox	PC1_Cox	TRUE	0.422276	3.03433e-06	0.429891	0.0031729	8.2346e-07	0.337896	0.01949	0.013057	0.0023594	0.000829092	AURKA, AURKB, CSK, EPHB2, ERBB4, FGFR1, FLT1, LCK, NTRK1, PTK6, RIPK2, SRC, TEK, YES1	ATF3, CD55, DDIT4, DNAJB9, HERPUD1, HSPA5, IFIT2, IL6, OASL, PIP5K1A, PTGS2, SAT1, TRIB3, ZNF165	AURKA, AURKB, CSK, EPHB2, ERBB4, FGFR1, FLT1, LCK, NTRK1, PTK6, RIPK2, SRC, TEK, YES1	CD55, DDIT4, DNAJB9, HERPUD1, HSPA5, IFIT2, IL6, OASL, PIP5K1A, PMAIP1, PTGS2, SAT1, TRIB3, ZNF165	-0.109707	0.232385	-0.202107	-0.261221
Ceritinib_FDA:d2	mycophenolic acid_PC3_DOWN	ALL	1.10996e-05	37.0855	3.07719e-05	PC1_Cox	PC1_Cox	TRUE	0.000565808	0.0104001	0.506435	5.2307e-05	0.000317302	0.0016686	0.90143	0.0390934	0.000722274	0.0161012	ALK, AURKA, EGFR, FGFR2, FGFR3, FGFR4, FLT3, IGF1R, INSR, JAK2, LCK, LYN, RET, TSSK3	BRD1, HDAC4, HIRA, KDM4B, PIP5K1A, PPP1R10, PPP3R1, RAD23B, RCC1, SRSF5	ALK, AURKA, EGFR, FGFR2, FGFR3, FGFR4, FLT3, IGF1R, INSR, JAK2, LCK, LYN, RET	BRD1, CXCL1, HDAC4, HIRA, KDM4B, PIP5K1A, PPP1R10, RAD23B, RCC1, SRSF5	0.151482	0.214247	0.165298	-0.209443
Gleevec (Imatinib)_MRC:d2	amiloride_PC3_UP	ALL	1.11369e-05	37.0776	3.08636e-05	PC1_Cox	PC1_Cox	TRUE	0.00219691	0.00146284	0.059392	0.000329365	1.5305e-08	0.0170852	0.161838	0.0746152	0.00250826	0.000430563	LCK	DDX58, HERPUD1, IRF9, MX1	LCK	DDX58, HERPUD1, IRF9, MX1	0.121928	0.206892	-0.249185	0.270918
Gleevec (Imatinib)_MRC:d2	dobutamine_HL60_UP	ALL	1.11415e-05	37.0766	3.08705e-05	PC1_Cox	PC1_Cox	TRUE	2.38298e-06	0.945953	0.00796268	0.000329365	0.000151668	0.0190335	0.20721	0.623446	0.00250826	0.00121382	LCK	CD86, FTH1	LCK	CD86, FTH1	0.121928	0.206892	-0.226892	0.368773
Tofacitinib_FDA:d2	methysergide	ALL	1.12983e-05	37.0436	3.12409e-05	PC1_Cox	PC1_Cox	TRUE	0.000636908	0.737033	0.297325	1.13303e-05	0.00496747	3.6697e-05	0.524672	0.0379982	2.20993e-05	0.0274434	DCLK3, JAK1, JAK2, JAK3, LCK, LRRK2, NUAK2, PKN1, ROCK1, ROCK2, RPS6KA2, RPS6KA6, TNK1, TYK2	ADRA2A, ADRA2B, AHR, ALDH1A1, DRD1, DRD2, DRD3, EHMT2, HTR1B, HTR1D, HTR1E, HTR1F, HTR2A, HTR2B, HTR2C, HTR5A, HTR6, HTR7, MYC, RECQL, RGS4, VDR	DCLK3, JAK1, JAK2, JAK3, LCK, LRRK2, NUAK2, PKN1, ROCK1, ROCK2, RPS6KA2, RPS6KA6, TNK1, TYK2	ADRA2A, ADRA2B, AHR, ALDH1A1, DRD1, DRD2, DRD3, EHMT2, HTR1B, HTR1D, HTR1E, HTR1F, HTR2A, HTR2B, HTR2C, HTR5A, HTR6, HTR7, MYC, RECQL, RGS4, VDR	-0.169805	0.332344	-0.105469	0.150702
Tofacitinib_FDA:d2	chenodeoxycholic acid	ALL	1.13034e-05	37.0425	3.12533e-05	PC1_Cox	PC1_Cox	TRUE	0.043907	0.0081118	0.0611032	1.13303e-05	1.54636e-05	4.8964e-05	0.518546	0.00389502	2.20993e-05	0.00556617	DCLK3, JAK1, JAK2, JAK3, LCK, LRRK2, NUAK2, PKN1, ROCK1, ROCK2, RPS6KA2, RPS6KA6, TNK1, TYK2	ABCB11, AR, GPBAR1, NR1H4, NR1I2, PLA2G1B, TARDBP	DCLK3, JAK1, JAK2, JAK3, LCK, LRRK2, NUAK2, PKN1, ROCK1, ROCK2, RPS6KA2, RPS6KA6, TNK1, TYK2	ABCB11, AR, GPBAR1, NR1H4, NR1I2, PLA2G1B, TARDBP	-0.169805	0.332344	-0.260985	0.276291
Ibrutinib_FDA:d2	promazine_PC3_UP	ALL	1.17431e-05	36.9524	3.22873e-05	PC1_Cox	PC1_Cox	TRUE	0.162404	1.1279e-06	0.195007	0.0031729	8.19239e-07	0.168981	0.305615	0.0676174	0.0023594	0.00588943	AURKA, AURKB, CSK, EPHB2, ERBB4, FGFR1, FLT1, LCK, NTRK1, PTK6, RIPK2, SRC, TEK, YES1	BIRC3, CHAC1, DDIT4, DENND3, DUSP5, GDF15, HERPUD1, HSPA5, PTGS2, SQSTM1	AURKA, AURKB, CSK, EPHB2, ERBB4, FGFR1, FLT1, LCK, NTRK1, PTK6, RIPK2, SRC, TEK, YES1	BIRC3, DDIT4, DENND3, DUSP5, GDF15, HERPUD1, HSPA5, PTGS2, SQSTM1	-0.109707	0.232385	-0.208972	0.208091
CTLA-4	norethisterone_PC3_UP	ALL	1.17756e-05	36.9459	3.23682e-05	PC1_Cox	PC1_Cox	TRUE	0.00129347	0.00205516	0.025162	8.7048e-10	6.30471e-09	0.0557738	0.0640125	0.0596351	7.37467e-05	0.000140835	CD80, CD86, CTLA4	EEF1D, EEF1E1, ENO1, HSP90B1, IFI44, IFIT1, IFITM1, IRF9, KMO, MCL1, MX1, NUCKS1, OAS1, OASL, PGK1, ST3GAL6	CD80, CD86, CTLA4	EEF1D, EEF1E1, ENO1, HSP90B1, IFI44, IFIT1, IFITM1, IRF9, KMO, MCL1, MX1, NUCKS1, OAS1, OASL, PGK1, RPAIN, ST3GAL6	-0.262853	0.313061	0.167225	-0.189515
Ponatinib_FDA:d2	phenacetin_HL60_DOWN	ALL	1.19573e-05	36.9097	3.27911e-05	PC1_Cox	PC1_Cox	TRUE	0.00187756	0.0109029	0.617952	0.00107176	0.00381249	0.0124688	0.0378612	0.0157728	0.00348722	0.00422466	ABL1, ABL2, AURKB, BLK, BMX, BRAF, BTK, CHEK2, CLK1, CSF1R, CSK, DDR1, DDR2, EGFR, EPHA1, EPHA2, EPHA3, EPHA4, EPHA5, EPHA6, EPHA7, EPHA8, EPHB1, EPHB2, EPHB3, EPHB4, ERBB2, ERBB4, FER, FES, FGFR1, FGFR2, FGFR3, FGFR4, FGR, FLT1, FLT3, FLT4, FRK, FYN, HCK, HIPK4, ITK, JAK1, JAK2, JAK3, KDR, KIT, LCK, LTK, LYN, MAP2K3, MAP2K6, MAP3K3, MAP3K7, MAP4K2, MAP4K4, MAPK11, MAPK12, MAPK14, MELK, MERTK, MK…	CASP2, COPA, USP10	ABL1, ABL2, AURKB, BLK, BMX, BRAF, BTK, CHEK2, CLK1, CSF1R, CSK, DDR1, DDR2, EGFR, EPHA1, EPHA2, EPHA3, EPHA4, EPHA5, EPHA6, EPHA7, EPHA8, EPHB1, EPHB2, EPHB3, EPHB4, ERBB2, ERBB4, FER, FES, FGFR1, FGFR2, FGFR3, FGFR4, FGR, FLT1, FLT3, FLT4, FRK, FYN, HCK, HIPK4, ITK, JAK1, JAK2, JAK3, KDR, KIT, LCK, LTK, LYN, MAP2K3, MAP2K6, MAP3K3, MAP3K7, MAP4K2, MAP4K4, MAPK11, MAPK12, MAPK14, MELK, MERTK, MK…	CASP2, COPA, EIF5A, USP10	0.0603033	0.102729	0.184592	0.312101
LAG3	propofol_MCF7_UP	ALL	1.19669e-05	36.9078	3.28151e-05	PC1_Cox	PC1_Cox	TRUE	4.3289e-05	0.0978349	0.179053	1.56997e-12	1.4001e-09	0.598574	0.00381574	0.0308939	0.000621292	2.46349e-05	LAG3	AKIP1, ATF3, BHLHE40, DDIT3, DDIT4, DDX58, DDX60, DUSP1, EGR1, FOS, HIST1H3B, HIST1H3C, HIST1H3D, HIST1H3F, HIST1H3G, HIST1H3H, HIST1H3J, HIST1H4B, HIST1H4C, HIST1H4D, HIST1H4E, HIST1H4F, HIST1H4I, HIST1H4J, HIST4H4, IFI27, IFIH1, IFIT1, IFIT2, IFITM1, IFITM2, IRF1, IRF9, ISG15, JUN, KLF6, NUAK2, OAS1, OAS3, OASL, TNFAIP3	LAG3	AKIP1, BHLHE40, DDIT4, DDX58, DDX60, DUSP1, EGR1, FOS, HIST1H2AD, HIST1H3A, HIST1H3B, HIST1H3E, HIST1H3F, HIST1H3G, HIST1H3I, HIST1H3J, HIST1H4D, HIST1H4F, HIST1H4H, HIST1H4I, HIST4H4, IFIH1, IFIT1, IFIT2, IFITM1, IRF1, IRF9, ISG15, KLF6, MAFF, NUAK2, OAS1, OAS3, OASL, PMAIP1, TNFAIP3	-0.497671	-0.405933	-0.134138	-0.170536
Ponatinib_FDA:d2	rimexolone_HL60_UP	ALL	1.20699e-05	36.8876	3.30589e-05	PC1_Cox	PC1_Cox	TRUE	0.054847	0.000134138	0.0460204	0.00107176	6.86568e-06	0.00690706	0.192293	0.107375	0.00348722	0.0240813	ABL1, ABL2, AURKB, BLK, BMX, BRAF, BTK, CHEK2, CLK1, CSF1R, CSK, DDR1, DDR2, EGFR, EPHA1, EPHA2, EPHA3, EPHA4, EPHA5, EPHA6, EPHA7, EPHA8, EPHB1, EPHB2, EPHB3, EPHB4, ERBB2, ERBB4, FER, FES, FGFR1, FGFR2, FGFR3, FGFR4, FGR, FLT1, FLT3, FLT4, FRK, FYN, HCK, HIPK4, ITK, JAK1, JAK2, JAK3, KDR, KIT, LCK, LTK, LYN, MAP2K3, MAP2K6, MAP3K3, MAP3K7, MAP4K2, MAP4K4, MAPK11, MAPK12, MAPK14, MELK, MERTK, MK…	ABCA1, ADORA3, AREG, BIN1, CCL20, CCR2, FGR, FKBP5, FLT3, FPR1, IL13RA1, IL1R2, IL24, KANK1, MAFB, PER1, RHOH, SDC2, SLC11A1, THBS1, TPST1, TSC22D3, ZBTB16	ABL1, ABL2, AURKB, BLK, BMX, BRAF, BTK, CHEK2, CLK1, CSF1R, CSK, DDR1, DDR2, EGFR, EPHA1, EPHA2, EPHA3, EPHA4, EPHA5, EPHA6, EPHA7, EPHA8, EPHB1, EPHB2, EPHB3, EPHB4, ERBB2, ERBB4, FER, FES, FGFR1, FGFR2, FGFR3, FGFR4, FGR, FLT1, FLT3, FLT4, FRK, FYN, HCK, HIPK4, ITK, JAK1, JAK2, JAK3, KDR, KIT, LCK, LTK, LYN, MAP2K3, MAP2K6, MAP3K3, MAP3K7, MAP4K2, MAP4K4, MAPK11, MAPK12, MAPK14, MELK, MERTK, MK…	ABCA1, ADORA3, AREG, BIN1, CCL20, CCR2, FGR, FKBP5, FLT3, FPR1, IL13RA1, IL1R2, IL24, KANK1, MAFB, PER1, RHOH, SLC11A1, THBS1, TPST1, TSC22D3, ZBTB16	0.0603033	0.102729	0.105694	0.103738
Gleevec (Imatinib)_MRC:d2	prochlorperazine_MCF7_UP	ALL	1.20716e-05	36.8873	3.30624e-05	PC1_Cox	PC1_Cox	TRUE	0.00502686	0.000579062	0.0368575	0.000329365	3.99392e-09	0.0592692	0.0566479	0.0897	0.00250826	0.000121619	LCK	AKR1C1, AKR1C2, ATF3, BHLHE40, C16orf45, C19orf66, CBLB, CCNG2, CGA, CYP1A1, DDIT3, DDIT4, DDX58, DDX60, DNAJB9, DNAJC12, DUSP4, EGR1, GDF15, GEM, HERC5, HERC6, HMGCS1, IFI27, IFIH1, IFIT1, IFIT5, IFITM1, IFITM2, INSIG1, IRF7, IRF9, IRS2, ISG15, ISG20, KLHL24, LDLR, LPIN1, NDRG1, OAS1, OAS3, OASL, PARP12, PHLDA1, SAT1, SLC7A11, SOX9, SP110, STAT1, TGFB2, TRIM2, WIPI1	LCK	AKR1C1, AKR1C2, BHLHE40, C16orf45, C19orf66, CBLB, CCNG2, CGA, CYP1A1, DDIT4, DDX58, DDX60, DNAJB9, DNAJC12, DUSP4, EGR1, GDF15, GEM, HERC5, HERC6, HMGCS1, IFIH1, IFIT1, IFIT5, IFITM1, INSIG1, IRF7, IRF9, IRS2, ISG15, KLHL24, LDLR, LPIN1, MAFF, NDRG1, OAS1, OAS3, OASL, PARP12, PHLDA1, PMAIP1, SAT1, SLC7A11, SOX9, SP110, STAT1, TGFB2, TRIM2, WIPI1	0.121928	0.206892	-0.117407	-0.135948
Tofacitinib_FDA:d2	chrysin_HL60_UP	ALL	1.26939e-05	36.7685	3.454e-05	PC1_Cox	PC1_Cox	TRUE	0.000178372	0.439142	0.119658	1.13303e-05	0.00992939	0.000167789	0.789102	0.0297193	2.20993e-05	0.00402778	DCLK3, JAK1, JAK2, JAK3, LCK, LRRK2, NUAK2, PKN1, ROCK1, ROCK2, RPS6KA2, RPS6KA6, TNK1, TYK2	ABCA1, ABCF2, ALDH8A1, ANKRD46, APOLD1, BCCIP, CCL2, CELF1, CHST7, CLEC4A, CSTF3, DIEXF, DNAJB6, HBS1L, HTR2B, KCNAB1, KRCC1, MSH4, MTHFD2L, MYH15, N4BP2L2, NEB, NT5E, PAQR6, PRDM2, RBM3, RPS20, RWDD2B, SCG5, SF3B3, SLC33A1, TAF9B, TNFRSF10D, ZCCHC4	DCLK3, JAK1, JAK2, JAK3, LCK, LRRK2, NUAK2, PKN1, ROCK1, ROCK2, RPS6KA2, RPS6KA6, TNK1, TYK2	ABCA1, ABCF2, ALDH8A1, ANKRD46, APOLD1, BCCIP, BTBD18, CELF1, CHST7, CLEC4A, CSTF3, DIEXF, DNAJB6, HBS1L, HTR2B, KCNAB1, MSH4, MTHFD2L, MYH15, N4BP2L2, NEB, NT5E, PAQR6, PRDM2, RBM3, RPL31, RPS20, RWDD2B, SCG5, SF3B3, SLC33A1, TAF9B, TNFRSF10D, UCN, ZCCHC4	-0.169805	0.332344	0.0676669	-0.180354
TIM-3	propofol_MCF7_UP	ALL	1.28224e-05	36.7447	3.48287e-05	PC1_Cox	PC1_Cox	TRUE	0.146057	3.67105e-05	0.0149104	1.10762e-06	1.4001e-09	0.523844	0.00373666	0.270497	0.00117611	2.46349e-05	HAVCR2	AKIP1, ATF3, BHLHE40, DDIT3, DDIT4, DDX58, DDX60, DUSP1, EGR1, FOS, HIST1H3B, HIST1H3C, HIST1H3D, HIST1H3F, HIST1H3G, HIST1H3H, HIST1H3J, HIST1H4B, HIST1H4C, HIST1H4D, HIST1H4E, HIST1H4F, HIST1H4I, HIST1H4J, HIST4H4, IFI27, IFIH1, IFIT1, IFIT2, IFITM1, IFITM2, IRF1, IRF9, ISG15, JUN, KLF6, NUAK2, OAS1, OAS3, OASL, TNFAIP3	HAVCR2	AKIP1, BHLHE40, DDIT4, DDX58, DDX60, DUSP1, EGR1, FOS, HIST1H2AD, HIST1H3A, HIST1H3B, HIST1H3E, HIST1H3F, HIST1H3G, HIST1H3I, HIST1H3J, HIST1H4D, HIST1H4F, HIST1H4H, HIST1H4I, HIST4H4, IFIH1, IFIT1, IFIT2, IFITM1, IRF1, IRF9, ISG15, KLF6, MAFF, NUAK2, OAS1, OAS3, OASL, PMAIP1, TNFAIP3	-0.31306	-0.409994	-0.134138	-0.170536
Tofacitinib_FDA:d2	fluspirilene_MCF7_UP	ALL	1.312e-05	36.6904	3.55313e-05	PC1_Cox	PC1_Cox	TRUE	0.021138	0.00453233	0.367198	1.13303e-05	2.42523e-06	0.000174867	0.643705	0.0569352	2.20993e-05	0.00244823	DCLK3, JAK1, JAK2, JAK3, LCK, LRRK2, NUAK2, PKN1, ROCK1, ROCK2, RPS6KA2, RPS6KA6, TNK1, TYK2	AKIP1, ATF3, BHLHE40, CCNG2, DDIT3, DDIT4, DDX58, DDX60, DLX2, DNAJB9, DUSP1, DUSP4, EGR1, EGR2, EGR3, EGR4, FOS, GADD45A, GDF15, HERPUD1, HIST1H3B, HIST1H3C, HIST1H3D, HIST1H3F, HIST1H3G, HIST1H3H, HIST1H3J, HMGCR, HMGCS1, HMOX1, IER2, IFIT1, INSIG1, IRF1, ISG20, JUN, KLF2, KLF6, KLHL24, LDLR, LPIN1, MT1F, NFIL3, NR4A1, NR4A2, NR4A3, NUAK2, OASL, PHLDA1, PPP1R15A, RCAN1, SEC24D, SLC2A6, SLC7A11,…	DCLK3, JAK1, JAK2, JAK3, LCK, LRRK2, NUAK2, PKN1, ROCK1, ROCK2, RPS6KA2, RPS6KA6, TNK1, TYK2	AKIP1, BHLHE40, CCNG2, DDIT4, DDX58, DDX60, DLX2, DNAJB9, DUSP1, DUSP4, EGR1, EGR2, EGR3, EGR4, FOS, GABARAPL1, GDF15, HERPUD1, HIST1H2AD, HIST1H3A, HIST1H3B, HIST1H3E, HIST1H3F, HIST1H3G, HIST1H3I, HIST1H3J, HMGCR, HMGCS1, HMOX1, IER2, IFIT1, INSIG1, IRF1, KLF2, KLF6, KLHL24, LDLR, LPIN1, MAFF, MT1X, NFIL3, NR4A1, NR4A2, NR4A3, NUAK2, OASL, PHLDA1, PMAIP1, PPP1R15A, RCAN1, SEC24D, SLC2A6, SLC7A1…	-0.169805	0.332344	-0.12678	-0.131524
Gleevec (Imatinib)_MRC:d2	D-glutamine	ALL	1.3242e-05	36.6685	3.58338e-05	PC1_Cox	PC1_Cox	TRUE	8.10145e-05	0.69597	0.138218	0.000329365	1.16431e-05	0.000490427	0.39428	0.40766	0.00250826	0.0249871	LCK	TSHR	LCK	TSHR	0.121928	0.206892	-0.308723	-0.27287
KIR	clomifene_MCF7_UP	ALL	1.37099e-05	36.5864	3.69262e-05	PC1_Cox	PC1_Cox	TRUE	4.56633e-05	0.405871	0.712047	4.17533e-09	1.12823e-05	0.00542064	0.113074	0.164956	4.6623e-05	0.00107261	KIR2DL1, KIR2DL3, KIR2DL4, KIR3DL1, KIR3DL2, KIR3DL3	AKIP1, ATF3, BHLHE40, CCNG2, DDIT3, DDIT4, EGR1, GADD45A, GDF15, HIST1H2BJ, HIST1H4B, HIST1H4C, HIST1H4D, HIST1H4E, HIST1H4F, HIST1H4I, HIST1H4J, HIST4H4, HMOX1, IFIT1, IRF1, JUN, KLF6, KLHL24, LPIN1, MT1F, MT1H, MT2A, NFIL3, NUAK2, OASL, PHLDA1, SLC7A11, SQSTM1, TNFAIP3, VEGFA	KIR2DL1, KIR2DL3, KIR2DL4, KIR2DS4, KIR3DL1, KIR3DL2, KIR3DL3	AKIP1, BHLHE40, CCNG2, DDIT4, EGR1, GDF15, HIST1H2BJ, HIST1H4D, HIST1H4F, HIST1H4H, HIST1H4I, HIST4H4, HMOX1, IFIT1, IRF1, KLF6, KLHL24, LPIN1, MAFF, MT1X, NFIL3, NUAK2, OASL, PHLDA1, PMAIP1, SLC7A11, SQSTM1, TNFAIP3, VEGFA	-0.232239	-0.356894	-0.147443	-0.19227
Gleevec (Imatinib)_MRC:d2	prenylamine_HL60_UP	ALL	1.47334e-05	36.416	3.92626e-05	PC1_Cox	PC1_Cox	TRUE	0.00223031	0.00161801	0.0675559	0.000329365	1.3591e-08	0.0523605	0.0654662	0.112135	0.00250826	8.68325e-05	LCK	CXCL10, DDX58, DDX60, EIF2AK2, HERC5, IFI16, IFI44, IFI44L, IFIH1, IFIT1, IFIT2, IFIT3, IRF7, IRF9, ISG15, LAP3, MT1F, MT1H, MT2A, MX1, MX2, OAS1, OASL, SAMD9, SGK1, SLC30A1, SP110, STAT1, TNFSF10, TRIM22, XAF1	LCK	CXCL10, DDX58, DDX60, EIF2AK2, HERC5, IFI16, IFI44, IFI44L, IFIH1, IFIT1, IFIT2, IFIT3, IRF7, IRF9, ISG15, LAP3, MT1X, MX1, MX2, OAS1, OASL, SAMD9, SGK1, SLC30A1, SP110, STAT1, TNFSF10, TRIM22, XAF1	0.121928	0.206892	-0.0980214	0.124894
TIM-3	Estrone sulfate	ALL	1.49368e-05	36.3835	3.97466e-05	PC1_Cox	PC1_Cox	TRUE	5.79815e-06	0.0734523	0.232647	1.10762e-06	0.00503641	0.0441022	0.669366	0.18029	0.00117611	0.0107849	HAVCR2	SLCO2B1	HAVCR2	SLCO2B1	-0.31306	-0.409994	-0.168848	-0.347541
TIM-3	Kinome_2556_Roche	ALL	1.50265e-05	36.3693	3.99505e-05	PC1_Cox	PC1_Cox	TRUE	0.00176205	0.00424794	0.325927	1.10762e-06	3.12198e-06	0.337909	0.00500614	0.502814	0.00117611	6.48119e-05	HAVCR2	JAK2, LRRK2, RET	HAVCR2	JAK2, LRRK2, RET	-0.31306	-0.409994	0.246951	0.444803
Cabozantinib_FDA:d2	Emtricitabine	ALL	1.56959e-05	36.2661	4.15441e-05	PC1_Cox	PC1_Cox	TRUE	0.000969981	0.00272104	0.0297116	0.000718318	0.0010791	0.00790073	0.63937	0.0214389	0.00364128	0.0175179	AURKB, AURKC, AXL, BLK, BTK, DDR1, DDR2, EPHA2, EPHA3, EPHA4, EPHA5, EPHA6, EPHA7, EPHA8, EPHB1, EPHB2, EPHB4, FER, FGR, FLT1, FLT3, FLT4, FRK, FYN, HCK, HIPK4, KDR, KIT, LCK, LYN, MERTK, MET, MKNK2, MST1R, MUSK, NTRK1, NTRK2, NTRK3, PDGFRA, PTK2B, PTK6, RET, ROS1, SRC, SRMS, STK10, TEK, TNK1, TYRO3, YES1	ABCC1, ABCC2, ABCC3, PLCB3, PLCG1	AURKB, AURKC, AXL, BLK, BTK, DDR1, DDR2, EPHA2, EPHA3, EPHA4, EPHA5, EPHA6, EPHA7, EPHA8, EPHB1, EPHB2, EPHB4, FER, FGR, FLT1, FLT3, FLT4, FRK, FYN, HCK, HIPK4, KDR, KIT, LCK, LYN, MERTK, MET, MKNK2, MST1R, MUSK, NTRK1, NTRK2, NTRK3, PDGFRA, PTK2B, PTK6, RET, ROS1, SRC, SRMS, STK10, TEK, TNK1, TYRO3, YES1	ABCC1, ABCC2, ABCC3, PLCB3, PLCG1	-0.0732527	0.119799	0.203165	-0.249075
Tofacitinib_FDA:d2	cefalonium_PC3_DOWN	ALL	1.57917e-05	36.2517	4.17779e-05	PC1_Cox	PC1_Cox	TRUE	0.00188981	0.0917594	0.33825	1.13303e-05	0.000398513	0.000139028	0.557029	0.0429196	2.20993e-05	0.00385886	DCLK3, JAK1, JAK2, JAK3, LCK, LRRK2, NUAK2, PKN1, ROCK1, ROCK2, RPS6KA2, RPS6KA6, TNK1, TYK2	ANK2, ARHGDIA, AZGP1, CALR, CD6, DMP1, FLT3LG, GRM8, MAP1A, PTGER3, PXN, SLC11A1, SSX1, TFAP2A, TJP3, YWHAE, ZC3H7B	DCLK3, JAK1, JAK2, JAK3, LCK, LRRK2, NUAK2, PKN1, ROCK1, ROCK2, RPS6KA2, RPS6KA6, TNK1, TYK2	ANK2, ARHGDIA, AZGP1, CALR, CD6, DMP1, FLT3LG, GRM8, HMGA1, MAP1A, PTGER3, PXN, SLC11A1, SSX1, TFAP2A, TJP3, YWHAE, ZC3H7B	-0.169805	0.332344	0.1437	0.215659
Alicetinib	Acetrizoic acid	ALL	1.58417e-05	36.2442	4.18997e-05	PC1_Cox	PC1_Cox	TRUE	0.00113437	0.0101419	0.13931	3.25731e-05	0.014079	0.00515328	0.22736	0.00389672	0.0388726	0.0112828	ABL1, ALK, AXL, CAMKK2, CLK1, CLK2, DAPK1, DAPK2, DAPK3, FER, FLT3, GAK, HCK, HIPK4, IRAK1, LTK, MERTK, MYLK, PHKG1, PHKG2, PIM2, RET, RPS6KA1, RPS6KA4, SRMS, STK33	DRD3	ABL1, ALK, AXL, CAMKK2, CLK1, CLK2, DAPK1, DAPK2, DAPK3, FER, FLT3, GAK, HCK, HIPK4, IRAK1, LTK, MERTK, MYLK, PHKG1, PHKG2, PIM2, RET, RPS6KA1, RPS6KA4, SRMS, STK33	DRD3	0.141134	0.116784	-0.22924	-0.441528
Alicetinib	amifostine	ALL	1.58417e-05	36.2442	4.18997e-05	PC1_Cox	PC1_Cox	TRUE	0.00113437	0.0101419	0.13931	3.25731e-05	0.014079	0.00515328	0.22736	0.00389672	0.0388726	0.0112828	ABL1, ALK, AXL, CAMKK2, CLK1, CLK2, DAPK1, DAPK2, DAPK3, FER, FLT3, GAK, HCK, HIPK4, IRAK1, LTK, MERTK, MYLK, PHKG1, PHKG2, PIM2, RET, RPS6KA1, RPS6KA4, SRMS, STK33	DRD3	ABL1, ALK, AXL, CAMKK2, CLK1, CLK2, DAPK1, DAPK2, DAPK3, FER, FLT3, GAK, HCK, HIPK4, IRAK1, LTK, MERTK, MYLK, PHKG1, PHKG2, PIM2, RET, RPS6KA1, RPS6KA4, SRMS, STK33	DRD3	0.141134	0.116784	-0.22924	-0.441528
IDO	drofenine_MCF7_UP	ALL	1.59671e-05	36.2255	4.21687e-05	PC1_Cox	PC1_Cox	TRUE	9.08076e-05	0.0735482	0.051739	7.6594e-11	3.27784e-08	0.146834	0.0138743	0.0666263	0.000179085	4.46286e-05	IDO1	AKIP1, ATF3, DDIT4, DDX58, EGR1, IFIT1, IRF9, NUAK2, OAS1, OASL, TNFAIP3	IDO1	AKIP1, DDIT4, DDX58, EGR1, IFIT1, IRF9, MAFF, NUAK2, OAS1, OASL, PMAIP1, TNFAIP3	-0.42215	-0.471991	-0.182161	-0.237098
Tofacitinib_FDA:d2	hydrocotarnine_HL60_DOWN	ALL	1.62367e-05	36.1858	4.27865e-05	PC1_Cox	PC1_Cox	TRUE	0.000124988	0.330651	0.185729	1.13303e-05	0.0119594	0.000400058	0.839438	0.0337371	2.20993e-05	0.00108699	DCLK3, JAK1, JAK2, JAK3, LCK, LRRK2, NUAK2, PKN1, ROCK1, ROCK2, RPS6KA2, RPS6KA6, TNK1, TYK2	ACLY, ACTR2, CD300A, CD46, CLIC4, COPA, CYP51A1, DHCR7, GLUL, HNRNPH1, HSPA13, INSIG1, ITGA4, MBNL1, NXT2, PRKAR1A, RAB5A, RIOK3, SLC2A14, SLC2A3, SQLE, SRSF1, TMED2, WSB1, YWHAZ	DCLK3, JAK1, JAK2, JAK3, LCK, LRRK2, NUAK2, PKN1, ROCK1, ROCK2, RPS6KA2, RPS6KA6, TNK1, TYK2	ACLY, ACTR2, CD300A, CD46, COPA, CYP51A1, DHCR7, GLUL, HNRNPH1, HSPA13, INSIG1, ITGA4, LRRD1, MBNL1, NXT2, PRKAR1A, RAB5A, RIOK3, SLC2A14, SLC2A3, SQLE, SRSF1, WSB1	-0.169805	0.332344	0.061732	0.236172
Afatinib:d1	estradiol_PC3_UP	ALL	1.63727e-05	36.1661	4.31056e-05	PC1_Cox	PC1_Cox	TRUE	0.00574892	0.0325674	0.0128341	2.66362e-05	7.13361e-05	8.89011e-05	0.842104	0.00125062	0.000420302	0.0402724	ABL1, AXL, BLK, CIT, CSNK1E, DYRK1A, DYRK1B, DYRK2, EGFR, EPHA6, EPHB6, ERBB2, ERBB3, ERBB4, FLT3, FRK, GAK, HCK, HIPK4, IRAK1, LCK, MAP2K5, MAPK10, MAPK14, MAPK9, MET, MKNK1, MKNK2, PHKG1, PHKG2, RIPK2, RPS6KA6, SBK1, SLK, SRC, STK10, STK17A, TXK	ATF3, HIRA, KHSRP	ABL1, AXL, BLK, CIT, CSNK1E, DYRK1A, DYRK1B, DYRK2, EGFR, EPHA6, EPHB6, ERBB2, ERBB3, ERBB4, FLT3, FRK, GAK, HCK, HIPK4, IRAK1, LCK, MAP2K5, MAPK10, MAPK14, MAPK9, MET, MKNK1, MKNK2, PHKG1, PHKG2, RIPK2, RPS6KA6, SBK1, SLK, SRC, STK10, STK17A, TXK	HIRA, KHSRP	0.12702	0.199551	-0.237013	-0.229469
Tofacitinib_FDA:d2	mefloquine_HL60_DOWN	ALL	1.64974e-05	36.1481	4.33761e-05	PC1_Cox	PC1_Cox	TRUE	0.00529474	0.162441	0.0304331	1.13303e-05	0.000398037	4.96355e-05	0.331295	0.160381	2.20993e-05	0.0188391	DCLK3, JAK1, JAK2, JAK3, LCK, LRRK2, NUAK2, PKN1, ROCK1, ROCK2, RPS6KA2, RPS6KA6, TNK1, TYK2	FPR1	DCLK3, JAK1, JAK2, JAK3, LCK, LRRK2, NUAK2, PKN1, ROCK1, ROCK2, RPS6KA2, RPS6KA6, TNK1, TYK2	FPR1	-0.169805	0.332344	-0.224838	-0.296386
Tofacitinib_FDA:d2	Penicillin G potassium	ALL	1.64974e-05	36.1481	4.33761e-05	PC1_Cox	PC1_Cox	TRUE	0.00529474	0.162441	0.0304331	1.13303e-05	0.000398037	4.96355e-05	0.331295	0.160381	2.20993e-05	0.0188391	DCLK3, JAK1, JAK2, JAK3, LCK, LRRK2, NUAK2, PKN1, ROCK1, ROCK2, RPS6KA2, RPS6KA6, TNK1, TYK2	FPR1	DCLK3, JAK1, JAK2, JAK3, LCK, LRRK2, NUAK2, PKN1, ROCK1, ROCK2, RPS6KA2, RPS6KA6, TNK1, TYK2	FPR1	-0.169805	0.332344	-0.224838	-0.296386
Nilotinib_Kinome Scan:d2	Kinome_2556_Roche	ALL	1.71214e-05	36.06	4.47766e-05	PC1_Cox	PC1_Cox	TRUE	0.0826015	0.000116616	0.280529	0.000607987	3.12198e-06	0.532862	0.00287941	0.0558688	0.00841817	6.48119e-05	ABL1, ABL2, BLK, BRAF, CDC42BPB, CSF1R, DDR1, DDR2, EPHA1, EPHA2, EPHA3, EPHA4, EPHA6, EPHA8, EPHB2, EPHB3, EPHB4, EPHB6, FGR, FRK, HCK, KIT, LCK, LYN, MAP2K5, MAP4K1, MAPK11, MAPK14, MAPK8, NTRK2, NTRK3, PDGFRA, PDGFRB, RET, TEK, TIE1, TNNI3K, ZAK	JAK2, LRRK2, RET	ABL1, ABL2, BLK, BRAF, CDC42BPB, CSF1R, DDR1, DDR2, EPHA1, EPHA2, EPHA3, EPHA4, EPHA6, EPHA8, EPHB2, EPHB3, EPHB4, EPHB6, FGR, FRK, HCK, KIT, LCK, LYN, MAP2K5, MAP4K1, MAPK11, MAPK14, MAPK8, NTRK2, NTRK3, PDGFRA, PDGFRB, RET, TEK, TIE1, TNNI3K, ZAK	JAK2, LRRK2, RET	-0.0732823	-0.106472	0.246951	0.444803
Tofacitinib_FDA:d2	Doxorubicin Hydrochloride	ALL	1.73103e-05	36.034	4.52009e-05	PC1_Cox	PC1_Cox	TRUE	3.70473e-05	0.0550297	0.0563155	1.13303e-05	0.00698326	0.0132827	0.552939	0.00366422	2.20993e-05	0.000148059	DCLK3, JAK1, JAK2, JAK3, LCK, LRRK2, NUAK2, PKN1, ROCK1, ROCK2, RPS6KA2, RPS6KA6, TNK1, TYK2	ABCB1, APAF1, APEX1, APP, AR, ATAD5, ATXN2, AVPR1A, BAZ2B, BCL2, BCL2A1, BCL2L10, BCL2L2, BLM, BRCA1, CACNA1H, CASP3, CASP9, CFTR, CRHBP, CRHR2, CYP19A1, CYP3A4, DRD1, EHMT2, EIF4G1, ESR1, FANCD2, GAPDH, GNAI1, GSTO1, HCRTR1, HSP90AA1, HSP90AB1, IDH1, IL1B, INS, ITGA4, JAK2, KEAP1, LYPLA1, MAP3K3, MAP4K2, MAPK1, MAPT, MBD2, MCL1, MDM2, MDM4, MITF, NCOA1, NCOA3, NFE2L2, NFKB1, NLRP3, NOD1, NR1H4, …	DCLK3, JAK1, JAK2, JAK3, LCK, LRRK2, NUAK2, PKN1, ROCK1, ROCK2, RPS6KA2, RPS6KA6, TNK1, TYK2	ABCB1, APAF1, APEX1, APP, AR, ATAD5, ATXN2, AVPR1A, BAZ2B, BCL2A1, BCL2L1, BCL2L10, BLM, BRCA1, CACNA1H, CASP3, CASP9, CFTR, CRHBP, CRHR2, CYP19A1, CYP3A4, DRD1, EHMT2, EIF4G1, ESR1, FANCD2, GAPDH, GNAI1, GSTO1, HCRTR1, HSP90AA1, HSP90AB1, IDH1, IL1B, INS, ITGA4, JAK2, KEAP1, LYPLA1, MAP3K3, MAP4K2, MAPK1, MAPT, MBD2, MCL1, MDM2, MDM4, MITF, NCOA1, NCOA3, NFE2L2, NFKB1, NLRP3, NOD1, NR1H4, NR3C1,…	-0.169805	0.332344	-0.0443495	-0.156724
Tofacitinib_FDA:d2	monorden_HL60_DOWN	ALL	1.743e-05	36.0177	4.54776e-05	PC1_Cox	PC1_Cox	TRUE	8.41806e-05	0.944478	0.357675	1.13303e-05	0.0299832	0.000297214	0.638842	0.00418144	2.20993e-05	0.000140744	DCLK3, JAK1, JAK2, JAK3, LCK, LRRK2, NUAK2, PKN1, ROCK1, ROCK2, RPS6KA2, RPS6KA6, TNK1, TYK2	CCDC86, CTSZ, GGCX, HIPK2, PEX26, TERT, TNPO2, USP48, ZNF512B	DCLK3, JAK1, JAK2, JAK3, LCK, LRRK2, NUAK2, PKN1, ROCK1, ROCK2, RPS6KA2, RPS6KA6, TNK1, TYK2	CCDC86, CTSZ, GGCX, HIPK2, PEX26, RPL37A, TERT, TNPO2, USP48, ZNF512B	-0.169805	0.332344	0.115345	-0.324062
IDO	prochlorperazine_MCF7_UP	ALL	1.8013e-05	35.9396	4.67483e-05	PC1_Cox	PC1_Cox	TRUE	0.00025036	0.017721	0.032527	7.6594e-11	3.99392e-09	0.122409	0.0289037	0.0842239	0.000179085	0.000121619	IDO1	AKR1C1, AKR1C2, ATF3, BHLHE40, C16orf45, C19orf66, CBLB, CCNG2, CGA, CYP1A1, DDIT3, DDIT4, DDX58, DDX60, DNAJB9, DNAJC12, DUSP4, EGR1, GDF15, GEM, HERC5, HERC6, HMGCS1, IFI27, IFIH1, IFIT1, IFIT5, IFITM1, IFITM2, INSIG1, IRF7, IRF9, IRS2, ISG15, ISG20, KLHL24, LDLR, LPIN1, NDRG1, OAS1, OAS3, OASL, PARP12, PHLDA1, SAT1, SLC7A11, SOX9, SP110, STAT1, TGFB2, TRIM2, WIPI1	IDO1	AKR1C1, AKR1C2, BHLHE40, C16orf45, C19orf66, CBLB, CCNG2, CGA, CYP1A1, DDIT4, DDX58, DDX60, DNAJB9, DNAJC12, DUSP4, EGR1, GDF15, GEM, HERC5, HERC6, HMGCS1, IFIH1, IFIT1, IFIT5, IFITM1, INSIG1, IRF7, IRF9, IRS2, ISG15, KLHL24, LDLR, LPIN1, MAFF, NDRG1, OAS1, OAS3, OASL, PARP12, PHLDA1, PMAIP1, SAT1, SLC7A11, SOX9, SP110, STAT1, TGFB2, TRIM2, WIPI1	-0.42215	-0.471991	-0.117407	-0.135948
TIM-3	prenylamine_HL60_UP	ALL	1.9207e-05	35.7872	4.9413e-05	PC1_Cox	PC1_Cox	TRUE	0.0556478	0.00017153	0.0148753	1.10762e-06	1.3591e-08	0.240382	0.00738266	0.21671	0.00117611	8.68325e-05	HAVCR2	CXCL10, DDX58, DDX60, EIF2AK2, HERC5, IFI16, IFI44, IFI44L, IFIH1, IFIT1, IFIT2, IFIT3, IRF7, IRF9, ISG15, LAP3, MT1F, MT1H, MT2A, MX1, MX2, OAS1, OASL, SAMD9, SGK1, SLC30A1, SP110, STAT1, TNFSF10, TRIM22, XAF1	HAVCR2	CXCL10, DDX58, DDX60, EIF2AK2, HERC5, IFI16, IFI44, IFI44L, IFIH1, IFIT1, IFIT2, IFIT3, IRF7, IRF9, ISG15, LAP3, MT1X, MX1, MX2, OAS1, OASL, SAMD9, SGK1, SLC30A1, SP110, STAT1, TNFSF10, TRIM22, XAF1	-0.31306	-0.409994	-0.0980214	0.124894
Tofacitinib_FDA:d2	gossypol_HL60_DOWN	ALL	1.95037e-05	35.7508	5.00195e-05	PC1_Cox	PC1_Cox	TRUE	0.0847418	0.000115495	0.186927	1.13303e-05	3.9054e-08	0.00265948	0.662755	0.00619499	2.20993e-05	0.000111178	DCLK3, JAK1, JAK2, JAK3, LCK, LRRK2, NUAK2, PKN1, ROCK1, ROCK2, RPS6KA2, RPS6KA6, TNK1, TYK2	BCL11A, C10orf2, CBFA2T3, CCNE1, CCNE2, CCR2, CD3EAP, CDCA3, CEBPA, CENPA, CENPF, DHX9, FEN1, FUT7, GEMIN4, GRAMD4, H2AFX, ICMT, KIAA0930, KIF20A, MAT2A, MS4A6A, MSH6, NFE2, NOP16, NT5DC2, P2RY2, PHB, PRDM13, PRTN3, RRS1, SDF2L1, SKP2, SLC29A1, SLC7A6, SRSF2, TJP2, TMEM186, TRIM14, TUBA4A, UNG	DCLK3, JAK1, JAK2, JAK3, LCK, LRRK2, NUAK2, PKN1, ROCK1, ROCK2, RPS6KA2, RPS6KA6, TNK1, TYK2	BCL11A, C10orf2, CBFA2T3, CCNE1, CCNE2, CCR2, CD3EAP, CEBPA, CENPA, CENPF, DHX9, ECRP, FUT7, GEMIN4, GRAMD4, ICMT, KCTD12, KIAA0930, KIF20A, MAT2A, MS4A6A, MSH6, NFE2, NOP16, NT5DC2, P2RY2, PHB, PRDM13, PRTN3, RRS1, SDF2L1, SKP2, SLC29A1, SLC7A6, TJP2, TMEM186, TRIM14, TUBA4A, UNG	-0.169805	0.332344	-0.143376	0.166343
Gleevec (Imatinib)_MRC:d2	alfuzosin_HL60_UP	ALL	1.97342e-05	35.7229	5.05345e-05	PC1_Cox	PC1_Cox	TRUE	0.00012485	0.122968	0.00945326	0.000329365	4.16653e-06	0.00141429	0.805661	0.180222	0.00250826	0.00849779	LCK	CD69, RGS1	LCK	CD69, RGS1	0.121928	0.206892	-0.238585	0.252022
Tofacitinib_FDA:d2	helveticoside_HL60_UP	ALL	1.99214e-05	35.7005	5.09424e-05	PC1_Cox	PC1_Cox	TRUE	4.74674e-05	0.123393	0.0980123	1.13303e-05	0.0139398	0.0046152	0.654434	0.00495792	2.20993e-05	0.000322041	DCLK3, JAK1, JAK2, JAK3, LCK, LRRK2, NUAK2, PKN1, ROCK1, ROCK2, RPS6KA2, RPS6KA6, TNK1, TYK2	ADAM10, AGPAT4, AKAP8L, AKIRIN1, ALG13, AMD1, AMMECR1, ANP32E, ARAP2, AREG, ARHGAP19, ARID5B, ARL4A, ARPP19, ATF7IP, ATP2B1, AVL9, AVPI1, BAK1, BCL3, BIRC3, BTG2, BTN2A1, BUB1, C18orf25, C21orf91, C3AR1, CASP1, CASP4, CBX4, CCDC88C, CCL20, CCL4, CD47, CDCA3, CDKN2AIP, CDS1, CFLAR, CGGBP1, CHTOP, CLEC4A, CLK1, CLK3, CLK4, CNOT4, COQ10B, CREB1, CRK, CXCL3, CYLD, DCP1A, DDX39B, DDX3X, DHRS9, DLX2, D…	DCLK3, JAK1, JAK2, JAK3, LCK, LRRK2, NUAK2, PKN1, ROCK1, ROCK2, RPS6KA2, RPS6KA6, TNK1, TYK2	ADAM10, AGPAT4, AKAP8L, AKIRIN1, ALG13, AMD1, ANP32E, ARAP2, AREG, ARHGAP19, ARID5B, ARPP19, ATF7IP, ATP2B1, ATP6V1G2.DDX39B, AVL9, AVPI1, BAK1, BCL3, BIRC3, BTN2A1, BUB1, C18orf25, C21orf91, C3AR1, CASP1, CASP4, CBX4, CCDC88C, CCL20, CD47, CD83, CDKN2AIP, CDS1, CFLAR, CHTOP, CLEC4A, CLK1, CLK3, CLK4, CNOT4, COQ10B, CREB1, CREM, CXCL3, CYLD, DCP1A, DDX39B, DDX3X, DHRS9, DLX2, DOCK10, DR1, DUSP2, …	-0.169805	0.332344	-0.0209925	0.0881192
Tofacitinib_FDA:d2	ampicillin	ALL	2.06378e-05	35.6165	5.25129e-05	PC1_Cox	PC1_Cox	TRUE	5.87947e-05	0.2869	0.169697	1.13303e-05	0.0249039	0.00189792	0.576269	0.0579015	2.20993e-05	9.46511e-05	DCLK3, JAK1, JAK2, JAK3, LCK, LRRK2, NUAK2, PKN1, ROCK1, ROCK2, RPS6KA2, RPS6KA6, TNK1, TYK2	APEX1, APOBEC3G, GLS, MBD2, POLH, POLI, POLK, PSIP1, RECQL, TEK, UHRF1	DCLK3, JAK1, JAK2, JAK3, LCK, LRRK2, NUAK2, PKN1, ROCK1, ROCK2, RPS6KA2, RPS6KA6, TNK1, TYK2	APEX1, APOBEC3G, GLS, MBD2, POLH, POLI, POLK, PSIP1, RECQL, TEK	-0.169805	0.332344	-0.0788016	-0.349222
TIM-3	estradiol_MCF7_UP	ALL	2.08872e-05	35.588	5.30627e-05	PC1_Cox	PC1_Cox	TRUE	6.30915e-06	0.791746	0.311597	1.10762e-06	0.0456234	0.0226218	0.165612	0.404219	0.00117611	0.00385627	HAVCR2	CXCL12, EGR3, MYBL1, RET	HAVCR2	CXCL12, EGR3, MYBL1, RET	-0.31306	-0.409994	-0.114563	0.303356
LAG3	terfenadine_HL60_UP	ALL	2.19338e-05	35.4717	5.53976e-05	PC1_Cox	PC1_Cox	TRUE	6.66114e-05	0.0888358	0.207434	1.56997e-12	7.58317e-10	0.580377	0.00577528	0.0271961	0.000621292	3.14331e-05	LAG3	ANXA2, BCL3, C3AR1, CCL4, CCNG2, DDX58, EIF2AK2, EMP1, ENPP2, FTH1, GADD45B, GBP2, GPNMB, HERC5, IFI16, IFI44, IFIH1, IFIT1, IFIT2, IFIT3, IFIT5, IL1RN, IL24, INHBA, INSIG1, IRF7, IRF9, ISG15, KYNU, LGALS3, ME1, MX1, MX2, NEU1, NFKBIA, OAS1, PDGFA, PTGER4, RGS1, RGS2, SAT1, SEC24D, SGK1, SP110, SPP1, SQSTM1, STAT1, TNFAIP6, TRIM22, XAF1	LAG3	BCL3, C3AR1, CCL3, CCNG2, CD83, DDX58, EIF2AK2, EMP1, ENPP2, FTH1, GADD45B, GBP2, GPNMB, HERC5, IER3, IFI16, IFI44, IFIH1, IFIT1, IFIT2, IFIT3, IFIT5, IL1RN, IL24, INHBA, INSIG1, IRF7, IRF9, ISG15, KYNU, LGALS3, MAFF, ME1, MX1, MX2, NEU1, NFKBIA, OAS1, PDGFA, PLSCR1, PTGER4, RGS1, RGS2, SAT1, SEC24D, SGK1, SP110, SPP1, SQSTM1, STAT1, TNFAIP6, TRIM22, XAF1	-0.497671	-0.405933	0.104817	-0.130895
Gleevec (Imatinib)_MRC:d2	diperodon_MCF7_UP	ALL	2.21777e-05	35.4454	5.59516e-05	PC1_Cox	PC1_Cox	TRUE	0.00153378	0.00581007	0.0287274	0.000329365	1.43745e-07	0.0831581	0.0271196	0.313183	0.00250826	2.83107e-05	LCK	OASL	LCK	OASL	0.121928	0.206892	-0.328622	-0.507253
Tofacitinib_FDA:d2	CHEMBL507936_Roche	ALL	2.29104e-05	35.3681	5.7603e-05	PC1_Cox	PC1_Cox	TRUE	0.00700075	0.448703	0.323667	1.13303e-05	0.000456537	2.63841e-05	0.252045	0.0605596	2.20993e-05	0.0106938	DCLK3, JAK1, JAK2, JAK3, LCK, LRRK2, NUAK2, PKN1, ROCK1, ROCK2, RPS6KA2, RPS6KA6, TNK1, TYK2	CSF1R	DCLK3, JAK1, JAK2, JAK3, LCK, LRRK2, NUAK2, PKN1, ROCK1, ROCK2, RPS6KA2, RPS6KA6, TNK1, TYK2	CSF1R	-0.169805	0.332344	-0.213218	-0.337472
Tofacitinib_FDA:d2	GW632580X_GSK	ALL	2.29104e-05	35.3681	5.7603e-05	PC1_Cox	PC1_Cox	TRUE	0.00700075	0.448703	0.323667	1.13303e-05	0.000456537	2.63841e-05	0.252045	0.0605596	2.20993e-05	0.0106938	DCLK3, JAK1, JAK2, JAK3, LCK, LRRK2, NUAK2, PKN1, ROCK1, ROCK2, RPS6KA2, RPS6KA6, TNK1, TYK2	CSF1R	DCLK3, JAK1, JAK2, JAK3, LCK, LRRK2, NUAK2, PKN1, ROCK1, ROCK2, RPS6KA2, RPS6KA6, TNK1, TYK2	CSF1R	-0.169805	0.332344	-0.213218	-0.337472
Tofacitinib_FDA:d2	Kinome_1312_Roche	ALL	2.29104e-05	35.3681	5.7603e-05	PC1_Cox	PC1_Cox	TRUE	0.00700075	0.448703	0.323667	1.13303e-05	0.000456537	2.63841e-05	0.252045	0.0605596	2.20993e-05	0.0106938	DCLK3, JAK1, JAK2, JAK3, LCK, LRRK2, NUAK2, PKN1, ROCK1, ROCK2, RPS6KA2, RPS6KA6, TNK1, TYK2	CSF1R	DCLK3, JAK1, JAK2, JAK3, LCK, LRRK2, NUAK2, PKN1, ROCK1, ROCK2, RPS6KA2, RPS6KA6, TNK1, TYK2	CSF1R	-0.169805	0.332344	-0.213218	-0.337472
Tofacitinib_FDA:d2	Kinome_3196_Roche	ALL	2.31066e-05	35.3478	5.80144e-05	PC1_Cox	PC1_Cox	TRUE	0.000354717	0.372267	0.0932419	1.13303e-05	0.00388468	0.000205931	0.77602	0.00430451	2.20993e-05	0.00142944	DCLK3, JAK1, JAK2, JAK3, LCK, LRRK2, NUAK2, PKN1, ROCK1, ROCK2, RPS6KA2, RPS6KA6, TNK1, TYK2	ABL1, CLK4, FGFR1, FGFR3, FYN, GSK3B, JAK2, LRRK2, PRKAA1, PTK2, RET, ROS1, STK3, SYK	DCLK3, JAK1, JAK2, JAK3, LCK, LRRK2, NUAK2, PKN1, ROCK1, ROCK2, RPS6KA2, RPS6KA6, TNK1, TYK2	ABL1, CLK4, FGFR1, FGFR3, FYN, GSK3B, JAK2, LRRK2, PRKAA1, PTK2, RET, ROS1, STK3, SYK	-0.169805	0.332344	0.10304	0.2526
Ponatinib_FDA:d2	etynodiol_HL60_UP	ALL	2.38888e-05	35.2685	5.96563e-05	PC1_Cox	PC1_Cox	TRUE	0.0575271	6.3106e-05	0.0961459	0.00107176	3.23055e-06	0.0202305	0.298945	0.0538838	0.00348722	0.0118452	ABL1, ABL2, AURKB, BLK, BMX, BRAF, BTK, CHEK2, CLK1, CSF1R, CSK, DDR1, DDR2, EGFR, EPHA1, EPHA2, EPHA3, EPHA4, EPHA5, EPHA6, EPHA7, EPHA8, EPHB1, EPHB2, EPHB3, EPHB4, ERBB2, ERBB4, FER, FES, FGFR1, FGFR2, FGFR3, FGFR4, FGR, FLT1, FLT3, FLT4, FRK, FYN, HCK, HIPK4, ITK, JAK1, JAK2, JAK3, KDR, KIT, LCK, LTK, LYN, MAP2K3, MAP2K6, MAP3K3, MAP3K7, MAP4K2, MAP4K4, MAPK11, MAPK12, MAPK14, MELK, MERTK, MK…	ACSL1, ADORA3, AREG, BIN1, CCL20, CCNA1, CD163, CPD, CPM, CRISPLD2, CSGALNACT1, DKK2, DUSP1, FGR, FKBP5, FLT3, FOXN2, FPR1, GNLY, HIST1H1D, IL13RA1, IL1R1, IL1R2, IL24, IRAK3, IRS2, ISG20, KANK1, KLF9, LPL, MAFB, METTL7A, MT1F, MT1H, MT2A, OLAH, PER1, PRKAR2B, PSTPIP2, RCAN1, RHOB, RHOH, SAMSN1, SAP30, SDC2, SLAMF1, SLC16A10, SPTLC2, THBS1, TLR2, TMEM39A, TPST1, TSC22D3, VNN1, VSIG4, ZBTB16, ZFP3…	ABL1, ABL2, AURKB, BLK, BMX, BRAF, BTK, CHEK2, CLK1, CSF1R, CSK, DDR1, DDR2, EGFR, EPHA1, EPHA2, EPHA3, EPHA4, EPHA5, EPHA6, EPHA7, EPHA8, EPHB1, EPHB2, EPHB3, EPHB4, ERBB2, ERBB4, FER, FES, FGFR1, FGFR2, FGFR3, FGFR4, FGR, FLT1, FLT3, FLT4, FRK, FYN, HCK, HIPK4, ITK, JAK1, JAK2, JAK3, KDR, KIT, LCK, LTK, LYN, MAP2K3, MAP2K6, MAP3K3, MAP3K7, MAP4K2, MAP4K4, MAPK11, MAPK12, MAPK14, MELK, MERTK, MK…	ACSL1, ADORA3, AREG, BIN1, CCL20, CCNA1, CD163, CEBPD, CPD, CPM, CRISPLD2, CSGALNACT1, DKK2, DUSP1, FGR, FKBP5, FLT3, FOXN2, FPR1, GNLY, HIST1H1D, IL13RA1, IL1R1, IL1R2, IL24, IRAK3, IRS2, KANK1, KLF9, LPL, MAFB, METTL7A, MT1X, OLAH, PER1, PRKAR2B, PSTPIP2, RCAN1, RHOB, RHOH, SAMSN1, SAP30, SLAMF1, SLC16A10, SPTLC2, THBS1, TLR2, TMEM39A, TPST1, TSC22D3, VNN1, VSIG4, ZBTB16, ZFP36L2	0.0603033	0.102729	-0.0808533	-0.0879494
CTLA-4	prochlorperazine_MCF7_UP	ALL	2.41672e-05	35.2409	6.02567e-05	PC1_Cox	PC1_Cox	TRUE	0.00229926	0.00280721	0.0317268	8.7048e-10	3.99392e-09	0.0824146	0.0418471	0.0551394	7.37467e-05	0.000121619	CD80, CD86, CTLA4	AKR1C1, AKR1C2, ATF3, BHLHE40, C16orf45, C19orf66, CBLB, CCNG2, CGA, CYP1A1, DDIT3, DDIT4, DDX58, DDX60, DNAJB9, DNAJC12, DUSP4, EGR1, GDF15, GEM, HERC5, HERC6, HMGCS1, IFI27, IFIH1, IFIT1, IFIT5, IFITM1, IFITM2, INSIG1, IRF7, IRF9, IRS2, ISG15, ISG20, KLHL24, LDLR, LPIN1, NDRG1, OAS1, OAS3, OASL, PARP12, PHLDA1, SAT1, SLC7A11, SOX9, SP110, STAT1, TGFB2, TRIM2, WIPI1	CD80, CD86, CTLA4	AKR1C1, AKR1C2, BHLHE40, C16orf45, C19orf66, CBLB, CCNG2, CGA, CYP1A1, DDIT4, DDX58, DDX60, DNAJB9, DNAJC12, DUSP4, EGR1, GDF15, GEM, HERC5, HERC6, HMGCS1, IFIH1, IFIT1, IFIT5, IFITM1, INSIG1, IRF7, IRF9, IRS2, ISG15, KLHL24, LDLR, LPIN1, MAFF, NDRG1, OAS1, OAS3, OASL, PARP12, PHLDA1, PMAIP1, SAT1, SLC7A11, SOX9, SP110, STAT1, TGFB2, TRIM2, WIPI1	-0.262853	0.313061	-0.117407	-0.135948
Tofacitinib_FDA:d2	astemizole_MCF7_UP	ALL	2.43338e-05	35.2246	6.06245e-05	PC1_Cox	PC1_Cox	TRUE	0.369233	0.00273759	0.382774	1.13303e-05	1.35509e-07	6.05698e-05	0.366572	0.016539	2.20993e-05	0.00395166	DCLK3, JAK1, JAK2, JAK3, LCK, LRRK2, NUAK2, PKN1, ROCK1, ROCK2, RPS6KA2, RPS6KA6, TNK1, TYK2	AKIP1, ANXA1, ARC, AREG, ARL14, ASNS, ATF3, BCL6, BHLHE40, BIRC3, BTG1, CCNG2, CCNL1, CD55, CHAC1, CLCN6, CLK1, CYP1A1, DDIT3, DDIT4, DDX58, DDX60, DLX2, DNAJB9, DNAJC12, DUSP1, DUSP10, DUSP4, DUSP5, EFNA1, EGR1, EGR2, EGR3, EGR4, ETS2, ETV5, FAM117A, FOS, FOSB, FOSL1, FOXO3, GADD45A, GADD45B, GDF15, GEM, GTPBP2, HBEGF, HBP1, HERC5, HERPUD1, HIST1H2AB, HIST1H2AE, HIST1H2BC, HIST1H2BE, HIST1H2BF, …	DCLK3, JAK1, JAK2, JAK3, LCK, LRRK2, NUAK2, PKN1, ROCK1, ROCK2, RPS6KA2, RPS6KA6, TNK1, TYK2	AKIP1, ANXA1, ARC, AREG, ARL14, ASNS, BCL6, BHLHE40, BIRC3, CCNG2, CCNL1, CD55, CEBPB, CLCN6, CLK1, CYP1A1, DDIT4, DDX58, DDX60, DLX2, DNAJB9, DNAJC12, DUSP1, DUSP10, DUSP4, DUSP5, EFNA1, EGR1, EGR2, EGR3, EGR4, ETS2, ETV5, FAM117A, FOS, FOSB, FOSL1, FOXO3, GADD45B, GDF15, GEM, GTPBP2, HBEGF, HBP1, HERC5, HERPUD1, HIST1H2AB, HIST1H2AD, HIST1H2BC, HIST1H2BE, HIST1H2BG, HIST1H2BI, HIST1H2BO, HIST1H…	-0.169805	0.332344	-0.0908185	0.0855615
Nilotinib_Kinome Scan:d2	phenacetin_HL60_DOWN	ALL	2.4643e-05	35.1945	6.12527e-05	PC1_Cox	PC1_Cox	TRUE	0.00314869	0.0122975	0.365171	0.000607987	0.00381249	0.0215698	0.0272786	0.0488668	0.00841817	0.00422466	ABL1, ABL2, BLK, BRAF, CDC42BPB, CSF1R, DDR1, DDR2, EPHA1, EPHA2, EPHA3, EPHA4, EPHA6, EPHA8, EPHB2, EPHB3, EPHB4, EPHB6, FGR, FRK, HCK, KIT, LCK, LYN, MAP2K5, MAP4K1, MAPK11, MAPK14, MAPK8, NTRK2, NTRK3, PDGFRA, PDGFRB, RET, TEK, TIE1, TNNI3K, ZAK	CASP2, COPA, USP10	ABL1, ABL2, BLK, BRAF, CDC42BPB, CSF1R, DDR1, DDR2, EPHA1, EPHA2, EPHA3, EPHA4, EPHA6, EPHA8, EPHB2, EPHB3, EPHB4, EPHB6, FGR, FRK, HCK, KIT, LCK, LYN, MAP2K5, MAP4K1, MAPK11, MAPK14, MAPK8, NTRK2, NTRK3, PDGFRA, PDGFRB, RET, TEK, TIE1, TNNI3K, ZAK	CASP2, COPA, EIF5A, USP10	-0.0732823	-0.106472	0.184592	0.312101
Tofacitinib_FDA:d2	emetine_HL60_UP	ALL	2.60451e-05	35.0626	6.42195e-05	PC1_Cox	PC1_Cox	TRUE	3.15011e-05	0.0784992	0.0633629	1.13303e-05	0.0124988	0.0114336	0.86074	0.0141811	2.20993e-05	0.000125328	DCLK3, JAK1, JAK2, JAK3, LCK, LRRK2, NUAK2, PKN1, ROCK1, ROCK2, RPS6KA2, RPS6KA6, TNK1, TYK2	ABCA1, ACOT8, ADAM8, ADAMTS5, ADORA2A, AFTPH, AHR, AKAP13, AKAP17A, ALKBH1, AMACR, AMPD3, AMY1A, AMY1B, AMY1C, AMY2A, AMY2B, ANGEL2, ANKRD49, ANKRD55, AOAH, AP3S2, AP5S1, APOLD1, APPBP2, AREG, ARFGAP2, ARHGAP25, ARHGAP26, ARHGEF3, ARID3B, ARID4A, ARID4B, ARID5B, ARIH1, ARL4A, ARL4C, ATAD2B, ATF3, ATF7IP, ATF7IP2, ATG2A, ATG2B, ATP10D, ATP9B, AURKA, AVIL, AVL9, AVPI1, B9D2, BAG3, BANP, BAZ2B, BBS1…	DCLK3, JAK1, JAK2, JAK3, LCK, LRRK2, NUAK2, PKN1, ROCK1, ROCK2, RPS6KA2, RPS6KA6, TNK1, TYK2	ABCA1, ACOT8, ADAM8, ADAMTS5, ADORA2A, AFTPH, AHR, AKAP13, AKAP17A, ALKBH1, AMACR, AMPD3, AMY1A, AMY1B, AMY1C, AMY2B, ANGEL2, ANKRD49, ANKRD55, AOAH, AP3S2, AP5S1, APOLD1, APPBP2, AREG, ARFGAP2, ARHGAP25, ARHGAP26, ARHGEF3, ARID3B, ARID4A, ARID4B, ARID5B, ARIH1, ARL4C, ASB8, ATAD2B, ATF7IP, ATF7IP2, ATG2A, ATG2B, ATP10D, ATP9B, AURKA, AVIL, AVL9, AVPI1, B9D2, BAG3, BANP, BAZ2B, BBS1, BBS10, BBS4,…	-0.169805	0.332344	-0.0141873	0.0530407
Erlotinib_FDA:d2	levodopa	ALL	2.63551e-05	35.0344	6.48984e-05	PC1_Cox	PC1_Cox	TRUE	2.77505e-05	0.090744	0.369106	1.97048e-05	0.0443348	0.332856	0.0294459	0.0819437	0.00155885	0.000144544	ABL1, ABL2, AURKC, BLK, CIT, CSNK1E, DDR1, EGFR, EPHA5, EPHA6, EPHA8, ERBB4, FLT3, GAK, HIPK4, JAK3, LCK, LTK, LYN, MAP2K5, MERTK, MKNK1, MKNK2, MYLK2, RET, RIPK2, SLK, SRC, STK10, TIE1, TNK1, TNNI3K, ULK3	APEX1, AR, BLM, CA1, CA12, CA2, CA3, CA4, CA5A, CA5B, CA6, DRD1, DRD3, EGFR, EHMT2, FEN1, FYN, HSD17B10, IL1B, KDM4A, LCK, MBD2, MPHOSPH8, POLH, POLI, POLK, PSIP1, RECQL, SIRT5, UHRF1, WRN	ABL1, ABL2, AURKC, BLK, CIT, CSNK1E, DDR1, EGFR, EPHA5, EPHA6, EPHA8, ERBB4, FLT3, GAK, HIPK4, JAK3, LCK, LTK, LYN, MAP2K5, MERTK, MKNK1, MKNK2, MYLK2, RET, RIPK2, SLK, SRC, STK10, TIE1, TNK1, TNNI3K, ULK3	APEX1, AR, BLM, CA1, CA12, CA14, CA2, CA3, CA4, CA5A, CA5B, CA6, CBX1, DRD1, DRD3, EGFR, EHMT2, FYN, HSD17B10, IL1B, KDM4A, LCK, MBD2, MPHOSPH8, POLH, POLI, POLK, PSIP1, RECQL, SIRT5, WRN	-0.128565	-0.17387	0.0587415	-0.229012
Tofacitinib_FDA:d2	lovastatin	ALL	2.64503e-05	35.0258	6.51039e-05	PC1_Cox	PC1_Cox	TRUE	0.000294223	0.280787	0.129266	1.13303e-05	0.00300541	0.000435515	0.688939	0.00745505	2.20993e-05	0.00110898	DCLK3, JAK1, JAK2, JAK3, LCK, LRRK2, NUAK2, PKN1, ROCK1, ROCK2, RPS6KA2, RPS6KA6, TNK1, TYK2	ABCB1, ADORA1, AKT1, AR, CYP19A1, CYP1A2, CYP2C19, CYP2C9, CYP2D6, CYP3A4, EHMT2, GAPDH, HDAC1, HDAC2, HDAC6, HMGCR, IDH1, ITGAL, MDM2, MDM4, NFE2L2, NR0B1, NR1I2, NR3C1, RORC, SLC6A2, SLC6A3, SMARCA2, STK33, TACR2, TDP1, VDR	DCLK3, JAK1, JAK2, JAK3, LCK, LRRK2, NUAK2, PKN1, ROCK1, ROCK2, RPS6KA2, RPS6KA6, TNK1, TYK2	ABCB1, ADORA1, AKT1, AR, CYP19A1, CYP1A2, CYP2C19, CYP2C9, CYP2D6, CYP3A4, EHMT2, GAPDH, HDAC1, HDAC2, HDAC6, HMGCR, IDH1, ITGAL, MDM2, MDM4, NFE2L2, NR0B1, NR1I2, NR3C1, RORC, SLC6A2, SLC6A3, SMARCA2, SMN2, STK33, TACR2, TDP1, VDR	-0.169805	0.332344	-0.0971363	-0.223463
TIM-3	clomifene_PC3_UP	ALL	2.68277e-05	34.9921	6.58424e-05	PC1_Cox	PC1_Cox	TRUE	3.91745e-05	0.0745426	0.132027	1.10762e-06	0.00262059	0.0158849	0.543476	0.198879	0.00117611	0.0304895	HAVCR2	HERPUD1	HAVCR2	HERPUD1	-0.31306	-0.409994	-0.204967	-0.282871
TIM-3	dextromethorphan_PC3_UP	ALL	2.68277e-05	34.9921	6.58424e-05	PC1_Cox	PC1_Cox	TRUE	3.91745e-05	0.0745426	0.132027	1.10762e-06	0.00262059	0.0158849	0.543476	0.198879	0.00117611	0.0304895	HAVCR2	HERPUD1	HAVCR2	HERPUD1	-0.31306	-0.409994	-0.204967	-0.282871
TIM-3	indometacin_SKMEL5_UP	ALL	2.68277e-05	34.9921	6.58424e-05	PC1_Cox	PC1_Cox	TRUE	3.91745e-05	0.0745426	0.132027	1.10762e-06	0.00262059	0.0158849	0.543476	0.198879	0.00117611	0.0304895	HAVCR2	HERPUD1	HAVCR2	HERPUD1	-0.31306	-0.409994	-0.204967	-0.282871
TIM-3	Prestwick-675_PC3_DOWN	ALL	2.68277e-05	34.9921	6.58424e-05	PC1_Cox	PC1_Cox	TRUE	3.91745e-05	0.0745426	0.132027	1.10762e-06	0.00262059	0.0158849	0.543476	0.198879	0.00117611	0.0304895	HAVCR2	HERPUD1	HAVCR2	HERPUD1	-0.31306	-0.409994	-0.204967	-0.282871
TIM-3	triamterene_PC3_UP	ALL	2.68277e-05	34.9921	6.58424e-05	PC1_Cox	PC1_Cox	TRUE	3.91745e-05	0.0745426	0.132027	1.10762e-06	0.00262059	0.0158849	0.543476	0.198879	0.00117611	0.0304895	HAVCR2	HERPUD1	HAVCR2	HERPUD1	-0.31306	-0.409994	-0.204967	-0.282871
TIM-3	probenecid_MCF7_DOWN	ALL	2.78049e-05	34.9067	6.79119e-05	PC1_Cox	PC1_Cox	TRUE	0.000546577	0.024267	0.310235	1.10762e-06	3.69548e-05	0.00765899	0.258977	0.357106	0.00117611	0.0183529	HAVCR2	CXCL12, EGR3	HAVCR2	CXCL12, EGR3	-0.31306	-0.409994	-0.258672	0.284718
Tofacitinib_FDA:d2	deptropine_HL60_UP	ALL	2.78756e-05	34.9007	6.80595e-05	PC1_Cox	PC1_Cox	TRUE	0.00172286	0.491064	0.326386	1.13303e-05	0.00111045	3.60529e-05	0.865142	0.00478892	2.20993e-05	0.00275534	DCLK3, JAK1, JAK2, JAK3, LCK, LRRK2, NUAK2, PKN1, ROCK1, ROCK2, RPS6KA2, RPS6KA6, TNK1, TYK2	AGPAT1, ATF5, BRD4, CKAP4, DCTN1, DUSP8, EVL, FAM114A1, FASN, FOSL2, GATAD2A, GOLGA3, KHSRP, MAP1S, PTOV1, RPRD2, RUNX3, SF3A2, SLC6A8, SMARCA4, SMARCC2, TLN1, WBP2, ZFP36L2, ZNF500	DCLK3, JAK1, JAK2, JAK3, LCK, LRRK2, NUAK2, PKN1, ROCK1, ROCK2, RPS6KA2, RPS6KA6, TNK1, TYK2	AGPAT1, ATF5, BRD4, CKAP4, DCTN1, DUSP8, EVL, FAM114A1, FASN, FOSL2, GATAD2A, GOLGA3, KHSRP, MAP1S, PTOV1, RPRD2, RUNX3, SF3A2, SMARCA4, SMARCC2, TLN1, WBP2, ZFP36L2, ZNF500	-0.169805	0.332344	0.0971697	0.178988
Gleevec (Imatinib)_MRC:d2	dicloxacillin_HL60_DOWN	ALL	2.82142e-05	34.8719	6.87825e-05	PC1_Cox	PC1_Cox	TRUE	4.30339e-05	0.239067	0.339298	0.000329365	1.6236e-05	0.0049022	0.530823	0.175847	0.00250826	0.0163791	LCK	ARG1, CCL4, CCNG2, CD69, COPA, ENO2, HMGCS1, HOPX, MCM4, PICALM, PLOD2, SLC6A8, TMEM45A	LCK	ARG1, CCNG2, CD69, COPA, ENO2, HMGCS1, HOPX, MCM4, PICALM, PLOD2, TBC1D30, TMEM45A	0.121928	0.206892	0.169604	-0.183249
TMP269	metoclopramide	ALL	2.84797e-05	34.8495	6.93627e-05	PC1_Cox	PC1_Cox	TRUE	0.0035156	0.023644	0.0279128	0.00281983	0.00976876	0.0709379	0.00459116	0.0315257	0.0099915	0.00747606	HDAC4, HDAC5, HDAC7, HDAC9	ADRA2A, CYP1A2, CYP2D6, DRD2, DRD3, HTR2A, HTR2B, HTR2C	HDAC4, HDAC5, HDAC7, HDAC9	ADRA2A, CYP1A2, CYP2D6, DRD2, DRD3, HTR2A, HTR2B, HTR2C	0.182355	-0.248016	-0.156275	0.256318
CTLA-4	oxedrine_HL60_UP	ALL	2.9432e-05	34.771	7.13535e-05	PC1_Cox	PC1_Cox	TRUE	0.00033245	0.0464974	0.083697	8.7048e-10	1.20743e-07	0.00842315	0.216241	0.0607508	7.37467e-05	0.000963025	CD80, CD86, CTLA4	AXL, DOCK4, IFI44, IFIT1, IFIT3, ISG15, KYNU, MX1, MX2, NQO1, PPP1R16B, THBS1	CD80, CD86, CTLA4	AXL, DOCK4, IFI44, IFIT1, IFIT3, ISG15, KYNU, MX1, MX2, NQO1, PLSCR1, PPP1R16B, THBS1	-0.262853	0.313061	0.167774	-0.181588
A2AR	ursolic acid_MCF7_UP	ALL	3.2633e-05	34.5244	7.78931e-05	PC1_Cox	PC1_Cox	TRUE	0.000387621	0.022794	0.0372662	4.49794e-06	6.45302e-05	0.441085	0.00817274	0.277998	0.0295529	0.0014663	ADORA2A	ATF3, EGR1, HMGCS1, HMOX1, IFIT1, IRF9, SLC7A11, ZNF652	ADORA2A	EGR1, HMGCS1, HMOX1, IFIT1, IRF9, MAFF, SLC7A11, ZNF652	-0.318712	-0.279575	-0.21422	0.291609
TIM-3	isoetharine	ALL	3.43664e-05	34.4007	8.14713e-05	PC1_Cox	PC1_Cox	TRUE	0.00029532	0.0212742	0.222538	1.10762e-06	7.21105e-05	0.0977187	0.0551907	0.306563	0.00117611	7.83712e-05	HAVCR2	ADRB2, EHMT2, VDR	HAVCR2	ADRB2, EHMT2, VDR	-0.31306	-0.409994	0.229994	0.408552
Gleevec (Imatinib)_MRC:d2	clotrimazole	ALL	3.46261e-05	34.3827	8.20124e-05	PC1_Cox	PC1_Cox	TRUE	1.65137e-05	0.565599	0.430312	0.000329365	8.97777e-05	0.00838445	0.436588	0.169946	0.00250826	0.00484148	LCK	ABCB1, ACHE, ADORA1, ADORA2A, ADORA3, ADRA1D, ADRA2A, ADRA2B, ADRB1, ADRB2, ADRB3, AHR, AR, ATXN2, AVPR2, BAZ2B, CA2, CCR4, CDK1, CFL1, CHRM1, CHRM2, CHRM3, CHRM4, CXCR1, CYP17A1, CYP19A1, CYP1A2, CYP2C19, CYP2C9, CYP2D6, CYP3A4, CYP51A1, CYSLTR1, CYTH2, DRD1, DRD2, DRD3, DRD4, ESR1, FYN, GLP1R, GMNN, GPR55, HIF1A, HRH1, HRH2, HSP90AA1, HSPB1, HTR2A, HTR2B, HTR2C, HTR6, JUN, KCNH2, KCNK3, KCNN4, …	LCK	ABCB1, ACHE, ADORA1, ADORA2A, ADORA3, ADRA1D, ADRA2A, ADRA2B, ADRB1, ADRB2, ADRB3, AHR, AR, ATXN2, AVPR2, BAZ2B, CA2, CBX1, CCR4, CDK1, CFL1, CHRM1, CHRM2, CHRM3, CHRM4, CXCR1, CYP17A1, CYP19A1, CYP1A2, CYP2C19, CYP2C9, CYP2D6, CYP3A4, CYP51A1, CYSLTR1, CYTH2, DRD1, DRD2, DRD3, DRD4, ESR1, FYN, GLP1R, GMNN, GPR55, HIF1A, HRH1, HRH2, HSP90AA1, HSPB1, HTR2A, HTR2B, HTR2C, HTR6, KCNH2, KCNK3, KCNN4,…	0.121928	0.206892	-0.0808482	-0.10718
TIM-3	lynestrenol_MCF7_UP	ALL	3.47327e-05	34.3753	8.22137e-05	PC1_Cox	PC1_Cox	TRUE	4.96155e-05	0.162948	0.213572	1.10762e-06	0.000572637	0.0109368	0.388097	0.452607	0.00117611	0.0264498	HAVCR2	ABCG1, ATF3, DDIT3, DDIT4, EGR1, EGR3, GADD45B, HIST1H3B, HIST1H3C, HIST1H3D, HIST1H3F, HIST1H3G, HIST1H3H, HIST1H3J, ISG20, JUN, MYBL1, PHLDA1, SLC7A11, TNFAIP3, VEGFA	HAVCR2	ABCG1, DDIT4, EGR1, EGR3, GADD45B, HIST1H3A, HIST1H3B, HIST1H3E, HIST1H3F, HIST1H3G, HIST1H3I, HIST1H3J, MAFF, MYBL1, PHLDA1, PMAIP1, SLC7A11, TNFAIP3, VEGFA	-0.31306	-0.409994	-0.137421	0.155677
Tofacitinib_FDA:d2	clotrimazole_HL60_DOWN	ALL	3.53341e-05	34.3342	8.3405e-05	PC1_Cox	PC1_Cox	TRUE	0.0515022	0.0728739	0.198678	1.13303e-05	1.52869e-05	3.42157e-05	0.272766	0.023761	2.20993e-05	0.00415512	DCLK3, JAK1, JAK2, JAK3, LCK, LRRK2, NUAK2, PKN1, ROCK1, ROCK2, RPS6KA2, RPS6KA6, TNK1, TYK2	ADM, BNIP3, BNIP3L, CCNE2, CD300A, CD69, CXCR4, JUN, KDM3A, NDRG1, PLIN2, PTGS2, RGS1, RGS13, SLC2A3, ZNF395	DCLK3, JAK1, JAK2, JAK3, LCK, LRRK2, NUAK2, PKN1, ROCK1, ROCK2, RPS6KA2, RPS6KA6, TNK1, TYK2	ADM, BNIP3, BNIP3L, CCNE2, CD300A, CD69, CXCR4, KDM3A, NDRG1, PTGS2, RGS1, RGS13, SLC2A3, ZNF395	-0.169805	0.332344	0.150163	-0.194461
Gleevec (Imatinib)_MRC:d2	ticlopidine_MCF7_UP	ALL	3.64028e-05	34.2629	8.56398e-05	PC1_Cox	PC1_Cox	TRUE	0.00204896	0.00411626	0.158819	0.000329365	2.72756e-08	0.0704394	0.0611006	0.108634	0.00250826	6.72876e-05	LCK	ATF3, CHAC1, DDIT3, DDIT4, DDX58, DDX60, EGR1, GADD45A, GDF15, HERC5, IFIT1, INHBE, IRF1, NFIL3, OASL, PPP1R15A, SLC7A11, TNFAIP3, VEGFA	LCK	DDIT4, DDX58, DDX60, EGR1, GDF15, HERC5, IFIT1, INHBE, IRF1, MAFF, NFIL3, OASL, PMAIP1, PPP1R15A, SLC7A11, TNFAIP3, VEGFA	0.121928	0.206892	-0.186107	-0.236159
Erlotinib_FDA:d2	apomorphine	ALL	3.64689e-05	34.2586	8.57704e-05	PC1_Cox	PC1_Cox	TRUE	3.50065e-05	0.121624	0.136128	1.97048e-05	0.0286978	0.0405386	0.210767	0.0570862	0.00155885	0.00204472	ABL1, ABL2, AURKC, BLK, CIT, CSNK1E, DDR1, EGFR, EPHA5, EPHA6, EPHA8, ERBB4, FLT3, GAK, HIPK4, JAK3, LCK, LTK, LYN, MAP2K5, MERTK, MKNK1, MKNK2, MYLK2, RET, RIPK2, SLK, SRC, STK10, TIE1, TNK1, TNNI3K, ULK3	AHR, AR, CYP1A2, CYP2D6, DRD1, DRD2, DRD3, DRD4, EHMT2, HSD17B10, HTR1A, HTR2A, HTR2B, HTR2C, MAPT, NFE2L2, SLC22A1, STK33, TDP1, TP53, VDR	ABL1, ABL2, AURKC, BLK, CIT, CSNK1E, DDR1, EGFR, EPHA5, EPHA6, EPHA8, ERBB4, FLT3, GAK, HIPK4, JAK3, LCK, LTK, LYN, MAP2K5, MERTK, MKNK1, MKNK2, MYLK2, RET, RIPK2, SLK, SRC, STK10, TIE1, TNK1, TNNI3K, ULK3	AHR, AR, CYP1A2, CYP2D6, DRD1, DRD2, DRD3, DRD4, EHMT2, HSD17B10, HTR1A, HTR2A, HTR2B, HTR2C, MAPT, NFE2L2, SLC22A1, STK33, TDP1, TP53, VDR	-0.128565	-0.17387	0.0830667	-0.242863
Cabozantinib_FDA:d2	0316684-0000_PC3_DOWN	ALL	3.81869e-05	34.1484	8.92332e-05	PC1_Cox	PC1_Cox	TRUE	0.00325969	0.00575541	0.523622	0.000718318	0.000548931	0.00579648	0.353473	0.0048734	0.00364128	0.00792921	AURKB, AURKC, AXL, BLK, BTK, DDR1, DDR2, EPHA2, EPHA3, EPHA4, EPHA5, EPHA6, EPHA7, EPHA8, EPHB1, EPHB2, EPHB4, FER, FGR, FLT1, FLT3, FLT4, FRK, FYN, HCK, HIPK4, KDR, KIT, LCK, LYN, MERTK, MET, MKNK2, MST1R, MUSK, NTRK1, NTRK2, NTRK3, PDGFRA, PTK2B, PTK6, RET, ROS1, SRC, SRMS, STK10, TEK, TNK1, TYRO3, YES1	AP1S1, APH1A, CSTF2T, CTSZ, HIRA, KIFC1, PIP5K1A, PPP3R1, RCC1	AURKB, AURKC, AXL, BLK, BTK, DDR1, DDR2, EPHA2, EPHA3, EPHA4, EPHA5, EPHA6, EPHA7, EPHA8, EPHB1, EPHB2, EPHB4, FER, FGR, FLT1, FLT3, FLT4, FRK, FYN, HCK, HIPK4, KDR, KIT, LCK, LYN, MERTK, MET, MKNK2, MST1R, MUSK, NTRK1, NTRK2, NTRK3, PDGFRA, PTK2B, PTK6, RET, ROS1, SRC, SRMS, STK10, TEK, TNK1, TYRO3, YES1	APH1A, CSTF2T, CTSZ, HIRA, KIFC1, PIP5K1A, RCC1	-0.0732527	0.119799	0.166865	-0.23667
TIM-3	sulfadimethoxine_HL60_DOWN	ALL	3.96107e-05	34.0607	9.21501e-05	PC1_Cox	PC1_Cox	TRUE	0.000228632	0.0222212	0.258658	1.10762e-06	8.42301e-05	0.0082627	0.95673	0.000972647	0.00117611	0.00673407	HAVCR2	NCKAP1L, RAD23B, RCC1, TAF15	HAVCR2	NCKAP1L, RAD23B, RCC1, TAF15	-0.31306	-0.409994	-0.228481	0.272857
Gleevec (Imatinib)_MRC:d2	clomifene_MCF7_UP	ALL	3.96525e-05	34.0582	9.22415e-05	PC1_Cox	PC1_Cox	TRUE	5.22345e-05	0.299952	0.0719325	0.000329365	1.12823e-05	0.00950932	0.269901	0.218268	0.00250826	0.00107261	LCK	AKIP1, ATF3, BHLHE40, CCNG2, DDIT3, DDIT4, EGR1, GADD45A, GDF15, HIST1H2BJ, HIST1H4B, HIST1H4C, HIST1H4D, HIST1H4E, HIST1H4F, HIST1H4I, HIST1H4J, HIST4H4, HMOX1, IFIT1, IRF1, JUN, KLF6, KLHL24, LPIN1, MT1F, MT1H, MT2A, NFIL3, NUAK2, OASL, PHLDA1, SLC7A11, SQSTM1, TNFAIP3, VEGFA	LCK	AKIP1, BHLHE40, CCNG2, DDIT4, EGR1, GDF15, HIST1H2BJ, HIST1H4D, HIST1H4F, HIST1H4H, HIST1H4I, HIST4H4, HMOX1, IFIT1, IRF1, KLF6, KLHL24, LPIN1, MAFF, MT1X, NFIL3, NUAK2, OASL, PHLDA1, PMAIP1, SLC7A11, SQSTM1, TNFAIP3, VEGFA	0.121928	0.206892	-0.147443	-0.19227
Tofacitinib_FDA:d2	astemizole_HL60_UP	ALL	3.96838e-05	34.0563	9.22968e-05	PC1_Cox	PC1_Cox	TRUE	0.708655	3.74943e-05	0.261256	1.13303e-05	2.20341e-09	0.001603	0.945019	0.105334	2.20993e-05	0.000326854	DCLK3, JAK1, JAK2, JAK3, LCK, LRRK2, NUAK2, PKN1, ROCK1, ROCK2, RPS6KA2, RPS6KA6, TNK1, TYK2	BCL6, BTG2, C3AR1, CCL20, CCL4, CD58, CYP51A1, DHCR7, DUSP4, ENPP2, FTH1, GBP2, GPNMB, HMGCR, HMGCS1, IFI30, INSIG1, LGALS3, MSMO1, MT1F, MT1H, MT2A, NEU1, NFKBIA, PDGFA, PIK3R2, RALGDS, RGS1, RGS2, SAT1, SEC24D, SGK1, SLC39A8, SPP1, SQSTM1, TNFAIP6	DCLK3, JAK1, JAK2, JAK3, LCK, LRRK2, NUAK2, PKN1, ROCK1, ROCK2, RPS6KA2, RPS6KA6, TNK1, TYK2	BCL6, C3AR1, CCL20, CCL3, CD58, CYP51A1, DHCR7, DUSP4, ENPP2, FTH1, GBP2, GPNMB, HMGCR, HMGCS1, IER3, IFI30, INSIG1, LGALS3, LRRD1, MAFF, MSMO1, MT1X, NEU1, NFKBIA, PDGFA, PIK3R2, RALGDS, RGS1, RGS2, SAT1, SEC24D, SGK1, SLC39A8, SPP1, SQSTM1, TNFAIP6	-0.169805	0.332344	-0.159988	-0.188981
TIM-3	drofenine_MCF7_UP	ALL	4.03825e-05	34.0144	9.37157e-05	PC1_Cox	PC1_Cox	TRUE	0.0568664	0.000413658	0.0156272	1.10762e-06	3.27784e-08	0.359182	0.00486458	0.208295	0.00117611	4.46286e-05	HAVCR2	AKIP1, ATF3, DDIT4, DDX58, EGR1, IFIT1, IRF9, NUAK2, OAS1, OASL, TNFAIP3	HAVCR2	AKIP1, DDIT4, DDX58, EGR1, IFIT1, IRF9, MAFF, NUAK2, OAS1, OASL, PMAIP1, TNFAIP3	-0.31306	-0.409994	-0.182161	-0.237098
Ibrutinib_FDA:d2	fludroxycortide_HL60_UP	ALL	4.09317e-05	33.9821	9.4807e-05	PC1_Cox	PC1_Cox	TRUE	0.0406182	1.4107e-05	0.0942503	0.0031729	5.23569e-05	0.10571	0.689632	0.0913333	0.0023594	0.0221586	AURKA, AURKB, CSK, EPHB2, ERBB4, FGFR1, FLT1, LCK, NTRK1, PTK6, RIPK2, SRC, TEK, YES1	ACSL1, ADORA3, AREG, CCL20, CD163, CSGALNACT1, DUSP1, FKBP5, FLT3, FPR1, IL13RA1, IL1R1, IL1R2, KANK1, KLF9, MAFB, METTL7A, OLAH, PER1, PSTPIP2, RHOH, SAMSN1, SDC2, THBS1, TPST1, TSC22D3, UPP1, ZBTB16	AURKA, AURKB, CSK, EPHB2, ERBB4, FGFR1, FLT1, LCK, NTRK1, PTK6, RIPK2, SRC, TEK, YES1	ACSL1, ADORA3, AREG, CCL20, CD163, CSGALNACT1, DUSP1, FKBP5, FLT3, FPR1, IL13RA1, IL1R1, IL1R2, KANK1, KLF9, MAFB, METTL7A, OLAH, PER1, PSTPIP2, RHOH, SAMSN1, THBS1, TPST1, TSC22D3, UPP1, ZBTB16	-0.109707	0.232385	-0.089427	-0.101738
Tofacitinib_FDA:d2	puromycin_HL60_UP	ALL	4.43116e-05	33.7918	0.000101556	PC1_Cox	PC1_Cox	TRUE	0.000150939	0.138444	0.138398	1.13303e-05	0.00427057	0.00403493	0.544879	0.00916466	2.20993e-05	0.000217879	DCLK3, JAK1, JAK2, JAK3, LCK, LRRK2, NUAK2, PKN1, ROCK1, ROCK2, RPS6KA2, RPS6KA6, TNK1, TYK2	ABCA1, ABHD3, ACBD3, ACSL1, ACVR1, AHSA1, ALAS1, ANXA1, ARAP2, ARID5B, ARL4C, ATG5, ATP2C1, ATP6V0A1, ATP6V1A, ATP6V1B2, AVIL, AVPI1, BAG2, BAG3, BCL2A1, BCL3, BIRC3, BNIP1, BRF2, BST2, BTN2A2, C11orf73, C18orf25, CACYBP, CAP2, CASP1, CASP4, CFLAR, CHN2, CHORDC1, CLK1, COL4A2, CPM, CREB1, CREBBP, CRYZ, CSRNP2, CTSK, CYLD, DDIT3, DDX3X, DGUOK, DKK2, DNAJA4, DNAJB1, DNAJB4, DNAJB6, DOCK4, DOK2, DUS…	DCLK3, JAK1, JAK2, JAK3, LCK, LRRK2, NUAK2, PKN1, ROCK1, ROCK2, RPS6KA2, RPS6KA6, TNK1, TYK2	ABCA1, ABHD3, ACBD3, ACSL1, ACVR1, AHSA1, ALAS1, ANXA1, ARAP2, ARID5B, ARL4C, ATG5, ATP2C1, ATP6V0A1, ATP6V1A, ATP6V1B2, AVIL, AVPI1, BAG2, BAG3, BCL2A1, BCL3, BIRC3, BNIP1, BRF2, BTN2A2, C11orf73, C18orf25, CAP2, CASP1, CASP4, CD83, CFLAR, CHN2, CLK1, COL4A2, CPM, CREB1, CREBBP, CREM, CRYZ, CSRNP2, CTSK, CYLD, DDX3X, DGUOK, DKK2, DNAJA1, DNAJA4, DNAJB1, DNAJB4, DNAJB6, DOCK4, DOK2, DUSP1, DUSP4,…	-0.169805	0.332344	0.0277273	0.0890628
Cabozantinib_FDA:d2	Kinome_2556_Roche	ALL	4.43951e-05	33.7873	0.000101725	PC1_Cox	PC1_Cox	TRUE	0.0807629	0.000253591	0.334782	0.000718318	3.12198e-06	0.414801	0.00542007	0.0450457	0.00364128	6.48119e-05	AURKB, AURKC, AXL, BLK, BTK, DDR1, DDR2, EPHA2, EPHA3, EPHA4, EPHA5, EPHA6, EPHA7, EPHA8, EPHB1, EPHB2, EPHB4, FER, FGR, FLT1, FLT3, FLT4, FRK, FYN, HCK, HIPK4, KDR, KIT, LCK, LYN, MERTK, MET, MKNK2, MST1R, MUSK, NTRK1, NTRK2, NTRK3, PDGFRA, PTK2B, PTK6, RET, ROS1, SRC, SRMS, STK10, TEK, TNK1, TYRO3, YES1	JAK2, LRRK2, RET	AURKB, AURKC, AXL, BLK, BTK, DDR1, DDR2, EPHA2, EPHA3, EPHA4, EPHA5, EPHA6, EPHA7, EPHA8, EPHB1, EPHB2, EPHB4, FER, FGR, FLT1, FLT3, FLT4, FRK, FYN, HCK, HIPK4, KDR, KIT, LCK, LYN, MERTK, MET, MKNK2, MST1R, MUSK, NTRK1, NTRK2, NTRK3, PDGFRA, PTK2B, PTK6, RET, ROS1, SRC, SRMS, STK10, TEK, TNK1, TYRO3, YES1	JAK2, LRRK2, RET	-0.0732527	0.119799	0.246951	0.444803
Tofacitinib_FDA:d2	alimemazine_PC3_UP	ALL	4.62189e-05	33.6906	0.000105315	PC1_Cox	PC1_Cox	TRUE	0.00878084	0.0952867	0.220656	1.13303e-05	0.000109468	6.79134e-05	0.850454	0.00845788	2.20993e-05	0.0034644	DCLK3, JAK1, JAK2, JAK3, LCK, LRRK2, NUAK2, PKN1, ROCK1, ROCK2, RPS6KA2, RPS6KA6, TNK1, TYK2	ADRB2, AMIGO2, DENND3, DUSP5, GPRC5B, HERPUD1, HSPA5, HYOU1, IL6, INHBA, PLAT, PTGS2, TNFAIP3, TNIP1, TRIB3	DCLK3, JAK1, JAK2, JAK3, LCK, LRRK2, NUAK2, PKN1, ROCK1, ROCK2, RPS6KA2, RPS6KA6, TNK1, TYK2	ADRB2, AMIGO2, DENND3, DUSP5, GPRC5B, HERPUD1, HSPA5, HYOU1, IL6, INHBA, PLAT, PTGS2, TNFAIP3, TNIP1, TRIB3	-0.169805	0.332344	-0.132903	0.195817
IDO	pepstatin_PC3_DOWN	ALL	4.76723e-05	33.6163	0.000108107	PC1_Cox	PC1_Cox	TRUE	1.71614e-05	0.774316	0.0203541	7.6594e-11	3.71239e-07	0.0942241	0.0400579	0.123567	0.000179085	0.000121483	IDO1	ADCY8, AZGP1, DOCK2, ITGB7, MSMB, SIX3, SMURF1, SSX1, ZNF155	IDO1	ADCY8, AZGP1, DOCK2, ITGB7, MSMB, SIX3, SMURF1, SSX1, ZNF155	-0.42215	-0.471991	0.259482	0.365729
A2AR	GSK949675A_GSK	ALL	4.8207e-05	33.5895	0.000109134	PC1_Cox	PC1_Cox	TRUE	0.000379329	0.181278	0.223532	4.49794e-06	0.00161152	0.785452	0.000941149	0.265158	0.0295529	0.000149097	ADORA2A	PRKCH	ADORA2A	PRKCH	-0.318712	-0.279575	-0.205516	-0.484133
TIM-3	ticlopidine_MCF7_UP	ALL	4.93591e-05	33.5327	0.000111307	PC1_Cox	PC1_Cox	TRUE	0.0590133	0.00049298	0.0647207	1.10762e-06	2.72756e-08	0.268479	0.00669533	0.291964	0.00117611	6.72876e-05	HAVCR2	ATF3, CHAC1, DDIT3, DDIT4, DDX58, DDX60, EGR1, GADD45A, GDF15, HERC5, IFIT1, INHBE, IRF1, NFIL3, OASL, PPP1R15A, SLC7A11, TNFAIP3, VEGFA	HAVCR2	DDIT4, DDX58, DDX60, EGR1, GDF15, HERC5, IFIT1, INHBE, IRF1, MAFF, NFIL3, OASL, PMAIP1, PPP1R15A, SLC7A11, TNFAIP3, VEGFA	-0.31306	-0.409994	-0.186107	-0.236159
Ponatinib_FDA:d2	Kinome_2556_Roche	ALL	5.04648e-05	33.4795	0.000113485	PC1_Cox	PC1_Cox	TRUE	0.0950335	0.000167619	0.187288	0.00107176	3.12198e-06	0.373441	0.00902818	0.0445911	0.00348722	6.48119e-05	ABL1, ABL2, AURKB, BLK, BMX, BRAF, BTK, CHEK2, CLK1, CSF1R, CSK, DDR1, DDR2, EGFR, EPHA1, EPHA2, EPHA3, EPHA4, EPHA5, EPHA6, EPHA7, EPHA8, EPHB1, EPHB2, EPHB3, EPHB4, ERBB2, ERBB4, FER, FES, FGFR1, FGFR2, FGFR3, FGFR4, FGR, FLT1, FLT3, FLT4, FRK, FYN, HCK, HIPK4, ITK, JAK1, JAK2, JAK3, KDR, KIT, LCK, LTK, LYN, MAP2K3, MAP2K6, MAP3K3, MAP3K7, MAP4K2, MAP4K4, MAPK11, MAPK12, MAPK14, MELK, MERTK, MK…	JAK2, LRRK2, RET	ABL1, ABL2, AURKB, BLK, BMX, BRAF, BTK, CHEK2, CLK1, CSF1R, CSK, DDR1, DDR2, EGFR, EPHA1, EPHA2, EPHA3, EPHA4, EPHA5, EPHA6, EPHA7, EPHA8, EPHB1, EPHB2, EPHB3, EPHB4, ERBB2, ERBB4, FER, FES, FGFR1, FGFR2, FGFR3, FGFR4, FGR, FLT1, FLT3, FLT4, FRK, FYN, HCK, HIPK4, ITK, JAK1, JAK2, JAK3, KDR, KIT, LCK, LTK, LYN, MAP2K3, MAP2K6, MAP3K3, MAP3K7, MAP4K2, MAP4K4, MAPK11, MAPK12, MAPK14, MELK, MERTK, MK…	JAK2, LRRK2, RET	0.0603033	0.102729	0.246951	0.444803
TIM-3	Diltiazem hydrochloride	ALL	5.09285e-05	33.4575	0.000114397	PC1_Cox	PC1_Cox	TRUE	5.30551e-05	0.459769	0.141586	1.10762e-06	0.00433698	0.0227704	0.0977598	0.069673	0.00117611	0.00409892	HAVCR2	ABCB1, CACNA1C, CACNA1D, CACNA1F, CACNA1S, EHMT2, SLC12A5	HAVCR2	ABCB1, CACNA1C, CACNA1D, CACNA1F, CACNA1S, EHMT2, SLC12A5	-0.31306	-0.409994	-0.150445	-0.277023
A2AR	Kinome_2530_Roche	ALL	5.12167e-05	33.4439	0.000114988	PC1_Cox	PC1_Cox	TRUE	0.00249065	0.0021943	0.173434	4.49794e-06	2.74928e-06	0.505632	0.0197833	0.292157	0.0295529	0.00221075	ADORA2A	FYN, LCK, MAP2K1, MAP2K2	ADORA2A	FYN, LCK, MAP2K1, MAP2K2	-0.318712	-0.279575	-0.27413	-0.2997
IDO	propofol_MCF7_UP	ALL	5.20679e-05	33.4043	0.000116663	PC1_Cox	PC1_Cox	TRUE	0.000723129	0.0202869	0.0426994	7.6594e-11	1.4001e-09	0.276834	0.0137309	0.0979409	0.000179085	2.46349e-05	IDO1	AKIP1, ATF3, BHLHE40, DDIT3, DDIT4, DDX58, DDX60, DUSP1, EGR1, FOS, HIST1H3B, HIST1H3C, HIST1H3D, HIST1H3F, HIST1H3G, HIST1H3H, HIST1H3J, HIST1H4B, HIST1H4C, HIST1H4D, HIST1H4E, HIST1H4F, HIST1H4I, HIST1H4J, HIST4H4, IFI27, IFIH1, IFIT1, IFIT2, IFITM1, IFITM2, IRF1, IRF9, ISG15, JUN, KLF6, NUAK2, OAS1, OAS3, OASL, TNFAIP3	IDO1	AKIP1, BHLHE40, DDIT4, DDX58, DDX60, DUSP1, EGR1, FOS, HIST1H2AD, HIST1H3A, HIST1H3B, HIST1H3E, HIST1H3F, HIST1H3G, HIST1H3I, HIST1H3J, HIST1H4D, HIST1H4F, HIST1H4H, HIST1H4I, HIST4H4, IFIH1, IFIT1, IFIT2, IFITM1, IRF1, IRF9, ISG15, KLF6, MAFF, NUAK2, OAS1, OAS3, OASL, PMAIP1, TNFAIP3	-0.42215	-0.471991	-0.134138	-0.170536
CTLA-4	prenylamine_HL60_UP	ALL	5.53896e-05	33.2555	0.000123123	PC1_Cox	PC1_Cox	TRUE	0.0016358	0.0105957	0.0622455	8.7048e-10	1.3591e-08	0.0670182	0.0517139	0.0567435	7.37467e-05	8.68325e-05	CD80, CD86, CTLA4	CXCL10, DDX58, DDX60, EIF2AK2, HERC5, IFI16, IFI44, IFI44L, IFIH1, IFIT1, IFIT2, IFIT3, IRF7, IRF9, ISG15, LAP3, MT1F, MT1H, MT2A, MX1, MX2, OAS1, OASL, SAMD9, SGK1, SLC30A1, SP110, STAT1, TNFSF10, TRIM22, XAF1	CD80, CD86, CTLA4	CXCL10, DDX58, DDX60, EIF2AK2, HERC5, IFI16, IFI44, IFI44L, IFIH1, IFIT1, IFIT2, IFIT3, IRF7, IRF9, ISG15, LAP3, MT1X, MX1, MX2, OAS1, OASL, SAMD9, SGK1, SLC30A1, SP110, STAT1, TNFSF10, TRIM22, XAF1	-0.262853	0.313061	-0.0980214	0.124894
Tofacitinib_FDA:d2	nimodipine_HL60_UP	ALL	5.76906e-05	33.1575	0.000127561	PC1_Cox	PC1_Cox	TRUE	0.749769	0.000946488	0.47395	1.13303e-05	2.62851e-08	0.000226797	0.391975	0.0612242	2.20993e-05	0.00154885	DCLK3, JAK1, JAK2, JAK3, LCK, LRRK2, NUAK2, PKN1, ROCK1, ROCK2, RPS6KA2, RPS6KA6, TNK1, TYK2	ABCA1, CD38, CD86, DOCK4, FTH1, KYNU, MAFB, PDE4B, SDC2, THBS1, TIMP1	DCLK3, JAK1, JAK2, JAK3, LCK, LRRK2, NUAK2, PKN1, ROCK1, ROCK2, RPS6KA2, RPS6KA6, TNK1, TYK2	ABCA1, CD38, CD86, DOCK4, FTH1, KYNU, MAFB, PDE4B, PLSCR1, THBS1, TIMP1	-0.169805	0.332344	0.182767	0.198848
TIM-3	dicycloverine_PC3_UP	ALL	5.79825e-05	33.1454	0.00012811	PC1_Cox	PC1_Cox	TRUE	0.000385907	0.00623628	0.087784	1.10762e-06	1.56727e-05	0.186604	0.141334	0.317142	0.00117611	0.0012165	HAVCR2	ADK, C8orf44.SGK3, CD55, CYR61, DDIT3, DENND3, DNAJB9, DUSP5, HERPUD1, HSPA5, KLF5, OASL, PPP1CB, SERPINE1, SGK3, SLC16A1, TBL1XR1, TGFB2, TMED7, TMED7.TICAM2, TMEM156	HAVCR2	ADK, C8orf44.SGK3, CD55, CYR61, DENND3, DNAJB9, DUSP5, HERPUD1, HSPA5, KLF5, OASL, SERPINE1, SGK3, SLC16A1, TBL1XR1, TGFB2, TMED7.TICAM2, TMEM156	-0.31306	-0.409994	0.132029	-0.209241
TIM-3	IDO	ALL	6.09431e-05	33.0254	0.000133821	PC1_Cox	PC1_Cox	TRUE	0.850963	8.94367e-06	0.0365877	1.10762e-06	7.6594e-11	0.277833	0.0318727	0.176292	0.00117611	0.000179085	HAVCR2	IDO1	HAVCR2	IDO1	-0.31306	-0.409994	-0.42215	-0.471991
TIM-3	methysergide	ALL	6.13706e-05	33.0085	0.000134598	PC1_Cox	PC1_Cox	TRUE	3.58332e-05	0.368516	0.297525	1.10762e-06	0.00496747	0.0142572	0.361003	0.070755	0.00117611	0.0274434	HAVCR2	ADRA2A, ADRA2B, AHR, ALDH1A1, DRD1, DRD2, DRD3, EHMT2, HTR1B, HTR1D, HTR1E, HTR1F, HTR2A, HTR2B, HTR2C, HTR5A, HTR6, HTR7, MYC, RECQL, RGS4, VDR	HAVCR2	ADRA2A, ADRA2B, AHR, ALDH1A1, DRD1, DRD2, DRD3, EHMT2, HTR1B, HTR1D, HTR1E, HTR1F, HTR2A, HTR2B, HTR2C, HTR5A, HTR6, HTR7, MYC, RECQL, RGS4, VDR	-0.31306	-0.409994	-0.105469	0.150702
Tofacitinib_FDA:d2	Alitretinoin	ALL	6.1473e-05	33.0045	0.000134794	PC1_Cox	PC1_Cox	TRUE	0.000256556	0.464693	0.314652	1.13303e-05	0.00600247	0.00162199	0.352179	0.00145212	2.20993e-05	2.75088e-05	DCLK3, JAK1, JAK2, JAK3, LCK, LRRK2, NUAK2, PKN1, ROCK1, ROCK2, RPS6KA2, RPS6KA6, TNK1, TYK2	EHMT2, ESR1, NR1H2, NR1I3, NR2C2, NR2F6, NR3C1, NR5A1, PPARG, RARA, RARB, RARG, RXRA, RXRB, RXRG, TDP1, VDR	DCLK3, JAK1, JAK2, JAK3, LCK, LRRK2, NUAK2, PKN1, ROCK1, ROCK2, RPS6KA2, RPS6KA6, TNK1, TYK2	EHMT2, ESR1, NR1H2, NR1I3, NR2C2, NR2F6, NR3C1, NR5A1, PPARG, RARA, RARB, RARG, RXRA, RXRB, RXRG, TDP1, VDR	-0.169805	0.332344	0.102457	-0.341462
CTLA-4	drofenine_MCF7_UP	ALL	6.23959e-05	32.9686	0.000136592	PC1_Cox	PC1_Cox	TRUE	0.00102281	0.0184997	0.0702861	8.7048e-10	3.27784e-08	0.139674	0.0262353	0.0464587	7.37467e-05	4.46286e-05	CD80, CD86, CTLA4	AKIP1, ATF3, DDIT4, DDX58, EGR1, IFIT1, IRF9, NUAK2, OAS1, OASL, TNFAIP3	CD80, CD86, CTLA4	AKIP1, DDIT4, DDX58, EGR1, IFIT1, IRF9, MAFF, NUAK2, OAS1, OASL, PMAIP1, TNFAIP3	-0.262853	0.313061	-0.182161	-0.237098
Gleevec (Imatinib)_MRC:d2	propofol_MCF7_UP	ALL	6.42563e-05	32.8978	0.000140148	PC1_Cox	PC1_Cox	TRUE	0.0156166	0.000754656	0.0444719	0.000329365	1.4001e-09	0.166551	0.0365982	0.13494	0.00250826	2.46349e-05	LCK	AKIP1, ATF3, BHLHE40, DDIT3, DDIT4, DDX58, DDX60, DUSP1, EGR1, FOS, HIST1H3B, HIST1H3C, HIST1H3D, HIST1H3F, HIST1H3G, HIST1H3H, HIST1H3J, HIST1H4B, HIST1H4C, HIST1H4D, HIST1H4E, HIST1H4F, HIST1H4I, HIST1H4J, HIST4H4, IFI27, IFIH1, IFIT1, IFIT2, IFITM1, IFITM2, IRF1, IRF9, ISG15, JUN, KLF6, NUAK2, OAS1, OAS3, OASL, TNFAIP3	LCK	AKIP1, BHLHE40, DDIT4, DDX58, DDX60, DUSP1, EGR1, FOS, HIST1H2AD, HIST1H3A, HIST1H3B, HIST1H3E, HIST1H3F, HIST1H3G, HIST1H3I, HIST1H3J, HIST1H4D, HIST1H4F, HIST1H4H, HIST1H4I, HIST4H4, IFIH1, IFIT1, IFIT2, IFITM1, IRF1, IRF9, ISG15, KLF6, MAFF, NUAK2, OAS1, OAS3, OASL, PMAIP1, TNFAIP3	0.121928	0.206892	-0.134138	-0.170536
Gleevec (Imatinib)_MRC:d2	FMK (Caspase Inhibitor I)_MRC	ALL	6.45056e-05	32.8884	0.000140649	PC1_Cox	PC1_Cox	TRUE	3.19481e-05	0.734634	0.183682	0.000329365	3.60687e-05	0.00417113	0.73723	0.512258	0.00250826	0.00444761	LCK	LCK, SRC	LCK	LCK, SRC	0.121928	0.206892	-0.286087	0.347455
Nilotinib_Kinome Scan:d2	niclosamide_HL60_UP	ALL	6.47687e-05	32.8786	0.000141143	PC1_Cox	PC1_Cox	TRUE	0.0139911	0.0176005	0.573643	0.000607987	0.00153019	0.265492	0.00110937	0.119083	0.00841817	8.84382e-05	ABL1, ABL2, BLK, BRAF, CDC42BPB, CSF1R, DDR1, DDR2, EPHA1, EPHA2, EPHA3, EPHA4, EPHA6, EPHA8, EPHB2, EPHB3, EPHB4, EPHB6, FGR, FRK, HCK, KIT, LCK, LYN, MAP2K5, MAP4K1, MAPK11, MAPK14, MAPK8, NTRK2, NTRK3, PDGFRA, PDGFRB, RET, TEK, TIE1, TNNI3K, ZAK	ALDH8A1, ANKRD28, ARID5B, ARL4A, ASAH1, BCL2A1, BCL3, BCL6, BIRC3, BPI, BTG1, BTG2, C21orf91, C3AR1, C6orf48, CCNG2, CCNL1, CFLAR, CIR1, CLCN6, CLK1, CLK3, CLK4, CTSK, DCP1A, DDIT3, DMXL2, DUSP10, DUSP2, FAM117A, FEM1B, FEZ1, FOXO3, FTH1, GADD45B, HBP1, HBS1L, HCK, HEXIM1, HIST1H2AC, HIST1H2AG, HIST1H2AI, HIST1H2AK, HIST1H2AL, HIST1H2BC, HIST1H2BD, HIST1H2BE, HIST1H2BF, HIST1H2BI, HIST1H2BK, HIST…	ABL1, ABL2, BLK, BRAF, CDC42BPB, CSF1R, DDR1, DDR2, EPHA1, EPHA2, EPHA3, EPHA4, EPHA6, EPHA8, EPHB2, EPHB3, EPHB4, EPHB6, FGR, FRK, HCK, KIT, LCK, LYN, MAP2K5, MAP4K1, MAPK11, MAPK14, MAPK8, NTRK2, NTRK3, PDGFRA, PDGFRB, RET, TEK, TIE1, TNNI3K, ZAK	ALDH8A1, ANKRD28, ARID5B, ASAH1, BCL2A1, BCL3, BCL6, BIRC3, BPI, C21orf91, C3AR1, C6orf48, CCNG2, CCNL1, CD83, CFLAR, CIR1, CLCN6, CLK1, CLK3, CLK4, CTSK, DCP1A, DMXL2, DUSP10, DUSP2, EIF1, FAM117A, FEM1B, FEZ1, FOXO3, FTH1, GADD45B, HBP1, HBS1L, HCK, HEXIM1, HIST1H2AD, HIST1H2AG, HIST1H2AH, HIST1H2AJ, HIST1H2AK, HIST1H2AL, HIST1H2AM, HIST1H2BC, HIST1H2BD, HIST1H2BE, HIST1H2BG, HIST1H2BI, HIST1H3…	-0.0732823	-0.106472	-0.0429044	-0.113471
Nilotinib_Kinome Scan:d2	sulfinpyrazone	ALL	6.51277e-05	32.8653	0.000141815	PC1_Cox	PC1_Cox	TRUE	0.924287	5.97448e-05	0.304368	0.000607987	6.33256e-07	0.702694	0.0018816	0.196423	0.00841817	3.36141e-05	ABL1, ABL2, BLK, BRAF, CDC42BPB, CSF1R, DDR1, DDR2, EPHA1, EPHA2, EPHA3, EPHA4, EPHA6, EPHA8, EPHB2, EPHB3, EPHB4, EPHB6, FGR, FRK, HCK, KIT, LCK, LYN, MAP2K5, MAP4K1, MAPK11, MAPK14, MAPK8, NTRK2, NTRK3, PDGFRA, PDGFRB, RET, TEK, TIE1, TNNI3K, ZAK	ABCB1, ALDH1A1, CYP3A4, EHMT2, FPR1, HPGD, ITGA4, PRMT1, SLC22A12, VDR	ABL1, ABL2, BLK, BRAF, CDC42BPB, CSF1R, DDR1, DDR2, EPHA1, EPHA2, EPHA3, EPHA4, EPHA6, EPHA8, EPHB2, EPHB3, EPHB4, EPHB6, FGR, FRK, HCK, KIT, LCK, LYN, MAP2K5, MAP4K1, MAPK11, MAPK14, MAPK8, NTRK2, NTRK3, PDGFRA, PDGFRB, RET, TEK, TIE1, TNNI3K, ZAK	ABCB1, ALDH1A1, CYP3A4, EHMT2, FPR1, HPGD, ITGA4, PRMT1, SLC22A12, VDR	-0.0732823	-0.106472	-0.199959	-0.371032
A2AR	Acetrizoic acid	ALL	6.82873e-05	32.7509	0.000147651	PC1_Cox	PC1_Cox	TRUE	0.000314362	0.0170207	0.108988	4.49794e-06	0.014079	0.0785274	0.18399	0.169264	0.0295529	0.0112828	ADORA2A	DRD3	ADORA2A	DRD3	-0.318712	-0.279575	-0.22924	-0.441528
A2AR	amifostine	ALL	6.82873e-05	32.7509	0.000147651	PC1_Cox	PC1_Cox	TRUE	0.000314362	0.0170207	0.108988	4.49794e-06	0.014079	0.0785274	0.18399	0.169264	0.0295529	0.0112828	ADORA2A	DRD3	ADORA2A	DRD3	-0.318712	-0.279575	-0.22924	-0.441528
CTLA-4	propofol_MCF7_UP	ALL	6.86698e-05	32.7375	0.000148303	PC1_Cox	PC1_Cox	TRUE	0.00500809	0.00296559	0.0419179	8.7048e-10	1.4001e-09	0.208618	0.0251198	0.072073	7.37467e-05	2.46349e-05	CD80, CD86, CTLA4	AKIP1, ATF3, BHLHE40, DDIT3, DDIT4, DDX58, DDX60, DUSP1, EGR1, FOS, HIST1H3B, HIST1H3C, HIST1H3D, HIST1H3F, HIST1H3G, HIST1H3H, HIST1H3J, HIST1H4B, HIST1H4C, HIST1H4D, HIST1H4E, HIST1H4F, HIST1H4I, HIST1H4J, HIST4H4, IFI27, IFIH1, IFIT1, IFIT2, IFITM1, IFITM2, IRF1, IRF9, ISG15, JUN, KLF6, NUAK2, OAS1, OAS3, OASL, TNFAIP3	CD80, CD86, CTLA4	AKIP1, BHLHE40, DDIT4, DDX58, DDX60, DUSP1, EGR1, FOS, HIST1H2AD, HIST1H3A, HIST1H3B, HIST1H3E, HIST1H3F, HIST1H3G, HIST1H3I, HIST1H3J, HIST1H4D, HIST1H4F, HIST1H4H, HIST1H4I, HIST4H4, IFIH1, IFIT1, IFIT2, IFITM1, IRF1, IRF9, ISG15, KLF6, MAFF, NUAK2, OAS1, OAS3, OASL, PMAIP1, TNFAIP3	-0.262853	0.313061	-0.134138	-0.170536
A2AR	harmine_HL60_DOWN	ALL	6.96032e-05	32.7049	0.000150034	PC1_Cox	PC1_Cox	TRUE	0.000623465	0.0254227	0.14899	4.49794e-06	4.8919e-05	0.642494	0.00776829	0.323611	0.0295529	0.000906005	ADORA2A	ATF5, H1FX, HCK, LPAR6, MT2A	ADORA2A	ATF5, H1FX, HCK, LPAR6, MT1X	-0.318712	-0.279575	-0.205871	0.280653
TIM-3	CHEMBL1993941_Roche	ALL	6.9819e-05	32.6974	0.000150433	PC1_Cox	PC1_Cox	TRUE	7.95662e-06	0.253829	0.119735	1.10762e-06	0.00901136	0.168067	0.233938	0.0724696	0.00117611	0.00366878	HAVCR2	ABL1, AURKA, BLK, CSF1R, FLT1, KDR, KIT, LYN, NTRK3	HAVCR2	ABL1, AURKA, BLK, CSF1R, FLT1, KDR, KIT, LYN, NTRK3	-0.31306	-0.409994	0.101041	0.228059
Ibrutinib_FDA:d2	phenylbutazone	ALL	7.02347e-05	32.6831	0.000151226	PC1_Cox	PC1_Cox	TRUE	0.247224	6.96489e-06	0.304607	0.0031729	2.6239e-06	0.104627	0.443932	0.0459161	0.0023594	0.00921886	AURKA, AURKB, CSK, EPHB2, ERBB4, FGFR1, FLT1, LCK, NTRK1, PTK6, RIPK2, SRC, TEK, YES1	ALB, CYP1A2, CYP2C19, CYP2C9, CYP2D6, CYP3A4, EHMT2, ESR1, ESR2, FPR1, ITGA4, MCL1, NR1I2, PTGS1, PTGS2, TP53	AURKA, AURKB, CSK, EPHB2, ERBB4, FGFR1, FLT1, LCK, NTRK1, PTK6, RIPK2, SRC, TEK, YES1	ALB, CYP1A2, CYP2C19, CYP2C9, CYP2D6, CYP3A4, EHMT2, ESR1, ESR2, FPR1, ITGA4, MCL1, NR1I2, PTGS1, PTGS2, TP53	-0.109707	0.232385	-0.181381	-0.188386
A2AR	Sodium salicylate_MRC	ALL	7.22514e-05	32.6147	0.000154779	PC1_Cox	PC1_Cox	TRUE	6.72502e-05	0.0448423	0.098061	4.49794e-06	0.000656079	0.133983	0.204825	0.28925	0.0295529	0.0372942	ADORA2A	CSNK2A1, PIM1, PIM3, SRPK1	ADORA2A	CSNK2A1, PIM1, PIM3, SRPK1	-0.318712	-0.279575	0.199168	0.215378
TIM-3	mercaptopurine_PC3_DOWN	ALL	7.43478e-05	32.5456	0.000158683	PC1_Cox	PC1_Cox	TRUE	6.22883e-05	0.249411	0.165911	1.10762e-06	0.0017243	0.0227385	0.242513	0.0892442	0.00117611	0.00675696	HAVCR2	FST, PLAU, SNAI2, SOX9	HAVCR2	FST, PLAU, SNAI2, SOX9	-0.31306	-0.409994	-0.169882	-0.313675
TIM-3	clidinium bromide_HL60_DOWN	ALL	7.92295e-05	32.3918	0.000167709	PC1_Cox	PC1_Cox	TRUE	0.000170229	0.193752	0.0866656	1.10762e-06	0.000587643	0.33137	0.00846482	0.10539	0.00117611	4.31733e-05	HAVCR2	ASMTL, CFLAR, CNNM3, CWC25, ENGASE, HTT, IDS, IFFO1, JAG2, PI4K2A, PPFIA1, PTGS1, TRMT2B, ZBED4, ZNF696	HAVCR2	ASMTL, CFLAR, CNNM3, CWC25, ENGASE, HTT, IDS, IFFO1, JAG2, PI4K2A, PPFIA1, PTGS1, RNF41, TRMT2B, ZBED4, ZNF696	-0.31306	-0.409994	0.144907	0.299597
Gleevec (Imatinib)_MRC:d2	tamoxifen_MCF7_UP	ALL	7.93433e-05	32.3883	0.0001679	PC1_Cox	PC1_Cox	TRUE	0.000169091	0.0549548	0.180666	0.000329365	9.42278e-07	0.0569184	0.17522	0.552036	0.00250826	0.000213316	LCK	AKIP1, ATF3, BHLHE40, CCNG2, CHAC1, DDIT3, DDIT4, DDX58, DLX2, DNAJB9, DUSP1, EFNA1, EGR1, FOS, GADD45A, GDF15, GEM, HIST1H3B, HIST1H3C, HIST1H3D, HIST1H3F, HIST1H3G, HIST1H3H, HIST1H3J, HIST1H4B, HIST1H4C, HIST1H4D, HIST1H4E, HIST1H4F, HIST1H4I, HIST1H4J, HIST4H4, ICAM1, IFIT1, IRF1, ISG20, JUN, KLF6, KLHL24, MT1H, NUAK2, OASL, PHLDA1, PPP1R15A, RND1, SLC7A11, SQSTM1, TNFAIP3	LCK	AKIP1, BHLHE40, CCNG2, DDIT4, DDX58, DLX2, DNAJB9, DUSP1, EFNA1, EGR1, FOS, GDF15, GEM, HIST1H2AD, HIST1H3A, HIST1H3B, HIST1H3E, HIST1H3F, HIST1H3G, HIST1H3I, HIST1H3J, HIST1H4D, HIST1H4F, HIST1H4H, HIST1H4I, HIST4H4, ICAM1, IFIT1, IRF1, KLF6, KLHL24, MAFF, MT1X, NUAK2, OASL, PHLDA1, PMAIP1, PPP1R15A, RND1, SLC7A11, SQSTM1, TNFAIP3	0.121928	0.206892	-0.14949	-0.19842
Ponatinib_FDA:d2	diflorasone_HL60_UP	ALL	8.28136e-05	32.2847	0.000174205	PC1_Cox	PC1_Cox	TRUE	0.146771	0.00042763	0.103657	0.00107176	8.07078e-06	0.00728592	0.213435	0.0940574	0.00348722	0.0222205	ABL1, ABL2, AURKB, BLK, BMX, BRAF, BTK, CHEK2, CLK1, CSF1R, CSK, DDR1, DDR2, EGFR, EPHA1, EPHA2, EPHA3, EPHA4, EPHA5, EPHA6, EPHA7, EPHA8, EPHB1, EPHB2, EPHB3, EPHB4, ERBB2, ERBB4, FER, FES, FGFR1, FGFR2, FGFR3, FGFR4, FGR, FLT1, FLT3, FLT4, FRK, FYN, HCK, HIPK4, ITK, JAK1, JAK2, JAK3, KDR, KIT, LCK, LTK, LYN, MAP2K3, MAP2K6, MAP3K3, MAP3K7, MAP4K2, MAP4K4, MAPK11, MAPK12, MAPK14, MELK, MERTK, MK…	ACSL1, ADORA3, AREG, CCR2, CD163, CSGALNACT1, DUSP1, FKBP5, FLT3, GLUL, IL13RA1, IL1R2, KANK1, KLF9, METTL7A, NFKBIA, OLAH, PER1, RHOB, RHOH, SAMSN1, SDC2, SMARCA2, THBS1, TMEM39A, TPST1, TSC22D3, UPP1, ZBTB16	ABL1, ABL2, AURKB, BLK, BMX, BRAF, BTK, CHEK2, CLK1, CSF1R, CSK, DDR1, DDR2, EGFR, EPHA1, EPHA2, EPHA3, EPHA4, EPHA5, EPHA6, EPHA7, EPHA8, EPHB1, EPHB2, EPHB3, EPHB4, ERBB2, ERBB4, FER, FES, FGFR1, FGFR2, FGFR3, FGFR4, FGR, FLT1, FLT3, FLT4, FRK, FYN, HCK, HIPK4, ITK, JAK1, JAK2, JAK3, KDR, KIT, LCK, LTK, LYN, MAP2K3, MAP2K6, MAP3K3, MAP3K7, MAP4K2, MAP4K4, MAPK11, MAPK12, MAPK14, MELK, MERTK, MK…	ACSL1, ADORA3, AREG, CCR2, CD163, CSGALNACT1, DUSP1, FKBP5, FLT3, GLUL, IL13RA1, IL1R2, KANK1, KLF9, METTL7A, NFKBIA, OLAH, PER1, RHOB, RHOH, SAMSN1, SMARCA2, THBS1, TMEM39A, TPST1, TSC22D3, UPP1, ZBTB16	0.0603033	0.102729	0.103242	-0.101801
Gleevec (Imatinib)_MRC:d2	benfluorex_MCF7_UP	ALL	8.54647e-05	32.2084	0.000178911	PC1_Cox	PC1_Cox	TRUE	0.00778956	0.00195707	0.105681	0.000329365	4.86637e-09	0.179962	0.0369593	0.182895	0.00250826	2.35231e-05	LCK	AKIP1, ATF3, DDIT3, DDIT4, DDX58, DDX60, EGR1, ETS2, GADD45A, GDF15, HERC5, IFIH1, IFIT1, IFIT2, INHBE, IRF1, IRF9, KLF10, KLF4, NFIL3, NUAK2, OAS1, OASL, SLC7A11, TNFAIP3, VEGFA	LCK	AKIP1, DDIT4, DDX58, DDX60, EGR1, ETS2, GDF15, HERC5, IFIH1, IFIT1, IFIT2, INHBE, IRF1, IRF9, KLF10, KLF4, MAFF, NFIL3, NUAK2, OAS1, OASL, PMAIP1, SLC7A11, TNFAIP3, VEGFA	0.121928	0.206892	-0.149212	-0.190447
Tofacitinib_FDA:d2	etilefrine_HL60_UP	ALL	8.64812e-05	32.1798	0.000180821	PC1_Cox	PC1_Cox	TRUE	0.323425	0.00405481	0.368531	1.13303e-05	2.12219e-07	0.000190385	0.411971	0.0565912	2.20993e-05	0.00166251	DCLK3, JAK1, JAK2, JAK3, LCK, LRRK2, NUAK2, PKN1, ROCK1, ROCK2, RPS6KA2, RPS6KA6, TNK1, TYK2	AXL, CD86, DNAH17, DOCK4, EPHA4, FTH1, IL1B, IL24, KYNU, MICAL2, NR4A2, NR4A3, PHLDA1, PNOC, PPP1R16B, SDC2, SH2D2A, SIPA1L1, THBS1	DCLK3, JAK1, JAK2, JAK3, LCK, LRRK2, NUAK2, PKN1, ROCK1, ROCK2, RPS6KA2, RPS6KA6, TNK1, TYK2	AXL, CD86, CREM, DNAH17, DOCK4, EPHA4, FTH1, IL1B, IL24, KYNU, MICAL2, NR4A2, NR4A3, PHLDA1, PNOC, PPP1R16B, SH2D2A, SIPA1L1, THBS1, TMEM158	-0.169805	0.332344	0.157563	-0.17401
Afatinib:d1	digoxigenin_PC3_DOWN	ALL	8.65361e-05	32.1783	0.000180915	PC1_Cox	PC1_Cox	TRUE	0.000130509	0.301879	0.0417195	2.66362e-05	0.0251839	0.00298025	0.876702	0.0197435	0.000420302	0.00994924	ABL1, AXL, BLK, CIT, CSNK1E, DYRK1A, DYRK1B, DYRK2, EGFR, EPHA6, EPHB6, ERBB2, ERBB3, ERBB4, FLT3, FRK, GAK, HCK, HIPK4, IRAK1, LCK, MAP2K5, MAPK10, MAPK14, MAPK9, MET, MKNK1, MKNK2, PHKG1, PHKG2, RIPK2, RPS6KA6, SBK1, SLK, SRC, STK10, STK17A, TXK	ANKRD36B, BHLHE40, C4orf27, CBR3, CCDC51, CDC16, CDKN2C, CNPY2, CUTC, DCAF4, DGCR14, DNAAF2, EIF5, FAM208A, FBXW2, GEMIN4, GEMIN6, GOLGA5, GSPT2, HK2, HOXA11, ICT1, JRKL, KRCC1, MAGI1, METTL13, MID1, MKKS, NMI, NNMT, NSUN5, NT5C1B.RDH14, OXSM, PAAF1, PDCD2, POGK, PPP1R3D, PRRC1, RDH14, RFC4, RGS20, RHOBTB1, RPP40, RSAD1, SCO2, SETMAR, SOGA1, TRIM27, TRMT12, TSSK2, ZC3H4, ZC3HAV1, ZFP64, ZNF232, Z…	ABL1, AXL, BLK, CIT, CSNK1E, DYRK1A, DYRK1B, DYRK2, EGFR, EPHA6, EPHB6, ERBB2, ERBB3, ERBB4, FLT3, FRK, GAK, HCK, HIPK4, IRAK1, LCK, MAP2K5, MAPK10, MAPK14, MAPK9, MET, MKNK1, MKNK2, PHKG1, PHKG2, RIPK2, RPS6KA6, SBK1, SLK, SRC, STK10, STK17A, TXK	ANKRD36B, BHLHE40, BHLHE41, C2orf68, CBR3, CCDC51, CDC16, CDKN2C, CUTC, DCAF4, DGCR14, DNAAF2, EIF5, FAM208A, FANCF, FANCL, FBXW2, GEMIN2, GEMIN4, GOLGA5, GSPT2, HK2, HOXA11, ICT1, JRKL, MAGI1, METTL13, MID1, MKKS, NMI, NNMT, NSUN5, NT5C1B.RDH14, OXSM, PAAF1, PDCD2, PDCD6, POGK, PPP1R3D, PRRC1, RDH14, RFC4, RGS20, RHOBTB1, RPP40, RSAD1, SCO2, SETMAR, SOGA1, TRIM27, TRMT12, TSSK2, ZC3H4, ZC3HAV1, …	0.12702	0.199551	0.053999	0.123136
Tofacitinib_FDA:d2	Kinome_2366_Roche	ALL	8.7657e-05	32.1471	0.000182897	PC1_Cox	PC1_Cox	TRUE	0.00112166	0.213265	0.417218	1.13303e-05	0.00088253	0.00109636	0.398668	0.142034	2.20993e-05	0.000525253	DCLK3, JAK1, JAK2, JAK3, LCK, LRRK2, NUAK2, PKN1, ROCK1, ROCK2, RPS6KA2, RPS6KA6, TNK1, TYK2	JAK2, JAK3, ROCK2	DCLK3, JAK1, JAK2, JAK3, LCK, LRRK2, NUAK2, PKN1, ROCK1, ROCK2, RPS6KA2, RPS6KA6, TNK1, TYK2	JAK2, JAK3, ROCK2	-0.169805	0.332344	-0.177814	-0.369011
Tofacitinib_FDA:d2	lasalocid_HL60_DOWN	ALL	8.85307e-05	32.1231	0.000184493	PC1_Cox	PC1_Cox	TRUE	0.891312	0.00153556	0.400838	1.13303e-05	5.57138e-08	0.000253307	0.305226	0.0176373	2.20993e-05	0.00060289	DCLK3, JAK1, JAK2, JAK3, LCK, LRRK2, NUAK2, PKN1, ROCK1, ROCK2, RPS6KA2, RPS6KA6, TNK1, TYK2	AP2B1, APP, ATF3, CCR2, CD69, CHAC1, EGR1, FCGR2B, FPR1, GLIPR1, HELLS, HSPA6, NAA40, NCF1, NCKAP1L, NFE2, SLC16A3, TAF15, TRIB2	DCLK3, JAK1, JAK2, JAK3, LCK, LRRK2, NUAK2, PKN1, ROCK1, ROCK2, RPS6KA2, RPS6KA6, TNK1, TYK2	AP2B1, APP, CCR2, CD69, EGR1, FCGR2B, FPR1, GLIPR1, HELLS, HSPA6, NAA40, NCF1, NCKAP1L, NFE2, SLC16A3, TAF15, TMEM106C, TRIB2	-0.169805	0.332344	-0.151549	0.185824
Gleevec (Imatinib)_MRC:d2	drofenine_MCF7_UP	ALL	9.28864e-05	32.0067	0.000192379	PC1_Cox	PC1_Cox	TRUE	0.00469542	0.00643309	0.0601145	0.000329365	3.27784e-08	0.0919404	0.0403871	0.106191	0.00250826	4.46286e-05	LCK	AKIP1, ATF3, DDIT4, DDX58, EGR1, IFIT1, IRF9, NUAK2, OAS1, OASL, TNFAIP3	LCK	AKIP1, DDIT4, DDX58, EGR1, IFIT1, IRF9, MAFF, NUAK2, OAS1, OASL, PMAIP1, TNFAIP3	0.121928	0.206892	-0.182161	-0.237098
TIM-3	mifepristone_MCF7_DOWN	ALL	9.37197e-05	31.985	0.000193885	PC1_Cox	PC1_Cox	TRUE	2.09952e-05	0.555489	0.235617	1.10762e-06	0.00876445	0.0293932	0.330753	0.260422	0.00117611	0.00417234	HAVCR2	CXCL12	HAVCR2	CXCL12	-0.31306	-0.409994	-0.174474	-0.350207
TIM-3	estradiol valerate	ALL	9.40158e-05	31.9773	0.000194382	PC1_Cox	PC1_Cox	TRUE	1.35149e-05	0.897962	0.195072	1.10762e-06	0.0167669	0.0510248	0.183804	0.0128693	0.00117611	0.00255441	HAVCR2	ADRB2, AR, ESR1, IDH1, KCNE1, KCNQ1, NR3C1	HAVCR2	ADRB2, AR, ESR1, IDH1, KCNE1, KCNQ1, NR3C1	-0.31306	-0.409994	-0.120448	0.251448
Ponatinib_FDA:d2	Acetrizoic acid	ALL	9.47288e-05	31.959	0.00019564	PC1_Cox	PC1_Cox	TRUE	0.0122662	0.0102827	0.12311	0.00107176	0.014079	0.00600986	0.151533	0.0613135	0.00348722	0.0112828	ABL1, ABL2, AURKB, BLK, BMX, BRAF, BTK, CHEK2, CLK1, CSF1R, CSK, DDR1, DDR2, EGFR, EPHA1, EPHA2, EPHA3, EPHA4, EPHA5, EPHA6, EPHA7, EPHA8, EPHB1, EPHB2, EPHB3, EPHB4, ERBB2, ERBB4, FER, FES, FGFR1, FGFR2, FGFR3, FGFR4, FGR, FLT1, FLT3, FLT4, FRK, FYN, HCK, HIPK4, ITK, JAK1, JAK2, JAK3, KDR, KIT, LCK, LTK, LYN, MAP2K3, MAP2K6, MAP3K3, MAP3K7, MAP4K2, MAP4K4, MAPK11, MAPK12, MAPK14, MELK, MERTK, MK…	DRD3	ABL1, ABL2, AURKB, BLK, BMX, BRAF, BTK, CHEK2, CLK1, CSF1R, CSK, DDR1, DDR2, EGFR, EPHA1, EPHA2, EPHA3, EPHA4, EPHA5, EPHA6, EPHA7, EPHA8, EPHB1, EPHB2, EPHB3, EPHB4, ERBB2, ERBB4, FER, FES, FGFR1, FGFR2, FGFR3, FGFR4, FGR, FLT1, FLT3, FLT4, FRK, FYN, HCK, HIPK4, ITK, JAK1, JAK2, JAK3, KDR, KIT, LCK, LTK, LYN, MAP2K3, MAP2K6, MAP3K3, MAP3K7, MAP4K2, MAP4K4, MAPK11, MAPK12, MAPK14, MELK, MERTK, MK…	DRD3	0.0603033	0.102729	-0.22924	-0.441528
Ponatinib_FDA:d2	amifostine	ALL	9.47288e-05	31.959	0.00019564	PC1_Cox	PC1_Cox	TRUE	0.0122662	0.0102827	0.12311	0.00107176	0.014079	0.00600986	0.151533	0.0613135	0.00348722	0.0112828	ABL1, ABL2, AURKB, BLK, BMX, BRAF, BTK, CHEK2, CLK1, CSF1R, CSK, DDR1, DDR2, EGFR, EPHA1, EPHA2, EPHA3, EPHA4, EPHA5, EPHA6, EPHA7, EPHA8, EPHB1, EPHB2, EPHB3, EPHB4, ERBB2, ERBB4, FER, FES, FGFR1, FGFR2, FGFR3, FGFR4, FGR, FLT1, FLT3, FLT4, FRK, FYN, HCK, HIPK4, ITK, JAK1, JAK2, JAK3, KDR, KIT, LCK, LTK, LYN, MAP2K3, MAP2K6, MAP3K3, MAP3K7, MAP4K2, MAP4K4, MAPK11, MAPK12, MAPK14, MELK, MERTK, MK…	DRD3	ABL1, ABL2, AURKB, BLK, BMX, BRAF, BTK, CHEK2, CLK1, CSF1R, CSK, DDR1, DDR2, EGFR, EPHA1, EPHA2, EPHA3, EPHA4, EPHA5, EPHA6, EPHA7, EPHA8, EPHB1, EPHB2, EPHB3, EPHB4, ERBB2, ERBB4, FER, FES, FGFR1, FGFR2, FGFR3, FGFR4, FGR, FLT1, FLT3, FLT4, FRK, FYN, HCK, HIPK4, ITK, JAK1, JAK2, JAK3, KDR, KIT, LCK, LTK, LYN, MAP2K3, MAP2K6, MAP3K3, MAP3K7, MAP4K2, MAP4K4, MAPK11, MAPK12, MAPK14, MELK, MERTK, MK…	DRD3	0.0603033	0.102729	-0.22924	-0.441528
TIM-3	oxedrine_HL60_UP	ALL	9.59617e-05	31.9277	0.000197817	PC1_Cox	PC1_Cox	TRUE	0.0239243	0.00143041	0.0389058	1.10762e-06	1.20743e-07	0.0738513	0.0461676	0.246706	0.00117611	0.000963025	HAVCR2	AXL, DOCK4, IFI44, IFIT1, IFIT3, ISG15, KYNU, MX1, MX2, NQO1, PPP1R16B, THBS1	HAVCR2	AXL, DOCK4, IFI44, IFIT1, IFIT3, ISG15, KYNU, MX1, MX2, NQO1, PLSCR1, PPP1R16B, THBS1	-0.31306	-0.409994	0.167774	-0.181588
TIM-3	gossypol_HL60_DOWN	ALL	9.64536e-05	31.9153	0.000198679	PC1_Cox	PC1_Cox	TRUE	0.0298482	0.000686377	0.0813826	1.10762e-06	3.9054e-08	0.371626	0.0154207	0.0460729	0.00117611	0.000111178	HAVCR2	BCL11A, C10orf2, CBFA2T3, CCNE1, CCNE2, CCR2, CD3EAP, CDCA3, CEBPA, CENPA, CENPF, DHX9, FEN1, FUT7, GEMIN4, GRAMD4, H2AFX, ICMT, KIAA0930, KIF20A, MAT2A, MS4A6A, MSH6, NFE2, NOP16, NT5DC2, P2RY2, PHB, PRDM13, PRTN3, RRS1, SDF2L1, SKP2, SLC29A1, SLC7A6, SRSF2, TJP2, TMEM186, TRIM14, TUBA4A, UNG	HAVCR2	BCL11A, C10orf2, CBFA2T3, CCNE1, CCNE2, CCR2, CD3EAP, CEBPA, CENPA, CENPF, DHX9, ECRP, FUT7, GEMIN4, GRAMD4, ICMT, KCTD12, KIAA0930, KIF20A, MAT2A, MS4A6A, MSH6, NFE2, NOP16, NT5DC2, P2RY2, PHB, PRDM13, PRTN3, RRS1, SDF2L1, SKP2, SLC29A1, SLC7A6, TJP2, TMEM186, TRIM14, TUBA4A, UNG	-0.31306	-0.409994	-0.143376	0.166343
Nilotinib_Kinome Scan:d2	helveticoside_HL60_UP	ALL	9.91595e-05	31.8481	0.000203478	PC1_Cox	PC1_Cox	TRUE	0.00510358	0.0553534	0.580578	0.000607987	0.0139398	0.280656	0.00153136	0.0153975	0.00841817	0.000322041	ABL1, ABL2, BLK, BRAF, CDC42BPB, CSF1R, DDR1, DDR2, EPHA1, EPHA2, EPHA3, EPHA4, EPHA6, EPHA8, EPHB2, EPHB3, EPHB4, EPHB6, FGR, FRK, HCK, KIT, LCK, LYN, MAP2K5, MAP4K1, MAPK11, MAPK14, MAPK8, NTRK2, NTRK3, PDGFRA, PDGFRB, RET, TEK, TIE1, TNNI3K, ZAK	ADAM10, AGPAT4, AKAP8L, AKIRIN1, ALG13, AMD1, AMMECR1, ANP32E, ARAP2, AREG, ARHGAP19, ARID5B, ARL4A, ARPP19, ATF7IP, ATP2B1, AVL9, AVPI1, BAK1, BCL3, BIRC3, BTG2, BTN2A1, BUB1, C18orf25, C21orf91, C3AR1, CASP1, CASP4, CBX4, CCDC88C, CCL20, CCL4, CD47, CDCA3, CDKN2AIP, CDS1, CFLAR, CGGBP1, CHTOP, CLEC4A, CLK1, CLK3, CLK4, CNOT4, COQ10B, CREB1, CRK, CXCL3, CYLD, DCP1A, DDX39B, DDX3X, DHRS9, DLX2, D…	ABL1, ABL2, BLK, BRAF, CDC42BPB, CSF1R, DDR1, DDR2, EPHA1, EPHA2, EPHA3, EPHA4, EPHA6, EPHA8, EPHB2, EPHB3, EPHB4, EPHB6, FGR, FRK, HCK, KIT, LCK, LYN, MAP2K5, MAP4K1, MAPK11, MAPK14, MAPK8, NTRK2, NTRK3, PDGFRA, PDGFRB, RET, TEK, TIE1, TNNI3K, ZAK	ADAM10, AGPAT4, AKAP8L, AKIRIN1, ALG13, AMD1, ANP32E, ARAP2, AREG, ARHGAP19, ARID5B, ARPP19, ATF7IP, ATP2B1, ATP6V1G2.DDX39B, AVL9, AVPI1, BAK1, BCL3, BIRC3, BTN2A1, BUB1, C18orf25, C21orf91, C3AR1, CASP1, CASP4, CBX4, CCDC88C, CCL20, CD47, CD83, CDKN2AIP, CDS1, CFLAR, CHTOP, CLEC4A, CLK1, CLK3, CLK4, CNOT4, COQ10B, CREB1, CREM, CXCL3, CYLD, DCP1A, DDX39B, DDX3X, DHRS9, DLX2, DOCK10, DR1, DUSP2, …	-0.0732823	-0.106472	-0.0209925	0.0881192
TIM-3	suloctidil_HL60_UP	ALL	0.000109693	31.6029	0.000222159	PC1_Cox	PC1_Cox	TRUE	0.862706	2.57055e-05	0.0289805	1.10762e-06	2.35191e-10	0.968358	0.00639139	0.325634	0.00117611	3.65284e-05	HAVCR2	ACSL1, ADAR, AIM2, APOL6, AXL, BLVRA, BLZF1, BST2, C19orf66, CASP1, CCL2, CCL4, CCL8, CCNA1, CCR1, CD69, CD86, CHMP5, CXCL10, CXCL11, DDX58, DDX60, DHX58, DSP, EIF2AK2, ENPP2, FAM46A, FTH1, GBP1, GBP2, GCH1, GCLM, GTPBP2, HEG1, HERC5, HERC6, HMOX1, IFI16, IFI35, IFI44, IFI44L, IFIH1, IFIT1, IFIT2, IFIT3, IFIT5, IFITM1, IFITM2, IFNB1, IL1RN, IL24, IRF1, IRF7, IRF9, ISG15, ISG20, KIAA0226, KYNU, LA…	HAVCR2	ACSL1, ADAR, AIM2, APOL6, AXL, BLVRA, BLZF1, C19orf66, CASP1, CCL8, CCNA1, CCR1, CD69, CD86, CHMP5, CNP, CXCL10, CXCL11, DDX58, DDX60, DHX58, DSP, EIF2AK2, ENPP2, FAM46A, FTH1, GBP1, GBP2, GCH1, GCLM, GTPBP2, HEG1, HERC5, HERC6, HMOX1, IFI16, IFI35, IFI44, IFI44L, IFIH1, IFIT1, IFIT2, IFIT3, IFIT5, IFITM1, IFNB1, IL1RN, IL24, IRF1, IRF7, IRF9, ISG15, KIAA0226, KYNU, LAMP5, LAP3, MAFB, MT1X, MX1, …	-0.31306	-0.409994	-0.0643647	-0.0751461
Gleevec (Imatinib)_MRC:d2	terfenadine_HL60_UP	ALL	0.000111265	31.5683	0.000225031	PC1_Cox	PC1_Cox	TRUE	0.0210593	0.000788606	0.0487524	0.000329365	7.58317e-10	0.155563	0.0540527	0.191104	0.00250826	3.14331e-05	LCK	ANXA2, BCL3, C3AR1, CCL4, CCNG2, DDX58, EIF2AK2, EMP1, ENPP2, FTH1, GADD45B, GBP2, GPNMB, HERC5, IFI16, IFI44, IFIH1, IFIT1, IFIT2, IFIT3, IFIT5, IL1RN, IL24, INHBA, INSIG1, IRF7, IRF9, ISG15, KYNU, LGALS3, ME1, MX1, MX2, NEU1, NFKBIA, OAS1, PDGFA, PTGER4, RGS1, RGS2, SAT1, SEC24D, SGK1, SP110, SPP1, SQSTM1, STAT1, TNFAIP6, TRIM22, XAF1	LCK	BCL3, C3AR1, CCL3, CCNG2, CD83, DDX58, EIF2AK2, EMP1, ENPP2, FTH1, GADD45B, GBP2, GPNMB, HERC5, IER3, IFI16, IFI44, IFIH1, IFIT1, IFIT2, IFIT3, IFIT5, IL1RN, IL24, INHBA, INSIG1, IRF7, IRF9, ISG15, KYNU, LGALS3, MAFF, ME1, MX1, MX2, NEU1, NFKBIA, OAS1, PDGFA, PLSCR1, PTGER4, RGS1, RGS2, SAT1, SEC24D, SGK1, SP110, SPP1, SQSTM1, STAT1, TNFAIP6, TRIM22, XAF1	0.121928	0.206892	0.104817	-0.130895
Tofacitinib_FDA:d2	rimexolone_HL60_DOWN	ALL	0.000123186	31.3207	0.000245879	PC1_Cox	PC1_Cox	TRUE	0.0519611	0.146218	0.451944	1.13303e-05	2.55912e-05	6.89907e-05	0.301535	0.0283959	2.20993e-05	0.00391675	DCLK3, JAK1, JAK2, JAK3, LCK, LRRK2, NUAK2, PKN1, ROCK1, ROCK2, RPS6KA2, RPS6KA6, TNK1, TYK2	ADM, ATF3, BNIP3, CCL2, CD300A, CYP1B1, CYTIP, DUSP5, EGR1, EGR2, FAM53C, FCGR2B, FILIP1L, HCAR3, HSPA6, IL1B, JUN, KDM3A, NDRG1, NEDD9, PFKFB3, PHLDA1, PLIN2, PLOD2, PTGER4, PTGS2, PTX3, RGS1, RGS13, RGS2, SLC2A5, SLC6A10P, SLC6A8, TCF7L2, TMEM45A, ZNF395	DCLK3, JAK1, JAK2, JAK3, LCK, LRRK2, NUAK2, PKN1, ROCK1, ROCK2, RPS6KA2, RPS6KA6, TNK1, TYK2	ADM, BNIP3, CCL3, CD300A, CYP1B1, CYTIP, DUSP5, EGR1, EGR2, FAM53C, FCGR2B, FILIP1L, HCAR3, HSPA6, IL1B, KDM3A, NDRG1, NEDD9, PFKFB3, PHLDA1, PLOD2, PTGER4, PTGS2, PTX3, RGS1, RGS13, RGS2, SLC2A5, TBC1D30, TCF7L2, TMEM45A, ZNF395	-0.169805	0.332344	0.0950889	-0.131779
Ibrutinib_FDA:d2	imipramine_PC3_UP	ALL	0.000125371	31.2778	0.000249645	PC1_Cox	PC1_Cox	TRUE	0.850664	8.71117e-06	0.457691	0.0031729	1.82645e-06	0.16711	0.130398	0.0172926	0.0023594	0.00273735	AURKA, AURKB, CSK, EPHB2, ERBB4, FGFR1, FLT1, LCK, NTRK1, PTK6, RIPK2, SRC, TEK, YES1	AP1S1, CXCL3, DNAJB9, DUSP5, HDAC9, HERPUD1, ICAM1, IL6, MEX3D, PIP5K1A, PPP3R1, RCC1, SDF2L1, STC1, TMEM50B	AURKA, AURKB, CSK, EPHB2, ERBB4, FGFR1, FLT1, LCK, NTRK1, PTK6, RIPK2, SRC, TEK, YES1	CXCL3, DNAJB9, DUSP5, HDAC9, HERPUD1, ICAM1, IL6, MEX3D, PIP5K1A, RCC1, SDF2L1, STC1, TMEM50B	-0.109707	0.232385	0.174408	-0.231599
Tofacitinib_FDA:d2	nystatin_PC3_UP	ALL	0.000128613	31.2156	0.000255278	PC1_Cox	PC1_Cox	TRUE	0.0177237	0.00533233	0.0143871	1.13303e-05	0.000117442	0.00217827	0.80915	0.0948553	2.20993e-05	0.000211651	DCLK3, JAK1, JAK2, JAK3, LCK, LRRK2, NUAK2, PKN1, ROCK1, ROCK2, RPS6KA2, RPS6KA6, TNK1, TYK2	ARHGDIA, CALR, CNOT3, LILRB4, LY9, TGFB1, TLN1, TSSK2, YWHAE	DCLK3, JAK1, JAK2, JAK3, LCK, LRRK2, NUAK2, PKN1, ROCK1, ROCK2, RPS6KA2, RPS6KA6, TNK1, TYK2	ARHGDIA, CALR, CNOT3, LILRB4, LY9, TGFB1, TLN1, TSSK2, YWHAE	-0.169805	0.332344	0.16174	0.30424
Ibrutinib_FDA:d2	chenodeoxycholic acid	ALL	0.000133466	31.1253	0.000263628	PC1_Cox	PC1_Cox	TRUE	0.488705	1.81045e-05	0.0301756	0.0031729	1.54636e-05	0.166506	0.118292	0.027767	0.0023594	0.00556617	AURKA, AURKB, CSK, EPHB2, ERBB4, FGFR1, FLT1, LCK, NTRK1, PTK6, RIPK2, SRC, TEK, YES1	ABCB11, AR, GPBAR1, NR1H4, NR1I2, PLA2G1B, TARDBP	AURKA, AURKB, CSK, EPHB2, ERBB4, FGFR1, FLT1, LCK, NTRK1, PTK6, RIPK2, SRC, TEK, YES1	ABCB11, AR, GPBAR1, NR1H4, NR1I2, PLA2G1B, TARDBP	-0.109707	0.232385	-0.260985	0.276291
IDO	methylprednisolone_HL60_DOWN	ALL	0.000134074	31.1143	0.00026467	PC1_Cox	PC1_Cox	TRUE	9.02176e-05	0.372669	0.0756853	7.6594e-11	1.21571e-07	0.0167854	0.310511	0.306968	0.000179085	0.00206691	IDO1	CCL2, FCGR1A, FCGR1B, FCGR1C	IDO1	FCGR1A, FCGR1B	-0.42215	-0.471991	-0.176059	0.270786
Tofacitinib_FDA:d2	MRT67307_MRC	ALL	0.0001362	31.0759	0.000268396	PC1_Cox	PC1_Cox	TRUE	0.000282598	0.672461	0.265407	1.13303e-05	0.00798715	0.00100251	0.937623	0.0191192	2.20993e-05	0.000249862	DCLK3, JAK1, JAK2, JAK3, LCK, LRRK2, NUAK2, PKN1, ROCK1, ROCK2, RPS6KA2, RPS6KA6, TNK1, TYK2	JAK2, MAP3K11, MARK1, MARK2, MARK3, NUAK1, TBK1	DCLK3, JAK1, JAK2, JAK3, LCK, LRRK2, NUAK2, PKN1, ROCK1, ROCK2, RPS6KA2, RPS6KA6, TNK1, TYK2	JAK2, MAP3K11, MARK1, MARK2, MARK3, NUAK1, TBK1	-0.169805	0.332344	0.115404	-0.392146
IDO	terfenadine_HL60_UP	ALL	0.000137227	31.0576	0.000270202	PC1_Cox	PC1_Cox	TRUE	0.0017075	0.0235233	0.0718496	7.6594e-11	7.58317e-10	0.233136	0.0192517	0.0937611	0.000179085	3.14331e-05	IDO1	ANXA2, BCL3, C3AR1, CCL4, CCNG2, DDX58, EIF2AK2, EMP1, ENPP2, FTH1, GADD45B, GBP2, GPNMB, HERC5, IFI16, IFI44, IFIH1, IFIT1, IFIT2, IFIT3, IFIT5, IL1RN, IL24, INHBA, INSIG1, IRF7, IRF9, ISG15, KYNU, LGALS3, ME1, MX1, MX2, NEU1, NFKBIA, OAS1, PDGFA, PTGER4, RGS1, RGS2, SAT1, SEC24D, SGK1, SP110, SPP1, SQSTM1, STAT1, TNFAIP6, TRIM22, XAF1	IDO1	BCL3, C3AR1, CCL3, CCNG2, CD83, DDX58, EIF2AK2, EMP1, ENPP2, FTH1, GADD45B, GBP2, GPNMB, HERC5, IER3, IFI16, IFI44, IFIH1, IFIT1, IFIT2, IFIT3, IFIT5, IL1RN, IL24, INHBA, INSIG1, IRF7, IRF9, ISG15, KYNU, LGALS3, MAFF, ME1, MX1, MX2, NEU1, NFKBIA, OAS1, PDGFA, PLSCR1, PTGER4, RGS1, RGS2, SAT1, SEC24D, SGK1, SP110, SPP1, SQSTM1, STAT1, TNFAIP6, TRIM22, XAF1	-0.42215	-0.471991	0.104817	-0.130895
Erlotinib_FDA:d2	clidinium bromide_HL60_DOWN	ALL	0.00013754	31.052	0.000270766	PC1_Cox	PC1_Cox	TRUE	0.0021523	0.048881	0.44278	1.97048e-05	0.000587643	0.163467	0.0105116	0.0885925	0.00155885	4.31733e-05	ABL1, ABL2, AURKC, BLK, CIT, CSNK1E, DDR1, EGFR, EPHA5, EPHA6, EPHA8, ERBB4, FLT3, GAK, HIPK4, JAK3, LCK, LTK, LYN, MAP2K5, MERTK, MKNK1, MKNK2, MYLK2, RET, RIPK2, SLK, SRC, STK10, TIE1, TNK1, TNNI3K, ULK3	ASMTL, CFLAR, CNNM3, CWC25, ENGASE, HTT, IDS, IFFO1, JAG2, PI4K2A, PPFIA1, PTGS1, TRMT2B, ZBED4, ZNF696	ABL1, ABL2, AURKC, BLK, CIT, CSNK1E, DDR1, EGFR, EPHA5, EPHA6, EPHA8, ERBB4, FLT3, GAK, HIPK4, JAK3, LCK, LTK, LYN, MAP2K5, MERTK, MKNK1, MKNK2, MYLK2, RET, RIPK2, SLK, SRC, STK10, TIE1, TNK1, TNNI3K, ULK3	ASMTL, CFLAR, CNNM3, CWC25, ENGASE, HTT, IDS, IFFO1, JAG2, PI4K2A, PPFIA1, PTGS1, RNF41, TRMT2B, ZBED4, ZNF696	-0.128565	-0.17387	0.144907	0.299597
Ceritinib_FDA:d2	Kinome_800_Roche	ALL	0.000137688	31.0494	0.000271	PC1_Cox	PC1_Cox	TRUE	0.000153098	0.56444	0.354639	5.2307e-05	0.0394397	0.00581715	0.360093	0.00272341	0.000722274	0.00476953	ALK, AURKA, EGFR, FGFR2, FGFR3, FGFR4, FLT3, IGF1R, INSR, JAK2, LCK, LYN, RET, TSSK3	CDK5, CDK7, CLK2, CLK4, DAPK3, DYRK1A, DYRK1B, FLT1, GSK3A, GSK3B, KDR, LRRK2, MAP4K4, MST1R, NTRK2, PDGFRB, PRKAA1, PRKACA, PRKCQ, RET, ROCK1, RPS6KA3, TBK1	ALK, AURKA, EGFR, FGFR2, FGFR3, FGFR4, FLT3, IGF1R, INSR, JAK2, LCK, LYN, RET	CDK5, CDK7, CLK2, CLK4, DAPK3, DYRK1A, DYRK1B, FLT1, GSK3A, GSK3B, KDR, LRRK2, MAP4K4, MST1R, NTRK2, PDGFRB, PRKAA1, PRKACA, PRKCQ, RET, ROCK1, RPS6KA3, TBK1	0.151482	0.214247	-0.0538953	0.176817
Nilotinib_Kinome Scan:d2	thioridazine_HL60_DOWN	ALL	0.000137867	31.0462	0.000271327	PC1_Cox	PC1_Cox	TRUE	0.1858	6.6754e-05	0.272113	0.000607987	1.58921e-06	0.889953	0.0164252	0.134951	0.00841817	0.000279419	ABL1, ABL2, BLK, BRAF, CDC42BPB, CSF1R, DDR1, DDR2, EPHA1, EPHA2, EPHA3, EPHA4, EPHA6, EPHA8, EPHB2, EPHB3, EPHB4, EPHB6, FGR, FRK, HCK, KIT, LCK, LYN, MAP2K5, MAP4K1, MAPK11, MAPK14, MAPK8, NTRK2, NTRK3, PDGFRA, PDGFRB, RET, TEK, TIE1, TNNI3K, ZAK	ALDH5A1, BCL11A, C10orf2, CACNA2D3, CCR2, FPR1, GPD1L, NASP, NOP16, P2RY2, PRTN3, PUS7, SLC29A1, TERT, UNG, URB2	ABL1, ABL2, BLK, BRAF, CDC42BPB, CSF1R, DDR1, DDR2, EPHA1, EPHA2, EPHA3, EPHA4, EPHA6, EPHA8, EPHB2, EPHB3, EPHB4, EPHB6, FGR, FRK, HCK, KIT, LCK, LYN, MAP2K5, MAP4K1, MAPK11, MAPK14, MAPK8, NTRK2, NTRK3, PDGFRA, PDGFRB, RET, TEK, TIE1, TNNI3K, ZAK	ALDH5A1, BCL11A, C10orf2, CACNA2D3, CCR2, FPR1, GPD1L, NASP, NOP16, P2RY2, PRTN3, PUS7, SLC29A1, TERT, UNG, URB2	-0.0732823	-0.106472	0.187113	0.240831
Nilotinib_Kinome Scan:d2	benfluorex_HL60_UP	ALL	0.0001432	30.9536	0.000280563	PC1_Cox	PC1_Cox	TRUE	0.0511595	0.00121645	0.016172	0.000607987	0.000317957	0.052214	0.058439	0.135985	0.00841817	0.013177	ABL1, ABL2, BLK, BRAF, CDC42BPB, CSF1R, DDR1, DDR2, EPHA1, EPHA2, EPHA3, EPHA4, EPHA6, EPHA8, EPHB2, EPHB3, EPHB4, EPHB6, FGR, FRK, HCK, KIT, LCK, LYN, MAP2K5, MAP4K1, MAPK11, MAPK14, MAPK8, NTRK2, NTRK3, PDGFRA, PDGFRB, RET, TEK, TIE1, TNNI3K, ZAK	MX1	ABL1, ABL2, BLK, BRAF, CDC42BPB, CSF1R, DDR1, DDR2, EPHA1, EPHA2, EPHA3, EPHA4, EPHA6, EPHA8, EPHB2, EPHB3, EPHB4, EPHB6, FGR, FRK, HCK, KIT, LCK, LYN, MAP2K5, MAP4K1, MAPK11, MAPK14, MAPK8, NTRK2, NTRK3, PDGFRA, PDGFRB, RET, TEK, TIE1, TNNI3K, ZAK	MX1	-0.0732823	-0.106472	-0.24038	-0.303029
PD1_PDL1	pivampicillin_PC3_DOWN	ALL	0.000145853	30.9088	0.000285148	PC1_Cox	PC1_Cox	TRUE	1.33775e-05	0.962832	0.329758	1.88806e-11	2.26073e-07	0.218555	0.0689851	0.383689	7.02353e-06	6.9075e-06	CD274, HLA.DRA, HLA.DRB1, HLA.DRB5, PDCD1	ADAMTS2, AKAP4, AKAP5, CPM, DMP1, IL6ST, KCNJ13, LILRB2, MUC5B, RBPMS, RCC1, RNASE2, SMEK1, SSX1, UTP14A, ZC3H7B, ZNF155, ZNF652	CD274, HLA.DRA, HLA.DRB1, HLA.DRB5, PDCD1	ADAMTS2, AKAP4, AKAP5, CPM, DMP1, IL6ST, KCNJ13, LILRB2, MUC5B, RCC1, RNASE2, SMEK1, SSX1, UTP14A, ZC3H7B, ZNF155, ZNF652	-0.21495	0.278058	-0.208981	0.349452
Tofacitinib_FDA:d2	alpha-ergocryptine_HL60_UP	ALL	0.000147234	30.8858	0.000287494	PC1_Cox	PC1_Cox	TRUE	0.995158	0.000921172	0.426485	1.13303e-05	2.75293e-08	0.000393121	0.545103	0.0218226	2.20993e-05	0.000562769	DCLK3, JAK1, JAK2, JAK3, LCK, LRRK2, NUAK2, PKN1, ROCK1, ROCK2, RPS6KA2, RPS6KA6, TNK1, TYK2	ANXA1, CCL20, CD38, CD86, DOCK4, FTH1, IDS, IL10RA, MT1F, PDE4B, SDC2, SEL1L3, SH3BP5, THBS1	DCLK3, JAK1, JAK2, JAK3, LCK, LRRK2, NUAK2, PKN1, ROCK1, ROCK2, RPS6KA2, RPS6KA6, TNK1, TYK2	ANXA1, CCL20, CD38, CD86, DOCK4, FTH1, IDS, IL10RA, PDE4B, PLSCR1, SEL1L3, SH3BP5, THBS1	-0.169805	0.332344	0.173469	0.220478
A2AR	ribavirin	ALL	0.00015454	30.7675	0.000299835	PC1_Cox	PC1_Cox	TRUE	6.01373e-05	0.154047	0.0857187	4.49794e-06	0.00219257	0.141684	0.158787	0.15895	0.0295529	0.046929	ADORA2A	ALDH1A1, ESR1, IMPDH1, RORC, TDP1, TP53	ADORA2A	ALDH1A1, ESR1, IMPDH1, RORC, TDP1, TP53	-0.318712	-0.279575	-0.168665	0.198109
Ponatinib_FDA:d2	isoflupredone_HL60_UP	ALL	0.000155781	30.7479	0.0003019	PC1_Cox	PC1_Cox	TRUE	0.135546	0.000389194	0.0640475	0.00107176	1.09188e-05	0.0141526	0.281897	0.0815537	0.00348722	0.0169232	ABL1, ABL2, AURKB, BLK, BMX, BRAF, BTK, CHEK2, CLK1, CSF1R, CSK, DDR1, DDR2, EGFR, EPHA1, EPHA2, EPHA3, EPHA4, EPHA5, EPHA6, EPHA7, EPHA8, EPHB1, EPHB2, EPHB3, EPHB4, ERBB2, ERBB4, FER, FES, FGFR1, FGFR2, FGFR3, FGFR4, FGR, FLT1, FLT3, FLT4, FRK, FYN, HCK, HIPK4, ITK, JAK1, JAK2, JAK3, KDR, KIT, LCK, LTK, LYN, MAP2K3, MAP2K6, MAP3K3, MAP3K7, MAP4K2, MAP4K4, MAPK11, MAPK12, MAPK14, MELK, MERTK, MK…	ACSL1, ADORA3, AREG, BIN1, CCL20, CD163, CPD, CXCR4, DUSP1, FAM13A, FKBP5, FLT3, FPR1, IL13RA1, IL1R2, IRAK3, KLF9, METTL7A, NCF1, OLAH, PER1, PSTPIP2, RCAN1, RHOB, RHOH, SAMSN1, SDC2, SECISBP2L, SMARCA2, THBS1, TMEM39A, TPST1, TSC22D3, UPP1, ZBTB16	ABL1, ABL2, AURKB, BLK, BMX, BRAF, BTK, CHEK2, CLK1, CSF1R, CSK, DDR1, DDR2, EGFR, EPHA1, EPHA2, EPHA3, EPHA4, EPHA5, EPHA6, EPHA7, EPHA8, EPHB1, EPHB2, EPHB3, EPHB4, ERBB2, ERBB4, FER, FES, FGFR1, FGFR2, FGFR3, FGFR4, FGR, FLT1, FLT3, FLT4, FRK, FYN, HCK, HIPK4, ITK, JAK1, JAK2, JAK3, KDR, KIT, LCK, LTK, LYN, MAP2K3, MAP2K6, MAP3K3, MAP3K7, MAP4K2, MAP4K4, MAPK11, MAPK12, MAPK14, MELK, MERTK, MK…	ACSL1, ADORA3, AREG, BIN1, CCL20, CD163, CEBPD, CPD, CXCR4, DUSP1, FAM13A, FKBP5, FLT3, FPR1, IL13RA1, IL1R2, IRAK3, KLF9, METTL7A, NCF1, OLAH, PER1, PSTPIP2, RCAN1, RHOB, RHOH, SAMSN1, SECISBP2L, SMARCA2, THBS1, TMEM39A, TPST1, TSC22D3, UPP1, ZBTB16	0.0603033	0.102729	-0.0927275	-0.0985895
Ponatinib_FDA:d2	budesonide_HL60_UP	ALL	0.000165033	30.6068	0.000317544	PC1_Cox	PC1_Cox	TRUE	0.252269	0.000415277	0.200317	0.00107176	4.61725e-06	0.00797138	0.270446	0.0912792	0.00348722	0.0239234	ABL1, ABL2, AURKB, BLK, BMX, BRAF, BTK, CHEK2, CLK1, CSF1R, CSK, DDR1, DDR2, EGFR, EPHA1, EPHA2, EPHA3, EPHA4, EPHA5, EPHA6, EPHA7, EPHA8, EPHB1, EPHB2, EPHB3, EPHB4, ERBB2, ERBB4, FER, FES, FGFR1, FGFR2, FGFR3, FGFR4, FGR, FLT1, FLT3, FLT4, FRK, FYN, HCK, HIPK4, ITK, JAK1, JAK2, JAK3, KDR, KIT, LCK, LTK, LYN, MAP2K3, MAP2K6, MAP3K3, MAP3K7, MAP4K2, MAP4K4, MAPK11, MAPK12, MAPK14, MELK, MERTK, MK…	ACSL1, ADORA3, AREG, CCL20, CCNA1, CPD, CXCR4, FKBP5, FLT3, IFNGR1, IL13RA1, IL1R2, IRAK3, KLF9, LPL, METTL7A, MT2A, NFKBIA, OLAH, PER1, RHOH, SAMSN1, SAP30, SDC2, TLR2, TMEM39A, TSC22D3, ZBTB16, ZFP36L2	ABL1, ABL2, AURKB, BLK, BMX, BRAF, BTK, CHEK2, CLK1, CSF1R, CSK, DDR1, DDR2, EGFR, EPHA1, EPHA2, EPHA3, EPHA4, EPHA5, EPHA6, EPHA7, EPHA8, EPHB1, EPHB2, EPHB3, EPHB4, ERBB2, ERBB4, FER, FES, FGFR1, FGFR2, FGFR3, FGFR4, FGR, FLT1, FLT3, FLT4, FRK, FYN, HCK, HIPK4, ITK, JAK1, JAK2, JAK3, KDR, KIT, LCK, LTK, LYN, MAP2K3, MAP2K6, MAP3K3, MAP3K7, MAP4K2, MAP4K4, MAPK11, MAPK12, MAPK14, MELK, MERTK, MK…	ACSL1, ADORA3, AREG, CCL20, CCNA1, CEBPD, CPD, CXCR4, FKBP5, FLT3, IFNGR1, IL13RA1, IL1R2, IRAK3, KLF9, LPL, METTL7A, NFKBIA, OLAH, PER1, RHOH, SAMSN1, SAP30, TLR2, TMEM39A, TSC22D3, ZBTB16, ZFP36L2	0.0603033	0.102729	0.111053	-0.0994156
Tofacitinib_FDA:d2	hexetidine_HL60_UP	ALL	0.000165723	30.5966	0.000318699	PC1_Cox	PC1_Cox	TRUE	0.351808	0.000561341	0.206822	1.13303e-05	3.6187e-08	0.00116108	0.990004	0.108182	2.20993e-05	0.000302556	DCLK3, JAK1, JAK2, JAK3, LCK, LRRK2, NUAK2, PKN1, ROCK1, ROCK2, RPS6KA2, RPS6KA6, TNK1, TYK2	ARL4C, AXL, CD86, DOCK4, DUSP4, FTH1, GPR183, IRF9, ISG15, KYNU, MX1, MX2, NR4A2, NR4A3, SDC2, SH3TC1, THBS1	DCLK3, JAK1, JAK2, JAK3, LCK, LRRK2, NUAK2, PKN1, ROCK1, ROCK2, RPS6KA2, RPS6KA6, TNK1, TYK2	ARL4C, AXL, CD86, DOCK4, DUSP4, FTH1, GPR183, IRF9, ISG15, KYNU, MX1, MX2, NR4A2, NR4A3, PLSCR1, SH3TC1, THBS1	-0.169805	0.332344	-0.15924	-0.192678
TIM-3	Kinome_2010_Roche	ALL	0.000175999	30.4493	0.00033576	PC1_Cox	PC1_Cox	TRUE	2.56472e-05	0.410991	0.133444	1.10762e-06	0.00388954	0.172827	0.134131	0.0737594	0.00117611	0.001859	HAVCR2	AURKB, AXL, FGFR1, FLT1, FLT4, FRK, FYN, HIPK4, JAK3, KDR, LCK, LYN, MELK, NTRK3, PLK4, SYK	HAVCR2	AURKB, AXL, FGFR1, FLT1, FLT4, FRK, FYN, HIPK4, JAK3, KDR, LCK, LYN, MELK, NTRK3, PLK4, SYK	-0.31306	-0.409994	-0.0902652	0.196006
TIM-3	metaproterenol	ALL	0.000180378	30.3891	0.000343297	PC1_Cox	PC1_Cox	TRUE	5.15286e-05	0.672556	0.250121	1.10762e-06	0.00314101	0.00741844	0.979483	0.168768	0.00117611	0.0271694	HAVCR2	ADRB2, GLS, PTGER2	HAVCR2	ADRB2, GLS, PTGER2	-0.31306	-0.409994	-0.176037	-0.25409
Ceritinib_FDA:d2	mycophenolic acid_MCF7_DOWN	ALL	0.000181624	30.3723	0.000345406	PC1_Cox	PC1_Cox	TRUE	0.00147407	0.159755	0.255162	5.2307e-05	0.00064505	0.00118716	0.908371	0.00668889	0.000722274	0.0313	ALK, AURKA, EGFR, FGFR2, FGFR3, FGFR4, FLT3, IGF1R, INSR, JAK2, LCK, LYN, RET, TSSK3	ANKRD11, C2CD2, CBFA2T3, CENPA, HMMR, KAZN, KDM4B, KLC1, MYC, OVOL2, PATZ1, PLK1, PPP1R10, RSL1D1, SLC19A1, SLC7A11, SRSF5, ZNF165	ALK, AURKA, EGFR, FGFR2, FGFR3, FGFR4, FLT3, IGF1R, INSR, JAK2, LCK, LYN, RET	ANKRD11, C2CD2, CBFA2T3, CENPA, HMMR, KAZN, KDM4B, KLC1, MYC, OVOL2, PATZ1, PLK1, PPP1R10, RSL1D1, SLC19A1, SLC7A11, SRSF5, ZNF165	0.151482	0.214247	0.14226	0.153153
Ceritinib_FDA:d2	clomifene_PC3_UP	ALL	0.000185866	30.3157	0.000352648	PC1_Cox	PC1_Cox	TRUE	0.00158625	0.0825148	0.77114	5.2307e-05	0.00262059	0.00257332	0.775607	0.0404569	0.000722274	0.0304895	ALK, AURKA, EGFR, FGFR2, FGFR3, FGFR4, FLT3, IGF1R, INSR, JAK2, LCK, LYN, RET, TSSK3	HERPUD1	ALK, AURKA, EGFR, FGFR2, FGFR3, FGFR4, FLT3, IGF1R, INSR, JAK2, LCK, LYN, RET	HERPUD1	0.151482	0.214247	-0.204967	-0.282871
Ceritinib_FDA:d2	dextromethorphan_PC3_UP	ALL	0.000185866	30.3157	0.000352648	PC1_Cox	PC1_Cox	TRUE	0.00158625	0.0825148	0.77114	5.2307e-05	0.00262059	0.00257332	0.775607	0.0404569	0.000722274	0.0304895	ALK, AURKA, EGFR, FGFR2, FGFR3, FGFR4, FLT3, IGF1R, INSR, JAK2, LCK, LYN, RET, TSSK3	HERPUD1	ALK, AURKA, EGFR, FGFR2, FGFR3, FGFR4, FLT3, IGF1R, INSR, JAK2, LCK, LYN, RET	HERPUD1	0.151482	0.214247	-0.204967	-0.282871
Ceritinib_FDA:d2	indometacin_SKMEL5_UP	ALL	0.000185866	30.3157	0.000352648	PC1_Cox	PC1_Cox	TRUE	0.00158625	0.0825148	0.77114	5.2307e-05	0.00262059	0.00257332	0.775607	0.0404569	0.000722274	0.0304895	ALK, AURKA, EGFR, FGFR2, FGFR3, FGFR4, FLT3, IGF1R, INSR, JAK2, LCK, LYN, RET, TSSK3	HERPUD1	ALK, AURKA, EGFR, FGFR2, FGFR3, FGFR4, FLT3, IGF1R, INSR, JAK2, LCK, LYN, RET	HERPUD1	0.151482	0.214247	-0.204967	-0.282871
Ceritinib_FDA:d2	Prestwick-675_PC3_DOWN	ALL	0.000185866	30.3157	0.000352648	PC1_Cox	PC1_Cox	TRUE	0.00158625	0.0825148	0.77114	5.2307e-05	0.00262059	0.00257332	0.775607	0.0404569	0.000722274	0.0304895	ALK, AURKA, EGFR, FGFR2, FGFR3, FGFR4, FLT3, IGF1R, INSR, JAK2, LCK, LYN, RET, TSSK3	HERPUD1	ALK, AURKA, EGFR, FGFR2, FGFR3, FGFR4, FLT3, IGF1R, INSR, JAK2, LCK, LYN, RET	HERPUD1	0.151482	0.214247	-0.204967	-0.282871
Ceritinib_FDA:d2	triamterene_PC3_UP	ALL	0.000185866	30.3157	0.000352648	PC1_Cox	PC1_Cox	TRUE	0.00158625	0.0825148	0.77114	5.2307e-05	0.00262059	0.00257332	0.775607	0.0404569	0.000722274	0.0304895	ALK, AURKA, EGFR, FGFR2, FGFR3, FGFR4, FLT3, IGF1R, INSR, JAK2, LCK, LYN, RET, TSSK3	HERPUD1	ALK, AURKA, EGFR, FGFR2, FGFR3, FGFR4, FLT3, IGF1R, INSR, JAK2, LCK, LYN, RET	HERPUD1	0.151482	0.214247	-0.204967	-0.282871
Ibrutinib_FDA:d2	estradiol_PC3_UP	ALL	0.000195883	30.1869	0.00036894	PC1_Cox	PC1_Cox	TRUE	0.418429	0.000407485	0.53582	0.0031729	7.13361e-05	0.0051375	0.318059	0.00751385	0.0023594	0.0402724	AURKA, AURKB, CSK, EPHB2, ERBB4, FGFR1, FLT1, LCK, NTRK1, PTK6, RIPK2, SRC, TEK, YES1	ATF3, HIRA, KHSRP	AURKA, AURKB, CSK, EPHB2, ERBB4, FGFR1, FLT1, LCK, NTRK1, PTK6, RIPK2, SRC, TEK, YES1	HIRA, KHSRP	-0.109707	0.232385	-0.237013	-0.229469
IDO	leflunomide_HL60_UP	ALL	0.00019968	30.1398	0.000375113	PC1_Cox	PC1_Cox	TRUE	2.84379e-05	0.728167	0.0372539	7.6594e-11	3.62149e-07	0.0924809	0.14895	0.232444	0.000179085	0.000272805	IDO1	CD86, FTH1, IL10RA	IDO1	CD86, FTH1, IL10RA	-0.42215	-0.471991	-0.221327	0.33416
Gleevec (Imatinib)_MRC:d2	Kinome_490_Roche	ALL	0.00020211	30.1101	0.000379152	PC1_Cox	PC1_Cox	TRUE	1.10687e-05	0.378083	0.194251	0.000329365	5.77898e-05	0.179108	0.386253	0.443974	0.00250826	0.000574756	LCK	ABL1, AURKA, BLK, CSF1R, FLT1, FYN, KDR, KIT, LCK, LYN, MAP4K5, NTRK3	LCK	ABL1, AURKA, BLK, CSF1R, FLT1, FYN, KDR, KIT, LCK, LYN, MAP4K5, NTRK3	0.121928	0.206892	0.140781	0.251279
Ibrutinib_FDA:d2	AB-1010_Kinome Scan	ALL	0.000202736	30.1025	0.00038012	PC1_Cox	PC1_Cox	TRUE	0.149229	0.000100766	0.228157	0.0031729	9.37286e-05	0.807901	0.0239218	0.105252	0.0023594	0.000713569	AURKA, AURKB, CSK, EPHB2, ERBB4, FGFR1, FLT1, LCK, NTRK1, PTK6, RIPK2, SRC, TEK, YES1	ABL1, ABL2, BLK, CSF1R, DDR1, DDR2, EGFR, FGR, FRK, FYN, HCK, KIT, LCK, LYN, PDGFRA, PDGFRB, PIM3, SRC, YES1, ZAK	AURKA, AURKB, CSK, EPHB2, ERBB4, FGFR1, FLT1, LCK, NTRK1, PTK6, RIPK2, SRC, TEK, YES1	ABL1, ABL2, BLK, CSF1R, DDR1, DDR2, EGFR, FGR, FRK, FYN, HCK, KIT, LCK, LYN, PDGFRA, PDGFRB, PIM3, SRC, YES1, ZAK	-0.109707	0.232385	0.107257	-0.192198
Tofacitinib_FDA:d2	vincamine_PC3_UP	ALL	0.000209652	30.0201	0.00039159	PC1_Cox	PC1_Cox	TRUE	0.00030911	0.209351	0.326973	1.13303e-05	0.00365753	0.134984	0.0346686	0.118354	2.20993e-05	2.96559e-07	DCLK3, JAK1, JAK2, JAK3, LCK, LRRK2, NUAK2, PKN1, ROCK1, ROCK2, RPS6KA2, RPS6KA6, TNK1, TYK2	AKIP1, BIRC3, HSP90B1, ICAM1, IL6ST, MET, NFAT5, NUAK2, TGFB2, TNFAIP3, UGCG	DCLK3, JAK1, JAK2, JAK3, LCK, LRRK2, NUAK2, PKN1, ROCK1, ROCK2, RPS6KA2, RPS6KA6, TNK1, TYK2	AKIP1, BIRC3, CXCL1, HSP90B1, ICAM1, IL6ST, MET, NFAT5, NUAK2, TGFB2, TNFAIP3, UGCG	-0.169805	0.332344	-0.123121	-0.428485
[truncated: 1,565 more rows]

## Sheet: Data dictionary
column name	meaning
Drug_id1	drug name
Drug_id2	drug name
Cohort	subset
CombinedPExpression	combined P
CombinedPExpressionCHIsq	chi square value
CombinedPExpressionFDR	FDR
TCGAevidence	which model lowest pvalue comes from
[truncated: 20 more rows]

## Sheet: Drug DB abbreviations
Drug_db Abbreviations:
[truncated: 6 more rows]
