# Supplementary material for: Drepmel—A Multi-Omics Melanoma Drug Repurposing Resource for Prioritizing Drug Combinations and Understanding Tumor Microenvironment
Source: Cells. 2022 Sep 16;11(18):2894. doi: 10.3390/cells11182894 (PMC9497118; doi:10.3390/cells11182894)
Supplement: Supplementary file 1 [file cells-11-02894-s001.zip › supplementalFiles/Supplemental file S5.xlsx]

## Sheet: Results Method 3
Cohort	Drug_id1	Drug_id2	combinedP	combinedFDR	TCGAevidence	Moffittevidence	evidenceagrees	COXPH_muts0v1_Drug1p_TCGA	COXPH_muts0v1_Drug2p_TCGA	COXPH_muts0v1_intp_TCGA	Drug1_PC1_Cox_p_TCGA	Drug2_PC1_Cox_p_TCGA	INT_PC1_Cox_p_TCGA	Drug1_PC1_wilcoxon_p_mut01_TCGA	Drug2_PC1_wilcoxon_p_mut01_TCGA	Drug1_db_TCGA	Drug2_db_TCGA	Drug1_N_of_genes_TCGA	Drug2_N_of_genes_TCGA	Drug1_N_mut01_TCGA	Drug1_N_wt01_TCGA	Drug2_N_mut01_TCGA	Drug2_N_wt01_TCGA	COXPH_muts0v1_Drug1p_Moffitt	COXPH_muts0v1_Drug2p_Moffitt	COXPH_muts0v1_intp_Moffitt	Drug1_PC1_Cox_p_Moffitt	Drug2_PC1_Cox_p_Moffitt	INT_PC1_Cox_p_Moffitt	Drug1_PC1_wilcoxon_p_mut01_Moffitt	Drug2_PC1_wilcoxon_p_mut01_Moffitt	Drug1_db_Moffitt	Drug2_db_Moffitt	Drug1_N_of_genes_Moffitt	Drug2_N_of_genes_Moffitt	Drug1_N_mut01_Moffitt	Drug1_N_wt01_Moffitt	Drug2_N_mut01_Moffitt	Drug2_N_wt01_Moffitt	Drug1_Genes_TCGA	Drug2_Genes_TCGA	Drug1_Genes_Moffitt	Drug2_Genes_Moffitt
ALL	Bosutinib_LINCS:d2	Acitretin	5.08543e-20	3.71272e-15	PC1_wilcoxon	PC1_wilcoxon	TRUE	0.00365804	0.281094	0.29982	0.0742818	0.0301082	0.00317322	0.00556857	7.87515e-12	dx_k	d1x	75	14	317	142	147	312	0.37022	0.910594	0.814187	0.000137136	0.133909	0.0659016	0.00970257	4.14702e-09	dx_k	d1x	75	14	109	26	57	78	AAK1, ABL1, ABL2, AXL, BLK, BMP2K, BMPR2, BTK, CAMK1D, CIT, CSF1R, CSK, CSNK1A1, CSNK1D, CSNK1E, DMPK, EGFR, EIF2AK1, EIF2AK4, EPHA2, EPHA3, EPHA8, ERBB2, ERBB3, ERBB4, FES, FGR, FRK, GAK, GRK4, HCK, JAK2, LCK, LYN, MAP2K1, MAP2K2, MAP2K5, MAP3K11, MAP3K2, MAP3K3, MAP3K4, MAP3K7, MAP3K9, MAP4K2, MAP4K3, MAP4K4, MAP4K5, MAPK4, MAPK6, MINK1, MYLK2, NEK2, NUAK2, PAK1, PRKCD, RET, RIOK1, RIOK3, SIK2,…	CYP19A1, ESR1, GMNN, KAT2A, KDM4A, MAPT, PLA2G7, PLK1, RAPGEF4, RARA, RXRG, TP53, USP1, VDR	AAK1, ABL1, ABL2, AXL, BLK, BMP2K, BMPR2, BTK, CAMK1D, CIT, CSF1R, CSK, CSNK1A1, CSNK1D, CSNK1E, DMPK, EGFR, EIF2AK1, EIF2AK4, EPHA2, EPHA3, EPHA8, ERBB2, ERBB3, ERBB4, FES, FGR, FRK, GAK, GRK4, HCK, JAK2, LCK, LYN, MAP2K1, MAP2K2, MAP2K5, MAP3K11, MAP3K2, MAP3K3, MAP3K4, MAP3K7, MAP3K9, MAP4K2, MAP4K3, MAP4K4, MAP4K5, MAPK4, MAPK6, MINK1, MYLK2, NEK2, NUAK2, PAK1, PRKCD, RET, RIOK1, RIOK3, SIK2,…	CYP19A1, ESR1, GMNN, KAT2A, KDM4A, MAPT, PLA2G7, PLK1, RAPGEF4, RARA, RXRG, TP53, USP1, VDR
ALL	Pazopanib hydrochloride:d1	Acitretin	2.2578e-19	8.24175e-15	PC1_wilcoxon	PC1_wilcoxon	TRUE	0.592801	0.273563	0.501599	0.335818	0.0623233	0.661267	0.082231	7.87515e-12	dx_k	d1x	28	14	260	199	147	312	0.386097	0.799246	0.927793	0.00109613	0.132239	0.0975893	0.00317939	4.14702e-09	dx_k	d1x	28	14	94	41	57	78	ABL1, ALK, AURKB, CDK7, CSF1R, FGFR1, FGFR3, FLT1, FLT4, FYN, IGF1R, ITK, KDR, KIT, LCK, LIMK1, LTK, MAP4K4, MAPK8, MAPK9, MET, NEK2, PDGFRA, PDGFRB, PTK2, RET, TAOK1, TNK2	CYP19A1, ESR1, GMNN, KAT2A, KDM4A, MAPT, PLA2G7, PLK1, RAPGEF4, RARA, RXRG, TP53, USP1, VDR	ABL1, ALK, AURKB, CDK7, CSF1R, FGFR1, FGFR3, FLT1, FLT4, FYN, IGF1R, ITK, KDR, KIT, LCK, LIMK1, LTK, MAP4K4, MAPK8, MAPK9, MET, NEK2, PDGFRA, PDGFRB, PTK2, RET, TAOK1, TNK2	CYP19A1, ESR1, GMNN, KAT2A, KDM4A, MAPT, PLA2G7, PLK1, RAPGEF4, RARA, RXRG, TP53, USP1, VDR
ALL	Sunitinib_RBC:d2	Acitretin	8.1717e-19	1.39054e-14	PC1_wilcoxon	PC1_wilcoxon	TRUE	0.887665	0.554078	0.930025	0.00500478	0.737619	0.172947	0.00884556	7.87515e-12	dx_k	d1x	23	14	215	244	147	312	0.182007	0.440364	0.40602	0.000521063	0.0580171	0.0920277	0.115475	4.14702e-09	dx_k	d1x	23	14	80	55	57	78	CAMK2A, CAMK2D, CHEK2, CLK2, CSF1R, FLT3, KIT, LCK, LRRK2, MAP4K4, MAP4K5, MELK, MINK1, MYLK2, NTRK1, NTRK2, NTRK3, NUAK1, PDGFRA, PHKG1, RET, STK4, YES1	CYP19A1, ESR1, GMNN, KAT2A, KDM4A, MAPT, PLA2G7, PLK1, RAPGEF4, RARA, RXRG, TP53, USP1, VDR	CAMK2A, CAMK2D, CHEK2, CLK2, CSF1R, FLT3, KIT, LCK, LRRK2, MAP4K4, MAP4K5, MELK, MINK1, MYLK2, NTRK1, NTRK2, NTRK3, NUAK1, PDGFRA, PHKG1, RET, STK4, YES1	CYP19A1, ESR1, GMNN, KAT2A, KDM4A, MAPT, PLA2G7, PLK1, RAPGEF4, RARA, RXRG, TP53, USP1, VDR
ALL	Crizotinib_Kinome Scan:d2	Acitretin	1.46178e-18	1.39054e-14	PC1_wilcoxon	PC1_wilcoxon	TRUE	0.00288797	0.574146	0.602928	0.000489639	0.0119849	1.45049e-05	0.112615	7.87515e-12	dx_k	d1x	99	14	365	94	147	312	0.740606	0.951513	0.937117	0.00322321	0.314705	0.231058	0.0168072	4.14702e-09	dx_k	d1x	98	14	118	17	57	78	ABL1, ABL2, ACVR1, ACVR1B, ALK, ANKK1, AURKA, AURKB, AXL, BLK, BMP2K, BMPR1B, CASK, CDK11A, CDK11B, CDK7, CSF1R, DCLK1, DCLK2, DDR1, DSTYK, EPHA1, EPHA2, EPHA3, EPHA4, EPHA5, EPHA6, EPHA7, EPHA8, EPHB1, EPHB4, EPHB6, FER, FES, FGR, FLT3, IGF1R, IKBKE, INSR, INSRR, IRAK1, IRAK3, JAK1, JAK2, JAK3, KIT, LCK, LIMK1, LIMK2, LTK, LYN, MAP3K12, MAP3K13, MAP3K2, MAP3K3, MAP4K1, MAP4K2, MAP4K3, MAP4K5, MA…	CYP19A1, ESR1, GMNN, KAT2A, KDM4A, MAPT, PLA2G7, PLK1, RAPGEF4, RARA, RXRG, TP53, USP1, VDR	ABL1, ABL2, ACVR1, ACVR1B, ALK, ANKK1, AURKA, AURKB, AXL, BLK, BMP2K, BMPR1B, CASK, CDK11A, CDK7, CSF1R, DCLK1, DCLK2, DDR1, DSTYK, EPHA1, EPHA2, EPHA3, EPHA4, EPHA5, EPHA6, EPHA7, EPHA8, EPHB1, EPHB4, EPHB6, FER, FES, FGR, FLT3, IGF1R, IKBKE, INSR, INSRR, IRAK1, IRAK3, JAK1, JAK2, JAK3, KIT, LCK, LIMK1, LIMK2, LTK, LYN, MAP3K12, MAP3K13, MAP3K2, MAP3K3, MAP4K1, MAP4K2, MAP4K3, MAP4K5, MAPK7, MER…	CYP19A1, ESR1, GMNN, KAT2A, KDM4A, MAPT, PLA2G7, PLK1, RAPGEF4, RARA, RXRG, TP53, USP1, VDR
ALL	Lenvatinib_FDA:d2	Acitretin	1.5392e-18	1.39054e-14	PC1_wilcoxon	PC1_wilcoxon	TRUE	0.0897724	0.0476748	0.0592666	0.956249	0.0467078	0.89858	0.158135	7.87515e-12	dx_k	d1x	20	14	267	192	147	312	0.313	0.264008	0.255034	0.00140585	0.147356	0.175866	0.0126429	4.14702e-09	dx_k	d1x	20	14	95	40	57	78	ABL1, EGFR, EPHB2, ERBB4, FGFR1, FGFR2, FGFR3, FGFR4, FGR, FLT4, FRK, KDR, KIT, LCK, MAP4K4, MET, PDGFRA, PDGFRB, PTK6, RET	CYP19A1, ESR1, GMNN, KAT2A, KDM4A, MAPT, PLA2G7, PLK1, RAPGEF4, RARA, RXRG, TP53, USP1, VDR	ABL1, EGFR, EPHB2, ERBB4, FGFR1, FGFR2, FGFR3, FGFR4, FGR, FLT4, FRK, KDR, KIT, LCK, MAP4K4, MET, PDGFRA, PDGFRB, PTK6, RET	CYP19A1, ESR1, GMNN, KAT2A, KDM4A, MAPT, PLA2G7, PLK1, RAPGEF4, RARA, RXRG, TP53, USP1, VDR
ALL	Axitinib:d1	Acitretin	1.54863e-18	1.39054e-14	PC1_wilcoxon	PC1_wilcoxon	TRUE	0.000720306	0.54172	0.567479	0.00788592	0.0112503	0.00011296	0.0381274	7.87515e-12	dx_k	d1x	98	14	369	90	147	312	0.27716	0.852781	1	0.00146049	0.136905	0.171005	0.0527779	4.14702e-09	dx_k	d1x	98	14	119	16	57	78	AAK1, ABL1, ABL2, ACVR2B, ANKK1, AURKA, AURKB, AURKC, AXL, BLK, BMP2K, BMPR1B, CAMKK1, CAMKK2, CDC42BPB, CDK16, CDKL2, CSF1R, CSK, CSNK2A2, DDR1, DDR2, EGFR, EIF2AK2, EPHB6, FGFR1, FGFR2, FGFR3, FGR, FLT1, FLT3, FLT4, GAK, GRK4, HUNK, IRAK1, ITK, JAK2, JAK3, KDR, KIT, LCK, LRRK2, MAP2K1, MAP2K2, MAP2K5, MAP3K12, MAP3K3, MAP3K4, MAP3K9, MAP4K1, MAP4K2, MAP4K3, MAP4K4, MAP4K5, MAPK10, MAPK8, MERTK,…	CYP19A1, ESR1, GMNN, KAT2A, KDM4A, MAPT, PLA2G7, PLK1, RAPGEF4, RARA, RXRG, TP53, USP1, VDR	AAK1, ABL1, ABL2, ACVR2B, ANKK1, AURKA, AURKB, AURKC, AXL, BLK, BMP2K, BMPR1B, CAMKK1, CAMKK2, CDC42BPB, CDK16, CDKL2, CSF1R, CSK, CSNK2A2, DDR1, DDR2, EGFR, EIF2AK2, EPHB6, FGFR1, FGFR2, FGFR3, FGR, FLT1, FLT3, FLT4, GAK, GRK4, HUNK, IRAK1, ITK, JAK2, JAK3, KDR, KIT, LCK, LRRK2, MAP2K1, MAP2K2, MAP2K5, MAP3K12, MAP3K3, MAP3K4, MAP3K9, MAP4K1, MAP4K2, MAP4K3, MAP4K4, MAP4K5, MAPK10, MAPK8, MERTK,…	CYP19A1, ESR1, GMNN, KAT2A, KDM4A, MAPT, PLA2G7, PLK1, RAPGEF4, RARA, RXRG, TP53, USP1, VDR
ALL	Afatinib:d1	Acitretin	1.75756e-18	1.39054e-14	PC1_wilcoxon	PC1_wilcoxon	TRUE	0.000582663	0.114157	0.064552	0.000227422	0.720042	0.444885	0.0761035	7.87515e-12	dx_k	d1x	38	14	267	192	147	312	0.925402	0.998736	0.868193	8.67786e-05	0.220926	0.0815414	0.0302419	4.14702e-09	dx_k	d1x	38	14	99	36	57	78	ABL1, AXL, BLK, CIT, CSNK1E, DYRK1A, DYRK1B, DYRK2, EGFR, EPHA6, EPHB6, ERBB2, ERBB3, ERBB4, FLT3, FRK, GAK, HCK, HIPK4, IRAK1, LCK, MAP2K5, MAPK10, MAPK14, MAPK9, MET, MKNK1, MKNK2, PHKG1, PHKG2, RIPK2, RPS6KA6, SBK1, SLK, SRC, STK10, STK17A, TXK	CYP19A1, ESR1, GMNN, KAT2A, KDM4A, MAPT, PLA2G7, PLK1, RAPGEF4, RARA, RXRG, TP53, USP1, VDR	ABL1, AXL, BLK, CIT, CSNK1E, DYRK1A, DYRK1B, DYRK2, EGFR, EPHA6, EPHB6, ERBB2, ERBB3, ERBB4, FLT3, FRK, GAK, HCK, HIPK4, IRAK1, LCK, MAP2K5, MAPK10, MAPK14, MAPK9, MET, MKNK1, MKNK2, PHKG1, PHKG2, RIPK2, RPS6KA6, SBK1, SLK, SRC, STK10, STK17A, TXK	CYP19A1, ESR1, GMNN, KAT2A, KDM4A, MAPT, PLA2G7, PLK1, RAPGEF4, RARA, RXRG, TP53, USP1, VDR
ALL	Alicetinib	Acitretin	1.81942e-18	1.39054e-14	PC1_wilcoxon	PC1_wilcoxon	TRUE	0.222769	0.307451	0.425396	3.79578e-05	0.110875	0.00854716	0.543513	7.87515e-12	dx_k	d1x	26	14	215	244	147	312	0.999583	0.347894	0.173902	0.00814245	0.441295	0.0249554	0.00439285	4.14702e-09	dx_k	d1x	26	14	86	49	57	78	ABL1, ALK, AXL, CAMKK2, CLK1, CLK2, DAPK1, DAPK2, DAPK3, FER, FLT3, GAK, HCK, HIPK4, IRAK1, LTK, MERTK, MYLK, PHKG1, PHKG2, PIM2, RET, RPS6KA1, RPS6KA4, SRMS, STK33	CYP19A1, ESR1, GMNN, KAT2A, KDM4A, MAPT, PLA2G7, PLK1, RAPGEF4, RARA, RXRG, TP53, USP1, VDR	ABL1, ALK, AXL, CAMKK2, CLK1, CLK2, DAPK1, DAPK2, DAPK3, FER, FLT3, GAK, HCK, HIPK4, IRAK1, LTK, MERTK, MYLK, PHKG1, PHKG2, PIM2, RET, RPS6KA1, RPS6KA4, SRMS, STK33	CYP19A1, ESR1, GMNN, KAT2A, KDM4A, MAPT, PLA2G7, PLK1, RAPGEF4, RARA, RXRG, TP53, USP1, VDR
ALL	AZD-9291_LINCS:d2	Acitretin	1.86996e-18	1.39054e-14	PC1_wilcoxon	PC1_wilcoxon	TRUE	0.000217713	0.524923	0.464837	0.000935219	0.219262	0.799816	0.86552	7.87515e-12	dx_k	d1x	46	14	307	152	147	312	0.122996	0.510489	0.307638	0.000998084	0.159344	0.136021	0.00283993	4.14702e-09	dx_k	d1x	46	14	104	31	57	78	AAK1, ALK, BLK, BTK, CAMK2B, CSNK2A1, CSNK2A2, DAPK1, DAPK2, DAPK3, EGFR, EPHB6, ERBB2, ERBB4, FLT3, GAK, HIPK1, HIPK2, HIPK4, HUNK, IGF1R, INSR, INSRR, JAK3, LRRK2, LTK, MAP2K5, MAP4K4, MINK1, MKNK1, MKNK2, MYLK, MYO3B, PDGFRB, PLK1, PLK4, PTK2, PTK6, ROS1, RPS6KA4, STK33, TEC, TNIK, TNK1, TNK2, TXK	CYP19A1, ESR1, GMNN, KAT2A, KDM4A, MAPT, PLA2G7, PLK1, RAPGEF4, RARA, RXRG, TP53, USP1, VDR	AAK1, ALK, BLK, BTK, CAMK2B, CSNK2A1, CSNK2A2, DAPK1, DAPK2, DAPK3, EGFR, EPHB6, ERBB2, ERBB4, FLT3, GAK, HIPK1, HIPK2, HIPK4, HUNK, IGF1R, INSR, INSRR, JAK3, LRRK2, LTK, MAP2K5, MAP4K4, MINK1, MKNK1, MKNK2, MYLK, MYO3B, PDGFRB, PLK1, PLK4, PTK2, PTK6, ROS1, RPS6KA4, STK33, TEC, TNIK, TNK1, TNK2, TXK	CYP19A1, ESR1, GMNN, KAT2A, KDM4A, MAPT, PLA2G7, PLK1, RAPGEF4, RARA, RXRG, TP53, USP1, VDR
ALL	Vemurafenib_FDA:d2	Acitretin	1.90467e-18	1.39054e-14	PC1_wilcoxon	PC1_wilcoxon	TRUE	0.318808	0.660088	0.92417	0.00155699	0.0260737	7.93408e-05	0.0137753	7.87515e-12	dx_k	d1x	43	14	366	93	147	312	0.974118	0.64513	0.730396	0.000102113	0.218512	0.0390195	0.181954	4.14702e-09	dx_k	d1x	42	14	115	20	57	78	ABL1, AXL, BLK, BRAF, CAMK1, CDK19, CDK8, CSF1R, CSK, DDR1, EIF2AK4, EPHB6, FGR, FLT3, FYN, HCK, HUNK, KIT, LCK, MAP2K1, MAP2K2, MAP2K4, MAP2K5, MAP4K5, MINK1, MYLK4, PDGFRA, PDGFRB, PRKD1, PTK6, RAF1, RIPK2, SIK1, SLK, SRC, SRMS, STK3, STK36, STK4, TGFBR2, TNIK, TNK2, ZAK	CYP19A1, ESR1, GMNN, KAT2A, KDM4A, MAPT, PLA2G7, PLK1, RAPGEF4, RARA, RXRG, TP53, USP1, VDR	ABL1, AXL, BLK, BRAF, CAMK1, CDK19, CDK8, CSF1R, CSK, DDR1, EIF2AK4, EPHB6, FGR, FLT3, FYN, HCK, HUNK, KIT, LCK, MAP2K1, MAP2K2, MAP2K5, MAP4K5, MINK1, MYLK4, PDGFRA, PDGFRB, PRKD1, PTK6, RAF1, RIPK2, SIK1, SLK, SRC, SRMS, STK3, STK36, STK4, TGFBR2, TNIK, TNK2, ZAK	CYP19A1, ESR1, GMNN, KAT2A, KDM4A, MAPT, PLA2G7, PLK1, RAPGEF4, RARA, RXRG, TP53, USP1, VDR
ALL	Tubastatin A HCl	Acitretin	2.3407e-18	1.55352e-14	PC1_wilcoxon	PC1_wilcoxon	TRUE	0.241172	0.436	0.173638	0.0229388	0.0844873	0.363656	0.00612509	7.87515e-12	hdac	d1x	3	14	14	445	147	312	0.995872	0.704053	0.995999	0.604232	0.888926	0.952811	0.509308	4.14702e-09	hdac	d1x	3	14	7	128	57	78	HDAC1, HDAC6, HDAC8	CYP19A1, ESR1, GMNN, KAT2A, KDM4A, MAPT, PLA2G7, PLK1, RAPGEF4, RARA, RXRG, TP53, USP1, VDR	HDAC1, HDAC6, HDAC8	CYP19A1, ESR1, GMNN, KAT2A, KDM4A, MAPT, PLA2G7, PLK1, RAPGEF4, RARA, RXRG, TP53, USP1, VDR
ALL	Ruxolitinib (INCB18424)_MRC:d2	Acitretin	4.9139e-18	2.98958e-14	PC1_wilcoxon	PC1_wilcoxon	TRUE	0.0438322	0.469999	0.0704535	0.0130325	0.81824	0.200497	0.0800832	7.87515e-12	dx_k	d1x	2	14	22	437	147	312	0.295325	0.973838	0.925237	0.0234348	0.782504	0.52269	0.0856337	4.14702e-09	dx_k	d1x	2	14	16	119	57	78	JAK2, MARK3	CYP19A1, ESR1, GMNN, KAT2A, KDM4A, MAPT, PLA2G7, PLK1, RAPGEF4, RARA, RXRG, TP53, USP1, VDR	JAK2, MARK3	CYP19A1, ESR1, GMNN, KAT2A, KDM4A, MAPT, PLA2G7, PLK1, RAPGEF4, RARA, RXRG, TP53, USP1, VDR
ALL	Panobinostat	Acitretin	7.04544e-18	3.95666e-14	PC1_wilcoxon	PC1_wilcoxon	TRUE	0.786296	0.489657	0.744025	0.435622	0.0533655	0.140061	0.96614	7.87515e-12	hdac	d1x	11	14	104	355	147	312	0.0983071	0.966581	0.690974	0.201528	0.835442	0.919424	0.0104104	4.14702e-09	hdac	d1x	11	14	51	84	57	78	HDAC1, HDAC10, HDAC11, HDAC2, HDAC3, HDAC4, HDAC5, HDAC6, HDAC7, HDAC8, HDAC9	CYP19A1, ESR1, GMNN, KAT2A, KDM4A, MAPT, PLA2G7, PLK1, RAPGEF4, RARA, RXRG, TP53, USP1, VDR	HDAC1, HDAC10, HDAC11, HDAC2, HDAC3, HDAC4, HDAC5, HDAC6, HDAC7, HDAC8, HDAC9	CYP19A1, ESR1, GMNN, KAT2A, KDM4A, MAPT, PLA2G7, PLK1, RAPGEF4, RARA, RXRG, TP53, USP1, VDR
ALL	Vandetanib_FDA:d2	Acitretin	8.504e-18	4.43465e-14	PC1_wilcoxon	PC1_wilcoxon	TRUE	0.000159866	0.19781	0.170937	0.00818013	0.191484	0.707345	0.979404	7.87515e-12	dx_k	d1x	54	14	323	136	147	312	0.646793	0.314067	0.343113	0.000563525	0.154831	0.0646595	0.0125439	4.14702e-09	dx_k	d1x	54	14	103	32	57	78	ABL1, ABL2, ACVR1, ACVRL1, AXL, BLK, BMPR1B, DDR1, DDR2, EGFR, EPHA1, EPHA5, EPHA6, EPHA8, EPHB1, EPHB2, EPHB4, EPHB6, ERBB3, ERBB4, FGFR1, FGR, FLT1, FLT3, FRK, FYN, GAK, HCK, IRAK4, KDR, KIT, LCK, LTK, LYN, MAP2K5, MAP4K5, MKNK1, PDGFRA, PDGFRB, PLK4, PTK6, RET, RIPK2, RIPK4, RPS6KA1, RPS6KA6, SIK2, SLK, SRC, STK10, STK35, TEK, TYRO3, YES1	CYP19A1, ESR1, GMNN, KAT2A, KDM4A, MAPT, PLA2G7, PLK1, RAPGEF4, RARA, RXRG, TP53, USP1, VDR	ABL1, ABL2, ACVR1, ACVRL1, AXL, BLK, BMPR1B, DDR1, DDR2, EGFR, EPHA1, EPHA5, EPHA6, EPHA8, EPHB1, EPHB2, EPHB4, EPHB6, ERBB3, ERBB4, FGFR1, FGR, FLT1, FLT3, FRK, FYN, GAK, HCK, IRAK4, KDR, KIT, LCK, LTK, LYN, MAP2K5, MAP4K5, MKNK1, PDGFRA, PDGFRB, PLK4, PTK6, RET, RIPK2, RIPK4, RPS6KA1, RPS6KA6, SIK2, SLK, SRC, STK10, STK35, TEK, TYRO3, YES1	CYP19A1, ESR1, GMNN, KAT2A, KDM4A, MAPT, PLA2G7, PLK1, RAPGEF4, RARA, RXRG, TP53, USP1, VDR
ALL	Nintedanib_FDA:d2	Acitretin	1.0059e-17	4.87824e-14	PC1_wilcoxon	PC1_wilcoxon	TRUE	0.00381344	0.589305	0.667302	0.134942	0.0491721	0.00556849	0.0617143	7.87515e-12	dx_k	d1x	154	14	385	74	147	312	0.519347	0.747294	1	0.00073101	0.106802	0.0888252	0.238	4.14702e-09	dx_k	d1x	154	14	121	14	57	78	AAK1, ABL1, ACVR1, ALK, AURKB, AURKC, AXL, BLK, BMP2K, BMPR2, BTK, CAMK1G, CAMKK1, CAMKK2, CDK14, CDK16, CDK17, CDK18, CDK4, CDK7, CHEK1, CLK1, CLK2, CLK4, CSF1R, CSNK1E, CSNK2A2, DCLK1, DCLK3, DDR1, DDR2, EPHA6, EPHB1, EPHB6, FER, FGFR1, FGFR2, FGFR3, FGR, FLT1, FLT3, FLT4, FYN, GRK1, GRK4, GSK3A, GSK3B, HIPK2, HIPK3, IGF1R, IKBKE, INSR, INSRR, IRAK1, IRAK4, ITK, JAK1, JAK2, JAK3, KDR, KIT, LATS…	CYP19A1, ESR1, GMNN, KAT2A, KDM4A, MAPT, PLA2G7, PLK1, RAPGEF4, RARA, RXRG, TP53, USP1, VDR	AAK1, ABL1, ACVR1, ALK, AURKB, AURKC, AXL, BLK, BMP2K, BMPR2, BTK, CAMK1G, CAMKK1, CAMKK2, CDK14, CDK16, CDK17, CDK18, CDK4, CDK7, CHEK1, CLK1, CLK2, CLK4, CSF1R, CSNK1E, CSNK2A2, DCLK1, DCLK3, DDR1, DDR2, EPHA6, EPHB1, EPHB6, FER, FGFR1, FGFR2, FGFR3, FGR, FLT1, FLT3, FLT4, FYN, GRK1, GRK4, GSK3A, GSK3B, HIPK2, HIPK3, IGF1R, IKBKE, INSR, INSRR, IRAK1, IRAK4, ITK, JAK1, JAK2, JAK3, KDR, KIT, LATS…	CYP19A1, ESR1, GMNN, KAT2A, KDM4A, MAPT, PLA2G7, PLK1, RAPGEF4, RARA, RXRG, TP53, USP1, VDR
ALL	Palbociclib_FDA:d2	Acitretin	1.0691e-17	4.87824e-14	PC1_wilcoxon	PC1_wilcoxon	TRUE	0.136443	0.470814	0.557257	0.158926	0.0512107	0.00701674	0.44942	7.87515e-12	dx_k	d1x	80	14	316	143	147	312	0.790686	0.985657	0.901185	0.00170077	0.162082	0.122051	0.0348705	4.14702e-09	dx_k	d1x	80	14	112	23	57	78	AAK1, ABL1, BTK, CAMK1D, CAMK2A, CAMK2B, CAMK2D, CAMK2G, CDK14, CDK16, CDK17, CDK4, CDK7, CDKL2, CDKL5, CIT, CLK1, CLK2, CLK4, CSNK2A1, CSNK2A2, DAPK1, DAPK2, DAPK3, DCLK1, DCLK2, DCLK3, DSTYK, DYRK1A, DYRK1B, DYRK2, EIF2AK4, FLT3, GAK, GRK7, HIPK1, HIPK2, HIPK3, HIPK4, IRAK1, JAK2, JAK3, MAP2K2, MAP3K15, MAP3K3, MAP3K7, MAPK10, MAPK15, MAPK7, MAPK8, MAPK9, MARK3, MAST1, MINK1, MYLK, NTRK1, NTRK2…	CYP19A1, ESR1, GMNN, KAT2A, KDM4A, MAPT, PLA2G7, PLK1, RAPGEF4, RARA, RXRG, TP53, USP1, VDR	AAK1, ABL1, BTK, CAMK1D, CAMK2A, CAMK2B, CAMK2D, CAMK2G, CDK14, CDK16, CDK17, CDK4, CDK7, CDKL2, CDKL5, CIT, CLK1, CLK2, CLK4, CSNK2A1, CSNK2A2, DAPK1, DAPK2, DAPK3, DCLK1, DCLK2, DCLK3, DSTYK, DYRK1A, DYRK1B, DYRK2, EIF2AK4, FLT3, GAK, GRK7, HIPK1, HIPK2, HIPK3, HIPK4, IRAK1, JAK2, JAK3, MAP2K2, MAP3K15, MAP3K3, MAP3K7, MAPK10, MAPK15, MAPK7, MAPK8, MAPK9, MARK3, MAST1, MINK1, MYLK, NTRK1, NTRK2…	CYP19A1, ESR1, GMNN, KAT2A, KDM4A, MAPT, PLA2G7, PLK1, RAPGEF4, RARA, RXRG, TP53, USP1, VDR
ALL	Dabrafenib_FDA:d2	Acitretin	1.55584e-17	6.68159e-14	PC1_wilcoxon	PC1_wilcoxon	TRUE	0.0511488	0.392231	0.4394	0.0232944	0.0179888	0.00111687	0.146606	7.87515e-12	dx_k	d1x	122	14	407	52	147	312	0.808727	0.664584	1	0.000709814	0.127869	0.127765	0.159344	4.14702e-09	dx_k	d1x	121	14	125	10	57	78	ABL1, ABL2, ACVR1, ACVR1B, ADCK3, ADCK4, AURKB, AXL, BLK, BMPR1B, BMPR2, BRAF, BRSK1, BRSK2, BTK, BUB1, CAMK1, CAMK1D, CDK13, CDK14, CDK15, CDK16, CDK17, CDK18, CDK19, CDK2, CDK3, CDK4, CDK5, CDK7, CDK8, CDKL2, CDKL5, CIT, CLK3, CSF1R, CSK, DCLK1, DCLK2, DCLK3, DDR1, DYRK1B, EGFR, EIF2AK1, EIF2AK4, EPHA1, EPHA3, EPHB6, ERBB2, ERBB3, FGR, FRK, FYN, GAK, HCK, HIPK1, HIPK2, HIPK3, HIPK4, ITK, JAK1, …	CYP19A1, ESR1, GMNN, KAT2A, KDM4A, MAPT, PLA2G7, PLK1, RAPGEF4, RARA, RXRG, TP53, USP1, VDR	ABL1, ABL2, ACVR1, ACVR1B, ADCK3, ADCK4, AURKB, AXL, BLK, BMPR1B, BMPR2, BRAF, BRSK1, BRSK2, BTK, BUB1, CAMK1, CAMK1D, CDK13, CDK14, CDK15, CDK16, CDK17, CDK18, CDK19, CDK2, CDK3, CDK4, CDK5, CDK7, CDK8, CDKL2, CDKL5, CIT, CLK3, CSF1R, CSK, DCLK1, DCLK2, DCLK3, DDR1, DYRK1B, EGFR, EIF2AK1, EIF2AK4, EPHA1, EPHA3, EPHB6, ERBB2, ERBB3, FGR, FRK, FYN, GAK, HCK, HIPK1, HIPK2, HIPK3, HIPK4, ITK, JAK1, …	CYP19A1, ESR1, GMNN, KAT2A, KDM4A, MAPT, PLA2G7, PLK1, RAPGEF4, RARA, RXRG, TP53, USP1, VDR
ALL	Dasatinib_RBC:d2	Acitretin	1.71082e-17	6.939e-14	PC1_wilcoxon	PC1_wilcoxon	TRUE	0.00118574	0.0199763	0.00999542	0.000352631	0.354674	0.457303	0.785966	7.87515e-12	dx_k	d1x	37	14	277	182	147	312	0.911048	0.546549	0.434848	0.000880661	0.295214	0.201956	0.0328834	4.14702e-09	dx_k	d1x	37	14	98	37	57	78	ABL1, ABL2, BLK, BMX, BTK, CSF1R, CSK, DDR2, EPHA1, EPHA2, EPHA3, EPHA4, EPHA5, EPHA8, EPHB1, EPHB2, EPHB3, EPHB4, ERBB4, FGR, FRK, FYN, HCK, KIT, LCK, LYN, MAP4K5, PDGFRA, PDGFRB, PTK6, SIK2, SRC, TEC, TNK2, TXK, YES1, ZAK	CYP19A1, ESR1, GMNN, KAT2A, KDM4A, MAPT, PLA2G7, PLK1, RAPGEF4, RARA, RXRG, TP53, USP1, VDR	ABL1, ABL2, BLK, BMX, BTK, CSF1R, CSK, DDR2, EPHA1, EPHA2, EPHA3, EPHA4, EPHA5, EPHA8, EPHB1, EPHB2, EPHB3, EPHB4, ERBB4, FGR, FRK, FYN, HCK, KIT, LCK, LYN, MAP4K5, PDGFRA, PDGFRB, PTK6, SIK2, SRC, TEC, TNK2, TXK, YES1, ZAK	CYP19A1, ESR1, GMNN, KAT2A, KDM4A, MAPT, PLA2G7, PLK1, RAPGEF4, RARA, RXRG, TP53, USP1, VDR
ALL	LMK-235	Acitretin	2.09494e-17	8.00689e-14	PC1_wilcoxon	PC1_wilcoxon	TRUE	0.496258	0.324881	0.79925	0.0122448	0.25084	0.226179	0.102988	7.87515e-12	hdac	d1x	2	14	24	435	147	312	0.664861	0.939302	0.341237	0.334648	0.78342	0.537135	0.311346	4.14702e-09	hdac	d1x	2	14	10	125	57	78	HDAC4, HDAC5	CYP19A1, ESR1, GMNN, KAT2A, KDM4A, MAPT, PLA2G7, PLK1, RAPGEF4, RARA, RXRG, TP53, USP1, VDR	HDAC4, HDAC5	CYP19A1, ESR1, GMNN, KAT2A, KDM4A, MAPT, PLA2G7, PLK1, RAPGEF4, RARA, RXRG, TP53, USP1, VDR
ALL	TMP269	Acitretin	2.19346e-17	8.00689e-14	PC1_wilcoxon	PC1_wilcoxon	TRUE	0.441948	0.203309	0.373908	0.00211377	0.0255981	0.529258	0.11646	7.87515e-12	hdac	d1x	4	14	78	381	147	312	0.307831	0.780504	0.740603	0.0102203	0.87182	0.953435	0.289136	4.14702e-09	hdac	d1x	4	14	47	88	57	78	HDAC4, HDAC5, HDAC7, HDAC9	CYP19A1, ESR1, GMNN, KAT2A, KDM4A, MAPT, PLA2G7, PLK1, RAPGEF4, RARA, RXRG, TP53, USP1, VDR	HDAC4, HDAC5, HDAC7, HDAC9	CYP19A1, ESR1, GMNN, KAT2A, KDM4A, MAPT, PLA2G7, PLK1, RAPGEF4, RARA, RXRG, TP53, USP1, VDR
ALL	IDO	Acitretin	2.41377e-17	8.39154e-14	PC1_wilcoxon	PC1_wilcoxon	TRUE	0.988331	0.276183	0.852192	7.83717e-10	0.855625	0.703662	0.105652	7.87515e-12	immuno	d1x	1	14	30	429	147	312	0.315381	0.540885	0.411459	7.1617e-05	0.693345	0.0558843	0.352911	4.14702e-09	immuno	d1x	1	14	11	124	57	78	IDO1	CYP19A1, ESR1, GMNN, KAT2A, KDM4A, MAPT, PLA2G7, PLK1, RAPGEF4, RARA, RXRG, TP53, USP1, VDR	IDO1	CYP19A1, ESR1, GMNN, KAT2A, KDM4A, MAPT, PLA2G7, PLK1, RAPGEF4, RARA, RXRG, TP53, USP1, VDR
ALL	Cabozantinib_FDA:d2	Acitretin	4.23622e-17	1.40579e-13	PC1_wilcoxon	PC1_wilcoxon	TRUE	7.94415e-05	0.163845	0.143356	0.00333165	0.262351	0.677146	0.781485	7.87515e-12	dx_k	d1x	50	14	341	118	147	312	0.14849	0.856674	0.829011	0.00112872	0.204592	0.140049	0.0868702	4.14702e-09	dx_k	d1x	50	14	105	30	57	78	AURKB, AURKC, AXL, BLK, BTK, DDR1, DDR2, EPHA2, EPHA3, EPHA4, EPHA5, EPHA6, EPHA7, EPHA8, EPHB1, EPHB2, EPHB4, FER, FGR, FLT1, FLT3, FLT4, FRK, FYN, HCK, HIPK4, KDR, KIT, LCK, LYN, MERTK, MET, MKNK2, MST1R, MUSK, NTRK1, NTRK2, NTRK3, PDGFRA, PTK2B, PTK6, RET, ROS1, SRC, SRMS, STK10, TEK, TNK1, TYRO3, YES1	CYP19A1, ESR1, GMNN, KAT2A, KDM4A, MAPT, PLA2G7, PLK1, RAPGEF4, RARA, RXRG, TP53, USP1, VDR	AURKB, AURKC, AXL, BLK, BTK, DDR1, DDR2, EPHA2, EPHA3, EPHA4, EPHA5, EPHA6, EPHA7, EPHA8, EPHB1, EPHB2, EPHB4, FER, FGR, FLT1, FLT3, FLT4, FRK, FYN, HCK, HIPK4, KDR, KIT, LCK, LYN, MERTK, MET, MKNK2, MST1R, MUSK, NTRK1, NTRK2, NTRK3, PDGFRA, PTK2B, PTK6, RET, ROS1, SRC, SRMS, STK10, TEK, TNK1, TYRO3, YES1	CYP19A1, ESR1, GMNN, KAT2A, KDM4A, MAPT, PLA2G7, PLK1, RAPGEF4, RARA, RXRG, TP53, USP1, VDR
ALL	Tasquinimod	Acitretin	5.19117e-17	1.59405e-13	PC1_wilcoxon	PC1_wilcoxon	TRUE	0.436549	0.373093	0.744638	0.000843587	0.0592796	0.962068	0.0919442	7.87515e-12	hdac	d1x	1	14	15	444	147	312	0.790005	0.982228	0.995281	0.383439	0.931785	0.720357	0.917013	4.14702e-09	hdac	d1x	1	14	7	128	57	78	HDAC4	CYP19A1, ESR1, GMNN, KAT2A, KDM4A, MAPT, PLA2G7, PLK1, RAPGEF4, RARA, RXRG, TP53, USP1, VDR	HDAC4	CYP19A1, ESR1, GMNN, KAT2A, KDM4A, MAPT, PLA2G7, PLK1, RAPGEF4, RARA, RXRG, TP53, USP1, VDR
ALL	CTLA-4	Acitretin	5.25735e-17	1.59405e-13	PC1_wilcoxon	PC1_wilcoxon	TRUE	0.319015	0.318783	0.56134	4.75242e-09	0.370902	0.543041	0.82183	7.87515e-12	immuno	d1x	3	14	40	419	147	312	0.859853	0.548751	0.238423	3.1912e-05	0.809226	0.0511654	0.103988	4.14702e-09	immuno	d1x	3	14	24	111	57	78	CD80, CD86, CTLA4	CYP19A1, ESR1, GMNN, KAT2A, KDM4A, MAPT, PLA2G7, PLK1, RAPGEF4, RARA, RXRG, TP53, USP1, VDR	CD80, CD86, CTLA4	CYP19A1, ESR1, GMNN, KAT2A, KDM4A, MAPT, PLA2G7, PLK1, RAPGEF4, RARA, RXRG, TP53, USP1, VDR
ALL	Tofacitinib_FDA:d2	Acitretin	5.56084e-17	1.59405e-13	PC1_wilcoxon	PC1_wilcoxon	TRUE	0.0254043	0.114313	0.0784918	9.26946e-05	0.737513	0.399414	0.477115	7.87515e-12	dx_k	d1x	14	14	155	304	147	312	0.304457	0.816977	0.868892	4.36786e-06	0.192209	0.0564782	0.190164	4.14702e-09	dx_k	d1x	14	14	70	65	57	78	DCLK3, JAK1, JAK2, JAK3, LCK, LRRK2, NUAK2, PKN1, ROCK1, ROCK2, RPS6KA2, RPS6KA6, TNK1, TYK2	CYP19A1, ESR1, GMNN, KAT2A, KDM4A, MAPT, PLA2G7, PLK1, RAPGEF4, RARA, RXRG, TP53, USP1, VDR	DCLK3, JAK1, JAK2, JAK3, LCK, LRRK2, NUAK2, PKN1, ROCK1, ROCK2, RPS6KA2, RPS6KA6, TNK1, TYK2	CYP19A1, ESR1, GMNN, KAT2A, KDM4A, MAPT, PLA2G7, PLK1, RAPGEF4, RARA, RXRG, TP53, USP1, VDR
ALL	Erlotinib_FDA:d2	Acitretin	5.6769e-17	1.59405e-13	PC1_wilcoxon	PC1_wilcoxon	TRUE	0.000504071	0.0968423	0.0557871	0.000197392	0.216552	0.391347	0.84755	7.87515e-12	dx_k	d1x	33	14	276	183	147	312	0.577739	0.666332	0.764611	0.000562795	0.215716	0.220545	0.109434	4.14702e-09	dx_k	d1x	33	14	98	37	57	78	ABL1, ABL2, AURKC, BLK, CIT, CSNK1E, DDR1, EGFR, EPHA5, EPHA6, EPHA8, ERBB4, FLT3, GAK, HIPK4, JAK3, LCK, LTK, LYN, MAP2K5, MERTK, MKNK1, MKNK2, MYLK2, RET, RIPK2, SLK, SRC, STK10, TIE1, TNK1, TNNI3K, ULK3	CYP19A1, ESR1, GMNN, KAT2A, KDM4A, MAPT, PLA2G7, PLK1, RAPGEF4, RARA, RXRG, TP53, USP1, VDR	ABL1, ABL2, AURKC, BLK, CIT, CSNK1E, DDR1, EGFR, EPHA5, EPHA6, EPHA8, ERBB4, FLT3, GAK, HIPK4, JAK3, LCK, LTK, LYN, MAP2K5, MERTK, MKNK1, MKNK2, MYLK2, RET, RIPK2, SLK, SRC, STK10, TIE1, TNK1, TNNI3K, ULK3	CYP19A1, ESR1, GMNN, KAT2A, KDM4A, MAPT, PLA2G7, PLK1, RAPGEF4, RARA, RXRG, TP53, USP1, VDR
ALL	Ponatinib_FDA:d2	Acitretin	6.32845e-17	1.61949e-13	PC1_wilcoxon	PC1_wilcoxon	TRUE	0.0187073	0.392044	0.457059	0.00475052	0.184926	0.43144	0.936535	7.87515e-12	dx_k	d1x	90	14	409	50	147	312	0.531545	0.995732	0.99575	0.00114799	0.164714	0.176181	0.111201	4.14702e-09	dx_k	d1x	90	14	120	15	57	78	ABL1, ABL2, AURKB, BLK, BMX, BRAF, BTK, CHEK2, CLK1, CSF1R, CSK, DDR1, DDR2, EGFR, EPHA1, EPHA2, EPHA3, EPHA4, EPHA5, EPHA6, EPHA7, EPHA8, EPHB1, EPHB2, EPHB3, EPHB4, ERBB2, ERBB4, FER, FES, FGFR1, FGFR2, FGFR3, FGFR4, FGR, FLT1, FLT3, FLT4, FRK, FYN, HCK, HIPK4, ITK, JAK1, JAK2, JAK3, KDR, KIT, LCK, LTK, LYN, MAP2K3, MAP2K6, MAP3K3, MAP3K7, MAP4K2, MAP4K4, MAPK11, MAPK12, MAPK14, MELK, MERTK, MK…	CYP19A1, ESR1, GMNN, KAT2A, KDM4A, MAPT, PLA2G7, PLK1, RAPGEF4, RARA, RXRG, TP53, USP1, VDR	ABL1, ABL2, AURKB, BLK, BMX, BRAF, BTK, CHEK2, CLK1, CSF1R, CSK, DDR1, DDR2, EGFR, EPHA1, EPHA2, EPHA3, EPHA4, EPHA5, EPHA6, EPHA7, EPHA8, EPHB1, EPHB2, EPHB3, EPHB4, ERBB2, ERBB4, FER, FES, FGFR1, FGFR2, FGFR3, FGFR4, FGR, FLT1, FLT3, FLT4, FRK, FYN, HCK, HIPK4, ITK, JAK1, JAK2, JAK3, KDR, KIT, LCK, LTK, LYN, MAP2K3, MAP2K6, MAP3K3, MAP3K7, MAP4K2, MAP4K4, MAPK11, MAPK12, MAPK14, MELK, MERTK, MK…	CYP19A1, ESR1, GMNN, KAT2A, KDM4A, MAPT, PLA2G7, PLK1, RAPGEF4, RARA, RXRG, TP53, USP1, VDR
ALL	A2AR	Acitretin	6.35913e-17	1.61949e-13	PC1_wilcoxon	PC1_wilcoxon	TRUE	0.0392249	0.324719	0.0955617	3.1549e-05	0.146507	0.060258	0.305787	7.87515e-12	immuno	d1x	1	14	4	455	147	312	0.996168	0.512972	0.996084	0.0288025	0.8575	0.772116	0.342336	4.14702e-09	immuno	d1x	1	14	5	130	57	78	ADORA2A	CYP19A1, ESR1, GMNN, KAT2A, KDM4A, MAPT, PLA2G7, PLK1, RAPGEF4, RARA, RXRG, TP53, USP1, VDR	ADORA2A	CYP19A1, ESR1, GMNN, KAT2A, KDM4A, MAPT, PLA2G7, PLK1, RAPGEF4, RARA, RXRG, TP53, USP1, VDR
ALL	Gefitinib_FDA:d2	Acitretin	6.58148e-17	1.61949e-13	PC1_wilcoxon	PC1_wilcoxon	TRUE	0.0311392	0.0823718	0.0712277	1.86403e-06	0.211733	0.108312	0.594406	7.87515e-12	dx_k	d1x	21	14	226	233	147	312	0.726711	0.853388	0.913396	2.87821e-05	0.193144	0.00825157	0.182686	4.14702e-09	dx_k	d1x	21	14	88	47	57	78	ABL1, CDK7, CHEK2, CSNK1E, EGFR, EPHA6, ERBB3, ERBB4, FLT3, GAK, HIPK4, IRAK1, IRAK4, LCK, LYN, MAP2K5, MKNK1, RIPK2, SBK1, SLK, STK10	CYP19A1, ESR1, GMNN, KAT2A, KDM4A, MAPT, PLA2G7, PLK1, RAPGEF4, RARA, RXRG, TP53, USP1, VDR	ABL1, CDK7, CHEK2, CSNK1E, EGFR, EPHA6, ERBB3, ERBB4, FLT3, GAK, HIPK4, IRAK1, IRAK4, LCK, LYN, MAP2K5, MKNK1, RIPK2, SBK1, SLK, STK10	CYP19A1, ESR1, GMNN, KAT2A, KDM4A, MAPT, PLA2G7, PLK1, RAPGEF4, RARA, RXRG, TP53, USP1, VDR
ALL	Ibrutinib_FDA:d2	Acitretin	6.65479e-17	1.61949e-13	PC1_wilcoxon	PC1_wilcoxon	TRUE	0.653432	0.139931	0.286665	0.124879	0.097436	0.707352	0.921058	7.87515e-12	dx_k	d1x	14	14	180	279	147	312	0.687902	0.305734	0.171517	0.00194811	0.133229	0.108105	0.119298	4.14702e-09	dx_k	d1x	14	14	71	64	57	78	AURKA, AURKB, CSK, EPHB2, ERBB4, FGFR1, FLT1, LCK, NTRK1, PTK6, RIPK2, SRC, TEK, YES1	CYP19A1, ESR1, GMNN, KAT2A, KDM4A, MAPT, PLA2G7, PLK1, RAPGEF4, RARA, RXRG, TP53, USP1, VDR	AURKA, AURKB, CSK, EPHB2, ERBB4, FGFR1, FLT1, LCK, NTRK1, PTK6, RIPK2, SRC, TEK, YES1	CYP19A1, ESR1, GMNN, KAT2A, KDM4A, MAPT, PLA2G7, PLK1, RAPGEF4, RARA, RXRG, TP53, USP1, VDR
ALL	Ceritinib_FDA:d2	Acitretin	7.95204e-17	1.87276e-13	PC1_wilcoxon	PC1_wilcoxon	TRUE	0.632089	0.670382	0.809193	0.000229191	0.623921	0.498738	0.905235	7.87515e-12	dx_k	d1x	14	14	182	277	147	312	0.947424	0.715203	0.930464	8.44211e-05	0.0793135	0.0229378	0.146777	4.14702e-09	dx_k	d1x	13	14	70	65	57	78	ALK, AURKA, EGFR, FGFR2, FGFR3, FGFR4, FLT3, IGF1R, INSR, JAK2, LCK, LYN, RET, TSSK3	CYP19A1, ESR1, GMNN, KAT2A, KDM4A, MAPT, PLA2G7, PLK1, RAPGEF4, RARA, RXRG, TP53, USP1, VDR	ALK, AURKA, EGFR, FGFR2, FGFR3, FGFR4, FLT3, IGF1R, INSR, JAK2, LCK, LYN, RET	CYP19A1, ESR1, GMNN, KAT2A, KDM4A, MAPT, PLA2G7, PLK1, RAPGEF4, RARA, RXRG, TP53, USP1, VDR
ALL	PD1_PDL1	Acitretin	8.57362e-17	1.95605e-13	PC1_wilcoxon	PC1_wilcoxon	TRUE	0.143786	0.309184	0.399659	1.62653e-10	0.901488	0.689815	0.340501	7.87515e-12	immuno	d1x	5	14	30	429	147	312	0.017001	0.683095	0.0666557	5.10037e-06	0.45862	0.073053	0.422834	4.14702e-09	immuno	d1x	5	14	25	110	57	78	CD274, HLA.DRA, HLA.DRB1, HLA.DRB5, PDCD1	CYP19A1, ESR1, GMNN, KAT2A, KDM4A, MAPT, PLA2G7, PLK1, RAPGEF4, RARA, RXRG, TP53, USP1, VDR	CD274, HLA.DRA, HLA.DRB1, HLA.DRB5, PDCD1	CYP19A1, ESR1, GMNN, KAT2A, KDM4A, MAPT, PLA2G7, PLK1, RAPGEF4, RARA, RXRG, TP53, USP1, VDR
ALL	Nilotinib_Kinome Scan:d2	Acitretin	1.03424e-16	2.28808e-13	PC1_wilcoxon	PC1_wilcoxon	TRUE	0.0146012	0.633032	0.739881	0.00634574	0.176018	0.491527	0.894623	7.87515e-12	dx_k	d1x	38	14	378	81	147	312	0.918063	0.995778	0.995806	0.00163115	0.216175	0.166195	0.196592	4.14702e-09	dx_k	d1x	38	14	117	18	57	78	ABL1, ABL2, BLK, BRAF, CDC42BPB, CSF1R, DDR1, DDR2, EPHA1, EPHA2, EPHA3, EPHA4, EPHA6, EPHA8, EPHB2, EPHB3, EPHB4, EPHB6, FGR, FRK, HCK, KIT, LCK, LYN, MAP2K5, MAP4K1, MAPK11, MAPK14, MAPK8, NTRK2, NTRK3, PDGFRA, PDGFRB, RET, TEK, TIE1, TNNI3K, ZAK	CYP19A1, ESR1, GMNN, KAT2A, KDM4A, MAPT, PLA2G7, PLK1, RAPGEF4, RARA, RXRG, TP53, USP1, VDR	ABL1, ABL2, BLK, BRAF, CDC42BPB, CSF1R, DDR1, DDR2, EPHA1, EPHA2, EPHA3, EPHA4, EPHA6, EPHA8, EPHB2, EPHB3, EPHB4, EPHB6, FGR, FRK, HCK, KIT, LCK, LYN, MAP2K5, MAP4K1, MAPK11, MAPK14, MAPK8, NTRK2, NTRK3, PDGFRA, PDGFRB, RET, TEK, TIE1, TNNI3K, ZAK	CYP19A1, ESR1, GMNN, KAT2A, KDM4A, MAPT, PLA2G7, PLK1, RAPGEF4, RARA, RXRG, TP53, USP1, VDR
ALL	LAG3	Acitretin	1.28894e-16	2.7677e-13	PC1_wilcoxon	PC1_wilcoxon	TRUE	0.329901	0.235533	0.25347	1.18213e-11	0.892382	0.374384	0.936733	7.87515e-12	immuno	d1x	1	14	11	448	147	312	0.133332	0.99079	0.213773	0.000286432	0.896993	0.0591451	0.237489	4.14702e-09	immuno	d1x	1	14	18	117	57	78	LAG3	CYP19A1, ESR1, GMNN, KAT2A, KDM4A, MAPT, PLA2G7, PLK1, RAPGEF4, RARA, RXRG, TP53, USP1, VDR	LAG3	CYP19A1, ESR1, GMNN, KAT2A, KDM4A, MAPT, PLA2G7, PLK1, RAPGEF4, RARA, RXRG, TP53, USP1, VDR
ALL	TIM-3	Acitretin	1.32795e-16	2.76998e-13	PC1_wilcoxon	PC1_wilcoxon	TRUE	0.242301	0.277609	0.377856	8.19884e-06	0.845154	0.456952	0.439548	7.87515e-12	immuno	d1x	1	14	12	447	147	312	0.0421824	0.741216	0.112793	0.000446842	0.42162	0.0354945	0.522486	4.14702e-09	immuno	d1x	1	14	9	126	57	78	HAVCR2	CYP19A1, ESR1, GMNN, KAT2A, KDM4A, MAPT, PLA2G7, PLK1, RAPGEF4, RARA, RXRG, TP53, USP1, VDR	HAVCR2	CYP19A1, ESR1, GMNN, KAT2A, KDM4A, MAPT, PLA2G7, PLK1, RAPGEF4, RARA, RXRG, TP53, USP1, VDR
ALL	Sorafenib:d1	Acitretin	1.41115e-16	2.86178e-13	PC1_wilcoxon	PC1_wilcoxon	TRUE	0.00239072	0.404512	0.461259	0.826161	0.13677	0.0748322	0.464293	7.87515e-12	dx_k	d1x	110	14	413	46	147	312	0.251183	0.837279	1	0.00223514	0.16486	0.156729	0.527799	4.14702e-09	dx_k	d1x	110	14	124	11	57	78	ABL1, ABL2, AURKA, AURKB, AURKC, AXL, BLK, BRAF, CAMK2B, CDK14, CDK15, CDK17, CDK19, CDK2, CDK3, CDK5, CDK7, CDK8, CDKL2, CDKL3, CIT, CLK1, CSF1R, DDR1, DDR2, DYRK3, EPHA1, EPHA2, EPHA3, EPHA4, EPHA5, EPHA6, EPHA7, EPHA8, EPHB1, EPHB2, EPHB4, EPHB6, FGFR1, FGFR2, FGFR3, FGR, FLT1, FLT3, FLT4, FRK, FYN, HCK, HIPK1, HIPK2, HIPK3, HIPK4, IRAK1, JAK3, KDR, KIT, LCK, LIMK1, LIMK2, LYN, MAP2K1, MAP2K5,…	CYP19A1, ESR1, GMNN, KAT2A, KDM4A, MAPT, PLA2G7, PLK1, RAPGEF4, RARA, RXRG, TP53, USP1, VDR	ABL1, ABL2, AURKA, AURKB, AURKC, AXL, BLK, BRAF, CAMK2B, CDK14, CDK15, CDK17, CDK19, CDK2, CDK3, CDK5, CDK7, CDK8, CDKL2, CDKL3, CIT, CLK1, CSF1R, DDR1, DDR2, DYRK3, EPHA1, EPHA2, EPHA3, EPHA4, EPHA5, EPHA6, EPHA7, EPHA8, EPHB1, EPHB2, EPHB4, EPHB6, FGFR1, FGFR2, FGFR3, FGR, FLT1, FLT3, FLT4, FRK, FYN, HCK, HIPK1, HIPK2, HIPK3, HIPK4, IRAK1, JAK3, KDR, KIT, LCK, LIMK1, LIMK2, LYN, MAP2K1, MAP2K5,…	CYP19A1, ESR1, GMNN, KAT2A, KDM4A, MAPT, PLA2G7, PLK1, RAPGEF4, RARA, RXRG, TP53, USP1, VDR
ALL	Trametinib:d1	Acitretin	2.14765e-16	4.23766e-13	PC1_wilcoxon	PC1_wilcoxon	TRUE	0.448553	0.257175	0.5727	0.322225	0.194019	0.8559	0.530303	7.87515e-12	dx_k	d1x	2	14	37	422	147	312	0.497424	0.482447	0.462638	0.3908	0.996151	0.193278	0.723661	4.14702e-09	dx_k	d1x	2	14	15	120	57	78	MAP2K1, MAP2K2	CYP19A1, ESR1, GMNN, KAT2A, KDM4A, MAPT, PLA2G7, PLK1, RAPGEF4, RARA, RXRG, TP53, USP1, VDR	MAP2K1, MAP2K2	CYP19A1, ESR1, GMNN, KAT2A, KDM4A, MAPT, PLA2G7, PLK1, RAPGEF4, RARA, RXRG, TP53, USP1, VDR
ALL	Gleevec (Imatinib)_MRC:d2	Acitretin	2.47037e-16	4.74617e-13	PC1_wilcoxon	PC1_wilcoxon	TRUE	0.880968	0.413074	0.730754	3.80376e-08	0.762824	0.21313	0.471372	7.87515e-12	dx_k	d1x	1	14	25	434	147	312	0.335264	0.878993	0.218183	1.21877e-05	0.571446	0.0316423	0.945495	4.14702e-09	dx_k	d1x	1	14	11	124	57	78	LCK	CYP19A1, ESR1, GMNN, KAT2A, KDM4A, MAPT, PLA2G7, PLK1, RAPGEF4, RARA, RXRG, TP53, USP1, VDR	LCK	CYP19A1, ESR1, GMNN, KAT2A, KDM4A, MAPT, PLA2G7, PLK1, RAPGEF4, RARA, RXRG, TP53, USP1, VDR
ALL	KIR	Acitretin	3.3307e-16	6.23499e-13	PC1_wilcoxon	PC1_wilcoxon	TRUE	0.287622	0.101217	0.089	2.58404e-08	0.400052	0.446306	0.722078	7.87515e-12	immuno	d1x	6	14	71	388	147	312	0.512349	0.947751	0.329419	2.8833e-05	0.37589	0.0490824	0.849473	4.14702e-09	immuno	d1x	7	14	25	110	57	78	KIR2DL1, KIR2DL3, KIR2DL4, KIR3DL1, KIR3DL2, KIR3DL3	CYP19A1, ESR1, GMNN, KAT2A, KDM4A, MAPT, PLA2G7, PLK1, RAPGEF4, RARA, RXRG, TP53, USP1, VDR	KIR2DL1, KIR2DL3, KIR2DL4, KIR2DS4, KIR3DL1, KIR3DL2, KIR3DL3	CYP19A1, ESR1, GMNN, KAT2A, KDM4A, MAPT, PLA2G7, PLK1, RAPGEF4, RARA, RXRG, TP53, USP1, VDR
ALL	Bosutinib_LINCS:d2	Bexarotene	3.75687e-13	6.85694e-10	PC1_wilcoxon	PC1_wilcoxon	TRUE	0.0073042	0.279336	0.402048	0.074549	0.0886056	0.0385282	0.00556857	2.30308e-09	dx_k	d1x	75	13	317	142	129	330	0.388029	0.764935	0.925625	0.000214798	0.10808	0.157979	0.00970257	0.000309617	dx_k	d1x	75	13	109	26	55	80	AAK1, ABL1, ABL2, AXL, BLK, BMP2K, BMPR2, BTK, CAMK1D, CIT, CSF1R, CSK, CSNK1A1, CSNK1D, CSNK1E, DMPK, EGFR, EIF2AK1, EIF2AK4, EPHA2, EPHA3, EPHA8, ERBB2, ERBB3, ERBB4, FES, FGR, FRK, GAK, GRK4, HCK, JAK2, LCK, LYN, MAP2K1, MAP2K2, MAP2K5, MAP3K11, MAP3K2, MAP3K3, MAP3K4, MAP3K7, MAP3K9, MAP4K2, MAP4K3, MAP4K4, MAP4K5, MAPK4, MAPK6, MINK1, MYLK2, NEK2, NUAK2, PAK1, PRKCD, RET, RIOK1, RIOK3, SIK2,…	BLM, CYP19A1, ESR1, HSPB1, KAT2A, NR1H3, NR3C1, PPARG, RXRA, RXRB, RXRG, TP53, USP1	AAK1, ABL1, ABL2, AXL, BLK, BMP2K, BMPR2, BTK, CAMK1D, CIT, CSF1R, CSK, CSNK1A1, CSNK1D, CSNK1E, DMPK, EGFR, EIF2AK1, EIF2AK4, EPHA2, EPHA3, EPHA8, ERBB2, ERBB3, ERBB4, FES, FGR, FRK, GAK, GRK4, HCK, JAK2, LCK, LYN, MAP2K1, MAP2K2, MAP2K5, MAP3K11, MAP3K2, MAP3K3, MAP3K4, MAP3K7, MAP3K9, MAP4K2, MAP4K3, MAP4K4, MAP4K5, MAPK4, MAPK6, MINK1, MYLK2, NEK2, NUAK2, PAK1, PRKCD, RET, RIOK1, RIOK3, SIK2,…	BLM, CYP19A1, ESR1, HSPB1, KAT2A, NR1H3, NR3C1, PPARG, RXRA, RXRB, RXRG, TP53, USP1
ALL	Pazopanib hydrochloride:d1	Bexarotene	1.60544e-12	2.85874e-09	PC1_wilcoxon	PC1_wilcoxon	TRUE	0.831284	0.641286	0.644489	0.320762	0.128218	0.574247	0.082231	2.30308e-09	dx_k	d1x	28	13	260	199	129	330	0.592874	0.17438	0.330811	0.00592931	0.506645	0.142235	0.00317939	0.000309617	dx_k	d1x	28	13	94	41	55	80	ABL1, ALK, AURKB, CDK7, CSF1R, FGFR1, FGFR3, FLT1, FLT4, FYN, IGF1R, ITK, KDR, KIT, LCK, LIMK1, LTK, MAP4K4, MAPK8, MAPK9, MET, NEK2, PDGFRA, PDGFRB, PTK2, RET, TAOK1, TNK2	BLM, CYP19A1, ESR1, HSPB1, KAT2A, NR1H3, NR3C1, PPARG, RXRA, RXRB, RXRG, TP53, USP1	ABL1, ALK, AURKB, CDK7, CSF1R, FGFR1, FGFR3, FLT1, FLT4, FYN, IGF1R, ITK, KDR, KIT, LCK, LIMK1, LTK, MAP4K4, MAPK8, MAPK9, MET, NEK2, PDGFRA, PDGFRB, PTK2, RET, TAOK1, TNK2	BLM, CYP19A1, ESR1, HSPB1, KAT2A, NR1H3, NR3C1, PPARG, RXRA, RXRB, RXRG, TP53, USP1
ALL	Bosutinib_LINCS:d2	URACIL MUSTARD	2.0905e-12	3.63384e-09	PC1_wilcoxon	PC1_wilcoxon	TRUE	0.00298217	0.296713	0.342746	0.913429	0.000945666	0.216093	0.00556857	3.38893e-08	dx_k	d1x	75	2	317	142	77	382	0.410738	0.36283	0.329787	0.00271609	0.217828	0.960643	0.00970257	0.000135692	dx_k	d1x	75	2	109	26	41	94	AAK1, ABL1, ABL2, AXL, BLK, BMP2K, BMPR2, BTK, CAMK1D, CIT, CSF1R, CSK, CSNK1A1, CSNK1D, CSNK1E, DMPK, EGFR, EIF2AK1, EIF2AK4, EPHA2, EPHA3, EPHA8, ERBB2, ERBB3, ERBB4, FES, FGR, FRK, GAK, GRK4, HCK, JAK2, LCK, LYN, MAP2K1, MAP2K2, MAP2K5, MAP3K11, MAP3K2, MAP3K3, MAP3K4, MAP3K7, MAP3K9, MAP4K2, MAP4K3, MAP4K4, MAP4K5, MAPK4, MAPK6, MINK1, MYLK2, NEK2, NUAK2, PAK1, PRKCD, RET, RIOK1, RIOK3, SIK2,…	TP53, VDR	AAK1, ABL1, ABL2, AXL, BLK, BMP2K, BMPR2, BTK, CAMK1D, CIT, CSF1R, CSK, CSNK1A1, CSNK1D, CSNK1E, DMPK, EGFR, EIF2AK1, EIF2AK4, EPHA2, EPHA3, EPHA8, ERBB2, ERBB3, ERBB4, FES, FGR, FRK, GAK, GRK4, HCK, JAK2, LCK, LYN, MAP2K1, MAP2K2, MAP2K5, MAP3K11, MAP3K2, MAP3K3, MAP3K4, MAP3K7, MAP3K9, MAP4K2, MAP4K3, MAP4K4, MAP4K5, MAPK4, MAPK6, MINK1, MYLK2, NEK2, NUAK2, PAK1, PRKCD, RET, RIOK1, RIOK3, SIK2,…	TP53, VDR
ALL	Bosutinib_LINCS:d2	warfarin	4.66531e-12	7.92093e-09	PC1_wilcoxon	PC1_wilcoxon	TRUE	0.00813105	0.281243	0.470002	0.944773	0.0734859	0.253634	0.00556857	1.27334e-07	dx_k	d1x	75	3	317	142	107	352	0.965653	0.0238387	0.00802823	1.60936e-05	0.0210279	0.0114413	0.00970257	8.6592e-05	dx_k	d1x	75	3	109	26	50	85	AAK1, ABL1, ABL2, AXL, BLK, BMP2K, BMPR2, BTK, CAMK1D, CIT, CSF1R, CSK, CSNK1A1, CSNK1D, CSNK1E, DMPK, EGFR, EIF2AK1, EIF2AK4, EPHA2, EPHA3, EPHA8, ERBB2, ERBB3, ERBB4, FES, FGR, FRK, GAK, GRK4, HCK, JAK2, LCK, LYN, MAP2K1, MAP2K2, MAP2K5, MAP3K11, MAP3K2, MAP3K3, MAP3K4, MAP3K7, MAP3K9, MAP4K2, MAP4K3, MAP4K4, MAP4K5, MAPK4, MAPK6, MINK1, MYLK2, NEK2, NUAK2, PAK1, PRKCD, RET, RIOK1, RIOK3, SIK2,…	ALB, PPARG, TP53	AAK1, ABL1, ABL2, AXL, BLK, BMP2K, BMPR2, BTK, CAMK1D, CIT, CSF1R, CSK, CSNK1A1, CSNK1D, CSNK1E, DMPK, EGFR, EIF2AK1, EIF2AK4, EPHA2, EPHA3, EPHA8, ERBB2, ERBB3, ERBB4, FES, FGR, FRK, GAK, GRK4, HCK, JAK2, LCK, LYN, MAP2K1, MAP2K2, MAP2K5, MAP3K11, MAP3K2, MAP3K3, MAP3K4, MAP3K7, MAP3K9, MAP4K2, MAP4K3, MAP4K4, MAP4K5, MAPK4, MAPK6, MINK1, MYLK2, NEK2, NUAK2, PAK1, PRKCD, RET, RIOK1, RIOK3, SIK2,…	ALB, PPARG, TP53
ALL	Sunitinib_RBC:d2	Bexarotene	5.6092e-12	9.30706e-09	PC1_wilcoxon	PC1_wilcoxon	TRUE	0.978193	0.218741	0.741048	0.00134735	0.433909	0.0825871	0.00884556	2.30308e-09	dx_k	d1x	23	13	215	244	129	330	0.260299	0.296167	0.49075	0.00232936	0.260331	0.184042	0.115475	0.000309617	dx_k	d1x	23	13	80	55	55	80	CAMK2A, CAMK2D, CHEK2, CLK2, CSF1R, FLT3, KIT, LCK, LRRK2, MAP4K4, MAP4K5, MELK, MINK1, MYLK2, NTRK1, NTRK2, NTRK3, NUAK1, PDGFRA, PHKG1, RET, STK4, YES1	BLM, CYP19A1, ESR1, HSPB1, KAT2A, NR1H3, NR3C1, PPARG, RXRA, RXRB, RXRG, TP53, USP1	CAMK2A, CAMK2D, CHEK2, CLK2, CSF1R, FLT3, KIT, LCK, LRRK2, MAP4K4, MAP4K5, MELK, MINK1, MYLK2, NTRK1, NTRK2, NTRK3, NUAK1, PDGFRA, PHKG1, RET, STK4, YES1	BLM, CYP19A1, ESR1, HSPB1, KAT2A, NR1H3, NR3C1, PPARG, RXRA, RXRB, RXRG, TP53, USP1
ALL	Pazopanib hydrochloride:d1	URACIL MUSTARD	8.87652e-12	1.44011e-08	PC1_wilcoxon	PC1_wilcoxon	TRUE	0.803854	0.680362	0.97051	0.460184	0.000844103	0.198442	0.082231	3.38893e-08	dx_k	d1x	28	2	260	199	77	382	0.434726	0.608768	0.714905	0.0158151	0.0404134	0.43753	0.00317939	0.000135692	dx_k	d1x	28	2	94	41	41	94	ABL1, ALK, AURKB, CDK7, CSF1R, FGFR1, FGFR3, FLT1, FLT4, FYN, IGF1R, ITK, KDR, KIT, LCK, LIMK1, LTK, MAP4K4, MAPK8, MAPK9, MET, NEK2, PDGFRA, PDGFRB, PTK2, RET, TAOK1, TNK2	TP53, VDR	ABL1, ALK, AURKB, CDK7, CSF1R, FGFR1, FGFR3, FLT1, FLT4, FYN, IGF1R, ITK, KDR, KIT, LCK, LIMK1, LTK, MAP4K4, MAPK8, MAPK9, MET, NEK2, PDGFRA, PDGFRB, PTK2, RET, TAOK1, TNK2	TP53, VDR
ALL	Crizotinib_Kinome Scan:d2	Bexarotene	9.86756e-12	1.56609e-08	PC1_wilcoxon	PC1_wilcoxon	TRUE	0.00639518	0.728375	0.90032	0.000192784	0.0130094	0.00430699	0.112615	2.30308e-09	dx_k	d1x	99	13	365	94	129	330	0.754102	0.575914	0.790033	0.0095461	0.51934	0.447404	0.0168072	0.000309617	dx_k	d1x	98	13	118	17	55	80	ABL1, ABL2, ACVR1, ACVR1B, ALK, ANKK1, AURKA, AURKB, AXL, BLK, BMP2K, BMPR1B, CASK, CDK11A, CDK11B, CDK7, CSF1R, DCLK1, DCLK2, DDR1, DSTYK, EPHA1, EPHA2, EPHA3, EPHA4, EPHA5, EPHA6, EPHA7, EPHA8, EPHB1, EPHB4, EPHB6, FER, FES, FGR, FLT3, IGF1R, IKBKE, INSR, INSRR, IRAK1, IRAK3, JAK1, JAK2, JAK3, KIT, LCK, LIMK1, LIMK2, LTK, LYN, MAP3K12, MAP3K13, MAP3K2, MAP3K3, MAP4K1, MAP4K2, MAP4K3, MAP4K5, MA…	BLM, CYP19A1, ESR1, HSPB1, KAT2A, NR1H3, NR3C1, PPARG, RXRA, RXRB, RXRG, TP53, USP1	ABL1, ABL2, ACVR1, ACVR1B, ALK, ANKK1, AURKA, AURKB, AXL, BLK, BMP2K, BMPR1B, CASK, CDK11A, CDK7, CSF1R, DCLK1, DCLK2, DDR1, DSTYK, EPHA1, EPHA2, EPHA3, EPHA4, EPHA5, EPHA6, EPHA7, EPHA8, EPHB1, EPHB4, EPHB6, FER, FES, FGR, FLT3, IGF1R, IKBKE, INSR, INSRR, IRAK1, IRAK3, JAK1, JAK2, JAK3, KIT, LCK, LIMK1, LIMK2, LTK, LYN, MAP3K12, MAP3K13, MAP3K2, MAP3K3, MAP4K1, MAP4K2, MAP4K3, MAP4K5, MAPK7, MER…	BLM, CYP19A1, ESR1, HSPB1, KAT2A, NR1H3, NR3C1, PPARG, RXRA, RXRB, RXRG, TP53, USP1
ALL	Lenvatinib_FDA:d2	Bexarotene	1.03745e-11	1.58733e-08	PC1_wilcoxon	PC1_wilcoxon	TRUE	0.340517	0.153713	0.398233	0.942259	0.115962	0.649965	0.158135	2.30308e-09	dx_k	d1x	20	13	267	192	129	330	0.290794	0.124215	0.178581	0.00557174	0.437291	0.282301	0.0126429	0.000309617	dx_k	d1x	20	13	95	40	55	80	ABL1, EGFR, EPHB2, ERBB4, FGFR1, FGFR2, FGFR3, FGFR4, FGR, FLT4, FRK, KDR, KIT, LCK, MAP4K4, MET, PDGFRA, PDGFRB, PTK6, RET	BLM, CYP19A1, ESR1, HSPB1, KAT2A, NR1H3, NR3C1, PPARG, RXRA, RXRB, RXRG, TP53, USP1	ABL1, EGFR, EPHB2, ERBB4, FGFR1, FGFR2, FGFR3, FGFR4, FGR, FLT4, FRK, KDR, KIT, LCK, MAP4K4, MET, PDGFRA, PDGFRB, PTK6, RET	BLM, CYP19A1, ESR1, HSPB1, KAT2A, NR1H3, NR3C1, PPARG, RXRA, RXRB, RXRG, TP53, USP1
ALL	Axitinib:d1	Bexarotene	1.04363e-11	1.58733e-08	PC1_wilcoxon	PC1_wilcoxon	TRUE	0.00146934	0.608549	0.752499	0.00309439	0.0137241	0.00535967	0.0381274	2.30308e-09	dx_k	d1x	98	13	369	90	129	330	0.306792	0.598684	0.761504	0.00428193	0.2577	0.367482	0.0527779	0.000309617	dx_k	d1x	98	13	119	16	55	80	AAK1, ABL1, ABL2, ACVR2B, ANKK1, AURKA, AURKB, AURKC, AXL, BLK, BMP2K, BMPR1B, CAMKK1, CAMKK2, CDC42BPB, CDK16, CDKL2, CSF1R, CSK, CSNK2A2, DDR1, DDR2, EGFR, EIF2AK2, EPHB6, FGFR1, FGFR2, FGFR3, FGR, FLT1, FLT3, FLT4, GAK, GRK4, HUNK, IRAK1, ITK, JAK2, JAK3, KDR, KIT, LCK, LRRK2, MAP2K1, MAP2K2, MAP2K5, MAP3K12, MAP3K3, MAP3K4, MAP3K9, MAP4K1, MAP4K2, MAP4K3, MAP4K4, MAP4K5, MAPK10, MAPK8, MERTK,…	BLM, CYP19A1, ESR1, HSPB1, KAT2A, NR1H3, NR3C1, PPARG, RXRA, RXRB, RXRG, TP53, USP1	AAK1, ABL1, ABL2, ACVR2B, ANKK1, AURKA, AURKB, AURKC, AXL, BLK, BMP2K, BMPR1B, CAMKK1, CAMKK2, CDC42BPB, CDK16, CDKL2, CSF1R, CSK, CSNK2A2, DDR1, DDR2, EGFR, EIF2AK2, EPHB6, FGFR1, FGFR2, FGFR3, FGR, FLT1, FLT3, FLT4, GAK, GRK4, HUNK, IRAK1, ITK, JAK2, JAK3, KDR, KIT, LCK, LRRK2, MAP2K1, MAP2K2, MAP2K5, MAP3K12, MAP3K3, MAP3K4, MAP3K9, MAP4K1, MAP4K2, MAP4K3, MAP4K4, MAP4K5, MAPK10, MAPK8, MERTK,…	BLM, CYP19A1, ESR1, HSPB1, KAT2A, NR1H3, NR3C1, PPARG, RXRA, RXRB, RXRG, TP53, USP1
ALL	Afatinib:d1	Bexarotene	1.18003e-11	1.75817e-08	PC1_wilcoxon	PC1_wilcoxon	TRUE	0.00555674	0.364293	0.462785	3.93187e-05	0.205731	0.0709508	0.0761035	2.30308e-09	dx_k	d1x	38	13	267	192	129	330	0.970006	0.689055	0.996645	0.000283234	0.240961	0.37058	0.0302419	0.000309617	dx_k	d1x	38	13	99	36	55	80	ABL1, AXL, BLK, CIT, CSNK1E, DYRK1A, DYRK1B, DYRK2, EGFR, EPHA6, EPHB6, ERBB2, ERBB3, ERBB4, FLT3, FRK, GAK, HCK, HIPK4, IRAK1, LCK, MAP2K5, MAPK10, MAPK14, MAPK9, MET, MKNK1, MKNK2, PHKG1, PHKG2, RIPK2, RPS6KA6, SBK1, SLK, SRC, STK10, STK17A, TXK	BLM, CYP19A1, ESR1, HSPB1, KAT2A, NR1H3, NR3C1, PPARG, RXRA, RXRB, RXRG, TP53, USP1	ABL1, AXL, BLK, CIT, CSNK1E, DYRK1A, DYRK1B, DYRK2, EGFR, EPHA6, EPHB6, ERBB2, ERBB3, ERBB4, FLT3, FRK, GAK, HCK, HIPK4, IRAK1, LCK, MAP2K5, MAPK10, MAPK14, MAPK9, MET, MKNK1, MKNK2, PHKG1, PHKG2, RIPK2, RPS6KA6, SBK1, SLK, SRC, STK10, STK17A, TXK	BLM, CYP19A1, ESR1, HSPB1, KAT2A, NR1H3, NR3C1, PPARG, RXRA, RXRB, RXRG, TP53, USP1
ALL	Alicetinib	Bexarotene	1.22032e-11	1.78184e-08	PC1_wilcoxon	PC1_wilcoxon	TRUE	0.389591	0.299823	0.718449	7.57271e-06	0.0483582	0.188423	0.543513	2.30308e-09	dx_k	d1x	26	13	215	244	129	330	0.69259	0.869938	0.635639	0.0731037	0.797144	0.389877	0.00439285	0.000309617	dx_k	d1x	26	13	86	49	55	80	ABL1, ALK, AXL, CAMKK2, CLK1, CLK2, DAPK1, DAPK2, DAPK3, FER, FLT3, GAK, HCK, HIPK4, IRAK1, LTK, MERTK, MYLK, PHKG1, PHKG2, PIM2, RET, RPS6KA1, RPS6KA4, SRMS, STK33	BLM, CYP19A1, ESR1, HSPB1, KAT2A, NR1H3, NR3C1, PPARG, RXRA, RXRB, RXRG, TP53, USP1	ABL1, ALK, AXL, CAMKK2, CLK1, CLK2, DAPK1, DAPK2, DAPK3, FER, FLT3, GAK, HCK, HIPK4, IRAK1, LTK, MERTK, MYLK, PHKG1, PHKG2, PIM2, RET, RPS6KA1, RPS6KA4, SRMS, STK33	BLM, CYP19A1, ESR1, HSPB1, KAT2A, NR1H3, NR3C1, PPARG, RXRA, RXRB, RXRG, TP53, USP1
ALL	AZD-9291_LINCS:d2	Bexarotene	1.2532e-11	1.79116e-08	PC1_wilcoxon	PC1_wilcoxon	TRUE	0.000261006	0.326575	0.394848	0.000425094	0.22323	0.776223	0.86552	2.30308e-09	dx_k	d1x	46	13	307	152	129	330	0.100848	0.859029	0.438951	0.003452	0.349165	0.34017	0.00283993	0.000309617	dx_k	d1x	46	13	104	31	55	80	AAK1, ALK, BLK, BTK, CAMK2B, CSNK2A1, CSNK2A2, DAPK1, DAPK2, DAPK3, EGFR, EPHB6, ERBB2, ERBB4, FLT3, GAK, HIPK1, HIPK2, HIPK4, HUNK, IGF1R, INSR, INSRR, JAK3, LRRK2, LTK, MAP2K5, MAP4K4, MINK1, MKNK1, MKNK2, MYLK, MYO3B, PDGFRB, PLK1, PLK4, PTK2, PTK6, ROS1, RPS6KA4, STK33, TEC, TNIK, TNK1, TNK2, TXK	BLM, CYP19A1, ESR1, HSPB1, KAT2A, NR1H3, NR3C1, PPARG, RXRA, RXRB, RXRG, TP53, USP1	AAK1, ALK, BLK, BTK, CAMK2B, CSNK2A1, CSNK2A2, DAPK1, DAPK2, DAPK3, EGFR, EPHB6, ERBB2, ERBB4, FLT3, GAK, HIPK1, HIPK2, HIPK4, HUNK, IGF1R, INSR, INSRR, JAK3, LRRK2, LTK, MAP2K5, MAP4K4, MINK1, MKNK1, MKNK2, MYLK, MYO3B, PDGFRB, PLK1, PLK4, PTK2, PTK6, ROS1, RPS6KA4, STK33, TEC, TNIK, TNK1, TNK2, TXK	BLM, CYP19A1, ESR1, HSPB1, KAT2A, NR1H3, NR3C1, PPARG, RXRA, RXRB, RXRG, TP53, USP1
ALL	Vemurafenib_FDA:d2	Bexarotene	1.27577e-11	1.79116e-08	PC1_wilcoxon	PC1_wilcoxon	TRUE	0.666711	0.647916	0.304345	0.000533243	0.0188364	0.00532485	0.0137753	2.30308e-09	dx_k	d1x	43	13	366	93	129	330	0.874754	0.686081	0.992571	0.000325521	0.327665	0.193259	0.181954	0.000309617	dx_k	d1x	42	13	115	20	55	80	ABL1, AXL, BLK, BRAF, CAMK1, CDK19, CDK8, CSF1R, CSK, DDR1, EIF2AK4, EPHB6, FGR, FLT3, FYN, HCK, HUNK, KIT, LCK, MAP2K1, MAP2K2, MAP2K4, MAP2K5, MAP4K5, MINK1, MYLK4, PDGFRA, PDGFRB, PRKD1, PTK6, RAF1, RIPK2, SIK1, SLK, SRC, SRMS, STK3, STK36, STK4, TGFBR2, TNIK, TNK2, ZAK	BLM, CYP19A1, ESR1, HSPB1, KAT2A, NR1H3, NR3C1, PPARG, RXRA, RXRB, RXRG, TP53, USP1	ABL1, AXL, BLK, BRAF, CAMK1, CDK19, CDK8, CSF1R, CSK, DDR1, EIF2AK4, EPHB6, FGR, FLT3, FYN, HCK, HUNK, KIT, LCK, MAP2K1, MAP2K2, MAP2K5, MAP4K5, MINK1, MYLK4, PDGFRA, PDGFRB, PRKD1, PTK6, RAF1, RIPK2, SIK1, SLK, SRC, SRMS, STK3, STK36, STK4, TGFBR2, TNIK, TNK2, ZAK	BLM, CYP19A1, ESR1, HSPB1, KAT2A, NR1H3, NR3C1, PPARG, RXRA, RXRB, RXRG, TP53, USP1
ALL	Tubastatin A HCl	Bexarotene	1.55824e-11	2.14647e-08	PC1_wilcoxon	PC1_wilcoxon	TRUE	0.624529	0.143091	0.622565	0.0220073	0.151487	0.952745	0.00612509	2.30308e-09	hdac	d1x	3	13	14	445	129	330	0.23337	0.288424	0.814505	0.843305	0.234729	0.567659	0.509308	0.000309617	hdac	d1x	3	13	7	128	55	80	HDAC1, HDAC6, HDAC8	BLM, CYP19A1, ESR1, HSPB1, KAT2A, NR1H3, NR3C1, PPARG, RXRA, RXRB, RXRG, TP53, USP1	HDAC1, HDAC6, HDAC8	BLM, CYP19A1, ESR1, HSPB1, KAT2A, NR1H3, NR3C1, PPARG, RXRA, RXRB, RXRG, TP53, USP1
ALL	Pazopanib hydrochloride:d1	warfarin	1.97455e-11	2.66956e-08	PC1_wilcoxon	PC1_wilcoxon	TRUE	0.991846	0.378523	0.987818	0.200648	0.0727099	0.625696	0.082231	1.27334e-07	dx_k	d1x	28	3	260	199	107	352	0.104556	0.337121	0.110847	0.00014647	0.0235929	0.00634133	0.00317939	8.6592e-05	dx_k	d1x	28	3	94	41	50	85	ABL1, ALK, AURKB, CDK7, CSF1R, FGFR1, FGFR3, FLT1, FLT4, FYN, IGF1R, ITK, KDR, KIT, LCK, LIMK1, LTK, MAP4K4, MAPK8, MAPK9, MET, NEK2, PDGFRA, PDGFRB, PTK2, RET, TAOK1, TNK2	ALB, PPARG, TP53	ABL1, ALK, AURKB, CDK7, CSF1R, FGFR1, FGFR3, FLT1, FLT4, FYN, IGF1R, ITK, KDR, KIT, LCK, LIMK1, LTK, MAP4K4, MAPK8, MAPK9, MET, NEK2, PDGFRA, PDGFRB, PTK2, RET, TAOK1, TNK2	ALB, PPARG, TP53
ALL	Sunitinib_RBC:d2	URACIL MUSTARD	3.08283e-11	4.09215e-08	PC1_wilcoxon	PC1_wilcoxon	TRUE	0.929823	0.783037	0.767637	0.00502998	0.0120821	0.426522	0.00884556	3.38893e-08	dx_k	d1x	23	2	215	244	77	382	0.229933	0.679213	0.629268	0.00686522	0.155175	0.55717	0.115475	0.000135692	dx_k	d1x	23	2	80	55	41	94	CAMK2A, CAMK2D, CHEK2, CLK2, CSF1R, FLT3, KIT, LCK, LRRK2, MAP4K4, MAP4K5, MELK, MINK1, MYLK2, NTRK1, NTRK2, NTRK3, NUAK1, PDGFRA, PHKG1, RET, STK4, YES1	TP53, VDR	CAMK2A, CAMK2D, CHEK2, CLK2, CSF1R, FLT3, KIT, LCK, LRRK2, MAP4K4, MAP4K5, MELK, MINK1, MYLK2, NTRK1, NTRK2, NTRK3, NUAK1, PDGFRA, PHKG1, RET, STK4, YES1	TP53, VDR
ALL	Ruxolitinib (INCB18424)_MRC:d2	Bexarotene	3.19815e-11	4.16941e-08	PC1_wilcoxon	PC1_wilcoxon	TRUE	0.0194052	0.244636	0.0385033	0.0030239	0.25937	0.190771	0.0800832	2.30308e-09	dx_k	d1x	2	13	22	437	129	330	0.460988	0.562812	0.512963	0.0341474	0.413594	0.626187	0.0856337	0.000309617	dx_k	d1x	2	13	16	119	55	80	JAK2, MARK3	BLM, CYP19A1, ESR1, HSPB1, KAT2A, NR1H3, NR3C1, PPARG, RXRA, RXRB, RXRG, TP53, USP1	JAK2, MARK3	BLM, CYP19A1, ESR1, HSPB1, KAT2A, NR1H3, NR3C1, PPARG, RXRA, RXRB, RXRG, TP53, USP1
ALL	Panobinostat	Bexarotene	4.53386e-11	5.80708e-08	PC1_wilcoxon	PC1_wilcoxon	TRUE	0.937614	0.143596	0.754553	0.600677	0.333543	0.12527	0.96614	2.30308e-09	hdac	d1x	11	13	104	355	129	330	0.241557	0.755365	0.810607	0.236163	0.227254	0.728673	0.0104104	0.000309617	hdac	d1x	11	13	51	84	55	80	HDAC1, HDAC10, HDAC11, HDAC2, HDAC3, HDAC4, HDAC5, HDAC6, HDAC7, HDAC8, HDAC9	BLM, CYP19A1, ESR1, HSPB1, KAT2A, NR1H3, NR3C1, PPARG, RXRA, RXRB, RXRG, TP53, USP1	HDAC1, HDAC10, HDAC11, HDAC2, HDAC3, HDAC4, HDAC5, HDAC6, HDAC7, HDAC8, HDAC9	BLM, CYP19A1, ESR1, HSPB1, KAT2A, NR1H3, NR3C1, PPARG, RXRA, RXRB, RXRG, TP53, USP1
ALL	Crizotinib_Kinome Scan:d2	URACIL MUSTARD	5.40772e-11	6.73121e-08	PC1_wilcoxon	PC1_wilcoxon	TRUE	0.00296889	0.990471	0.956311	0.170276	0.000411785	0.0503535	0.112615	3.38893e-08	dx_k	d1x	99	2	365	94	77	382	0.895014	0.996613	0.996631	0.0239784	0.156978	0.954137	0.0168072	0.000135692	dx_k	d1x	98	2	118	17	41	94	ABL1, ABL2, ACVR1, ACVR1B, ALK, ANKK1, AURKA, AURKB, AXL, BLK, BMP2K, BMPR1B, CASK, CDK11A, CDK11B, CDK7, CSF1R, DCLK1, DCLK2, DDR1, DSTYK, EPHA1, EPHA2, EPHA3, EPHA4, EPHA5, EPHA6, EPHA7, EPHA8, EPHB1, EPHB4, EPHB6, FER, FES, FGR, FLT3, IGF1R, IKBKE, INSR, INSRR, IRAK1, IRAK3, JAK1, JAK2, JAK3, KIT, LCK, LIMK1, LIMK2, LTK, LYN, MAP3K12, MAP3K13, MAP3K2, MAP3K3, MAP4K1, MAP4K2, MAP4K3, MAP4K5, MA…	TP53, VDR	ABL1, ABL2, ACVR1, ACVR1B, ALK, ANKK1, AURKA, AURKB, AXL, BLK, BMP2K, BMPR1B, CASK, CDK11A, CDK7, CSF1R, DCLK1, DCLK2, DDR1, DSTYK, EPHA1, EPHA2, EPHA3, EPHA4, EPHA5, EPHA6, EPHA7, EPHA8, EPHB1, EPHB4, EPHB6, FER, FES, FGR, FLT3, IGF1R, IKBKE, INSR, INSRR, IRAK1, IRAK3, JAK1, JAK2, JAK3, KIT, LCK, LIMK1, LIMK2, LTK, LYN, MAP3K12, MAP3K13, MAP3K2, MAP3K3, MAP4K1, MAP4K2, MAP4K3, MAP4K5, MAPK7, MER…	TP53, VDR
ALL	Vandetanib_FDA:d2	Bexarotene	5.43977e-11	6.73121e-08	PC1_wilcoxon	PC1_wilcoxon	TRUE	0.00122522	0.521196	0.714143	0.00333322	0.148745	0.783517	0.979404	2.30308e-09	dx_k	d1x	54	13	323	136	129	330	0.733825	0.205284	0.293813	0.00186132	0.302479	0.228573	0.0125439	0.000309617	dx_k	d1x	54	13	103	32	55	80	ABL1, ABL2, ACVR1, ACVRL1, AXL, BLK, BMPR1B, DDR1, DDR2, EGFR, EPHA1, EPHA5, EPHA6, EPHA8, EPHB1, EPHB2, EPHB4, EPHB6, ERBB3, ERBB4, FGFR1, FGR, FLT1, FLT3, FRK, FYN, GAK, HCK, IRAK4, KDR, KIT, LCK, LTK, LYN, MAP2K5, MAP4K5, MKNK1, PDGFRA, PDGFRB, PLK4, PTK6, RET, RIPK2, RIPK4, RPS6KA1, RPS6KA6, SIK2, SLK, SRC, STK10, STK35, TEK, TYRO3, YES1	BLM, CYP19A1, ESR1, HSPB1, KAT2A, NR1H3, NR3C1, PPARG, RXRA, RXRB, RXRG, TP53, USP1	ABL1, ABL2, ACVR1, ACVRL1, AXL, BLK, BMPR1B, DDR1, DDR2, EGFR, EPHA1, EPHA5, EPHA6, EPHA8, EPHB1, EPHB2, EPHB4, EPHB6, ERBB3, ERBB4, FGFR1, FGR, FLT1, FLT3, FRK, FYN, GAK, HCK, IRAK4, KDR, KIT, LCK, LTK, LYN, MAP2K5, MAP4K5, MKNK1, PDGFRA, PDGFRB, PLK4, PTK6, RET, RIPK2, RIPK4, RPS6KA1, RPS6KA6, SIK2, SLK, SRC, STK10, STK35, TEK, TYRO3, YES1	BLM, CYP19A1, ESR1, HSPB1, KAT2A, NR1H3, NR3C1, PPARG, RXRA, RXRB, RXRG, TP53, USP1
ALL	Lenvatinib_FDA:d2	URACIL MUSTARD	5.68407e-11	6.84317e-08	PC1_wilcoxon	PC1_wilcoxon	TRUE	0.458681	0.773962	0.962617	0.734375	0.000575679	0.25551	0.158135	3.38893e-08	dx_k	d1x	20	2	267	192	77	382	0.372606	0.423148	0.416177	0.0119563	0.0406093	0.383012	0.0126429	0.000135692	dx_k	d1x	20	2	95	40	41	94	ABL1, EGFR, EPHB2, ERBB4, FGFR1, FGFR2, FGFR3, FGFR4, FGR, FLT4, FRK, KDR, KIT, LCK, MAP4K4, MET, PDGFRA, PDGFRB, PTK6, RET	TP53, VDR	ABL1, EGFR, EPHB2, ERBB4, FGFR1, FGFR2, FGFR3, FGFR4, FGR, FLT4, FRK, KDR, KIT, LCK, MAP4K4, MET, PDGFRA, PDGFRB, PTK6, RET	TP53, VDR
ALL	Axitinib:d1	URACIL MUSTARD	5.71772e-11	6.84317e-08	PC1_wilcoxon	PC1_wilcoxon	TRUE	0.000716583	0.827296	0.906466	0.758172	0.000560299	0.174367	0.0381274	3.38893e-08	dx_k	d1x	98	2	369	90	77	382	0.25266	0.925511	1	0.0176139	0.0833828	0.587107	0.0527779	0.000135692	dx_k	d1x	98	2	119	16	41	94	AAK1, ABL1, ABL2, ACVR2B, ANKK1, AURKA, AURKB, AURKC, AXL, BLK, BMP2K, BMPR1B, CAMKK1, CAMKK2, CDC42BPB, CDK16, CDKL2, CSF1R, CSK, CSNK2A2, DDR1, DDR2, EGFR, EIF2AK2, EPHB6, FGFR1, FGFR2, FGFR3, FGR, FLT1, FLT3, FLT4, GAK, GRK4, HUNK, IRAK1, ITK, JAK2, JAK3, KDR, KIT, LCK, LRRK2, MAP2K1, MAP2K2, MAP2K5, MAP3K12, MAP3K3, MAP3K4, MAP3K9, MAP4K1, MAP4K2, MAP4K3, MAP4K4, MAP4K5, MAPK10, MAPK8, MERTK,…	TP53, VDR	AAK1, ABL1, ABL2, ACVR2B, ANKK1, AURKA, AURKB, AURKC, AXL, BLK, BMP2K, BMPR1B, CAMKK1, CAMKK2, CDC42BPB, CDK16, CDKL2, CSF1R, CSK, CSNK2A2, DDR1, DDR2, EGFR, EIF2AK2, EPHB6, FGFR1, FGFR2, FGFR3, FGR, FLT1, FLT3, FLT4, GAK, GRK4, HUNK, IRAK1, ITK, JAK2, JAK3, KDR, KIT, LCK, LRRK2, MAP2K1, MAP2K2, MAP2K5, MAP3K12, MAP3K3, MAP3K4, MAP3K9, MAP4K1, MAP4K2, MAP4K3, MAP4K4, MAP4K5, MAPK10, MAPK8, MERTK,…	TP53, VDR
ALL	Nintedanib_FDA:d2	Bexarotene	6.39983e-11	7.47435e-08	PC1_wilcoxon	PC1_wilcoxon	TRUE	0.00810168	0.893546	0.948836	0.157628	0.15655	0.0464096	0.0617143	2.30308e-09	dx_k	d1x	154	13	385	74	129	330	0.566886	0.661087	0.84945	0.00141301	0.163117	0.178089	0.238	0.000309617	dx_k	d1x	154	13	121	14	55	80	AAK1, ABL1, ACVR1, ALK, AURKB, AURKC, AXL, BLK, BMP2K, BMPR2, BTK, CAMK1G, CAMKK1, CAMKK2, CDK14, CDK16, CDK17, CDK18, CDK4, CDK7, CHEK1, CLK1, CLK2, CLK4, CSF1R, CSNK1E, CSNK2A2, DCLK1, DCLK3, DDR1, DDR2, EPHA6, EPHB1, EPHB6, FER, FGFR1, FGFR2, FGFR3, FGR, FLT1, FLT3, FLT4, FYN, GRK1, GRK4, GSK3A, GSK3B, HIPK2, HIPK3, IGF1R, IKBKE, INSR, INSRR, IRAK1, IRAK4, ITK, JAK1, JAK2, JAK3, KDR, KIT, LATS…	BLM, CYP19A1, ESR1, HSPB1, KAT2A, NR1H3, NR3C1, PPARG, RXRA, RXRB, RXRG, TP53, USP1	AAK1, ABL1, ACVR1, ALK, AURKB, AURKC, AXL, BLK, BMP2K, BMPR2, BTK, CAMK1G, CAMKK1, CAMKK2, CDK14, CDK16, CDK17, CDK18, CDK4, CDK7, CHEK1, CLK1, CLK2, CLK4, CSF1R, CSNK1E, CSNK2A2, DCLK1, DCLK3, DDR1, DDR2, EPHA6, EPHB1, EPHB6, FER, FGFR1, FGFR2, FGFR3, FGR, FLT1, FLT3, FLT4, FYN, GRK1, GRK4, GSK3A, GSK3B, HIPK2, HIPK3, IGF1R, IKBKE, INSR, INSRR, IRAK1, IRAK4, ITK, JAK1, JAK2, JAK3, KDR, KIT, LATS…	BLM, CYP19A1, ESR1, HSPB1, KAT2A, NR1H3, NR3C1, PPARG, RXRA, RXRB, RXRG, TP53, USP1
ALL	Afatinib:d1	URACIL MUSTARD	6.46091e-11	7.47435e-08	PC1_wilcoxon	PC1_wilcoxon	TRUE	0.00480163	0.943209	0.896641	0.000516253	0.0361349	0.554366	0.0761035	3.38893e-08	dx_k	d1x	38	2	267	192	77	382	0.770328	0.777948	0.830574	0.00168234	0.320721	0.740315	0.0302419	0.000135692	dx_k	d1x	38	2	99	36	41	94	ABL1, AXL, BLK, CIT, CSNK1E, DYRK1A, DYRK1B, DYRK2, EGFR, EPHA6, EPHB6, ERBB2, ERBB3, ERBB4, FLT3, FRK, GAK, HCK, HIPK4, IRAK1, LCK, MAP2K5, MAPK10, MAPK14, MAPK9, MET, MKNK1, MKNK2, PHKG1, PHKG2, RIPK2, RPS6KA6, SBK1, SLK, SRC, STK10, STK17A, TXK	TP53, VDR	ABL1, AXL, BLK, CIT, CSNK1E, DYRK1A, DYRK1B, DYRK2, EGFR, EPHA6, EPHB6, ERBB2, ERBB3, ERBB4, FLT3, FRK, GAK, HCK, HIPK4, IRAK1, LCK, MAP2K5, MAPK10, MAPK14, MAPK9, MET, MKNK1, MKNK2, PHKG1, PHKG2, RIPK2, RPS6KA6, SBK1, SLK, SRC, STK10, STK17A, TXK	TP53, VDR
ALL	Alicetinib	URACIL MUSTARD	6.68032e-11	7.47435e-08	PC1_wilcoxon	PC1_wilcoxon	TRUE	0.247279	0.476587	0.707058	0.00089138	0.0200458	0.255183	0.543513	3.38893e-08	dx_k	d1x	26	2	215	244	77	382	0.660589	0.454056	0.326609	0.105055	0.0469022	0.478723	0.00439285	0.000135692	dx_k	d1x	26	2	86	49	41	94	ABL1, ALK, AXL, CAMKK2, CLK1, CLK2, DAPK1, DAPK2, DAPK3, FER, FLT3, GAK, HCK, HIPK4, IRAK1, LTK, MERTK, MYLK, PHKG1, PHKG2, PIM2, RET, RPS6KA1, RPS6KA4, SRMS, STK33	TP53, VDR	ABL1, ALK, AXL, CAMKK2, CLK1, CLK2, DAPK1, DAPK2, DAPK3, FER, FLT3, GAK, HCK, HIPK4, IRAK1, LTK, MERTK, MYLK, PHKG1, PHKG2, PIM2, RET, RPS6KA1, RPS6KA4, SRMS, STK33	TP53, VDR
ALL	Palbociclib_FDA:d2	Bexarotene	6.7885e-11	7.47435e-08	PC1_wilcoxon	PC1_wilcoxon	TRUE	0.313523	0.905728	0.744062	0.141575	0.138984	0.0447032	0.44942	2.30308e-09	dx_k	d1x	80	13	316	143	129	330	0.893039	0.605913	0.361426	0.00509637	0.326472	0.318205	0.0348705	0.000309617	dx_k	d1x	80	13	112	23	55	80	AAK1, ABL1, BTK, CAMK1D, CAMK2A, CAMK2B, CAMK2D, CAMK2G, CDK14, CDK16, CDK17, CDK4, CDK7, CDKL2, CDKL5, CIT, CLK1, CLK2, CLK4, CSNK2A1, CSNK2A2, DAPK1, DAPK2, DAPK3, DCLK1, DCLK2, DCLK3, DSTYK, DYRK1A, DYRK1B, DYRK2, EIF2AK4, FLT3, GAK, GRK7, HIPK1, HIPK2, HIPK3, HIPK4, IRAK1, JAK2, JAK3, MAP2K2, MAP3K15, MAP3K3, MAP3K7, MAPK10, MAPK15, MAPK7, MAPK8, MAPK9, MARK3, MAST1, MINK1, MYLK, NTRK1, NTRK2…	BLM, CYP19A1, ESR1, HSPB1, KAT2A, NR1H3, NR3C1, PPARG, RXRA, RXRB, RXRG, TP53, USP1	AAK1, ABL1, BTK, CAMK1D, CAMK2A, CAMK2B, CAMK2D, CAMK2G, CDK14, CDK16, CDK17, CDK4, CDK7, CDKL2, CDKL5, CIT, CLK1, CLK2, CLK4, CSNK2A1, CSNK2A2, DAPK1, DAPK2, DAPK3, DCLK1, DCLK2, DCLK3, DSTYK, DYRK1A, DYRK1B, DYRK2, EIF2AK4, FLT3, GAK, GRK7, HIPK1, HIPK2, HIPK3, HIPK4, IRAK1, JAK2, JAK3, MAP2K2, MAP3K15, MAP3K3, MAP3K7, MAPK10, MAPK15, MAPK7, MAPK8, MAPK9, MARK3, MAST1, MINK1, MYLK, NTRK1, NTRK2…	BLM, CYP19A1, ESR1, HSPB1, KAT2A, NR1H3, NR3C1, PPARG, RXRA, RXRB, RXRG, TP53, USP1
ALL	Sunitinib_RBC:d2	warfarin	6.83687e-11	7.47435e-08	PC1_wilcoxon	PC1_wilcoxon	TRUE	0.698063	0.0660555	0.288525	0.000733834	0.147891	0.977621	0.00884556	1.27334e-07	dx_k	d1x	23	3	215	244	107	352	0.594424	0.771495	0.521822	0.00018972	0.0396004	0.0316827	0.115475	8.6592e-05	dx_k	d1x	23	3	80	55	50	85	CAMK2A, CAMK2D, CHEK2, CLK2, CSF1R, FLT3, KIT, LCK, LRRK2, MAP4K4, MAP4K5, MELK, MINK1, MYLK2, NTRK1, NTRK2, NTRK3, NUAK1, PDGFRA, PHKG1, RET, STK4, YES1	ALB, PPARG, TP53	CAMK2A, CAMK2D, CHEK2, CLK2, CSF1R, FLT3, KIT, LCK, LRRK2, MAP4K4, MAP4K5, MELK, MINK1, MYLK2, NTRK1, NTRK2, NTRK3, NUAK1, PDGFRA, PHKG1, RET, STK4, YES1	ALB, PPARG, TP53
ALL	AZD-9291_LINCS:d2	URACIL MUSTARD	6.85937e-11	7.47435e-08	PC1_wilcoxon	PC1_wilcoxon	TRUE	0.000286902	0.9711	0.908861	0.0038468	0.0306355	0.745849	0.86552	3.38893e-08	dx_k	d1x	46	2	307	152	77	382	0.215037	0.847352	0.696144	0.0107685	0.282713	0.581909	0.00283993	0.000135692	dx_k	d1x	46	2	104	31	41	94	AAK1, ALK, BLK, BTK, CAMK2B, CSNK2A1, CSNK2A2, DAPK1, DAPK2, DAPK3, EGFR, EPHB6, ERBB2, ERBB4, FLT3, GAK, HIPK1, HIPK2, HIPK4, HUNK, IGF1R, INSR, INSRR, JAK3, LRRK2, LTK, MAP2K5, MAP4K4, MINK1, MKNK1, MKNK2, MYLK, MYO3B, PDGFRB, PLK1, PLK4, PTK2, PTK6, ROS1, RPS6KA4, STK33, TEC, TNIK, TNK1, TNK2, TXK	TP53, VDR	AAK1, ALK, BLK, BTK, CAMK2B, CSNK2A1, CSNK2A2, DAPK1, DAPK2, DAPK3, EGFR, EPHB6, ERBB2, ERBB4, FLT3, GAK, HIPK1, HIPK2, HIPK4, HUNK, IGF1R, INSR, INSRR, JAK3, LRRK2, LTK, MAP2K5, MAP4K4, MINK1, MKNK1, MKNK2, MYLK, MYO3B, PDGFRB, PLK1, PLK4, PTK2, PTK6, ROS1, RPS6KA4, STK33, TEC, TNIK, TNK1, TNK2, TXK	TP53, VDR
ALL	Vemurafenib_FDA:d2	URACIL MUSTARD	6.98224e-11	7.49636e-08	PC1_wilcoxon	PC1_wilcoxon	TRUE	0.529382	0.22933	0.116335	0.332057	0.000587364	0.118324	0.0137753	3.38893e-08	dx_k	d1x	43	2	366	93	77	382	0.71611	0.995408	0.995409	0.00319158	0.30204	0.944421	0.181954	0.000135692	dx_k	d1x	42	2	115	20	41	94	ABL1, AXL, BLK, BRAF, CAMK1, CDK19, CDK8, CSF1R, CSK, DDR1, EIF2AK4, EPHB6, FGR, FLT3, FYN, HCK, HUNK, KIT, LCK, MAP2K1, MAP2K2, MAP2K4, MAP2K5, MAP4K5, MINK1, MYLK4, PDGFRA, PDGFRB, PRKD1, PTK6, RAF1, RIPK2, SIK1, SLK, SRC, SRMS, STK3, STK36, STK4, TGFBR2, TNIK, TNK2, ZAK	TP53, VDR	ABL1, AXL, BLK, BRAF, CAMK1, CDK19, CDK8, CSF1R, CSK, DDR1, EIF2AK4, EPHB6, FGR, FLT3, FYN, HCK, HUNK, KIT, LCK, MAP2K1, MAP2K2, MAP2K5, MAP4K5, MINK1, MYLK4, PDGFRA, PDGFRB, PRKD1, PTK6, RAF1, RIPK2, SIK1, SLK, SRC, SRMS, STK3, STK36, STK4, TGFBR2, TNIK, TNK2, ZAK	TP53, VDR
ALL	Tubastatin A HCl	URACIL MUSTARD	8.51919e-11	9.01392e-08	PC1_wilcoxon	PC1_wilcoxon	TRUE	0.323392	0.595008	0.160112	0.0551901	0.00446405	0.687146	0.00612509	3.38893e-08	hdac	d1x	3	2	14	445	77	382	0.99587	0.934583	0.996009	0.413087	0.0183088	0.74688	0.509308	0.000135692	hdac	d1x	3	2	7	128	41	94	HDAC1, HDAC6, HDAC8	TP53, VDR	HDAC1, HDAC6, HDAC8	TP53, VDR
ALL	Dabrafenib_FDA:d2	Bexarotene	9.7585e-11	1.01777e-07	PC1_wilcoxon	PC1_wilcoxon	TRUE	0.124008	0.996274	0.793499	0.00536708	0.0137293	0.0127839	0.146606	2.30308e-09	dx_k	d1x	122	13	407	52	129	330	0.826213	0.710141	0.908021	0.00144551	0.164661	0.217287	0.159344	0.000309617	dx_k	d1x	121	13	125	10	55	80	ABL1, ABL2, ACVR1, ACVR1B, ADCK3, ADCK4, AURKB, AXL, BLK, BMPR1B, BMPR2, BRAF, BRSK1, BRSK2, BTK, BUB1, CAMK1, CAMK1D, CDK13, CDK14, CDK15, CDK16, CDK17, CDK18, CDK19, CDK2, CDK3, CDK4, CDK5, CDK7, CDK8, CDKL2, CDKL5, CIT, CLK3, CSF1R, CSK, DCLK1, DCLK2, DCLK3, DDR1, DYRK1B, EGFR, EIF2AK1, EIF2AK4, EPHA1, EPHA3, EPHB6, ERBB2, ERBB3, FGR, FRK, FYN, GAK, HCK, HIPK1, HIPK2, HIPK3, HIPK4, ITK, JAK1, …	BLM, CYP19A1, ESR1, HSPB1, KAT2A, NR1H3, NR3C1, PPARG, RXRA, RXRB, RXRG, TP53, USP1	ABL1, ABL2, ACVR1, ACVR1B, ADCK3, ADCK4, AURKB, AXL, BLK, BMPR1B, BMPR2, BRAF, BRSK1, BRSK2, BTK, BUB1, CAMK1, CAMK1D, CDK13, CDK14, CDK15, CDK16, CDK17, CDK18, CDK19, CDK2, CDK3, CDK4, CDK5, CDK7, CDK8, CDKL2, CDKL5, CIT, CLK3, CSF1R, CSK, DCLK1, DCLK2, DCLK3, DDR1, DYRK1B, EGFR, EIF2AK1, EIF2AK4, EPHA1, EPHA3, EPHB6, ERBB2, ERBB3, FGR, FRK, FYN, GAK, HCK, HIPK1, HIPK2, HIPK3, HIPK4, ITK, JAK1, …	BLM, CYP19A1, ESR1, HSPB1, KAT2A, NR1H3, NR3C1, PPARG, RXRA, RXRB, RXRG, TP53, USP1
ALL	Dasatinib_RBC:d2	Bexarotene	1.06968e-10	1.09992e-07	PC1_wilcoxon	PC1_wilcoxon	TRUE	0.00578389	0.0362118	0.0448958	0.000111934	0.247355	0.70174	0.785966	2.30308e-09	dx_k	d1x	37	13	277	182	129	330	0.981594	0.894448	0.532309	0.00225842	0.364134	0.410694	0.0328834	0.000309617	dx_k	d1x	37	13	98	37	55	80	ABL1, ABL2, BLK, BMX, BTK, CSF1R, CSK, DDR2, EPHA1, EPHA2, EPHA3, EPHA4, EPHA5, EPHA8, EPHB1, EPHB2, EPHB3, EPHB4, ERBB4, FGR, FRK, FYN, HCK, KIT, LCK, LYN, MAP4K5, PDGFRA, PDGFRB, PTK6, SIK2, SRC, TEC, TNK2, TXK, YES1, ZAK	BLM, CYP19A1, ESR1, HSPB1, KAT2A, NR1H3, NR3C1, PPARG, RXRA, RXRB, RXRG, TP53, USP1	ABL1, ABL2, BLK, BMX, BTK, CSF1R, CSK, DDR2, EPHA1, EPHA2, EPHA3, EPHA4, EPHA5, EPHA8, EPHB1, EPHB2, EPHB3, EPHB4, ERBB4, FGR, FRK, FYN, HCK, KIT, LCK, LYN, MAP4K5, PDGFRA, PDGFRB, PTK6, SIK2, SRC, TEC, TNK2, TXK, YES1, ZAK	BLM, CYP19A1, ESR1, HSPB1, KAT2A, NR1H3, NR3C1, PPARG, RXRA, RXRB, RXRG, TP53, USP1
ALL	Crizotinib_Kinome Scan:d2	warfarin	1.19754e-10	1.21429e-07	PC1_wilcoxon	PC1_wilcoxon	TRUE	0.00188452	0.167878	0.218869	0.0660643	0.0328147	0.0777946	0.112615	1.27334e-07	dx_k	d1x	99	3	365	94	107	352	0.569065	0.651155	0.476937	0.000560862	0.089772	0.0450443	0.0168072	8.6592e-05	dx_k	d1x	98	3	118	17	50	85	ABL1, ABL2, ACVR1, ACVR1B, ALK, ANKK1, AURKA, AURKB, AXL, BLK, BMP2K, BMPR1B, CASK, CDK11A, CDK11B, CDK7, CSF1R, DCLK1, DCLK2, DDR1, DSTYK, EPHA1, EPHA2, EPHA3, EPHA4, EPHA5, EPHA6, EPHA7, EPHA8, EPHB1, EPHB4, EPHB6, FER, FES, FGR, FLT3, IGF1R, IKBKE, INSR, INSRR, IRAK1, IRAK3, JAK1, JAK2, JAK3, KIT, LCK, LIMK1, LIMK2, LTK, LYN, MAP3K12, MAP3K13, MAP3K2, MAP3K3, MAP4K1, MAP4K2, MAP4K3, MAP4K5, MA…	ALB, PPARG, TP53	ABL1, ABL2, ACVR1, ACVR1B, ALK, ANKK1, AURKA, AURKB, AXL, BLK, BMP2K, BMPR1B, CASK, CDK11A, CDK7, CSF1R, DCLK1, DCLK2, DDR1, DSTYK, EPHA1, EPHA2, EPHA3, EPHA4, EPHA5, EPHA6, EPHA7, EPHA8, EPHB1, EPHB4, EPHB6, FER, FES, FGR, FLT3, IGF1R, IKBKE, INSR, INSRR, IRAK1, IRAK3, JAK1, JAK2, JAK3, KIT, LCK, LIMK1, LIMK2, LTK, LYN, MAP3K12, MAP3K13, MAP3K2, MAP3K3, MAP4K1, MAP4K2, MAP4K3, MAP4K5, MAPK7, MER…	ALB, PPARG, TP53
ALL	Lenvatinib_FDA:d2	warfarin	1.25857e-10	1.24901e-07	PC1_wilcoxon	PC1_wilcoxon	TRUE	0.247307	0.0540368	0.152338	0.821289	0.0779584	0.719244	0.158135	1.27334e-07	dx_k	d1x	20	3	267	192	107	352	0.950613	0.622192	0.379969	9.75587e-05	0.0204545	0.00663518	0.0126429	8.6592e-05	dx_k	d1x	20	3	95	40	50	85	ABL1, EGFR, EPHB2, ERBB4, FGFR1, FGFR2, FGFR3, FGFR4, FGR, FLT4, FRK, KDR, KIT, LCK, MAP4K4, MET, PDGFRA, PDGFRB, PTK6, RET	ALB, PPARG, TP53	ABL1, EGFR, EPHB2, ERBB4, FGFR1, FGFR2, FGFR3, FGFR4, FGR, FLT4, FRK, KDR, KIT, LCK, MAP4K4, MET, PDGFRA, PDGFRB, PTK6, RET	ALB, PPARG, TP53
ALL	Axitinib:d1	warfarin	1.266e-10	1.24901e-07	PC1_wilcoxon	PC1_wilcoxon	TRUE	0.00105749	0.437348	0.591491	0.654748	0.0657326	0.260038	0.0381274	1.27334e-07	dx_k	d1x	98	3	369	90	107	352	0.482804	0.171343	0.122356	0.000182206	0.0292383	0.0269452	0.0527779	8.6592e-05	dx_k	d1x	98	3	119	16	50	85	AAK1, ABL1, ABL2, ACVR2B, ANKK1, AURKA, AURKB, AURKC, AXL, BLK, BMP2K, BMPR1B, CAMKK1, CAMKK2, CDC42BPB, CDK16, CDKL2, CSF1R, CSK, CSNK2A2, DDR1, DDR2, EGFR, EIF2AK2, EPHB6, FGFR1, FGFR2, FGFR3, FGR, FLT1, FLT3, FLT4, GAK, GRK4, HUNK, IRAK1, ITK, JAK2, JAK3, KDR, KIT, LCK, LRRK2, MAP2K1, MAP2K2, MAP2K5, MAP3K12, MAP3K3, MAP3K4, MAP3K9, MAP4K1, MAP4K2, MAP4K3, MAP4K4, MAP4K5, MAPK10, MAPK8, MERTK,…	ALB, PPARG, TP53	AAK1, ABL1, ABL2, ACVR2B, ANKK1, AURKA, AURKB, AURKC, AXL, BLK, BMP2K, BMPR1B, CAMKK1, CAMKK2, CDC42BPB, CDK16, CDKL2, CSF1R, CSK, CSNK2A2, DDR1, DDR2, EGFR, EIF2AK2, EPHB6, FGFR1, FGFR2, FGFR3, FGR, FLT1, FLT3, FLT4, GAK, GRK4, HUNK, IRAK1, ITK, JAK2, JAK3, KDR, KIT, LCK, LRRK2, MAP2K1, MAP2K2, MAP2K5, MAP3K12, MAP3K3, MAP3K4, MAP3K9, MAP4K1, MAP4K2, MAP4K3, MAP4K4, MAP4K5, MAPK10, MAPK8, MERTK,…	ALB, PPARG, TP53
ALL	LMK-235	Bexarotene	1.30101e-10	1.26644e-07	PC1_wilcoxon	PC1_wilcoxon	TRUE	0.22166	0.0873755	0.251123	0.00518362	0.227044	0.926061	0.102988	2.30308e-09	hdac	d1x	2	13	24	435	129	330	0.92648	0.549324	0.17055	0.521006	0.214389	0.592951	0.311346	0.000309617	hdac	d1x	2	13	10	125	55	80	HDAC4, HDAC5	BLM, CYP19A1, ESR1, HSPB1, KAT2A, NR1H3, NR3C1, PPARG, RXRA, RXRB, RXRG, TP53, USP1	HDAC4, HDAC5	BLM, CYP19A1, ESR1, HSPB1, KAT2A, NR1H3, NR3C1, PPARG, RXRA, RXRB, RXRG, TP53, USP1
ALL	TMP269	Bexarotene	1.36008e-10	1.30652e-07	PC1_wilcoxon	PC1_wilcoxon	TRUE	0.587298	0.0983204	0.482655	0.003097	0.0714954	0.463714	0.11646	2.30308e-09	hdac	d1x	4	13	78	381	129	330	0.616727	0.611849	0.747175	0.0235776	0.595558	0.833725	0.289136	0.000309617	hdac	d1x	4	13	47	88	55	80	HDAC4, HDAC5, HDAC7, HDAC9	BLM, CYP19A1, ESR1, HSPB1, KAT2A, NR1H3, NR3C1, PPARG, RXRA, RXRB, RXRG, TP53, USP1	HDAC4, HDAC5, HDAC7, HDAC9	BLM, CYP19A1, ESR1, HSPB1, KAT2A, NR1H3, NR3C1, PPARG, RXRA, RXRB, RXRG, TP53, USP1
ALL	Afatinib:d1	warfarin	1.43009e-10	1.35593e-07	PC1_wilcoxon	PC1_wilcoxon	TRUE	0.00279549	0.139549	0.206723	4.79137e-05	0.22928	0.665845	0.0761035	1.27334e-07	dx_k	d1x	38	3	267	192	107	352	0.872508	0.665198	0.434668	2.40369e-05	0.0859256	0.0386588	0.0302419	8.6592e-05	dx_k	d1x	38	3	99	36	50	85	ABL1, AXL, BLK, CIT, CSNK1E, DYRK1A, DYRK1B, DYRK2, EGFR, EPHA6, EPHB6, ERBB2, ERBB3, ERBB4, FLT3, FRK, GAK, HCK, HIPK4, IRAK1, LCK, MAP2K5, MAPK10, MAPK14, MAPK9, MET, MKNK1, MKNK2, PHKG1, PHKG2, RIPK2, RPS6KA6, SBK1, SLK, SRC, STK10, STK17A, TXK	ALB, PPARG, TP53	ABL1, AXL, BLK, CIT, CSNK1E, DYRK1A, DYRK1B, DYRK2, EGFR, EPHA6, EPHB6, ERBB2, ERBB3, ERBB4, FLT3, FRK, GAK, HCK, HIPK4, IRAK1, LCK, MAP2K5, MAPK10, MAPK14, MAPK9, MET, MKNK1, MKNK2, PHKG1, PHKG2, RIPK2, RPS6KA6, SBK1, SLK, SRC, STK10, STK17A, TXK	ALB, PPARG, TP53
ALL	Alicetinib	warfarin	1.47852e-10	1.37868e-07	PC1_wilcoxon	PC1_wilcoxon	TRUE	0.26278	0.142778	0.468653	3.72846e-05	0.0746242	0.163346	0.543513	1.27334e-07	dx_k	d1x	26	3	215	244	107	352	0.801285	0.0813533	0.0190917	0.00732633	0.280186	0.0808996	0.00439285	8.6592e-05	dx_k	d1x	26	3	86	49	50	85	ABL1, ALK, AXL, CAMKK2, CLK1, CLK2, DAPK1, DAPK2, DAPK3, FER, FLT3, GAK, HCK, HIPK4, IRAK1, LTK, MERTK, MYLK, PHKG1, PHKG2, PIM2, RET, RPS6KA1, RPS6KA4, SRMS, STK33	ALB, PPARG, TP53	ABL1, ALK, AXL, CAMKK2, CLK1, CLK2, DAPK1, DAPK2, DAPK3, FER, FLT3, GAK, HCK, HIPK4, IRAK1, LTK, MERTK, MYLK, PHKG1, PHKG2, PIM2, RET, RPS6KA1, RPS6KA4, SRMS, STK33	ALB, PPARG, TP53
ALL	IDO	Bexarotene	1.49185e-10	1.37868e-07	PC1_wilcoxon	PC1_wilcoxon	TRUE	0.991866	0.101214	0.74989	2.59351e-10	0.911761	0.1335	0.105652	2.30308e-09	immuno	d1x	1	13	30	429	129	330	0.293401	0.209877	0.344203	0.000379555	0.828402	0.733539	0.352911	0.000309617	immuno	d1x	1	13	11	124	55	80	IDO1	BLM, CYP19A1, ESR1, HSPB1, KAT2A, NR1H3, NR3C1, PPARG, RXRA, RXRB, RXRG, TP53, USP1	IDO1	BLM, CYP19A1, ESR1, HSPB1, KAT2A, NR1H3, NR3C1, PPARG, RXRA, RXRB, RXRG, TP53, USP1
ALL	AZD-9291_LINCS:d2	warfarin	1.51804e-10	1.38535e-07	PC1_wilcoxon	PC1_wilcoxon	TRUE	0.000658989	0.635356	0.910523	0.00032357	0.133166	0.733183	0.86552	1.27334e-07	dx_k	d1x	46	3	307	152	107	352	0.0875985	0.281922	0.114914	0.000336078	0.0981174	0.0529866	0.00283993	8.6592e-05	dx_k	d1x	46	3	104	31	50	85	AAK1, ALK, BLK, BTK, CAMK2B, CSNK2A1, CSNK2A2, DAPK1, DAPK2, DAPK3, EGFR, EPHB6, ERBB2, ERBB4, FLT3, GAK, HIPK1, HIPK2, HIPK4, HUNK, IGF1R, INSR, INSRR, JAK3, LRRK2, LTK, MAP2K5, MAP4K4, MINK1, MKNK1, MKNK2, MYLK, MYO3B, PDGFRB, PLK1, PLK4, PTK2, PTK6, ROS1, RPS6KA4, STK33, TEC, TNIK, TNK1, TNK2, TXK	ALB, PPARG, TP53	AAK1, ALK, BLK, BTK, CAMK2B, CSNK2A1, CSNK2A2, DAPK1, DAPK2, DAPK3, EGFR, EPHB6, ERBB2, ERBB4, FLT3, GAK, HIPK1, HIPK2, HIPK4, HUNK, IGF1R, INSR, INSRR, JAK3, LRRK2, LTK, MAP2K5, MAP4K4, MINK1, MKNK1, MKNK2, MYLK, MYO3B, PDGFRB, PLK1, PLK4, PTK2, PTK6, ROS1, RPS6KA4, STK33, TEC, TNIK, TNK1, TNK2, TXK	ALB, PPARG, TP53
ALL	Vemurafenib_FDA:d2	warfarin	1.54516e-10	1.39269e-07	PC1_wilcoxon	PC1_wilcoxon	TRUE	0.283179	0.350113	0.688855	0.172737	0.0519369	0.137313	0.0137753	1.27334e-07	dx_k	d1x	43	3	366	93	107	352	0.87573	0.995411	0.995462	2.48319e-05	0.0632316	0.0209304	0.181954	8.6592e-05	dx_k	d1x	42	3	115	20	50	85	ABL1, AXL, BLK, BRAF, CAMK1, CDK19, CDK8, CSF1R, CSK, DDR1, EIF2AK4, EPHB6, FGR, FLT3, FYN, HCK, HUNK, KIT, LCK, MAP2K1, MAP2K2, MAP2K4, MAP2K5, MAP4K5, MINK1, MYLK4, PDGFRA, PDGFRB, PRKD1, PTK6, RAF1, RIPK2, SIK1, SLK, SRC, SRMS, STK3, STK36, STK4, TGFBR2, TNIK, TNK2, ZAK	ALB, PPARG, TP53	ABL1, AXL, BLK, BRAF, CAMK1, CDK19, CDK8, CSF1R, CSK, DDR1, EIF2AK4, EPHB6, FGR, FLT3, FYN, HCK, HUNK, KIT, LCK, MAP2K1, MAP2K2, MAP2K5, MAP4K5, MINK1, MYLK4, PDGFRA, PDGFRB, PRKD1, PTK6, RAF1, RIPK2, SIK1, SLK, SRC, SRMS, STK3, STK36, STK4, TGFBR2, TNIK, TNK2, ZAK	ALB, PPARG, TP53
ALL	Ruxolitinib (INCB18424)_MRC:d2	URACIL MUSTARD	1.74163e-10	1.55062e-07	PC1_wilcoxon	PC1_wilcoxon	TRUE	0.195763	0.545916	0.238947	0.00253229	0.0055688	0.407136	0.0800832	3.38893e-08	dx_k	d1x	2	2	22	437	77	382	0.255388	0.810442	0.750365	0.0458553	0.0589649	0.633202	0.0856337	0.000135692	dx_k	d1x	2	2	16	119	41	94	JAK2, MARK3	TP53, VDR	JAK2, MARK3	TP53, VDR
ALL	Tubastatin A HCl	warfarin	1.88427e-10	1.65741e-07	PC1_wilcoxon	PC1_wilcoxon	TRUE	0.128948	0.147539	0.123609	0.0265055	0.264403	0.403372	0.00612509	1.27334e-07	hdac	d1x	3	3	14	445	107	352	0.808573	0.871345	0.198204	0.628069	0.952393	0.55345	0.509308	8.6592e-05	hdac	d1x	3	3	7	128	50	85	HDAC1, HDAC6, HDAC8	ALB, PPARG, TP53	HDAC1, HDAC6, HDAC8	ALB, PPARG, TP53
ALL	Panobinostat	URACIL MUSTARD	2.46415e-10	2.14167e-07	PC1_wilcoxon	PC1_wilcoxon	TRUE	0.482782	0.814271	0.112701	0.930212	0.00123245	0.590089	0.96614	3.38893e-08	hdac	d1x	11	2	104	355	77	382	0.141182	0.577526	0.686588	0.291148	0.0298453	0.968559	0.0104104	0.000135692	hdac	d1x	11	2	51	84	41	94	HDAC1, HDAC10, HDAC11, HDAC2, HDAC3, HDAC4, HDAC5, HDAC6, HDAC7, HDAC8, HDAC9	TP53, VDR	HDAC1, HDAC10, HDAC11, HDAC2, HDAC3, HDAC4, HDAC5, HDAC6, HDAC7, HDAC8, HDAC9	TP53, VDR
ALL	Cabozantinib_FDA:d2	Bexarotene	2.56799e-10	2.20567e-07	PC1_wilcoxon	PC1_wilcoxon	TRUE	0.000132007	0.121016	0.178993	0.00141692	0.291194	0.676436	0.781485	2.30308e-09	dx_k	d1x	50	13	341	118	129	330	0.164149	0.805255	0.942647	0.00351711	0.376802	0.317933	0.0868702	0.000309617	dx_k	d1x	50	13	105	30	55	80	AURKB, AURKC, AXL, BLK, BTK, DDR1, DDR2, EPHA2, EPHA3, EPHA4, EPHA5, EPHA6, EPHA7, EPHA8, EPHB1, EPHB2, EPHB4, FER, FGR, FLT1, FLT3, FLT4, FRK, FYN, HCK, HIPK4, KDR, KIT, LCK, LYN, MERTK, MET, MKNK2, MST1R, MUSK, NTRK1, NTRK2, NTRK3, PDGFRA, PTK2B, PTK6, RET, ROS1, SRC, SRMS, STK10, TEK, TNK1, TYRO3, YES1	BLM, CYP19A1, ESR1, HSPB1, KAT2A, NR1H3, NR3C1, PPARG, RXRA, RXRB, RXRG, TP53, USP1	AURKB, AURKC, AXL, BLK, BTK, DDR1, DDR2, EPHA2, EPHA3, EPHA4, EPHA5, EPHA6, EPHA7, EPHA8, EPHB1, EPHB2, EPHB4, FER, FGR, FLT1, FLT3, FLT4, FRK, FYN, HCK, HIPK4, KDR, KIT, LCK, LYN, MERTK, MET, MKNK2, MST1R, MUSK, NTRK1, NTRK2, NTRK3, PDGFRA, PTK2B, PTK6, RET, ROS1, SRC, SRMS, STK10, TEK, TNK1, TYRO3, YES1	BLM, CYP19A1, ESR1, HSPB1, KAT2A, NR1H3, NR3C1, PPARG, RXRA, RXRB, RXRG, TP53, USP1
ALL	Vandetanib_FDA:d2	URACIL MUSTARD	2.9534e-10	2.5072e-07	PC1_wilcoxon	PC1_wilcoxon	TRUE	0.000498592	0.837945	0.875761	0.0231375	0.00595892	0.257593	0.979404	3.38893e-08	dx_k	d1x	54	2	323	136	77	382	0.677702	0.995093	0.995088	0.0106945	0.114758	0.649667	0.0125439	0.000135692	dx_k	d1x	54	2	103	32	41	94	ABL1, ABL2, ACVR1, ACVRL1, AXL, BLK, BMPR1B, DDR1, DDR2, EGFR, EPHA1, EPHA5, EPHA6, EPHA8, EPHB1, EPHB2, EPHB4, EPHB6, ERBB3, ERBB4, FGFR1, FGR, FLT1, FLT3, FRK, FYN, GAK, HCK, IRAK4, KDR, KIT, LCK, LTK, LYN, MAP2K5, MAP4K5, MKNK1, PDGFRA, PDGFRB, PLK4, PTK6, RET, RIPK2, RIPK4, RPS6KA1, RPS6KA6, SIK2, SLK, SRC, STK10, STK35, TEK, TYRO3, YES1	TP53, VDR	ABL1, ABL2, ACVR1, ACVRL1, AXL, BLK, BMPR1B, DDR1, DDR2, EGFR, EPHA1, EPHA5, EPHA6, EPHA8, EPHB1, EPHB2, EPHB4, EPHB6, ERBB3, ERBB4, FGFR1, FGR, FLT1, FLT3, FRK, FYN, GAK, HCK, IRAK4, KDR, KIT, LCK, LTK, LYN, MAP2K5, MAP4K5, MKNK1, PDGFRA, PDGFRB, PLK4, PTK6, RET, RIPK2, RIPK4, RPS6KA1, RPS6KA6, SIK2, SLK, SRC, STK10, STK35, TEK, TYRO3, YES1	TP53, VDR
ALL	Tasquinimod	Bexarotene	3.12444e-10	2.62191e-07	PC1_wilcoxon	PC1_wilcoxon	TRUE	0.702153	0.182489	0.730855	0.000244481	0.067538	0.216145	0.0919442	2.30308e-09	hdac	d1x	1	13	15	444	129	330	0.858865	0.467798	0.995344	0.513017	0.240906	0.801735	0.917013	0.000309617	hdac	d1x	1	13	7	128	55	80	HDAC4	BLM, CYP19A1, ESR1, HSPB1, KAT2A, NR1H3, NR3C1, PPARG, RXRA, RXRB, RXRG, TP53, USP1	HDAC4	BLM, CYP19A1, ESR1, HSPB1, KAT2A, NR1H3, NR3C1, PPARG, RXRA, RXRB, RXRG, TP53, USP1
ALL	CTLA-4	Bexarotene	3.16286e-10	2.62398e-07	PC1_wilcoxon	PC1_wilcoxon	TRUE	0.13731	0.191632	0.300232	4.23396e-09	0.677924	0.571912	0.82183	2.30308e-09	immuno	d1x	3	13	40	419	129	330	0.958386	0.929994	0.206832	0.000155541	0.727877	0.61781	0.103988	0.000309617	immuno	d1x	3	13	24	111	55	80	CD80, CD86, CTLA4	BLM, CYP19A1, ESR1, HSPB1, KAT2A, NR1H3, NR3C1, PPARG, RXRA, RXRB, RXRG, TP53, USP1	CD80, CD86, CTLA4	BLM, CYP19A1, ESR1, HSPB1, KAT2A, NR1H3, NR3C1, PPARG, RXRA, RXRB, RXRG, TP53, USP1
ALL	Tofacitinib_FDA:d2	Bexarotene	3.33878e-10	2.73881e-07	PC1_wilcoxon	PC1_wilcoxon	TRUE	0.353249	0.519305	0.836033	1.2662e-05	0.117026	0.0914675	0.477115	2.30308e-09	dx_k	d1x	14	13	155	304	129	330	0.615768	0.920349	0.379888	7.89784e-06	0.18114	0.206911	0.190164	0.000309617	dx_k	d1x	14	13	70	65	55	80	DCLK3, JAK1, JAK2, JAK3, LCK, LRRK2, NUAK2, PKN1, ROCK1, ROCK2, RPS6KA2, RPS6KA6, TNK1, TYK2	BLM, CYP19A1, ESR1, HSPB1, KAT2A, NR1H3, NR3C1, PPARG, RXRA, RXRB, RXRG, TP53, USP1	DCLK3, JAK1, JAK2, JAK3, LCK, LRRK2, NUAK2, PKN1, ROCK1, ROCK2, RPS6KA2, RPS6KA6, TNK1, TYK2	BLM, CYP19A1, ESR1, HSPB1, KAT2A, NR1H3, NR3C1, PPARG, RXRA, RXRB, RXRG, TP53, USP1
ALL	Erlotinib_FDA:d2	Bexarotene	3.40596e-10	2.76288e-07	PC1_wilcoxon	PC1_wilcoxon	TRUE	0.00336604	0.225316	0.283305	2.37088e-05	0.182801	0.357197	0.84755	2.30308e-09	dx_k	d1x	33	13	276	183	129	330	0.861231	0.788003	0.842493	0.00178422	0.3089	0.592168	0.109434	0.000309617	dx_k	d1x	33	13	98	37	55	80	ABL1, ABL2, AURKC, BLK, CIT, CSNK1E, DDR1, EGFR, EPHA5, EPHA6, EPHA8, ERBB4, FLT3, GAK, HIPK4, JAK3, LCK, LTK, LYN, MAP2K5, MERTK, MKNK1, MKNK2, MYLK2, RET, RIPK2, SLK, SRC, STK10, TIE1, TNK1, TNNI3K, ULK3	BLM, CYP19A1, ESR1, HSPB1, KAT2A, NR1H3, NR3C1, PPARG, RXRA, RXRB, RXRG, TP53, USP1	ABL1, ABL2, AURKC, BLK, CIT, CSNK1E, DDR1, EGFR, EPHA5, EPHA6, EPHA8, ERBB4, FLT3, GAK, HIPK4, JAK3, LCK, LTK, LYN, MAP2K5, MERTK, MKNK1, MKNK2, MYLK2, RET, RIPK2, SLK, SRC, STK10, TIE1, TNK1, TNNI3K, ULK3	BLM, CYP19A1, ESR1, HSPB1, KAT2A, NR1H3, NR3C1, PPARG, RXRA, RXRB, RXRG, TP53, USP1
ALL	Nintedanib_FDA:d2	URACIL MUSTARD	3.47135e-10	2.78497e-07	PC1_wilcoxon	PC1_wilcoxon	TRUE	0.0043648	0.617203	0.559435	0.461287	0.0013592	0.642041	0.0617143	3.38893e-08	dx_k	d1x	154	2	385	74	77	382	0.483101	0.843562	1	0.00932768	0.232274	0.812264	0.238	0.000135692	dx_k	d1x	154	2	121	14	41	94	AAK1, ABL1, ACVR1, ALK, AURKB, AURKC, AXL, BLK, BMP2K, BMPR2, BTK, CAMK1G, CAMKK1, CAMKK2, CDK14, CDK16, CDK17, CDK18, CDK4, CDK7, CHEK1, CLK1, CLK2, CLK4, CSF1R, CSNK1E, CSNK2A2, DCLK1, DCLK3, DDR1, DDR2, EPHA6, EPHB1, EPHB6, FER, FGFR1, FGFR2, FGFR3, FGR, FLT1, FLT3, FLT4, FYN, GRK1, GRK4, GSK3A, GSK3B, HIPK2, HIPK3, IGF1R, IKBKE, INSR, INSRR, IRAK1, IRAK4, ITK, JAK1, JAK2, JAK3, KDR, KIT, LATS…	TP53, VDR	AAK1, ABL1, ACVR1, ALK, AURKB, AURKC, AXL, BLK, BMP2K, BMPR2, BTK, CAMK1G, CAMKK1, CAMKK2, CDK14, CDK16, CDK17, CDK18, CDK4, CDK7, CHEK1, CLK1, CLK2, CLK4, CSF1R, CSNK1E, CSNK2A2, DCLK1, DCLK3, DDR1, DDR2, EPHA6, EPHB1, EPHB6, FER, FGFR1, FGFR2, FGFR3, FGR, FLT1, FLT3, FLT4, FYN, GRK1, GRK4, GSK3A, GSK3B, HIPK2, HIPK3, IGF1R, IKBKE, INSR, INSRR, IRAK1, IRAK4, ITK, JAK1, JAK2, JAK3, KDR, KIT, LATS…	TP53, VDR
ALL	Palbociclib_FDA:d2	URACIL MUSTARD	3.68089e-10	2.92099e-07	PC1_wilcoxon	PC1_wilcoxon	TRUE	0.124323	0.599373	0.72669	0.459494	0.00127039	0.727468	0.44942	3.38893e-08	dx_k	d1x	80	2	316	143	77	382	0.897182	0.0180562	0.0157899	0.00960376	0.120273	0.714845	0.0348705	0.000135692	dx_k	d1x	80	2	112	23	41	94	AAK1, ABL1, BTK, CAMK1D, CAMK2A, CAMK2B, CAMK2D, CAMK2G, CDK14, CDK16, CDK17, CDK4, CDK7, CDKL2, CDKL5, CIT, CLK1, CLK2, CLK4, CSNK2A1, CSNK2A2, DAPK1, DAPK2, DAPK3, DCLK1, DCLK2, DCLK3, DSTYK, DYRK1A, DYRK1B, DYRK2, EIF2AK4, FLT3, GAK, GRK7, HIPK1, HIPK2, HIPK3, HIPK4, IRAK1, JAK2, JAK3, MAP2K2, MAP3K15, MAP3K3, MAP3K7, MAPK10, MAPK15, MAPK7, MAPK8, MAPK9, MARK3, MAST1, MINK1, MYLK, NTRK1, NTRK2…	TP53, VDR	AAK1, ABL1, BTK, CAMK1D, CAMK2A, CAMK2B, CAMK2D, CAMK2G, CDK14, CDK16, CDK17, CDK4, CDK7, CDKL2, CDKL5, CIT, CLK1, CLK2, CLK4, CSNK2A1, CSNK2A2, DAPK1, DAPK2, DAPK3, DCLK1, DCLK2, DCLK3, DSTYK, DYRK1A, DYRK1B, DYRK2, EIF2AK4, FLT3, GAK, GRK7, HIPK1, HIPK2, HIPK3, HIPK4, IRAK1, JAK2, JAK3, MAP2K2, MAP3K15, MAP3K3, MAP3K7, MAPK10, MAPK15, MAPK7, MAPK8, MAPK9, MARK3, MAST1, MINK1, MYLK, NTRK1, NTRK2…	TP53, VDR
ALL	Ponatinib_FDA:d2	Bexarotene	3.78218e-10	2.95123e-07	PC1_wilcoxon	PC1_wilcoxon	TRUE	0.0337777	0.522561	0.69439	0.00210932	0.199441	0.92015	0.936535	2.30308e-09	dx_k	d1x	90	13	409	50	129	330	0.560095	0.409009	0.557983	0.00252799	0.27213	0.289091	0.111201	0.000309617	dx_k	d1x	90	13	120	15	55	80	ABL1, ABL2, AURKB, BLK, BMX, BRAF, BTK, CHEK2, CLK1, CSF1R, CSK, DDR1, DDR2, EGFR, EPHA1, EPHA2, EPHA3, EPHA4, EPHA5, EPHA6, EPHA7, EPHA8, EPHB1, EPHB2, EPHB3, EPHB4, ERBB2, ERBB4, FER, FES, FGFR1, FGFR2, FGFR3, FGFR4, FGR, FLT1, FLT3, FLT4, FRK, FYN, HCK, HIPK4, ITK, JAK1, JAK2, JAK3, KDR, KIT, LCK, LTK, LYN, MAP2K3, MAP2K6, MAP3K3, MAP3K7, MAP4K2, MAP4K4, MAPK11, MAPK12, MAPK14, MELK, MERTK, MK…	BLM, CYP19A1, ESR1, HSPB1, KAT2A, NR1H3, NR3C1, PPARG, RXRA, RXRB, RXRG, TP53, USP1	ABL1, ABL2, AURKB, BLK, BMX, BRAF, BTK, CHEK2, CLK1, CSF1R, CSK, DDR1, DDR2, EGFR, EPHA1, EPHA2, EPHA3, EPHA4, EPHA5, EPHA6, EPHA7, EPHA8, EPHB1, EPHB2, EPHB3, EPHB4, ERBB2, ERBB4, FER, FES, FGFR1, FGFR2, FGFR3, FGFR4, FGR, FLT1, FLT3, FLT4, FRK, FYN, HCK, HIPK4, ITK, JAK1, JAK2, JAK3, KDR, KIT, LCK, LTK, LYN, MAP2K3, MAP2K6, MAP3K3, MAP3K7, MAP4K2, MAP4K4, MAPK11, MAPK12, MAPK14, MELK, MERTK, MK…	BLM, CYP19A1, ESR1, HSPB1, KAT2A, NR1H3, NR3C1, PPARG, RXRA, RXRB, RXRG, TP53, USP1
ALL	A2AR	Bexarotene	3.79985e-10	2.95123e-07	PC1_wilcoxon	PC1_wilcoxon	TRUE	0.247792	0.141614	0.99104	7.7622e-06	0.182156	0.845951	0.305787	2.30308e-09	immuno	d1x	1	13	4	455	129	330	0.569588	0.208297	0.374601	0.081783	0.676277	0.880268	0.342336	0.000309617	immuno	d1x	1	13	5	130	55	80	ADORA2A	BLM, CYP19A1, ESR1, HSPB1, KAT2A, NR1H3, NR3C1, PPARG, RXRA, RXRB, RXRG, TP53, USP1	ADORA2A	BLM, CYP19A1, ESR1, HSPB1, KAT2A, NR1H3, NR3C1, PPARG, RXRA, RXRB, RXRG, TP53, USP1
ALL	Ruxolitinib (INCB18424)_MRC:d2	warfarin	3.84443e-10	2.95442e-07	PC1_wilcoxon	PC1_wilcoxon	TRUE	0.131671	0.181729	0.139113	0.000887018	0.206258	0.76053	0.0800832	1.27334e-07	dx_k	d1x	2	3	22	437	107	352	0.229721	0.620454	0.900634	0.0354465	0.677967	0.187509	0.0856337	8.6592e-05	dx_k	d1x	2	3	16	119	50	85	JAK2, MARK3	ALB, PPARG, TP53	JAK2, MARK3	ALB, PPARG, TP53
ALL	Gefitinib_FDA:d2	Bexarotene	3.92787e-10	2.98711e-07	PC1_wilcoxon	PC1_wilcoxon	TRUE	0.276578	0.470398	0.946841	3.26545e-07	0.0412569	0.00855575	0.594406	2.30308e-09	dx_k	d1x	21	13	226	233	129	330	0.615578	0.590416	0.921253	0.000122496	0.357139	0.0799174	0.182686	0.000309617	dx_k	d1x	21	13	88	47	55	80	ABL1, CDK7, CHEK2, CSNK1E, EGFR, EPHA6, ERBB3, ERBB4, FLT3, GAK, HIPK4, IRAK1, IRAK4, LCK, LYN, MAP2K5, MKNK1, RIPK2, SBK1, SLK, STK10	BLM, CYP19A1, ESR1, HSPB1, KAT2A, NR1H3, NR3C1, PPARG, RXRA, RXRB, RXRG, TP53, USP1	ABL1, CDK7, CHEK2, CSNK1E, EGFR, EPHA6, ERBB3, ERBB4, FLT3, GAK, HIPK4, IRAK1, IRAK4, LCK, LYN, MAP2K5, MKNK1, RIPK2, SBK1, SLK, STK10	BLM, CYP19A1, ESR1, HSPB1, KAT2A, NR1H3, NR3C1, PPARG, RXRA, RXRB, RXRG, TP53, USP1
ALL	Ibrutinib_FDA:d2	Bexarotene	3.97004e-10	2.98805e-07	PC1_wilcoxon	PC1_wilcoxon	TRUE	0.760618	0.206922	0.829352	0.114553	0.209641	0.819533	0.921058	2.30308e-09	dx_k	d1x	14	13	180	279	129	330	0.897028	0.472785	0.0886607	0.0100244	0.447864	0.261826	0.119298	0.000309617	dx_k	d1x	14	13	71	64	55	80	AURKA, AURKB, CSK, EPHB2, ERBB4, FGFR1, FLT1, LCK, NTRK1, PTK6, RIPK2, SRC, TEK, YES1	BLM, CYP19A1, ESR1, HSPB1, KAT2A, NR1H3, NR3C1, PPARG, RXRA, RXRB, RXRG, TP53, USP1	AURKA, AURKB, CSK, EPHB2, ERBB4, FGFR1, FLT1, LCK, NTRK1, PTK6, RIPK2, SRC, TEK, YES1	BLM, CYP19A1, ESR1, HSPB1, KAT2A, NR1H3, NR3C1, PPARG, RXRA, RXRB, RXRG, TP53, USP1
ALL	Ceritinib_FDA:d2	Bexarotene	4.71355e-10	3.51145e-07	PC1_wilcoxon	PC1_wilcoxon	TRUE	0.788648	0.991304	0.183095	5.15362e-05	0.715317	0.131863	0.905235	2.30308e-09	dx_k	d1x	14	13	182	277	129	330	0.896351	0.539752	0.858586	0.000332534	0.242928	0.183116	0.146777	0.000309617	dx_k	d1x	13	13	70	65	55	80	ALK, AURKA, EGFR, FGFR2, FGFR3, FGFR4, FLT3, IGF1R, INSR, JAK2, LCK, LYN, RET, TSSK3	BLM, CYP19A1, ESR1, HSPB1, KAT2A, NR1H3, NR3C1, PPARG, RXRA, RXRB, RXRG, TP53, USP1	ALK, AURKA, EGFR, FGFR2, FGFR3, FGFR4, FLT3, IGF1R, INSR, JAK2, LCK, LYN, RET	BLM, CYP19A1, ESR1, HSPB1, KAT2A, NR1H3, NR3C1, PPARG, RXRA, RXRB, RXRG, TP53, USP1
ALL	PD1_PDL1	Bexarotene	5.0681e-10	3.73744e-07	PC1_wilcoxon	PC1_wilcoxon	TRUE	0.0486626	0.0698439	0.0736281	2.5794e-11	0.403542	0.240258	0.340501	2.30308e-09	immuno	d1x	5	13	30	429	129	330	0.0105845	0.175786	0.2263	1.55977e-05	0.440061	0.488265	0.422834	0.000309617	immuno	d1x	5	13	25	110	55	80	CD274, HLA.DRA, HLA.DRB1, HLA.DRB5, PDCD1	BLM, CYP19A1, ESR1, HSPB1, KAT2A, NR1H3, NR3C1, PPARG, RXRA, RXRB, RXRG, TP53, USP1	CD274, HLA.DRA, HLA.DRB1, HLA.DRB5, PDCD1	BLM, CYP19A1, ESR1, HSPB1, KAT2A, NR1H3, NR3C1, PPARG, RXRA, RXRB, RXRG, TP53, USP1
ALL	Dabrafenib_FDA:d2	URACIL MUSTARD	5.27983e-10	3.85464e-07	PC1_wilcoxon	PC1_wilcoxon	TRUE	0.0831573	0.557566	0.473924	0.913053	0.0010431	0.718364	0.146606	3.38893e-08	dx_k	d1x	122	2	407	52	77	382	0.766766	0.776741	1	0.00564222	0.197655	0.567645	0.159344	0.000135692	dx_k	d1x	121	2	125	10	41	94	ABL1, ABL2, ACVR1, ACVR1B, ADCK3, ADCK4, AURKB, AXL, BLK, BMPR1B, BMPR2, BRAF, BRSK1, BRSK2, BTK, BUB1, CAMK1, CAMK1D, CDK13, CDK14, CDK15, CDK16, CDK17, CDK18, CDK19, CDK2, CDK3, CDK4, CDK5, CDK7, CDK8, CDKL2, CDKL5, CIT, CLK3, CSF1R, CSK, DCLK1, DCLK2, DCLK3, DDR1, DYRK1B, EGFR, EIF2AK1, EIF2AK4, EPHA1, EPHA3, EPHB6, ERBB2, ERBB3, FGR, FRK, FYN, GAK, HCK, HIPK1, HIPK2, HIPK3, HIPK4, ITK, JAK1, …	TP53, VDR	ABL1, ABL2, ACVR1, ACVR1B, ADCK3, ADCK4, AURKB, AXL, BLK, BMPR1B, BMPR2, BRAF, BRSK1, BRSK2, BTK, BUB1, CAMK1, CAMK1D, CDK13, CDK14, CDK15, CDK16, CDK17, CDK18, CDK19, CDK2, CDK3, CDK4, CDK5, CDK7, CDK8, CDKL2, CDKL5, CIT, CLK3, CSF1R, CSK, DCLK1, DCLK2, DCLK3, DDR1, DYRK1B, EGFR, EIF2AK1, EIF2AK4, EPHA1, EPHA3, EPHB6, ERBB2, ERBB3, FGR, FRK, FYN, GAK, HCK, HIPK1, HIPK2, HIPK3, HIPK4, ITK, JAK1, …	TP53, VDR
ALL	Panobinostat	warfarin	5.43382e-10	3.92779e-07	PC1_wilcoxon	PC1_wilcoxon	TRUE	0.573494	0.299302	0.504324	0.963778	0.0618956	0.185587	0.96614	1.27334e-07	hdac	d1x	11	3	104	355	107	352	0.211884	0.884933	0.734022	0.201036	0.976874	0.960571	0.0104104	8.6592e-05	hdac	d1x	11	3	51	84	50	85	HDAC1, HDAC10, HDAC11, HDAC2, HDAC3, HDAC4, HDAC5, HDAC6, HDAC7, HDAC8, HDAC9	ALB, PPARG, TP53	HDAC1, HDAC10, HDAC11, HDAC2, HDAC3, HDAC4, HDAC5, HDAC6, HDAC7, HDAC8, HDAC9	ALB, PPARG, TP53
ALL	Dasatinib_RBC:d2	URACIL MUSTARD	5.78428e-10	4.14013e-07	PC1_wilcoxon	PC1_wilcoxon	TRUE	0.0128233	0.280197	0.291928	0.00121228	0.00866911	0.133086	0.785966	3.38893e-08	dx_k	d1x	37	2	277	182	77	382	0.731336	0.628301	0.559429	0.00770045	0.191983	0.89504	0.0328834	0.000135692	dx_k	d1x	37	2	98	37	41	94	ABL1, ABL2, BLK, BMX, BTK, CSF1R, CSK, DDR2, EPHA1, EPHA2, EPHA3, EPHA4, EPHA5, EPHA8, EPHB1, EPHB2, EPHB3, EPHB4, ERBB4, FGR, FRK, FYN, HCK, KIT, LCK, LYN, MAP4K5, PDGFRA, PDGFRB, PTK6, SIK2, SRC, TEC, TNK2, TXK, YES1, ZAK	TP53, VDR	ABL1, ABL2, BLK, BMX, BTK, CSF1R, CSK, DDR2, EPHA1, EPHA2, EPHA3, EPHA4, EPHA5, EPHA8, EPHB1, EPHB2, EPHB3, EPHB4, ERBB4, FGR, FRK, FYN, HCK, KIT, LCK, LYN, MAP4K5, PDGFRA, PDGFRB, PTK6, SIK2, SRC, TEC, TNK2, TXK, YES1, ZAK	TP53, VDR
ALL	Nilotinib_Kinome Scan:d2	Bexarotene	6.07178e-10	4.30371e-07	PC1_wilcoxon	PC1_wilcoxon	TRUE	0.0468152	0.815119	0.547069	0.00293054	0.158391	0.911078	0.894623	2.30308e-09	dx_k	d1x	38	13	378	81	129	330	0.706282	0.243067	0.349621	0.00573258	0.409924	0.412603	0.196592	0.000309617	dx_k	d1x	38	13	117	18	55	80	ABL1, ABL2, BLK, BRAF, CDC42BPB, CSF1R, DDR1, DDR2, EPHA1, EPHA2, EPHA3, EPHA4, EPHA6, EPHA8, EPHB2, EPHB3, EPHB4, EPHB6, FGR, FRK, HCK, KIT, LCK, LYN, MAP2K5, MAP4K1, MAPK11, MAPK14, MAPK8, NTRK2, NTRK3, PDGFRA, PDGFRB, RET, TEK, TIE1, TNNI3K, ZAK	BLM, CYP19A1, ESR1, HSPB1, KAT2A, NR1H3, NR3C1, PPARG, RXRA, RXRB, RXRG, TP53, USP1	ABL1, ABL2, BLK, BRAF, CDC42BPB, CSF1R, DDR1, DDR2, EPHA1, EPHA2, EPHA3, EPHA4, EPHA6, EPHA8, EPHB2, EPHB3, EPHB4, EPHB6, FGR, FRK, HCK, KIT, LCK, LYN, MAP2K5, MAP4K1, MAPK11, MAPK14, MAPK8, NTRK2, NTRK3, PDGFRA, PDGFRB, RET, TEK, TIE1, TNNI3K, ZAK	BLM, CYP19A1, ESR1, HSPB1, KAT2A, NR1H3, NR3C1, PPARG, RXRA, RXRB, RXRG, TP53, USP1
ALL	Vandetanib_FDA:d2	warfarin	6.5092e-10	4.56939e-07	PC1_wilcoxon	PC1_wilcoxon	TRUE	0.00145109	0.69303	0.903151	0.0022815	0.0795904	0.478188	0.979404	1.27334e-07	dx_k	d1x	54	3	323	136	107	352	0.97018	0.734264	0.915902	4.51386e-05	0.0219069	0.00813261	0.0125439	8.6592e-05	dx_k	d1x	54	3	103	32	50	85	ABL1, ABL2, ACVR1, ACVRL1, AXL, BLK, BMPR1B, DDR1, DDR2, EGFR, EPHA1, EPHA5, EPHA6, EPHA8, EPHB1, EPHB2, EPHB4, EPHB6, ERBB3, ERBB4, FGFR1, FGR, FLT1, FLT3, FRK, FYN, GAK, HCK, IRAK4, KDR, KIT, LCK, LTK, LYN, MAP2K5, MAP4K5, MKNK1, PDGFRA, PDGFRB, PLK4, PTK6, RET, RIPK2, RIPK4, RPS6KA1, RPS6KA6, SIK2, SLK, SRC, STK10, STK35, TEK, TYRO3, YES1	ALB, PPARG, TP53	ABL1, ABL2, ACVR1, ACVRL1, AXL, BLK, BMPR1B, DDR1, DDR2, EGFR, EPHA1, EPHA5, EPHA6, EPHA8, EPHB1, EPHB2, EPHB4, EPHB6, ERBB3, ERBB4, FGFR1, FGR, FLT1, FLT3, FRK, FYN, GAK, HCK, IRAK4, KDR, KIT, LCK, LTK, LYN, MAP2K5, MAP4K5, MKNK1, PDGFRA, PDGFRB, PLK4, PTK6, RET, RIPK2, RIPK4, RPS6KA1, RPS6KA6, SIK2, SLK, SRC, STK10, STK35, TEK, TYRO3, YES1	ALB, PPARG, TP53
ALL	LMK-235	URACIL MUSTARD	7.02672e-10	4.88571e-07	PC1_wilcoxon	PC1_wilcoxon	TRUE	0.505217	0.417081	0.990696	0.0242552	0.0074247	0.582526	0.102988	3.38893e-08	hdac	d1x	2	2	24	435	77	382	0.715669	0.821726	0.995396	0.942108	0.0422824	0.105861	0.311346	0.000135692	hdac	d1x	2	2	10	125	41	94	HDAC4, HDAC5	TP53, VDR	HDAC4, HDAC5	TP53, VDR
ALL	TMP269	URACIL MUSTARD	7.34375e-10	5.05797e-07	PC1_wilcoxon	PC1_wilcoxon	TRUE	0.908703	0.737482	0.389006	0.00394858	0.00128652	0.279857	0.11646	3.38893e-08	hdac	d1x	4	2	78	381	77	382	0.370252	0.926536	0.883158	0.0109564	0.038609	0.551652	0.289136	0.000135692	hdac	d1x	4	2	47	88	41	94	HDAC4, HDAC5, HDAC7, HDAC9	TP53, VDR	HDAC4, HDAC5, HDAC7, HDAC9	TP53, VDR
ALL	LAG3	Bexarotene	7.50558e-10	5.12112e-07	PC1_wilcoxon	PC1_wilcoxon	TRUE	0.32238	0.0863429	0.226886	4.32065e-12	0.267252	0.486743	0.936733	2.30308e-09	immuno	d1x	1	13	11	448	129	330	0.300871	0.291012	0.684092	0.00131258	0.741955	0.707067	0.237489	0.000309617	immuno	d1x	1	13	18	117	55	80	LAG3	BLM, CYP19A1, ESR1, HSPB1, KAT2A, NR1H3, NR3C1, PPARG, RXRA, RXRB, RXRG, TP53, USP1	LAG3	BLM, CYP19A1, ESR1, HSPB1, KAT2A, NR1H3, NR3C1, PPARG, RXRA, RXRB, RXRG, TP53, USP1
ALL	Nintedanib_FDA:d2	warfarin	7.64702e-10	5.16932e-07	PC1_wilcoxon	PC1_wilcoxon	TRUE	0.00583429	0.607838	0.746952	0.448558	0.101823	0.746271	0.0617143	1.27334e-07	dx_k	d1x	154	3	385	74	107	352	0.794466	0.141253	0.0946457	0.000100148	0.0230104	0.0151	0.238	8.6592e-05	dx_k	d1x	154	3	121	14	50	85	AAK1, ABL1, ACVR1, ALK, AURKB, AURKC, AXL, BLK, BMP2K, BMPR2, BTK, CAMK1G, CAMKK1, CAMKK2, CDK14, CDK16, CDK17, CDK18, CDK4, CDK7, CHEK1, CLK1, CLK2, CLK4, CSF1R, CSNK1E, CSNK2A2, DCLK1, DCLK3, DDR1, DDR2, EPHA6, EPHB1, EPHB6, FER, FGFR1, FGFR2, FGFR3, FGR, FLT1, FLT3, FLT4, FYN, GRK1, GRK4, GSK3A, GSK3B, HIPK2, HIPK3, IGF1R, IKBKE, INSR, INSRR, IRAK1, IRAK4, ITK, JAK1, JAK2, JAK3, KDR, KIT, LATS…	ALB, PPARG, TP53	AAK1, ABL1, ACVR1, ALK, AURKB, AURKC, AXL, BLK, BMP2K, BMPR2, BTK, CAMK1G, CAMKK1, CAMKK2, CDK14, CDK16, CDK17, CDK18, CDK4, CDK7, CHEK1, CLK1, CLK2, CLK4, CSF1R, CSNK1E, CSNK2A2, DCLK1, DCLK3, DDR1, DDR2, EPHA6, EPHB1, EPHB6, FER, FGFR1, FGFR2, FGFR3, FGR, FLT1, FLT3, FLT4, FYN, GRK1, GRK4, GSK3A, GSK3B, HIPK2, HIPK3, IGF1R, IKBKE, INSR, INSRR, IRAK1, IRAK4, ITK, JAK1, JAK2, JAK3, KDR, KIT, LATS…	ALB, PPARG, TP53
ALL	TIM-3	Bexarotene	7.72408e-10	5.1735e-07	PC1_wilcoxon	PC1_wilcoxon	TRUE	0.131305	0.0764186	0.124374	3.95777e-06	0.497064	0.648413	0.439548	2.30308e-09	immuno	d1x	1	13	12	447	129	330	0.118239	0.364173	0.254281	0.00199062	0.554317	0.376702	0.522486	0.000309617	immuno	d1x	1	13	9	126	55	80	HAVCR2	BLM, CYP19A1, ESR1, HSPB1, KAT2A, NR1H3, NR3C1, PPARG, RXRA, RXRB, RXRG, TP53, USP1	HAVCR2	BLM, CYP19A1, ESR1, HSPB1, KAT2A, NR1H3, NR3C1, PPARG, RXRA, RXRB, RXRG, TP53, USP1
ALL	IDO	URACIL MUSTARD	8.05062e-10	5.33226e-07	PC1_wilcoxon	PC1_wilcoxon	TRUE	0.551597	0.187945	0.180329	1.65437e-09	0.0218161	0.0117835	0.105652	3.38893e-08	immuno	d1x	1	2	30	429	77	382	0.223605	0.568422	0.229113	0.00115111	0.216161	0.61037	0.352911	0.000135692	immuno	d1x	1	2	11	124	41	94	IDO1	TP53, VDR	IDO1	TP53, VDR
ALL	Palbociclib_FDA:d2	warfarin	8.10718e-10	5.33226e-07	PC1_wilcoxon	PC1_wilcoxon	TRUE	0.20263	0.416687	0.704177	0.475195	0.102125	0.704997	0.44942	1.27334e-07	dx_k	d1x	80	3	316	143	107	352	0.721091	0.00750458	0.0031139	0.000891788	0.0817371	0.114232	0.0348705	8.6592e-05	dx_k	d1x	80	3	112	23	50	85	AAK1, ABL1, BTK, CAMK1D, CAMK2A, CAMK2B, CAMK2D, CAMK2G, CDK14, CDK16, CDK17, CDK4, CDK7, CDKL2, CDKL5, CIT, CLK1, CLK2, CLK4, CSNK2A1, CSNK2A2, DAPK1, DAPK2, DAPK3, DCLK1, DCLK2, DCLK3, DSTYK, DYRK1A, DYRK1B, DYRK2, EIF2AK4, FLT3, GAK, GRK7, HIPK1, HIPK2, HIPK3, HIPK4, IRAK1, JAK2, JAK3, MAP2K2, MAP3K15, MAP3K3, MAP3K7, MAPK10, MAPK15, MAPK7, MAPK8, MAPK9, MARK3, MAST1, MINK1, MYLK, NTRK1, NTRK2…	ALB, PPARG, TP53	AAK1, ABL1, BTK, CAMK1D, CAMK2A, CAMK2B, CAMK2D, CAMK2G, CDK14, CDK16, CDK17, CDK4, CDK7, CDKL2, CDKL5, CIT, CLK1, CLK2, CLK4, CSNK2A1, CSNK2A2, DAPK1, DAPK2, DAPK3, DCLK1, DCLK2, DCLK3, DSTYK, DYRK1A, DYRK1B, DYRK2, EIF2AK4, FLT3, GAK, GRK7, HIPK1, HIPK2, HIPK3, HIPK4, IRAK1, JAK2, JAK3, MAP2K2, MAP3K15, MAP3K3, MAP3K7, MAPK10, MAPK15, MAPK7, MAPK8, MAPK9, MARK3, MAST1, MINK1, MYLK, NTRK1, NTRK2…	ALB, PPARG, TP53
ALL	Sorafenib:d1	Bexarotene	8.18941e-10	5.33825e-07	PC1_wilcoxon	PC1_wilcoxon	TRUE	0.00738171	0.794551	0.979731	0.947993	0.61134	0.1832	0.464293	2.30308e-09	dx_k	d1x	110	13	413	46	129	330	0.216519	0.463235	0.603144	0.00840209	0.363213	0.333778	0.527799	0.000309617	dx_k	d1x	110	13	124	11	55	80	ABL1, ABL2, AURKA, AURKB, AURKC, AXL, BLK, BRAF, CAMK2B, CDK14, CDK15, CDK17, CDK19, CDK2, CDK3, CDK5, CDK7, CDK8, CDKL2, CDKL3, CIT, CLK1, CSF1R, DDR1, DDR2, DYRK3, EPHA1, EPHA2, EPHA3, EPHA4, EPHA5, EPHA6, EPHA7, EPHA8, EPHB1, EPHB2, EPHB4, EPHB6, FGFR1, FGFR2, FGFR3, FGR, FLT1, FLT3, FLT4, FRK, FYN, HCK, HIPK1, HIPK2, HIPK3, HIPK4, IRAK1, JAK3, KDR, KIT, LCK, LIMK1, LIMK2, LYN, MAP2K1, MAP2K5,…	BLM, CYP19A1, ESR1, HSPB1, KAT2A, NR1H3, NR3C1, PPARG, RXRA, RXRB, RXRG, TP53, USP1	ABL1, ABL2, AURKA, AURKB, AURKC, AXL, BLK, BRAF, CAMK2B, CDK14, CDK15, CDK17, CDK19, CDK2, CDK3, CDK5, CDK7, CDK8, CDKL2, CDKL3, CIT, CLK1, CSF1R, DDR1, DDR2, DYRK3, EPHA1, EPHA2, EPHA3, EPHA4, EPHA5, EPHA6, EPHA7, EPHA8, EPHB1, EPHB2, EPHB4, EPHB6, FGFR1, FGFR2, FGFR3, FGR, FLT1, FLT3, FLT4, FRK, FYN, HCK, HIPK1, HIPK2, HIPK3, HIPK4, IRAK1, JAK3, KDR, KIT, LCK, LIMK1, LIMK2, LYN, MAP2K1, MAP2K5,…	BLM, CYP19A1, ESR1, HSPB1, KAT2A, NR1H3, NR3C1, PPARG, RXRA, RXRB, RXRG, TP53, USP1
ALL	Dabrafenib_FDA:d2	warfarin	1.1616e-09	7.50483e-07	PC1_wilcoxon	PC1_wilcoxon	TRUE	0.0660739	0.407782	0.551395	0.997076	0.0832826	0.675386	0.146606	1.27334e-07	dx_k	d1x	122	3	407	52	107	352	0.869235	0.39956	1	0.000143667	0.033403	0.0329695	0.159344	8.6592e-05	dx_k	d1x	121	3	125	10	50	85	ABL1, ABL2, ACVR1, ACVR1B, ADCK3, ADCK4, AURKB, AXL, BLK, BMPR1B, BMPR2, BRAF, BRSK1, BRSK2, BTK, BUB1, CAMK1, CAMK1D, CDK13, CDK14, CDK15, CDK16, CDK17, CDK18, CDK19, CDK2, CDK3, CDK4, CDK5, CDK7, CDK8, CDKL2, CDKL5, CIT, CLK3, CSF1R, CSK, DCLK1, DCLK2, DCLK3, DDR1, DYRK1B, EGFR, EIF2AK1, EIF2AK4, EPHA1, EPHA3, EPHB6, ERBB2, ERBB3, FGR, FRK, FYN, GAK, HCK, HIPK1, HIPK2, HIPK3, HIPK4, ITK, JAK1, …	ALB, PPARG, TP53	ABL1, ABL2, ACVR1, ACVR1B, ADCK3, ADCK4, AURKB, AXL, BLK, BMPR1B, BMPR2, BRAF, BRSK1, BRSK2, BTK, BUB1, CAMK1, CAMK1D, CDK13, CDK14, CDK15, CDK16, CDK17, CDK18, CDK19, CDK2, CDK3, CDK4, CDK5, CDK7, CDK8, CDKL2, CDKL5, CIT, CLK3, CSF1R, CSK, DCLK1, DCLK2, DCLK3, DDR1, DYRK1B, EGFR, EIF2AK1, EIF2AK4, EPHA1, EPHA3, EPHB6, ERBB2, ERBB3, FGR, FRK, FYN, GAK, HCK, HIPK1, HIPK2, HIPK3, HIPK4, ITK, JAK1, …	ALB, PPARG, TP53
ALL	Trametinib:d1	Bexarotene	1.22663e-09	7.85547e-07	PC1_wilcoxon	PC1_wilcoxon	TRUE	0.978067	0.189453	0.585804	0.321569	0.577741	0.908712	0.530303	2.30308e-09	dx_k	d1x	2	13	37	422	129	330	0.418022	0.160376	0.293104	0.479633	0.316232	0.379769	0.723661	0.000309617	dx_k	d1x	2	13	15	120	55	80	MAP2K1, MAP2K2	BLM, CYP19A1, ESR1, HSPB1, KAT2A, NR1H3, NR3C1, PPARG, RXRA, RXRB, RXRG, TP53, USP1	MAP2K1, MAP2K2	BLM, CYP19A1, ESR1, HSPB1, KAT2A, NR1H3, NR3C1, PPARG, RXRA, RXRB, RXRG, TP53, USP1
ALL	Dasatinib_RBC:d2	warfarin	1.27222e-09	8.07658e-07	PC1_wilcoxon	PC1_wilcoxon	TRUE	0.0139331	0.0808077	0.146088	5.03524e-05	0.0641369	0.189298	0.785966	1.27334e-07	dx_k	d1x	37	3	277	182	107	352	0.632263	0.0676086	0.0212969	0.000157697	0.0739718	0.0472018	0.0328834	8.6592e-05	dx_k	d1x	37	3	98	37	50	85	ABL1, ABL2, BLK, BMX, BTK, CSF1R, CSK, DDR2, EPHA1, EPHA2, EPHA3, EPHA4, EPHA5, EPHA8, EPHB1, EPHB2, EPHB3, EPHB4, ERBB4, FGR, FRK, FYN, HCK, KIT, LCK, LYN, MAP4K5, PDGFRA, PDGFRB, PTK6, SIK2, SRC, TEC, TNK2, TXK, YES1, ZAK	ALB, PPARG, TP53	ABL1, ABL2, BLK, BMX, BTK, CSF1R, CSK, DDR2, EPHA1, EPHA2, EPHA3, EPHA4, EPHA5, EPHA8, EPHB1, EPHB2, EPHB3, EPHB4, ERBB4, FGR, FRK, FYN, HCK, KIT, LCK, LYN, MAP4K5, PDGFRA, PDGFRB, PTK6, SIK2, SRC, TEC, TNK2, TXK, YES1, ZAK	ALB, PPARG, TP53
ALL	Cabozantinib_FDA:d2	URACIL MUSTARD	1.381e-09	8.69161e-07	PC1_wilcoxon	PC1_wilcoxon	TRUE	0.000139855	0.353847	0.370663	0.00826524	0.00601907	0.189451	0.781485	3.38893e-08	dx_k	d1x	50	2	341	118	77	382	0.110645	0.833644	0.831346	0.0118089	0.161142	0.96299	0.0868702	0.000135692	dx_k	d1x	50	2	105	30	41	94	AURKB, AURKC, AXL, BLK, BTK, DDR1, DDR2, EPHA2, EPHA3, EPHA4, EPHA5, EPHA6, EPHA7, EPHA8, EPHB1, EPHB2, EPHB4, FER, FGR, FLT1, FLT3, FLT4, FRK, FYN, HCK, HIPK4, KDR, KIT, LCK, LYN, MERTK, MET, MKNK2, MST1R, MUSK, NTRK1, NTRK2, NTRK3, PDGFRA, PTK2B, PTK6, RET, ROS1, SRC, SRMS, STK10, TEK, TNK1, TYRO3, YES1	TP53, VDR	AURKB, AURKC, AXL, BLK, BTK, DDR1, DDR2, EPHA2, EPHA3, EPHA4, EPHA5, EPHA6, EPHA7, EPHA8, EPHB1, EPHB2, EPHB4, FER, FGR, FLT1, FLT3, FLT4, FRK, FYN, HCK, HIPK4, KDR, KIT, LCK, LYN, MERTK, MET, MKNK2, MST1R, MUSK, NTRK1, NTRK2, NTRK3, PDGFRA, PTK2B, PTK6, RET, ROS1, SRC, SRMS, STK10, TEK, TNK1, TYRO3, YES1	TP53, VDR
ALL	Gleevec (Imatinib)_MRC:d2	Bexarotene	1.40334e-09	8.75672e-07	PC1_wilcoxon	PC1_wilcoxon	TRUE	0.966751	0.180829	0.846992	1.4173e-08	0.246249	0.49166	0.471372	2.30308e-09	dx_k	d1x	1	13	25	434	129	330	0.361449	0.452535	0.209636	8.95308e-05	0.904345	0.316037	0.945495	0.000309617	dx_k	d1x	1	13	11	124	55	80	LCK	BLM, CYP19A1, ESR1, HSPB1, KAT2A, NR1H3, NR3C1, PPARG, RXRA, RXRB, RXRG, TP53, USP1	LCK	BLM, CYP19A1, ESR1, HSPB1, KAT2A, NR1H3, NR3C1, PPARG, RXRA, RXRB, RXRG, TP53, USP1
ALL	Nintedanib_FDA:d2	METHANTHELINE BROMIDE	1.53129e-09	9.40529e-07	PC1_wilcoxon	PC1_Cox	FALSE	0.00697595	0.616404	0.499926	0.403273	0.0286854	0.674603	0.0617143	9.49529e-09	dx_k	d1x	154	5	385	74	89	370	0.54758	0.583862	1	9.54256e-05	0.0938931	0.00704798	0.238	0.689841	dx_k	d1x	154	5	121	14	43	92	AAK1, ABL1, ACVR1, ALK, AURKB, AURKC, AXL, BLK, BMP2K, BMPR2, BTK, CAMK1G, CAMKK1, CAMKK2, CDK14, CDK16, CDK17, CDK18, CDK4, CDK7, CHEK1, CLK1, CLK2, CLK4, CSF1R, CSNK1E, CSNK2A2, DCLK1, DCLK3, DDR1, DDR2, EPHA6, EPHB1, EPHB6, FER, FGFR1, FGFR2, FGFR3, FGR, FLT1, FLT3, FLT4, FYN, GRK1, GRK4, GSK3A, GSK3B, HIPK2, HIPK3, IGF1R, IKBKE, INSR, INSRR, IRAK1, IRAK4, ITK, JAK1, JAK2, JAK3, KDR, KIT, LATS…	CHRM1, CHRM4, CHRM5, HRH2, TP53	AAK1, ABL1, ACVR1, ALK, AURKB, AURKC, AXL, BLK, BMP2K, BMPR2, BTK, CAMK1G, CAMKK1, CAMKK2, CDK14, CDK16, CDK17, CDK18, CDK4, CDK7, CHEK1, CLK1, CLK2, CLK4, CSF1R, CSNK1E, CSNK2A2, DCLK1, DCLK3, DDR1, DDR2, EPHA6, EPHB1, EPHB6, FER, FGFR1, FGFR2, FGFR3, FGR, FLT1, FLT3, FLT4, FYN, GRK1, GRK4, GSK3A, GSK3B, HIPK2, HIPK3, IGF1R, IKBKE, INSR, INSRR, IRAK1, IRAK4, ITK, JAK1, JAK2, JAK3, KDR, KIT, LATS…	CHRM1, CHRM4, CHRM5, HRH2, TP53
ALL	LMK-235	warfarin	1.54453e-09	9.40529e-07	PC1_wilcoxon	PC1_wilcoxon	TRUE	0.436314	0.0881665	0.596965	0.00578051	0.188206	0.175617	0.102988	1.27334e-07	hdac	d1x	2	3	24	435	107	352	0.575375	0.62697	0.416592	0.313711	0.933609	0.962879	0.311346	8.6592e-05	hdac	d1x	2	3	10	125	50	85	HDAC4, HDAC5	ALB, PPARG, TP53	HDAC4, HDAC5	ALB, PPARG, TP53
ALL	Bosutinib_LINCS:d2	METHANTHELINE BROMIDE	1.54593e-09	9.40529e-07	PC1_wilcoxon	PC1_wilcoxon	TRUE	0.00758597	0.420912	0.644634	0.804041	0.0247622	0.894799	0.00556857	9.49529e-09	dx_k	d1x	75	5	317	142	89	370	0.484898	0.359707	0.269181	4.82966e-05	0.147588	0.0305971	0.00970257	0.689841	dx_k	d1x	75	5	109	26	43	92	AAK1, ABL1, ABL2, AXL, BLK, BMP2K, BMPR2, BTK, CAMK1D, CIT, CSF1R, CSK, CSNK1A1, CSNK1D, CSNK1E, DMPK, EGFR, EIF2AK1, EIF2AK4, EPHA2, EPHA3, EPHA8, ERBB2, ERBB3, ERBB4, FES, FGR, FRK, GAK, GRK4, HCK, JAK2, LCK, LYN, MAP2K1, MAP2K2, MAP2K5, MAP3K11, MAP3K2, MAP3K3, MAP3K4, MAP3K7, MAP3K9, MAP4K2, MAP4K3, MAP4K4, MAP4K5, MAPK4, MAPK6, MINK1, MYLK2, NEK2, NUAK2, PAK1, PRKCD, RET, RIOK1, RIOK3, SIK2,…	CHRM1, CHRM4, CHRM5, HRH2, TP53	AAK1, ABL1, ABL2, AXL, BLK, BMP2K, BMPR2, BTK, CAMK1D, CIT, CSF1R, CSK, CSNK1A1, CSNK1D, CSNK1E, DMPK, EGFR, EIF2AK1, EIF2AK4, EPHA2, EPHA3, EPHA8, ERBB2, ERBB3, ERBB4, FES, FGR, FRK, GAK, GRK4, HCK, JAK2, LCK, LYN, MAP2K1, MAP2K2, MAP2K5, MAP3K11, MAP3K2, MAP3K3, MAP3K4, MAP3K7, MAP3K9, MAP4K2, MAP4K3, MAP4K4, MAP4K5, MAPK4, MAPK6, MINK1, MYLK2, NEK2, NUAK2, PAK1, PRKCD, RET, RIOK1, RIOK3, SIK2,…	CHRM1, CHRM4, CHRM5, HRH2, TP53
ALL	Sunitinib_RBC:d2	METHANTHELINE BROMIDE	1.58632e-09	9.57129e-07	PC1_wilcoxon	PC1_Cox	FALSE	0.780958	0.565531	0.707871	0.00110428	0.0407815	0.582514	0.00884556	9.49529e-09	dx_k	d1x	23	5	215	244	89	370	0.314776	0.678941	0.745335	0.000413856	0.171804	0.0510827	0.115475	0.689841	dx_k	d1x	23	5	80	55	43	92	CAMK2A, CAMK2D, CHEK2, CLK2, CSF1R, FLT3, KIT, LCK, LRRK2, MAP4K4, MAP4K5, MELK, MINK1, MYLK2, NTRK1, NTRK2, NTRK3, NUAK1, PDGFRA, PHKG1, RET, STK4, YES1	CHRM1, CHRM4, CHRM5, HRH2, TP53	CAMK2A, CAMK2D, CHEK2, CLK2, CSF1R, FLT3, KIT, LCK, LRRK2, MAP4K4, MAP4K5, MELK, MINK1, MYLK2, NTRK1, NTRK2, NTRK3, NUAK1, PDGFRA, PHKG1, RET, STK4, YES1	CHRM1, CHRM4, CHRM5, HRH2, TP53
ALL	TMP269	warfarin	1.61399e-09	9.6584e-07	PC1_wilcoxon	PC1_wilcoxon	TRUE	0.939653	0.144414	0.99756	0.00378193	0.0424154	0.0503936	0.11646	1.27334e-07	hdac	d1x	4	3	78	381	107	352	0.213787	0.366291	0.467773	0.00648295	0.491052	0.527232	0.289136	8.6592e-05	hdac	d1x	4	3	47	88	50	85	HDAC4, HDAC5, HDAC7, HDAC9	ALB, PPARG, TP53	HDAC4, HDAC5, HDAC7, HDAC9	ALB, PPARG, TP53
ALL	Tasquinimod	URACIL MUSTARD	1.67808e-09	9.96032e-07	PC1_wilcoxon	PC1_wilcoxon	TRUE	0.49198	0.492984	0.540471	0.00119027	0.0024998	0.510095	0.0919442	3.38893e-08	hdac	d1x	1	2	15	444	77	382	0.76691	0.764087	0.995256	0.39174	0.0250902	0.698313	0.917013	0.000135692	hdac	d1x	1	2	7	128	41	94	HDAC4	TP53, VDR	HDAC4	TP53, VDR
ALL	CTLA-4	URACIL MUSTARD	1.69858e-09	1.00007e-06	PC1_wilcoxon	PC1_wilcoxon	TRUE	0.182597	0.617901	0.279922	5.10632e-08	0.0846803	0.064315	0.82183	3.38893e-08	immuno	d1x	3	2	40	419	77	382	0.537098	0.339731	0.366602	0.000533918	0.300622	0.835768	0.103988	0.000135692	immuno	d1x	3	2	24	111	41	94	CD80, CD86, CTLA4	TP53, VDR	CD80, CD86, CTLA4	TP53, VDR
ALL	IDO	warfarin	1.76882e-09	1.03309e-06	PC1_wilcoxon	PC1_wilcoxon	TRUE	0.460435	0.0350301	0.149825	1.25163e-10	0.179876	0.0757657	0.105652	1.27334e-07	immuno	d1x	1	3	30	429	107	352	0.201842	0.244098	0.182744	0.000147985	0.853008	0.525338	0.352911	8.6592e-05	immuno	d1x	1	3	11	124	50	85	IDO1	ALB, PPARG, TP53	IDO1	ALB, PPARG, TP53
ALL	Tofacitinib_FDA:d2	URACIL MUSTARD	1.79241e-09	1.03856e-06	PC1_wilcoxon	PC1_wilcoxon	TRUE	0.0395492	0.156734	0.139626	0.000127389	0.00981127	0.0771483	0.477115	3.38893e-08	dx_k	d1x	14	2	155	304	77	382	0.355495	0.407731	0.38609	5.91875e-05	0.598798	0.319217	0.190164	0.000135692	dx_k	d1x	14	2	70	65	41	94	DCLK3, JAK1, JAK2, JAK3, LCK, LRRK2, NUAK2, PKN1, ROCK1, ROCK2, RPS6KA2, RPS6KA6, TNK1, TYK2	TP53, VDR	DCLK3, JAK1, JAK2, JAK3, LCK, LRRK2, NUAK2, PKN1, ROCK1, ROCK2, RPS6KA2, RPS6KA6, TNK1, TYK2	TP53, VDR
ALL	Erlotinib_FDA:d2	URACIL MUSTARD	1.82824e-09	1.05098e-06	PC1_wilcoxon	PC1_wilcoxon	TRUE	0.00303706	0.654821	0.697009	0.00046208	0.00810771	0.219163	0.84755	3.38893e-08	dx_k	d1x	33	2	276	183	77	382	0.636006	0.934579	0.990375	0.00499099	0.102045	0.745984	0.109434	0.000135692	dx_k	d1x	33	2	98	37	41	94	ABL1, ABL2, AURKC, BLK, CIT, CSNK1E, DDR1, EGFR, EPHA5, EPHA6, EPHA8, ERBB4, FLT3, GAK, HIPK4, JAK3, LCK, LTK, LYN, MAP2K5, MERTK, MKNK1, MKNK2, MYLK2, RET, RIPK2, SLK, SRC, STK10, TIE1, TNK1, TNNI3K, ULK3	TP53, VDR	ABL1, ABL2, AURKC, BLK, CIT, CSNK1E, DDR1, EGFR, EPHA5, EPHA6, EPHA8, ERBB4, FLT3, GAK, HIPK4, JAK3, LCK, LTK, LYN, MAP2K5, MERTK, MKNK1, MKNK2, MYLK2, RET, RIPK2, SLK, SRC, STK10, TIE1, TNK1, TNNI3K, ULK3	TP53, VDR
ALL	KIR	Bexarotene	1.87006e-09	1.06662e-06	PC1_wilcoxon	PC1_wilcoxon	TRUE	0.79675	0.094749	0.552268	5.19525e-09	0.0900561	0.85917	0.722078	2.30308e-09	immuno	d1x	6	13	71	388	129	330	0.424437	0.482288	0.324201	0.000100547	0.744297	0.401806	0.849473	0.000309617	immuno	d1x	7	13	25	110	55	80	KIR2DL1, KIR2DL3, KIR2DL4, KIR3DL1, KIR3DL2, KIR3DL3	BLM, CYP19A1, ESR1, HSPB1, KAT2A, NR1H3, NR3C1, PPARG, RXRA, RXRB, RXRG, TP53, USP1	KIR2DL1, KIR2DL3, KIR2DL4, KIR2DS4, KIR3DL1, KIR3DL2, KIR3DL3	BLM, CYP19A1, ESR1, HSPB1, KAT2A, NR1H3, NR3C1, PPARG, RXRA, RXRB, RXRG, TP53, USP1
ALL	Tubastatin A HCl	METHANTHELINE BROMIDE	1.92519e-09	1.08955e-06	PC1_wilcoxon	PC1_Cox	FALSE	0.64044	0.191207	0.513408	0.0622881	0.0445684	0.826915	0.00612509	9.49529e-09	hdac	d1x	3	5	14	445	89	370	0.995872	0.576077	0.995987	0.549008	0.816387	0.0909213	0.509308	0.689841	hdac	d1x	3	5	7	128	43	92	HDAC1, HDAC6, HDAC8	CHRM1, CHRM4, CHRM5, HRH2, TP53	HDAC1, HDAC6, HDAC8	CHRM1, CHRM4, CHRM5, HRH2, TP53
ALL	Ponatinib_FDA:d2	URACIL MUSTARD	2.02876e-09	1.13589e-06	PC1_wilcoxon	PC1_wilcoxon	TRUE	0.0220534	0.666129	0.755417	0.0108947	0.00488916	0.189437	0.936535	3.38893e-08	dx_k	d1x	90	2	409	50	77	382	0.488284	0.995732	0.995739	0.0101369	0.180531	0.882119	0.111201	0.000135692	dx_k	d1x	90	2	120	15	41	94	ABL1, ABL2, AURKB, BLK, BMX, BRAF, BTK, CHEK2, CLK1, CSF1R, CSK, DDR1, DDR2, EGFR, EPHA1, EPHA2, EPHA3, EPHA4, EPHA5, EPHA6, EPHA7, EPHA8, EPHB1, EPHB2, EPHB3, EPHB4, ERBB2, ERBB4, FER, FES, FGFR1, FGFR2, FGFR3, FGFR4, FGR, FLT1, FLT3, FLT4, FRK, FYN, HCK, HIPK4, ITK, JAK1, JAK2, JAK3, KDR, KIT, LCK, LTK, LYN, MAP2K3, MAP2K6, MAP3K3, MAP3K7, MAP4K2, MAP4K4, MAPK11, MAPK12, MAPK14, MELK, MERTK, MK…	TP53, VDR	ABL1, ABL2, AURKB, BLK, BMX, BRAF, BTK, CHEK2, CLK1, CSF1R, CSK, DDR1, DDR2, EGFR, EPHA1, EPHA2, EPHA3, EPHA4, EPHA5, EPHA6, EPHA7, EPHA8, EPHB1, EPHB2, EPHB3, EPHB4, ERBB2, ERBB4, FER, FES, FGFR1, FGFR2, FGFR3, FGFR4, FGR, FLT1, FLT3, FLT4, FRK, FYN, HCK, HIPK4, ITK, JAK1, JAK2, JAK3, KDR, KIT, LCK, LTK, LYN, MAP2K3, MAP2K6, MAP3K3, MAP3K7, MAP4K2, MAP4K4, MAPK11, MAPK12, MAPK14, MELK, MERTK, MK…	TP53, VDR
ALL	A2AR	URACIL MUSTARD	2.03818e-09	1.13589e-06	PC1_wilcoxon	PC1_wilcoxon	TRUE	0.230618	0.430318	0.990992	2.68814e-05	0.00398694	0.291074	0.305787	3.38893e-08	immuno	d1x	1	2	4	455	77	382	0.593796	0.618817	0.42281	0.086674	0.0143542	0.115378	0.342336	0.000135692	immuno	d1x	1	2	5	130	41	94	ADORA2A	TP53, VDR	ADORA2A	TP53, VDR
ALL	Gefitinib_FDA:d2	URACIL MUSTARD	2.10638e-09	1.165e-06	PC1_wilcoxon	PC1_wilcoxon	TRUE	0.172778	0.829226	0.972247	1.72385e-05	0.0989589	0.984859	0.594406	3.38893e-08	dx_k	d1x	21	2	226	233	77	382	0.597538	0.630819	0.465219	0.00174348	0.31323	0.873146	0.182686	0.000135692	dx_k	d1x	21	2	88	47	41	94	ABL1, CDK7, CHEK2, CSNK1E, EGFR, EPHA6, ERBB3, ERBB4, FLT3, GAK, HIPK4, IRAK1, IRAK4, LCK, LYN, MAP2K5, MKNK1, RIPK2, SBK1, SLK, STK10	TP53, VDR	ABL1, CDK7, CHEK2, CSNK1E, EGFR, EPHA6, ERBB3, ERBB4, FLT3, GAK, HIPK4, IRAK1, IRAK4, LCK, LYN, MAP2K5, MKNK1, RIPK2, SBK1, SLK, STK10	TP53, VDR
ALL	Ibrutinib_FDA:d2	URACIL MUSTARD	2.12884e-09	1.16858e-06	PC1_wilcoxon	PC1_wilcoxon	TRUE	0.638373	0.10287	0.144276	0.128188	0.0019666	0.364215	0.921058	3.38893e-08	dx_k	d1x	14	2	180	279	77	382	0.35536	0.382389	0.310873	0.0209124	0.0483779	0.587266	0.119298	0.000135692	dx_k	d1x	14	2	71	64	41	94	AURKA, AURKB, CSK, EPHB2, ERBB4, FGFR1, FLT1, LCK, NTRK1, PTK6, RIPK2, SRC, TEK, YES1	TP53, VDR	AURKA, AURKB, CSK, EPHB2, ERBB4, FGFR1, FLT1, LCK, NTRK1, PTK6, RIPK2, SRC, TEK, YES1	TP53, VDR
ALL	Ceritinib_FDA:d2	URACIL MUSTARD	2.5246e-09	1.37547e-06	PC1_wilcoxon	PC1_wilcoxon	TRUE	0.498239	0.757167	0.837934	0.000975755	0.020626	0.574603	0.905235	3.38893e-08	dx_k	d1x	14	2	182	277	77	382	0.544533	0.21797	0.0946055	0.00355008	0.121208	0.513751	0.146777	0.000135692	dx_k	d1x	13	2	70	65	41	94	ALK, AURKA, EGFR, FGFR2, FGFR3, FGFR4, FLT3, IGF1R, INSR, JAK2, LCK, LYN, RET, TSSK3	TP53, VDR	ALK, AURKA, EGFR, FGFR2, FGFR3, FGFR4, FLT3, IGF1R, INSR, JAK2, LCK, LYN, RET	TP53, VDR
ALL	PD1_PDL1	URACIL MUSTARD	2.71315e-09	1.46725e-06	PC1_wilcoxon	PC1_wilcoxon	TRUE	0.148637	0.370542	0.769396	6.36093e-10	0.0620895	0.0335238	0.340501	3.38893e-08	immuno	d1x	5	2	30	429	77	382	0.00880186	0.634496	0.18049	6.85046e-05	0.419205	0.886347	0.422834	0.000135692	immuno	d1x	5	2	25	110	41	94	CD274, HLA.DRA, HLA.DRB1, HLA.DRB5, PDCD1	TP53, VDR	CD274, HLA.DRA, HLA.DRB1, HLA.DRB5, PDCD1	TP53, VDR
ALL	Cabozantinib_FDA:d2	warfarin	3.02885e-09	1.62593e-06	PC1_wilcoxon	PC1_wilcoxon	TRUE	7.30677e-05	0.0642882	0.110034	0.000658054	0.0706135	0.304786	0.781485	1.27334e-07	dx_k	d1x	50	3	341	118	107	352	0.421303	0.150538	0.0750494	0.000141841	0.0439873	0.0251783	0.0868702	8.6592e-05	dx_k	d1x	50	3	105	30	50	85	AURKB, AURKC, AXL, BLK, BTK, DDR1, DDR2, EPHA2, EPHA3, EPHA4, EPHA5, EPHA6, EPHA7, EPHA8, EPHB1, EPHB2, EPHB4, FER, FGR, FLT1, FLT3, FLT4, FRK, FYN, HCK, HIPK4, KDR, KIT, LCK, LYN, MERTK, MET, MKNK2, MST1R, MUSK, NTRK1, NTRK2, NTRK3, PDGFRA, PTK2B, PTK6, RET, ROS1, SRC, SRMS, STK10, TEK, TNK1, TYRO3, YES1	ALB, PPARG, TP53	AURKB, AURKC, AXL, BLK, BTK, DDR1, DDR2, EPHA2, EPHA3, EPHA4, EPHA5, EPHA6, EPHA7, EPHA8, EPHB1, EPHB2, EPHB4, FER, FGR, FLT1, FLT3, FLT4, FRK, FYN, HCK, HIPK4, KDR, KIT, LCK, LYN, MERTK, MET, MKNK2, MST1R, MUSK, NTRK1, NTRK2, NTRK3, PDGFRA, PTK2B, PTK6, RET, ROS1, SRC, SRMS, STK10, TEK, TNK1, TYRO3, YES1	ALB, PPARG, TP53
ALL	Nilotinib_Kinome Scan:d2	URACIL MUSTARD	3.24641e-09	1.73001e-06	PC1_wilcoxon	PC1_wilcoxon	TRUE	0.0213135	0.654209	0.51519	0.0155753	0.00437813	0.186141	0.894623	3.38893e-08	dx_k	d1x	38	2	378	81	77	382	0.84975	0.995777	0.995792	0.0188286	0.073873	0.518975	0.196592	0.000135692	dx_k	d1x	38	2	117	18	41	94	ABL1, ABL2, BLK, BRAF, CDC42BPB, CSF1R, DDR1, DDR2, EPHA1, EPHA2, EPHA3, EPHA4, EPHA6, EPHA8, EPHB2, EPHB3, EPHB4, EPHB6, FGR, FRK, HCK, KIT, LCK, LYN, MAP2K5, MAP4K1, MAPK11, MAPK14, MAPK8, NTRK2, NTRK3, PDGFRA, PDGFRB, RET, TEK, TIE1, TNNI3K, ZAK	TP53, VDR	ABL1, ABL2, BLK, BRAF, CDC42BPB, CSF1R, DDR1, DDR2, EPHA1, EPHA2, EPHA3, EPHA4, EPHA6, EPHA8, EPHB2, EPHB3, EPHB4, EPHB6, FGR, FRK, HCK, KIT, LCK, LYN, MAP2K5, MAP4K1, MAPK11, MAPK14, MAPK8, NTRK2, NTRK3, PDGFRA, PDGFRB, RET, TEK, TIE1, TNNI3K, ZAK	TP53, VDR
ALL	Tasquinimod	warfarin	3.67799e-09	1.94579e-06	PC1_wilcoxon	PC1_wilcoxon	TRUE	0.806523	0.148845	0.655747	0.000295499	0.0424834	0.187129	0.0919442	1.27334e-07	hdac	d1x	1	3	15	444	107	352	0.996554	0.539747	0.996805	0.320567	0.872874	0.995743	0.917013	8.6592e-05	hdac	d1x	1	3	7	128	50	85	HDAC4	ALB, PPARG, TP53	HDAC4	ALB, PPARG, TP53
ALL	CTLA-4	warfarin	3.72276e-09	1.9553e-06	PC1_wilcoxon	PC1_wilcoxon	TRUE	0.210169	0.149072	0.423919	8.95748e-10	0.231598	0.0591866	0.82183	1.27334e-07	immuno	d1x	3	3	40	419	107	352	0.510417	0.988729	0.56399	3.0794e-05	0.339606	0.199842	0.103988	8.6592e-05	immuno	d1x	3	3	24	111	50	85	CD80, CD86, CTLA4	ALB, PPARG, TP53	CD80, CD86, CTLA4	ALB, PPARG, TP53
ALL	Tofacitinib_FDA:d2	warfarin	3.92769e-09	2.04821e-06	PC1_wilcoxon	PC1_wilcoxon	TRUE	0.0883226	0.0899641	0.251121	9.27985e-06	0.108179	0.147169	0.477115	1.27334e-07	dx_k	d1x	14	3	155	304	107	352	0.816261	0.0270523	0.00418469	3.38878e-06	0.104353	0.0789241	0.190164	8.6592e-05	dx_k	d1x	14	3	70	65	50	85	DCLK3, JAK1, JAK2, JAK3, LCK, LRRK2, NUAK2, PKN1, ROCK1, ROCK2, RPS6KA2, RPS6KA6, TNK1, TYK2	ALB, PPARG, TP53	DCLK3, JAK1, JAK2, JAK3, LCK, LRRK2, NUAK2, PKN1, ROCK1, ROCK2, RPS6KA2, RPS6KA6, TNK1, TYK2	ALB, PPARG, TP53
ALL	Erlotinib_FDA:d2	warfarin	4.00592e-09	2.06017e-06	PC1_wilcoxon	PC1_wilcoxon	TRUE	0.00479212	0.26964	0.438381	2.16285e-05	0.0467395	0.146882	0.84755	1.27334e-07	dx_k	d1x	33	3	276	183	107	352	0.771429	0.24622	0.0987761	0.000111751	0.0649258	0.0828063	0.109434	8.6592e-05	dx_k	d1x	33	3	98	37	50	85	ABL1, ABL2, AURKC, BLK, CIT, CSNK1E, DDR1, EGFR, EPHA5, EPHA6, EPHA8, ERBB4, FLT3, GAK, HIPK4, JAK3, LCK, LTK, LYN, MAP2K5, MERTK, MKNK1, MKNK2, MYLK2, RET, RIPK2, SLK, SRC, STK10, TIE1, TNK1, TNNI3K, ULK3	ALB, PPARG, TP53	ABL1, ABL2, AURKC, BLK, CIT, CSNK1E, DDR1, EGFR, EPHA5, EPHA6, EPHA8, ERBB4, FLT3, GAK, HIPK4, JAK3, LCK, LTK, LYN, MAP2K5, MERTK, MKNK1, MKNK2, MYLK2, RET, RIPK2, SLK, SRC, STK10, TIE1, TNK1, TNNI3K, ULK3	ALB, PPARG, TP53
ALL	LAG3	URACIL MUSTARD	4.00707e-09	2.06017e-06	PC1_wilcoxon	PC1_wilcoxon	TRUE	0.339397	0.278692	0.241881	5.46726e-11	0.0454506	0.0703842	0.936733	3.38893e-08	immuno	d1x	1	2	11	448	77	382	0.140242	0.856109	0.203029	0.00215643	0.090389	0.261162	0.237489	0.000135692	immuno	d1x	1	2	18	117	41	94	LAG3	TP53, VDR	LAG3	TP53, VDR
ALL	TIM-3	URACIL MUSTARD	4.12289e-09	2.10489e-06	PC1_wilcoxon	PC1_wilcoxon	TRUE	0.319936	0.36833	0.887602	2.03122e-05	0.0167317	0.0550647	0.439548	3.38893e-08	immuno	d1x	1	2	12	447	77	382	0.0390723	0.844556	0.110284	0.00585886	0.139902	0.592597	0.522486	0.000135692	immuno	d1x	1	2	9	126	41	94	HAVCR2	TP53, VDR	HAVCR2	TP53, VDR
ALL	Sorafenib:d1	URACIL MUSTARD	4.36945e-09	2.21528e-06	PC1_wilcoxon	PC1_wilcoxon	TRUE	0.00239588	0.556045	0.633431	0.25229	0.00148665	0.707015	0.464293	3.38893e-08	dx_k	d1x	110	2	413	46	77	382	0.229582	0.918778	1	0.0191993	0.0775599	0.809402	0.527799	0.000135692	dx_k	d1x	110	2	124	11	41	94	ABL1, ABL2, AURKA, AURKB, AURKC, AXL, BLK, BRAF, CAMK2B, CDK14, CDK15, CDK17, CDK19, CDK2, CDK3, CDK5, CDK7, CDK8, CDKL2, CDKL3, CIT, CLK1, CSF1R, DDR1, DDR2, DYRK3, EPHA1, EPHA2, EPHA3, EPHA4, EPHA5, EPHA6, EPHA7, EPHA8, EPHB1, EPHB2, EPHB4, EPHB6, FGFR1, FGFR2, FGFR3, FGR, FLT1, FLT3, FLT4, FRK, FYN, HCK, HIPK1, HIPK2, HIPK3, HIPK4, IRAK1, JAK3, KDR, KIT, LCK, LIMK1, LIMK2, LYN, MAP2K1, MAP2K5,…	TP53, VDR	ABL1, ABL2, AURKA, AURKB, AURKC, AXL, BLK, BRAF, CAMK2B, CDK14, CDK15, CDK17, CDK19, CDK2, CDK3, CDK5, CDK7, CDK8, CDKL2, CDKL3, CIT, CLK1, CSF1R, DDR1, DDR2, DYRK3, EPHA1, EPHA2, EPHA3, EPHA4, EPHA5, EPHA6, EPHA7, EPHA8, EPHB1, EPHB2, EPHB4, EPHB6, FGFR1, FGFR2, FGFR3, FGR, FLT1, FLT3, FLT4, FRK, FYN, HCK, HIPK1, HIPK2, HIPK3, HIPK4, IRAK1, JAK3, KDR, KIT, LCK, LIMK1, LIMK2, LYN, MAP2K1, MAP2K5,…	TP53, VDR
ALL	Ponatinib_FDA:d2	warfarin	4.4437e-09	2.23234e-06	PC1_wilcoxon	PC1_wilcoxon	TRUE	0.0226331	0.328557	0.45017	0.000967615	0.0657777	0.308644	0.936535	1.27334e-07	dx_k	d1x	90	3	409	50	107	352	0.915634	0.631042	0.486601	0.000130329	0.0367128	0.0247846	0.111201	8.6592e-05	dx_k	d1x	90	3	120	15	50	85	ABL1, ABL2, AURKB, BLK, BMX, BRAF, BTK, CHEK2, CLK1, CSF1R, CSK, DDR1, DDR2, EGFR, EPHA1, EPHA2, EPHA3, EPHA4, EPHA5, EPHA6, EPHA7, EPHA8, EPHB1, EPHB2, EPHB3, EPHB4, ERBB2, ERBB4, FER, FES, FGFR1, FGFR2, FGFR3, FGFR4, FGR, FLT1, FLT3, FLT4, FRK, FYN, HCK, HIPK4, ITK, JAK1, JAK2, JAK3, KDR, KIT, LCK, LTK, LYN, MAP2K3, MAP2K6, MAP3K3, MAP3K7, MAP4K2, MAP4K4, MAPK11, MAPK12, MAPK14, MELK, MERTK, MK…	ALB, PPARG, TP53	ABL1, ABL2, AURKB, BLK, BMX, BRAF, BTK, CHEK2, CLK1, CSF1R, CSK, DDR1, DDR2, EGFR, EPHA1, EPHA2, EPHA3, EPHA4, EPHA5, EPHA6, EPHA7, EPHA8, EPHB1, EPHB2, EPHB3, EPHB4, ERBB2, ERBB4, FER, FES, FGFR1, FGFR2, FGFR3, FGFR4, FGR, FLT1, FLT3, FLT4, FRK, FYN, HCK, HIPK4, ITK, JAK1, JAK2, JAK3, KDR, KIT, LCK, LTK, LYN, MAP2K3, MAP2K6, MAP3K3, MAP3K7, MAP4K2, MAP4K4, MAPK11, MAPK12, MAPK14, MELK, MERTK, MK…	ALB, PPARG, TP53
ALL	A2AR	warfarin	4.46426e-09	2.23234e-06	PC1_wilcoxon	PC1_wilcoxon	TRUE	0.246998	0.101236	0.991069	1.22425e-06	0.0186448	0.00806966	0.305787	1.27334e-07	immuno	d1x	1	3	4	455	107	352	0.576283	0.299857	0.375894	0.0123007	0.315813	0.2624	0.342336	8.6592e-05	immuno	d1x	1	3	5	130	50	85	ADORA2A	ALB, PPARG, TP53	ADORA2A	ALB, PPARG, TP53
ALL	Gefitinib_FDA:d2	warfarin	4.61311e-09	2.29108e-06	PC1_wilcoxon	PC1_wilcoxon	TRUE	0.118431	0.115373	0.299682	9.39667e-07	0.264591	0.463298	0.594406	1.27334e-07	dx_k	d1x	21	3	226	233	107	352	0.165426	0.0882332	0.015738	1.75325e-05	0.0459737	0.0216185	0.182686	8.6592e-05	dx_k	d1x	21	3	88	47	50	85	ABL1, CDK7, CHEK2, CSNK1E, EGFR, EPHA6, ERBB3, ERBB4, FLT3, GAK, HIPK4, IRAK1, IRAK4, LCK, LYN, MAP2K5, MKNK1, RIPK2, SBK1, SLK, STK10	ALB, PPARG, TP53	ABL1, CDK7, CHEK2, CSNK1E, EGFR, EPHA6, ERBB3, ERBB4, FLT3, GAK, HIPK4, IRAK1, IRAK4, LCK, LYN, MAP2K5, MKNK1, RIPK2, SBK1, SLK, STK10	ALB, PPARG, TP53
ALL	Ibrutinib_FDA:d2	warfarin	4.66213e-09	2.29979e-06	PC1_wilcoxon	PC1_wilcoxon	TRUE	0.720575	0.0292011	0.132501	0.0618296	0.0946344	0.916418	0.921058	1.27334e-07	dx_k	d1x	14	3	180	279	107	352	0.7918	0.03683	0.00393728	0.000389676	0.0399699	0.0200398	0.119298	8.6592e-05	dx_k	d1x	14	3	71	64	50	85	AURKA, AURKB, CSK, EPHB2, ERBB4, FGFR1, FLT1, LCK, NTRK1, PTK6, RIPK2, SRC, TEK, YES1	ALB, PPARG, TP53	AURKA, AURKB, CSK, EPHB2, ERBB4, FGFR1, FLT1, LCK, NTRK1, PTK6, RIPK2, SRC, TEK, YES1	ALB, PPARG, TP53
ALL	Ceritinib_FDA:d2	warfarin	5.52552e-09	2.7074e-06	PC1_wilcoxon	PC1_wilcoxon	TRUE	0.603665	0.300969	0.937514	5.95316e-05	0.077076	0.21892	0.905235	1.27334e-07	dx_k	d1x	14	3	182	277	107	352	0.119746	0.034229	0.00157856	4.13456e-05	0.0735228	0.0223149	0.146777	8.6592e-05	dx_k	d1x	13	3	70	65	50	85	ALK, AURKA, EGFR, FGFR2, FGFR3, FGFR4, FLT3, IGF1R, INSR, JAK2, LCK, LYN, RET, TSSK3	ALB, PPARG, TP53	ALK, AURKA, EGFR, FGFR2, FGFR3, FGFR4, FLT3, IGF1R, INSR, JAK2, LCK, LYN, RET	ALB, PPARG, TP53
ALL	Panobinostat	Go 6976_RBC	5.72654e-09	2.77761e-06	PC1_Cox	COXPH_muts0v1	FALSE	0.976916	0.0747343	0.933189	0.620078	0.533723	0.000734647	0.96614	0.279122	hdac	d2x_k	11	49	104	355	300	159	1.11956e-05	0.0552985	3.3717e-07	0.794023	0.00809045	0.445956	0.0104104	0.0153495	hdac	d2x_k	11	49	51	84	103	32	HDAC1, HDAC10, HDAC11, HDAC2, HDAC3, HDAC4, HDAC5, HDAC6, HDAC7, HDAC8, HDAC9	ALK, BMX, CAMKK2, CDK5, CHEK1, DSTYK, FER, FLT3, IRAK1, ITK, JAK2, JAK3, LTK, MAP3K11, MAP3K2, MAP3K3, MAP3K9, MAP4K2, MAP4K4, MAP4K5, MARK2, MARK3, MARK4, MINK1, NTRK1, NTRK2, NTRK3, NUAK1, PHKG1, PHKG2, PKN1, PRKCA, PRKCB, PRKD3, RET, ROS1, RPS6KA1, RPS6KA2, RPS6KA3, RPS6KA6, RPS6KB1, STK3, STK4, SYK, TAOK2, TNK2, TSSK1B, TXK, TYK2	HDAC1, HDAC10, HDAC11, HDAC2, HDAC3, HDAC4, HDAC5, HDAC6, HDAC7, HDAC8, HDAC9	ALK, BMX, CAMKK2, CDK5, CHEK1, DSTYK, FER, FLT3, IRAK1, ITK, JAK2, JAK3, LTK, MAP3K11, MAP3K2, MAP3K3, MAP3K9, MAP4K2, MAP4K4, MAP4K5, MARK2, MARK3, MARK4, MINK1, NTRK1, NTRK2, NTRK3, NUAK1, PHKG1, PHKG2, PKN1, PRKCA, PRKCB, PRKD3, RET, ROS1, RPS6KA1, RPS6KA2, RPS6KA3, RPS6KA6, RPS6KB1, STK3, STK4, SYK, TAOK2, TNK2, TSSK1B, TXK, TYK2
ALL	Axitinib:d1	METHANTHELINE BROMIDE	5.74491e-09	2.77761e-06	PC1_wilcoxon	PC1_Cox	FALSE	0.00127735	0.827129	0.995908	0.657519	0.0146264	0.577412	0.0381274	9.49529e-09	dx_k	d1x	98	5	369	90	89	370	0.298212	0.66405	1	0.000467	0.162467	0.0476714	0.0527779	0.689841	dx_k	d1x	98	5	119	16	43	92	AAK1, ABL1, ABL2, ACVR2B, ANKK1, AURKA, AURKB, AURKC, AXL, BLK, BMP2K, BMPR1B, CAMKK1, CAMKK2, CDC42BPB, CDK16, CDKL2, CSF1R, CSK, CSNK2A2, DDR1, DDR2, EGFR, EIF2AK2, EPHB6, FGFR1, FGFR2, FGFR3, FGR, FLT1, FLT3, FLT4, GAK, GRK4, HUNK, IRAK1, ITK, JAK2, JAK3, KDR, KIT, LCK, LRRK2, MAP2K1, MAP2K2, MAP2K5, MAP3K12, MAP3K3, MAP3K4, MAP3K9, MAP4K1, MAP4K2, MAP4K3, MAP4K4, MAP4K5, MAPK10, MAPK8, MERTK,…	CHRM1, CHRM4, CHRM5, HRH2, TP53	AAK1, ABL1, ABL2, ACVR2B, ANKK1, AURKA, AURKB, AURKC, AXL, BLK, BMP2K, BMPR1B, CAMKK1, CAMKK2, CDC42BPB, CDK16, CDKL2, CSF1R, CSK, CSNK2A2, DDR1, DDR2, EGFR, EIF2AK2, EPHB6, FGFR1, FGFR2, FGFR3, FGR, FLT1, FLT3, FLT4, GAK, GRK4, HUNK, IRAK1, ITK, JAK2, JAK3, KDR, KIT, LCK, LRRK2, MAP2K1, MAP2K2, MAP2K5, MAP3K12, MAP3K3, MAP3K4, MAP3K9, MAP4K1, MAP4K2, MAP4K3, MAP4K4, MAP4K5, MAPK10, MAPK8, MERTK,…	CHRM1, CHRM4, CHRM5, HRH2, TP53
ALL	PD1_PDL1	warfarin	5.9367e-09	2.85145e-06	PC1_wilcoxon	PC1_wilcoxon	TRUE	0.15338	0.0855279	0.575147	1.11911e-11	0.0715017	0.0288056	0.340501	1.27334e-07	immuno	d1x	5	3	30	429	107	352	0.0293946	0.589564	0.590631	4.38485e-06	0.348625	0.229388	0.422834	8.6592e-05	immuno	d1x	5	3	25	110	50	85	CD274, HLA.DRA, HLA.DRB1, HLA.DRB5, PDCD1	ALB, PPARG, TP53	CD274, HLA.DRA, HLA.DRB1, HLA.DRB5, PDCD1	ALB, PPARG, TP53
ALL	Pazopanib hydrochloride:d1	METHANTHELINE BROMIDE	6.35285e-09	3.03139e-06	PC1_wilcoxon	PC1_wilcoxon	TRUE	0.929018	0.502558	0.937241	0.262812	0.0153012	0.525387	0.082231	9.49529e-09	dx_k	d1x	28	5	260	199	89	370	0.537645	0.263711	0.347948	0.000407269	0.066622	0.0516797	0.00317939	0.689841	dx_k	d1x	28	5	94	41	43	92	ABL1, ALK, AURKB, CDK7, CSF1R, FGFR1, FGFR3, FLT1, FLT4, FYN, IGF1R, ITK, KDR, KIT, LCK, LIMK1, LTK, MAP4K4, MAPK8, MAPK9, MET, NEK2, PDGFRA, PDGFRB, PTK2, RET, TAOK1, TNK2	CHRM1, CHRM4, CHRM5, HRH2, TP53	ABL1, ALK, AURKB, CDK7, CSF1R, FGFR1, FGFR3, FLT1, FLT4, FYN, IGF1R, ITK, KDR, KIT, LCK, LIMK1, LTK, MAP4K4, MAPK8, MAPK9, MET, NEK2, PDGFRA, PDGFRB, PTK2, RET, TAOK1, TNK2	CHRM1, CHRM4, CHRM5, HRH2, TP53
ALL	Trametinib:d1	URACIL MUSTARD	6.52558e-09	3.09359e-06	PC1_wilcoxon	PC1_wilcoxon	TRUE	0.301647	0.219841	0.195785	0.152812	0.00291846	0.681476	0.530303	3.38893e-08	dx_k	d1x	2	2	37	422	77	382	0.806909	0.984446	0.456324	0.577877	0.0441601	0.243812	0.723661	0.000135692	dx_k	d1x	2	2	15	120	41	94	MAP2K1, MAP2K2	TP53, VDR	MAP2K1, MAP2K2	TP53, VDR
ALL	Panobinostat	GEMCITABINE HYDROCHLORIDE	6.73763e-09	3.17351e-06	PC1_Cox	PC1_wilcoxon	FALSE	0.584934	0.467638	0.499625	0.376774	0.000106842	8.70209e-07	0.96614	0.000729765	hdac	d1x	11	11	104	355	131	328	0.0606251	0.700398	0.547696	0.209562	0.184312	0.880893	0.0104104	0.00226447	hdac	d1x	11	11	51	84	60	75	HDAC1, HDAC10, HDAC11, HDAC2, HDAC3, HDAC4, HDAC5, HDAC6, HDAC7, HDAC8, HDAC9	AR, ESR1, POLA1, POLD1, POLE, PPARG, RRM1, RRM2, RRM2B, TDP1, TP53	HDAC1, HDAC10, HDAC11, HDAC2, HDAC3, HDAC4, HDAC5, HDAC6, HDAC7, HDAC8, HDAC9	AR, ESR1, POLA1, POLD1, POLE, PPARG, RRM1, RRM2, RRM2B, TDP1, TP53
ALL	Nilotinib_Kinome Scan:d2	warfarin	7.09899e-09	3.32228e-06	PC1_wilcoxon	PC1_wilcoxon	TRUE	0.0205326	0.585719	0.858506	0.00164863	0.0671681	0.343344	0.894623	1.27334e-07	dx_k	d1x	38	3	378	81	107	352	0.994656	0.995783	0.995844	0.000201861	0.0486614	0.0282151	0.196592	8.6592e-05	dx_k	d1x	38	3	117	18	50	85	ABL1, ABL2, BLK, BRAF, CDC42BPB, CSF1R, DDR1, DDR2, EPHA1, EPHA2, EPHA3, EPHA4, EPHA6, EPHA8, EPHB2, EPHB3, EPHB4, EPHB6, FGR, FRK, HCK, KIT, LCK, LYN, MAP2K5, MAP4K1, MAPK11, MAPK14, MAPK8, NTRK2, NTRK3, PDGFRA, PDGFRB, RET, TEK, TIE1, TNNI3K, ZAK	ALB, PPARG, TP53	ABL1, ABL2, BLK, BRAF, CDC42BPB, CSF1R, DDR1, DDR2, EPHA1, EPHA2, EPHA3, EPHA4, EPHA6, EPHA8, EPHB2, EPHB3, EPHB4, EPHB6, FGR, FRK, HCK, KIT, LCK, LYN, MAP2K5, MAP4K1, MAPK11, MAPK14, MAPK8, NTRK2, NTRK3, PDGFRA, PDGFRB, RET, TEK, TIE1, TNNI3K, ZAK	ALB, PPARG, TP53
ALL	Vemurafenib_FDA:d2	METHANTHELINE BROMIDE	7.23312e-09	3.36349e-06	PC1_wilcoxon	PC1_Cox	FALSE	0.617034	0.324798	0.123931	0.21993	0.0108034	0.508873	0.0137753	9.49529e-09	dx_k	d1x	43	5	366	93	89	370	0.804053	0.995411	0.995444	0.000136051	0.226507	0.169387	0.181954	0.689841	dx_k	d1x	42	5	115	20	43	92	ABL1, AXL, BLK, BRAF, CAMK1, CDK19, CDK8, CSF1R, CSK, DDR1, EIF2AK4, EPHB6, FGR, FLT3, FYN, HCK, HUNK, KIT, LCK, MAP2K1, MAP2K2, MAP2K4, MAP2K5, MAP4K5, MINK1, MYLK4, PDGFRA, PDGFRB, PRKD1, PTK6, RAF1, RIPK2, SIK1, SLK, SRC, SRMS, STK3, STK36, STK4, TGFBR2, TNIK, TNK2, ZAK	CHRM1, CHRM4, CHRM5, HRH2, TP53	ABL1, AXL, BLK, BRAF, CAMK1, CDK19, CDK8, CSF1R, CSK, DDR1, EIF2AK4, EPHB6, FGR, FLT3, FYN, HCK, HUNK, KIT, LCK, MAP2K1, MAP2K2, MAP2K5, MAP4K5, MINK1, MYLK4, PDGFRA, PDGFRB, PRKD1, PTK6, RAF1, RIPK2, SIK1, SLK, SRC, SRMS, STK3, STK36, STK4, TGFBR2, TNIK, TNK2, ZAK	CHRM1, CHRM4, CHRM5, HRH2, TP53
ALL	Ruxolitinib (INCB18424)_MRC:d2	METHANTHELINE BROMIDE	7.32626e-09	3.38524e-06	PC1_wilcoxon	PC1_Cox	FALSE	0.115487	0.287311	0.129294	0.00122992	0.0822591	0.624909	0.0800832	9.49529e-09	dx_k	d1x	2	5	22	437	89	370	0.53814	0.85545	0.390387	0.00923253	0.631819	0.0295439	0.0856337	0.689841	dx_k	d1x	2	5	16	119	43	92	JAK2, MARK3	CHRM1, CHRM4, CHRM5, HRH2, TP53	JAK2, MARK3	CHRM1, CHRM4, CHRM5, HRH2, TP53
ALL	Gleevec (Imatinib)_MRC:d2	URACIL MUSTARD	7.45827e-09	3.42456e-06	PC1_wilcoxon	PC1_wilcoxon	TRUE	0.431355	0.356572	0.704937	1.78994e-07	0.0237652	0.0240259	0.471372	3.38893e-08	dx_k	d1x	1	2	25	434	77	382	0.321405	0.933803	0.199191	0.000406441	0.167476	0.533571	0.945495	0.000135692	dx_k	d1x	1	2	11	124	41	94	LCK	TP53, VDR	LCK	TP53, VDR
ALL	Dabrafenib_FDA:d2	METHANTHELINE BROMIDE	8.02688e-09	3.66261e-06	PC1_wilcoxon	PC1_Cox	FALSE	0.110521	0.555352	0.419613	0.968866	0.0189616	0.852259	0.146606	9.49529e-09	dx_k	d1x	122	5	407	52	89	370	0.830654	0.517085	1	0.000156946	0.157794	0.0178196	0.159344	0.689841	dx_k	d1x	121	5	125	10	43	92	ABL1, ABL2, ACVR1, ACVR1B, ADCK3, ADCK4, AURKB, AXL, BLK, BMPR1B, BMPR2, BRAF, BRSK1, BRSK2, BTK, BUB1, CAMK1, CAMK1D, CDK13, CDK14, CDK15, CDK16, CDK17, CDK18, CDK19, CDK2, CDK3, CDK4, CDK5, CDK7, CDK8, CDKL2, CDKL5, CIT, CLK3, CSF1R, CSK, DCLK1, DCLK2, DCLK3, DDR1, DYRK1B, EGFR, EIF2AK1, EIF2AK4, EPHA1, EPHA3, EPHB6, ERBB2, ERBB3, FGR, FRK, FYN, GAK, HCK, HIPK1, HIPK2, HIPK3, HIPK4, ITK, JAK1, …	CHRM1, CHRM4, CHRM5, HRH2, TP53	ABL1, ABL2, ACVR1, ACVR1B, ADCK3, ADCK4, AURKB, AXL, BLK, BMPR1B, BMPR2, BRAF, BRSK1, BRSK2, BTK, BUB1, CAMK1, CAMK1D, CDK13, CDK14, CDK15, CDK16, CDK17, CDK18, CDK19, CDK2, CDK3, CDK4, CDK5, CDK7, CDK8, CDKL2, CDKL5, CIT, CLK3, CSF1R, CSK, DCLK1, DCLK2, DCLK3, DDR1, DYRK1B, EGFR, EIF2AK1, EIF2AK4, EPHA1, EPHA3, EPHB6, ERBB2, ERBB3, FGR, FRK, FYN, GAK, HCK, HIPK1, HIPK2, HIPK3, HIPK4, ITK, JAK1, …	CHRM1, CHRM4, CHRM5, HRH2, TP53
ALL	LAG3	warfarin	8.75563e-09	3.97032e-06	PC1_wilcoxon	PC1_wilcoxon	TRUE	0.407953	0.0655421	0.325878	9.10237e-13	0.0822062	0.0142385	0.936733	1.27334e-07	immuno	d1x	1	3	11	448	107	352	0.306896	0.534093	0.560968	0.000550299	0.693379	0.643661	0.237489	8.6592e-05	immuno	d1x	1	3	18	117	50	85	LAG3	ALB, PPARG, TP53	LAG3	ALB, PPARG, TP53
ALL	TIM-3	warfarin	9.00775e-09	4.05944e-06	PC1_wilcoxon	PC1_wilcoxon	TRUE	0.216751	0.0681724	0.38079	1.02328e-06	0.0773575	0.125405	0.439548	1.27334e-07	immuno	d1x	1	3	12	447	107	352	0.101786	0.48481	0.227519	0.000397978	0.203324	0.192293	0.522486	8.6592e-05	immuno	d1x	1	3	9	126	50	85	HAVCR2	ALB, PPARG, TP53	HAVCR2	ALB, PPARG, TP53
ALL	Sorafenib:d1	warfarin	9.54441e-09	4.2749e-06	PC1_wilcoxon	PC1_wilcoxon	TRUE	0.004433	0.554052	0.711428	0.226724	0.0958953	0.882766	0.464293	1.27334e-07	dx_k	d1x	110	3	413	46	107	352	0.290365	0.515464	1	0.000360737	0.0393961	0.0299994	0.527799	8.6592e-05	dx_k	d1x	110	3	124	11	50	85	ABL1, ABL2, AURKA, AURKB, AURKC, AXL, BLK, BRAF, CAMK2B, CDK14, CDK15, CDK17, CDK19, CDK2, CDK3, CDK5, CDK7, CDK8, CDKL2, CDKL3, CIT, CLK1, CSF1R, DDR1, DDR2, DYRK3, EPHA1, EPHA2, EPHA3, EPHA4, EPHA5, EPHA6, EPHA7, EPHA8, EPHB1, EPHB2, EPHB4, EPHB6, FGFR1, FGFR2, FGFR3, FGR, FLT1, FLT3, FLT4, FRK, FYN, HCK, HIPK1, HIPK2, HIPK3, HIPK4, IRAK1, JAK3, KDR, KIT, LCK, LIMK1, LIMK2, LYN, MAP2K1, MAP2K5,…	ALB, PPARG, TP53	ABL1, ABL2, AURKA, AURKB, AURKC, AXL, BLK, BRAF, CAMK2B, CDK14, CDK15, CDK17, CDK19, CDK2, CDK3, CDK5, CDK7, CDK8, CDKL2, CDKL3, CIT, CLK1, CSF1R, DDR1, DDR2, DYRK3, EPHA1, EPHA2, EPHA3, EPHA4, EPHA5, EPHA6, EPHA7, EPHA8, EPHB1, EPHB2, EPHB4, EPHB6, FGFR1, FGFR2, FGFR3, FGR, FLT1, FLT3, FLT4, FRK, FYN, HCK, HIPK1, HIPK2, HIPK3, HIPK4, IRAK1, JAK3, KDR, KIT, LCK, LIMK1, LIMK2, LYN, MAP2K1, MAP2K5,…	ALB, PPARG, TP53
ALL	KIR	URACIL MUSTARD	9.91733e-09	4.41485e-06	PC1_wilcoxon	PC1_wilcoxon	TRUE	0.682871	0.216034	0.350458	2.38396e-07	0.0282921	0.133381	0.722078	3.38893e-08	immuno	d1x	6	2	71	388	77	382	0.941501	0.905353	0.764097	0.000152819	0.0885615	0.32634	0.849473	0.000135692	immuno	d1x	7	2	25	110	41	94	KIR2DL1, KIR2DL3, KIR2DL4, KIR3DL1, KIR3DL2, KIR3DL3	TP53, VDR	KIR2DL1, KIR2DL3, KIR2DL4, KIR2DS4, KIR3DL1, KIR3DL2, KIR3DL3	TP53, VDR
ALL	Crizotinib_Kinome Scan:d2	Emtricitabine	1.25945e-08	5.57265e-06	PC1_Cox	PC1_wilcoxon	FALSE	0.00161423	0.993637	0.99367	0.00232751	1.85717e-06	4.85107e-09	0.112615	0.692101	dx_k	d1x	99	5	365	94	77	382	0.808175	0.890973	1	0.0281892	0.479308	0.159637	0.0168072	0.496262	dx_k	d1x	98	5	118	17	32	103	ABL1, ABL2, ACVR1, ACVR1B, ALK, ANKK1, AURKA, AURKB, AXL, BLK, BMP2K, BMPR1B, CASK, CDK11A, CDK11B, CDK7, CSF1R, DCLK1, DCLK2, DDR1, DSTYK, EPHA1, EPHA2, EPHA3, EPHA4, EPHA5, EPHA6, EPHA7, EPHA8, EPHB1, EPHB4, EPHB6, FER, FES, FGR, FLT3, IGF1R, IKBKE, INSR, INSRR, IRAK1, IRAK3, JAK1, JAK2, JAK3, KIT, LCK, LIMK1, LIMK2, LTK, LYN, MAP3K12, MAP3K13, MAP3K2, MAP3K3, MAP4K1, MAP4K2, MAP4K3, MAP4K5, MA…	ABCC1, ABCC2, ABCC3, PLCB3, PLCG1	ABL1, ABL2, ACVR1, ACVR1B, ALK, ANKK1, AURKA, AURKB, AXL, BLK, BMP2K, BMPR1B, CASK, CDK11A, CDK7, CSF1R, DCLK1, DCLK2, DDR1, DSTYK, EPHA1, EPHA2, EPHA3, EPHA4, EPHA5, EPHA6, EPHA7, EPHA8, EPHB1, EPHB4, EPHB6, FER, FES, FGR, FLT3, IGF1R, IKBKE, INSR, INSRR, IRAK1, IRAK3, JAK1, JAK2, JAK3, KIT, LCK, LIMK1, LIMK2, LTK, LYN, MAP3K12, MAP3K13, MAP3K2, MAP3K3, MAP4K1, MAP4K2, MAP4K3, MAP4K5, MAPK7, MER…	ABCC1, ABCC2, ABCC3, PLCB3, PLCG1
ALL	Trametinib:d1	warfarin	1.42327e-08	6.25956e-06	PC1_wilcoxon	PC1_wilcoxon	TRUE	0.590661	0.0914993	0.974106	0.0819719	0.11582	0.729164	0.530303	1.27334e-07	dx_k	d1x	2	3	37	422	107	352	0.854641	0.417545	0.904419	0.267127	0.956563	0.110243	0.723661	8.6592e-05	dx_k	d1x	2	3	15	120	50	85	MAP2K1, MAP2K2	ALB, PPARG, TP53	MAP2K1, MAP2K2	ALB, PPARG, TP53
ALL	Palbociclib_FDA:d2	METHANTHELINE BROMIDE	1.5983e-08	6.98723e-06	PC1_wilcoxon	COXPH_muts0v1	FALSE	0.159029	0.429397	0.64441	0.392508	0.0266718	0.57031	0.44942	9.49529e-09	dx_k	d1x	80	5	316	143	89	370	0.991276	0.0181239	0.0122863	0.000627062	0.233448	0.0286929	0.0348705	0.689841	dx_k	d1x	80	5	112	23	43	92	AAK1, ABL1, BTK, CAMK1D, CAMK2A, CAMK2B, CAMK2D, CAMK2G, CDK14, CDK16, CDK17, CDK4, CDK7, CDKL2, CDKL5, CIT, CLK1, CLK2, CLK4, CSNK2A1, CSNK2A2, DAPK1, DAPK2, DAPK3, DCLK1, DCLK2, DCLK3, DSTYK, DYRK1A, DYRK1B, DYRK2, EIF2AK4, FLT3, GAK, GRK7, HIPK1, HIPK2, HIPK3, HIPK4, IRAK1, JAK2, JAK3, MAP2K2, MAP3K15, MAP3K3, MAP3K7, MAPK10, MAPK15, MAPK7, MAPK8, MAPK9, MARK3, MAST1, MINK1, MYLK, NTRK1, NTRK2…	CHRM1, CHRM4, CHRM5, HRH2, TP53	AAK1, ABL1, BTK, CAMK1D, CAMK2A, CAMK2B, CAMK2D, CAMK2G, CDK14, CDK16, CDK17, CDK4, CDK7, CDKL2, CDKL5, CIT, CLK1, CLK2, CLK4, CSNK2A1, CSNK2A2, DAPK1, DAPK2, DAPK3, DCLK1, DCLK2, DCLK3, DSTYK, DYRK1A, DYRK1B, DYRK2, EIF2AK4, FLT3, GAK, GRK7, HIPK1, HIPK2, HIPK3, HIPK4, IRAK1, JAK2, JAK3, MAP2K2, MAP3K15, MAP3K3, MAP3K7, MAPK10, MAPK15, MAPK7, MAPK8, MAPK9, MARK3, MAST1, MINK1, MYLK, NTRK1, NTRK2…	CHRM1, CHRM4, CHRM5, HRH2, TP53
ALL	Gleevec (Imatinib)_MRC:d2	warfarin	1.62586e-08	7.06543e-06	PC1_wilcoxon	PC1_wilcoxon	TRUE	0.494021	0.0892401	0.568473	3.1262e-09	0.0490595	0.0144721	0.471372	1.27334e-07	dx_k	d1x	1	3	25	434	107	352	0.327211	0.63266	0.18599	2.40526e-05	0.421907	0.176581	0.945495	8.6592e-05	dx_k	d1x	1	3	11	124	50	85	LCK	ALB, PPARG, TP53	LCK	ALB, PPARG, TP53
ALL	Ceritinib_FDA:d2	METHANTHELINE BROMIDE	1.74739e-08	7.54863e-06	PC1_wilcoxon	COXPH_muts0v1	FALSE	0.779634	0.751374	0.496347	3.43225e-05	0.013701	0.779393	0.905235	9.49529e-09	dx_k	d1x	14	5	182	277	89	370	0.225836	0.0615253	0.00672147	0.000357565	0.410273	0.323334	0.146777	0.689841	dx_k	d1x	13	5	70	65	43	92	ALK, AURKA, EGFR, FGFR2, FGFR3, FGFR4, FLT3, IGF1R, INSR, JAK2, LCK, LYN, RET, TSSK3	CHRM1, CHRM4, CHRM5, HRH2, TP53	ALK, AURKA, EGFR, FGFR2, FGFR3, FGFR4, FLT3, IGF1R, INSR, JAK2, LCK, LYN, RET	CHRM1, CHRM4, CHRM5, HRH2, TP53
ALL	KIR	warfarin	2.15952e-08	9.27411e-06	PC1_wilcoxon	PC1_wilcoxon	TRUE	0.99607	0.0789341	0.662749	3.14472e-09	0.0535894	0.0852339	0.722078	1.27334e-07	immuno	d1x	6	3	71	388	107	352	0.48555	0.659818	0.368925	6.39016e-05	0.34973	0.42281	0.849473	8.6592e-05	immuno	d1x	7	3	25	110	50	85	KIR2DL1, KIR2DL3, KIR2DL4, KIR3DL1, KIR3DL2, KIR3DL3	ALB, PPARG, TP53	KIR2DL1, KIR2DL3, KIR2DL4, KIR2DS4, KIR3DL1, KIR3DL2, KIR3DL3	ALB, PPARG, TP53
ALL	LMK-235	METHANTHELINE BROMIDE	2.33347e-08	9.96256e-06	PC1_wilcoxon	PC1_Cox	FALSE	0.861711	0.238088	0.629382	0.0204904	0.106635	0.244065	0.102988	9.49529e-09	hdac	d1x	2	5	24	435	89	370	0.676323	0.843594	0.995428	0.350931	0.876685	0.0809538	0.311346	0.689841	hdac	d1x	2	5	10	125	43	92	HDAC4, HDAC5	CHRM1, CHRM4, CHRM5, HRH2, TP53	HDAC4, HDAC5	CHRM1, CHRM4, CHRM5, HRH2, TP53
ALL	Crizotinib_Kinome Scan:d2	NG-25_MRC	2.57675e-08	1.09373e-05	PC1_Cox	PC1_wilcoxon	FALSE	0.00112937	0.462515	0.356159	0.00864538	0.115965	1.41432e-05	0.112615	0.0761969	dx_k	d2x_k	99	29	365	94	209	250	0.621433	0.47754	1	0.00705197	0.175714	0.46701	0.0168072	0.000371047	dx_k	d2x_k	98	29	118	17	76	59	ABL1, ABL2, ACVR1, ACVR1B, ALK, ANKK1, AURKA, AURKB, AXL, BLK, BMP2K, BMPR1B, CASK, CDK11A, CDK11B, CDK7, CSF1R, DCLK1, DCLK2, DDR1, DSTYK, EPHA1, EPHA2, EPHA3, EPHA4, EPHA5, EPHA6, EPHA7, EPHA8, EPHB1, EPHB4, EPHB6, FER, FES, FGR, FLT3, IGF1R, IKBKE, INSR, INSRR, IRAK1, IRAK3, JAK1, JAK2, JAK3, KIT, LCK, LIMK1, LIMK2, LTK, LYN, MAP3K12, MAP3K13, MAP3K2, MAP3K3, MAP4K1, MAP4K2, MAP4K3, MAP4K5, MA…	ABL1, CAMK1, CSK, EPHA2, EPHA4, EPHB2, EPHB3, FGFR1, FLT1, HIPK2, IGF1R, LCK, MAP3K11, MAP3K7, MAP4K2, MAPK11, MAPK12, MAPK13, MAPK14, MAPK8, MAPK9, MINK1, OXSR1, PTK6, RIPK2, RPS6KB1, SRC, SYK, YES1	ABL1, ABL2, ACVR1, ACVR1B, ALK, ANKK1, AURKA, AURKB, AXL, BLK, BMP2K, BMPR1B, CASK, CDK11A, CDK7, CSF1R, DCLK1, DCLK2, DDR1, DSTYK, EPHA1, EPHA2, EPHA3, EPHA4, EPHA5, EPHA6, EPHA7, EPHA8, EPHB1, EPHB4, EPHB6, FER, FES, FGR, FLT3, IGF1R, IKBKE, INSR, INSRR, IRAK1, IRAK3, JAK1, JAK2, JAK3, KIT, LCK, LIMK1, LIMK2, LTK, LYN, MAP3K12, MAP3K13, MAP3K2, MAP3K3, MAP4K1, MAP4K2, MAP4K3, MAP4K5, MAPK7, MER…	ABL1, CAMK1, CSK, EPHA2, EPHA4, EPHB2, EPHB3, FGFR1, FLT1, HIPK2, IGF1R, LCK, MAP3K11, MAP3K7, MAP4K2, MAPK11, MAPK12, MAPK13, MAPK14, MAPK8, MAPK9, MINK1, OXSR1, PTK6, RIPK2, RPS6KB1, SRC, SYK, YES1
ALL	Sorafenib:d1	METHANTHELINE BROMIDE	3.165e-08	1.33565e-05	PC1_wilcoxon	PC1_Cox	FALSE	0.00361992	0.557255	0.696525	0.19261	0.0191191	0.312019	0.464293	9.49529e-09	dx_k	d1x	110	5	413	46	89	370	0.265501	0.640416	1	0.000543793	0.18657	0.0250359	0.527799	0.689841	dx_k	d1x	110	5	124	11	43	92	ABL1, ABL2, AURKA, AURKB, AURKC, AXL, BLK, BRAF, CAMK2B, CDK14, CDK15, CDK17, CDK19, CDK2, CDK3, CDK5, CDK7, CDK8, CDKL2, CDKL3, CIT, CLK1, CSF1R, DDR1, DDR2, DYRK3, EPHA1, EPHA2, EPHA3, EPHA4, EPHA5, EPHA6, EPHA7, EPHA8, EPHB1, EPHB2, EPHB4, EPHB6, FGFR1, FGFR2, FGFR3, FGR, FLT1, FLT3, FLT4, FRK, FYN, HCK, HIPK1, HIPK2, HIPK3, HIPK4, IRAK1, JAK3, KDR, KIT, LCK, LIMK1, LIMK2, LYN, MAP2K1, MAP2K5,…	CHRM1, CHRM4, CHRM5, HRH2, TP53	ABL1, ABL2, AURKA, AURKB, AURKC, AXL, BLK, BRAF, CAMK2B, CDK14, CDK15, CDK17, CDK19, CDK2, CDK3, CDK5, CDK7, CDK8, CDKL2, CDKL3, CIT, CLK1, CSF1R, DDR1, DDR2, DYRK3, EPHA1, EPHA2, EPHA3, EPHA4, EPHA5, EPHA6, EPHA7, EPHA8, EPHB1, EPHB2, EPHB4, EPHB6, FGFR1, FGFR2, FGFR3, FGR, FLT1, FLT3, FLT4, FRK, FYN, HCK, HIPK1, HIPK2, HIPK3, HIPK4, IRAK1, JAK3, KDR, KIT, LCK, LIMK1, LIMK2, LYN, MAP2K1, MAP2K5,…	CHRM1, CHRM4, CHRM5, HRH2, TP53
ALL	Bosutinib_LINCS:d2	etretinate	3.23025e-08	1.35535e-05	PC1_wilcoxon	PC1_wilcoxon	TRUE	0.00261301	0.274758	0.286792	0.354927	0.462055	0.0157325	0.00556857	5.07829e-06	dx_k	d1x	75	7	317	142	92	367	0.613724	0.373569	0.169204	0.000275124	0.588238	0.0222467	0.00970257	0.0388102	dx_k	d1x	75	7	109	26	43	92	AAK1, ABL1, ABL2, AXL, BLK, BMP2K, BMPR2, BTK, CAMK1D, CIT, CSF1R, CSK, CSNK1A1, CSNK1D, CSNK1E, DMPK, EGFR, EIF2AK1, EIF2AK4, EPHA2, EPHA3, EPHA8, ERBB2, ERBB3, ERBB4, FES, FGR, FRK, GAK, GRK4, HCK, JAK2, LCK, LYN, MAP2K1, MAP2K2, MAP2K5, MAP3K11, MAP3K2, MAP3K3, MAP3K4, MAP3K7, MAP3K9, MAP4K2, MAP4K3, MAP4K4, MAP4K5, MAPK4, MAPK6, MINK1, MYLK2, NEK2, NUAK2, PAK1, PRKCD, RET, RIOK1, RIOK3, SIK2,…	AR, ESR1, GMNN, HSPB1, RARA, RXRG, TP53	AAK1, ABL1, ABL2, AXL, BLK, BMP2K, BMPR2, BTK, CAMK1D, CIT, CSF1R, CSK, CSNK1A1, CSNK1D, CSNK1E, DMPK, EGFR, EIF2AK1, EIF2AK4, EPHA2, EPHA3, EPHA8, ERBB2, ERBB3, ERBB4, FES, FGR, FRK, GAK, GRK4, HCK, JAK2, LCK, LYN, MAP2K1, MAP2K2, MAP2K5, MAP3K11, MAP3K2, MAP3K3, MAP3K4, MAP3K7, MAP3K9, MAP4K2, MAP4K3, MAP4K4, MAP4K5, MAPK4, MAPK6, MINK1, MYLK2, NEK2, NUAK2, PAK1, PRKCD, RET, RIOK1, RIOK3, SIK2,…	AR, ESR1, GMNN, HSPB1, RARA, RXRG, TP53
ALL	Bosutinib_LINCS:d2	GW278681X_GSK	3.50484e-08	1.43751e-05	PC1_wilcoxon	PC1_wilcoxon	TRUE	0.00456819	0.352018	0.961501	0.842074	0.000308426	0.147996	0.00556857	1.27071e-06	dx_k	d2x_k	75	1	317	142	21	438	0.215191	0.996436	0.996682	0.00147013	0.616899	0.481138	0.00970257	0.170064	dx_k	d2x_k	75	1	109	26	6	129	AAK1, ABL1, ABL2, AXL, BLK, BMP2K, BMPR2, BTK, CAMK1D, CIT, CSF1R, CSK, CSNK1A1, CSNK1D, CSNK1E, DMPK, EGFR, EIF2AK1, EIF2AK4, EPHA2, EPHA3, EPHA8, ERBB2, ERBB3, ERBB4, FES, FGR, FRK, GAK, GRK4, HCK, JAK2, LCK, LYN, MAP2K1, MAP2K2, MAP2K5, MAP3K11, MAP3K2, MAP3K3, MAP3K4, MAP3K7, MAP3K9, MAP4K2, MAP4K3, MAP4K4, MAP4K5, MAPK4, MAPK6, MINK1, MYLK2, NEK2, NUAK2, PAK1, PRKCD, RET, RIOK1, RIOK3, SIK2,…	KIT	AAK1, ABL1, ABL2, AXL, BLK, BMP2K, BMPR2, BTK, CAMK1D, CIT, CSF1R, CSK, CSNK1A1, CSNK1D, CSNK1E, DMPK, EGFR, EIF2AK1, EIF2AK4, EPHA2, EPHA3, EPHA8, ERBB2, ERBB3, ERBB4, FES, FGR, FRK, GAK, GRK4, HCK, JAK2, LCK, LYN, MAP2K1, MAP2K2, MAP2K5, MAP3K11, MAP3K2, MAP3K3, MAP3K4, MAP3K7, MAP3K9, MAP4K2, MAP4K3, MAP4K4, MAP4K5, MAPK4, MAPK6, MINK1, MYLK2, NEK2, NUAK2, PAK1, PRKCD, RET, RIOK1, RIOK3, SIK2,…	KIT
ALL	Bosutinib_LINCS:d2	GW549390X_GSK	3.50484e-08	1.43751e-05	PC1_wilcoxon	PC1_wilcoxon	TRUE	0.00456819	0.352018	0.961501	0.842074	0.000308426	0.147996	0.00556857	1.27071e-06	dx_k	d2x_k	75	1	317	142	21	438	0.215191	0.996436	0.996682	0.00147013	0.616899	0.481138	0.00970257	0.170064	dx_k	d2x_k	75	1	109	26	6	129	AAK1, ABL1, ABL2, AXL, BLK, BMP2K, BMPR2, BTK, CAMK1D, CIT, CSF1R, CSK, CSNK1A1, CSNK1D, CSNK1E, DMPK, EGFR, EIF2AK1, EIF2AK4, EPHA2, EPHA3, EPHA8, ERBB2, ERBB3, ERBB4, FES, FGR, FRK, GAK, GRK4, HCK, JAK2, LCK, LYN, MAP2K1, MAP2K2, MAP2K5, MAP3K11, MAP3K2, MAP3K3, MAP3K4, MAP3K7, MAP3K9, MAP4K2, MAP4K3, MAP4K4, MAP4K5, MAPK4, MAPK6, MINK1, MYLK2, NEK2, NUAK2, PAK1, PRKCD, RET, RIOK1, RIOK3, SIK2,…	KIT	AAK1, ABL1, ABL2, AXL, BLK, BMP2K, BMPR2, BTK, CAMK1D, CIT, CSF1R, CSK, CSNK1A1, CSNK1D, CSNK1E, DMPK, EGFR, EIF2AK1, EIF2AK4, EPHA2, EPHA3, EPHA8, ERBB2, ERBB3, ERBB4, FES, FGR, FRK, GAK, GRK4, HCK, JAK2, LCK, LYN, MAP2K1, MAP2K2, MAP2K5, MAP3K11, MAP3K2, MAP3K3, MAP3K4, MAP3K7, MAP3K9, MAP4K2, MAP4K3, MAP4K4, MAP4K5, MAPK4, MAPK6, MINK1, MYLK2, NEK2, NUAK2, PAK1, PRKCD, RET, RIOK1, RIOK3, SIK2,…	KIT
ALL	Bosutinib_LINCS:d2	GW622055X_GSK	3.50484e-08	1.43751e-05	PC1_wilcoxon	PC1_wilcoxon	TRUE	0.00456819	0.352018	0.961501	0.842074	0.000308426	0.147996	0.00556857	1.27071e-06	dx_k	d2x_k	75	1	317	142	21	438	0.215191	0.996436	0.996682	0.00147013	0.616899	0.481138	0.00970257	0.170064	dx_k	d2x_k	75	1	109	26	6	129	AAK1, ABL1, ABL2, AXL, BLK, BMP2K, BMPR2, BTK, CAMK1D, CIT, CSF1R, CSK, CSNK1A1, CSNK1D, CSNK1E, DMPK, EGFR, EIF2AK1, EIF2AK4, EPHA2, EPHA3, EPHA8, ERBB2, ERBB3, ERBB4, FES, FGR, FRK, GAK, GRK4, HCK, JAK2, LCK, LYN, MAP2K1, MAP2K2, MAP2K5, MAP3K11, MAP3K2, MAP3K3, MAP3K4, MAP3K7, MAP3K9, MAP4K2, MAP4K3, MAP4K4, MAP4K5, MAPK4, MAPK6, MINK1, MYLK2, NEK2, NUAK2, PAK1, PRKCD, RET, RIOK1, RIOK3, SIK2,…	KIT	AAK1, ABL1, ABL2, AXL, BLK, BMP2K, BMPR2, BTK, CAMK1D, CIT, CSF1R, CSK, CSNK1A1, CSNK1D, CSNK1E, DMPK, EGFR, EIF2AK1, EIF2AK4, EPHA2, EPHA3, EPHA8, ERBB2, ERBB3, ERBB4, FES, FGR, FRK, GAK, GRK4, HCK, JAK2, LCK, LYN, MAP2K1, MAP2K2, MAP2K5, MAP3K11, MAP3K2, MAP3K3, MAP3K4, MAP3K7, MAP3K9, MAP4K2, MAP4K3, MAP4K4, MAP4K5, MAPK4, MAPK6, MINK1, MYLK2, NEK2, NUAK2, PAK1, PRKCD, RET, RIOK1, RIOK3, SIK2,…	KIT
ALL	Bosutinib_LINCS:d2	GW632046X_GSK	3.50484e-08	1.43751e-05	PC1_wilcoxon	PC1_wilcoxon	TRUE	0.00456819	0.352018	0.961501	0.842074	0.000308426	0.147996	0.00556857	1.27071e-06	dx_k	d2x_k	75	1	317	142	21	438	0.215191	0.996436	0.996682	0.00147013	0.616899	0.481138	0.00970257	0.170064	dx_k	d2x_k	75	1	109	26	6	129	AAK1, ABL1, ABL2, AXL, BLK, BMP2K, BMPR2, BTK, CAMK1D, CIT, CSF1R, CSK, CSNK1A1, CSNK1D, CSNK1E, DMPK, EGFR, EIF2AK1, EIF2AK4, EPHA2, EPHA3, EPHA8, ERBB2, ERBB3, ERBB4, FES, FGR, FRK, GAK, GRK4, HCK, JAK2, LCK, LYN, MAP2K1, MAP2K2, MAP2K5, MAP3K11, MAP3K2, MAP3K3, MAP3K4, MAP3K7, MAP3K9, MAP4K2, MAP4K3, MAP4K4, MAP4K5, MAPK4, MAPK6, MINK1, MYLK2, NEK2, NUAK2, PAK1, PRKCD, RET, RIOK1, RIOK3, SIK2,…	KIT	AAK1, ABL1, ABL2, AXL, BLK, BMP2K, BMPR2, BTK, CAMK1D, CIT, CSF1R, CSK, CSNK1A1, CSNK1D, CSNK1E, DMPK, EGFR, EIF2AK1, EIF2AK4, EPHA2, EPHA3, EPHA8, ERBB2, ERBB3, ERBB4, FES, FGR, FRK, GAK, GRK4, HCK, JAK2, LCK, LYN, MAP2K1, MAP2K2, MAP2K5, MAP3K11, MAP3K2, MAP3K3, MAP3K4, MAP3K7, MAP3K9, MAP4K2, MAP4K3, MAP4K4, MAP4K5, MAPK4, MAPK6, MINK1, MYLK2, NEK2, NUAK2, PAK1, PRKCD, RET, RIOK1, RIOK3, SIK2,…	KIT
ALL	Crizotinib_Kinome Scan:d2	METHANTHELINE BROMIDE	3.69614e-08	1.50751e-05	PC1_wilcoxon	PC1_wilcoxon	TRUE	0.00421293	0.73186	0.852696	0.0812429	0.00720635	0.250112	0.112615	9.49529e-09	dx_k	d1x	99	5	365	94	89	370	0.81761	0.996618	0.996658	0.00293168	0.357946	0.29053	0.0168072	0.689841	dx_k	d1x	98	5	118	17	43	92	ABL1, ABL2, ACVR1, ACVR1B, ALK, ANKK1, AURKA, AURKB, AXL, BLK, BMP2K, BMPR1B, CASK, CDK11A, CDK11B, CDK7, CSF1R, DCLK1, DCLK2, DDR1, DSTYK, EPHA1, EPHA2, EPHA3, EPHA4, EPHA5, EPHA6, EPHA7, EPHA8, EPHB1, EPHB4, EPHB6, FER, FES, FGR, FLT3, IGF1R, IKBKE, INSR, INSRR, IRAK1, IRAK3, JAK1, JAK2, JAK3, KIT, LCK, LIMK1, LIMK2, LTK, LYN, MAP3K12, MAP3K13, MAP3K2, MAP3K3, MAP4K1, MAP4K2, MAP4K3, MAP4K5, MA…	CHRM1, CHRM4, CHRM5, HRH2, TP53	ABL1, ABL2, ACVR1, ACVR1B, ALK, ANKK1, AURKA, AURKB, AXL, BLK, BMP2K, BMPR1B, CASK, CDK11A, CDK7, CSF1R, DCLK1, DCLK2, DDR1, DSTYK, EPHA1, EPHA2, EPHA3, EPHA4, EPHA5, EPHA6, EPHA7, EPHA8, EPHB1, EPHB4, EPHB6, FER, FES, FGR, FLT3, IGF1R, IKBKE, INSR, INSRR, IRAK1, IRAK3, JAK1, JAK2, JAK3, KIT, LCK, LIMK1, LIMK2, LTK, LYN, MAP3K12, MAP3K13, MAP3K2, MAP3K3, MAP4K1, MAP4K2, MAP4K3, MAP4K5, MAPK7, MER…	CHRM1, CHRM4, CHRM5, HRH2, TP53
ALL	Lenvatinib_FDA:d2	METHANTHELINE BROMIDE	3.87974e-08	1.5736e-05	PC1_wilcoxon	PC1_wilcoxon	TRUE	0.534718	0.5137	0.989454	0.769615	0.0112426	0.417472	0.158135	9.49529e-09	dx_k	d1x	20	5	267	192	89	370	0.469231	0.428048	0.488399	0.000402499	0.117472	0.0252675	0.0126429	0.689841	dx_k	d1x	20	5	95	40	43	92	ABL1, EGFR, EPHB2, ERBB4, FGFR1, FGFR2, FGFR3, FGFR4, FGR, FLT4, FRK, KDR, KIT, LCK, MAP4K4, MET, PDGFRA, PDGFRB, PTK6, RET	CHRM1, CHRM4, CHRM5, HRH2, TP53	ABL1, EGFR, EPHB2, ERBB4, FGFR1, FGFR2, FGFR3, FGFR4, FGR, FLT4, FRK, KDR, KIT, LCK, MAP4K4, MET, PDGFRA, PDGFRB, PTK6, RET	CHRM1, CHRM4, CHRM5, HRH2, TP53
ALL	Tasquinimod	METHANTHELINE BROMIDE	4.25811e-08	1.71752e-05	PC1_wilcoxon	PC1_Cox	FALSE	0.540304	0.212486	0.752388	0.000632736	0.0221573	0.403336	0.0919442	9.49529e-09	hdac	d1x	1	5	15	444	89	370	0.795221	0.906418	0.995289	0.440616	0.800533	0.17478	0.917013	0.689841	hdac	d1x	1	5	7	128	43	92	HDAC4	CHRM1, CHRM4, CHRM5, HRH2, TP53	HDAC4	CHRM1, CHRM4, CHRM5, HRH2, TP53
ALL	Afatinib:d1	METHANTHELINE BROMIDE	4.39447e-08	1.76278e-05	PC1_wilcoxon	PC1_wilcoxon	TRUE	0.0104511	0.938312	0.780296	8.84516e-05	0.0779531	0.948864	0.0761035	9.49529e-09	dx_k	d1x	38	5	267	192	89	370	0.88832	0.78064	0.91573	0.00010291	0.259528	0.159184	0.0302419	0.689841	dx_k	d1x	38	5	99	36	43	92	ABL1, AXL, BLK, CIT, CSNK1E, DYRK1A, DYRK1B, DYRK2, EGFR, EPHA6, EPHB6, ERBB2, ERBB3, ERBB4, FLT3, FRK, GAK, HCK, HIPK4, IRAK1, LCK, MAP2K5, MAPK10, MAPK14, MAPK9, MET, MKNK1, MKNK2, PHKG1, PHKG2, RIPK2, RPS6KA6, SBK1, SLK, SRC, STK10, STK17A, TXK	CHRM1, CHRM4, CHRM5, HRH2, TP53	ABL1, AXL, BLK, CIT, CSNK1E, DYRK1A, DYRK1B, DYRK2, EGFR, EPHA6, EPHB6, ERBB2, ERBB3, ERBB4, FLT3, FRK, GAK, HCK, HIPK4, IRAK1, LCK, MAP2K5, MAPK10, MAPK14, MAPK9, MET, MKNK1, MKNK2, PHKG1, PHKG2, RIPK2, RPS6KA6, SBK1, SLK, SRC, STK10, STK17A, TXK	CHRM1, CHRM4, CHRM5, HRH2, TP53
ALL	Crizotinib_Kinome Scan:d2	XMD13-2_LINCS	4.51623e-08	1.80117e-05	PC1_Cox	PC1_wilcoxon	FALSE	0.00227935	0.226149	0.259397	0.0818438	0.866029	9.28737e-07	0.112615	0.149366	dx_k	d2x_k	99	28	365	94	189	270	0.533422	0.362615	1	0.100957	0.933004	0.573875	0.0168072	0.0104246	dx_k	d2x_k	98	28	118	17	83	52	ABL1, ABL2, ACVR1, ACVR1B, ALK, ANKK1, AURKA, AURKB, AXL, BLK, BMP2K, BMPR1B, CASK, CDK11A, CDK11B, CDK7, CSF1R, DCLK1, DCLK2, DDR1, DSTYK, EPHA1, EPHA2, EPHA3, EPHA4, EPHA5, EPHA6, EPHA7, EPHA8, EPHB1, EPHB4, EPHB6, FER, FES, FGR, FLT3, IGF1R, IKBKE, INSR, INSRR, IRAK1, IRAK3, JAK1, JAK2, JAK3, KIT, LCK, LIMK1, LIMK2, LTK, LYN, MAP3K12, MAP3K13, MAP3K2, MAP3K3, MAP4K1, MAP4K2, MAP4K3, MAP4K5, MA…	AAK1, ABL1, ANKK1, AURKC, BMP2K, CDK16, CDK2, CDK3, CDKL2, EPHB6, FLT3, GRK4, ICK, KIT, MAP2K5, MAPK11, MAPK13, MAPK14, MAPK15, MYLK2, PLK4, RIOK1, RIOK3, RIPK1, SRPK3, STK16, TAOK1, ULK3	ABL1, ABL2, ACVR1, ACVR1B, ALK, ANKK1, AURKA, AURKB, AXL, BLK, BMP2K, BMPR1B, CASK, CDK11A, CDK7, CSF1R, DCLK1, DCLK2, DDR1, DSTYK, EPHA1, EPHA2, EPHA3, EPHA4, EPHA5, EPHA6, EPHA7, EPHA8, EPHB1, EPHB4, EPHB6, FER, FES, FGR, FLT3, IGF1R, IKBKE, INSR, INSRR, IRAK1, IRAK3, JAK1, JAK2, JAK3, KIT, LCK, LIMK1, LIMK2, LTK, LYN, MAP3K12, MAP3K13, MAP3K2, MAP3K3, MAP4K1, MAP4K2, MAP4K3, MAP4K5, MAPK7, MER…	AAK1, ABL1, ANKK1, AURKC, BMP2K, CDK16, CDK2, CDK3, CDKL2, EPHB6, FLT3, GRK4, ICK, KIT, MAP2K5, MAPK11, MAPK13, MAPK14, MAPK15, MYLK2, PLK4, RIOK1, RIOK3, RIPK1, SRPK3, STK16, TAOK1, ULK3
ALL	Alicetinib	METHANTHELINE BROMIDE	4.53951e-08	1.80117e-05	PC1_wilcoxon	PC1_wilcoxon	TRUE	0.374024	0.422833	0.914376	7.64143e-05	0.0341953	0.913338	0.543513	9.49529e-09	dx_k	d1x	26	5	215	244	89	370	0.940616	0.167491	0.0488075	0.0174169	0.474597	0.229095	0.00439285	0.689841	dx_k	d1x	26	5	86	49	43	92	ABL1, ALK, AXL, CAMKK2, CLK1, CLK2, DAPK1, DAPK2, DAPK3, FER, FLT3, GAK, HCK, HIPK4, IRAK1, LTK, MERTK, MYLK, PHKG1, PHKG2, PIM2, RET, RPS6KA1, RPS6KA4, SRMS, STK33	CHRM1, CHRM4, CHRM5, HRH2, TP53	ABL1, ALK, AXL, CAMKK2, CLK1, CLK2, DAPK1, DAPK2, DAPK3, FER, FLT3, GAK, HCK, HIPK4, IRAK1, LTK, MERTK, MYLK, PHKG1, PHKG2, PIM2, RET, RPS6KA1, RPS6KA4, SRMS, STK33	CHRM1, CHRM4, CHRM5, HRH2, TP53
ALL	AZD-9291_LINCS:d2	METHANTHELINE BROMIDE	4.65776e-08	1.8381e-05	PC1_wilcoxon	PC1_wilcoxon	TRUE	0.000598075	0.939262	0.815002	0.000355045	0.0274658	0.506649	0.86552	9.49529e-09	dx_k	d1x	46	5	307	152	89	370	0.167564	0.844693	0.620188	0.000942764	0.270647	0.124592	0.00283993	0.689841	dx_k	d1x	46	5	104	31	43	92	AAK1, ALK, BLK, BTK, CAMK2B, CSNK2A1, CSNK2A2, DAPK1, DAPK2, DAPK3, EGFR, EPHB6, ERBB2, ERBB4, FLT3, GAK, HIPK1, HIPK2, HIPK4, HUNK, IGF1R, INSR, INSRR, JAK3, LRRK2, LTK, MAP2K5, MAP4K4, MINK1, MKNK1, MKNK2, MYLK, MYO3B, PDGFRB, PLK1, PLK4, PTK2, PTK6, ROS1, RPS6KA4, STK33, TEC, TNIK, TNK1, TNK2, TXK	CHRM1, CHRM4, CHRM5, HRH2, TP53	AAK1, ALK, BLK, BTK, CAMK2B, CSNK2A1, CSNK2A2, DAPK1, DAPK2, DAPK3, EGFR, EPHB6, ERBB2, ERBB4, FLT3, GAK, HIPK1, HIPK2, HIPK4, HUNK, IGF1R, INSR, INSRR, JAK3, LRRK2, LTK, MAP2K5, MAP4K4, MINK1, MKNK1, MKNK2, MYLK, MYO3B, PDGFRB, PLK1, PLK4, PTK2, PTK6, ROS1, RPS6KA4, STK33, TEC, TNIK, TNK1, TNK2, TXK	CHRM1, CHRM4, CHRM5, HRH2, TP53
ALL	Bosutinib_LINCS:d2	furazolidone_HL60_UP	6.85473e-08	2.69056e-05	PC1_wilcoxon	PC1_wilcoxon	TRUE	0.00661947	0.32794	0.167194	0.684834	0.908198	0.18983	0.00556857	8.11684e-05	dx_k	d3	75	35	317	142	304	155	0.931541	0.702157	0.485576	0.000566258	0.466194	0.13017	0.00970257	0.00568594	dx_k	d3	75	35	109	26	105	30	AAK1, ABL1, ABL2, AXL, BLK, BMP2K, BMPR2, BTK, CAMK1D, CIT, CSF1R, CSK, CSNK1A1, CSNK1D, CSNK1E, DMPK, EGFR, EIF2AK1, EIF2AK4, EPHA2, EPHA3, EPHA8, ERBB2, ERBB3, ERBB4, FES, FGR, FRK, GAK, GRK4, HCK, JAK2, LCK, LYN, MAP2K1, MAP2K2, MAP2K5, MAP3K11, MAP3K2, MAP3K3, MAP3K4, MAP3K7, MAP3K9, MAP4K2, MAP4K3, MAP4K4, MAP4K5, MAPK4, MAPK6, MINK1, MYLK2, NEK2, NUAK2, PAK1, PRKCD, RET, RIOK1, RIOK3, SIK2,…	ADAM22, ALPP, CDH6, CSHL1, CWH43, CXCL14, CYLC1, CYP39A1, DLX6, DOK4, DSPP, FAM149A, FGFR2, ID1, KCNB2, KCNK3, LAMB1, MDM2, MTMR3, MYH3, MYH4, MYL7, NRXN2, PDE6C, PPP1R3A, PRKAR1A, PRKCDBP, PVRL1, RBPMS, RPL3L, SEMA3A, TJP3, TRPC7, TTC22, VDAC1	AAK1, ABL1, ABL2, AXL, BLK, BMP2K, BMPR2, BTK, CAMK1D, CIT, CSF1R, CSK, CSNK1A1, CSNK1D, CSNK1E, DMPK, EGFR, EIF2AK1, EIF2AK4, EPHA2, EPHA3, EPHA8, ERBB2, ERBB3, ERBB4, FES, FGR, FRK, GAK, GRK4, HCK, JAK2, LCK, LYN, MAP2K1, MAP2K2, MAP2K5, MAP3K11, MAP3K2, MAP3K3, MAP3K4, MAP3K7, MAP3K9, MAP4K2, MAP4K3, MAP4K4, MAP4K5, MAPK4, MAPK6, MINK1, MYLK2, NEK2, NUAK2, PAK1, PRKCD, RET, RIOK1, RIOK3, SIK2,…	ADAM22, ALPP, CD24, CDH6, CREM, CSHL1, CWH43, CYLC1, CYP39A1, DLX6, DOK4, DSPP, FAM149A, FGFR2, ID1, KCNB2, KCNK3, LAMB1, MDM2, MTMR3, MYH3, MYH4, MYL7, NRXN2, OLIG2, PDE6C, PPP1R3A, PRKAR1A, PRKCDBP, PVRL1, RPL3L, SEMA3A, TJP3, TRPC7, TTC22
ALL	Axitinib:d1	GW856804X_GSK	1.03526e-07	4.04177e-05	PC1_Cox	PC1_wilcoxon	FALSE	7.97027e-05	0.116805	0.098731	0.0011274	0.000553927	5.02824e-06	0.0381274	0.639569	dx_k	d2x_k	98	9	369	90	139	320	0.0946454	0.154798	1	0.000802695	0.033836	0.325571	0.0527779	0.00152041	dx_k	d2x_k	98	9	119	16	67	68	AAK1, ABL1, ABL2, ACVR2B, ANKK1, AURKA, AURKB, AURKC, AXL, BLK, BMP2K, BMPR1B, CAMKK1, CAMKK2, CDC42BPB, CDK16, CDKL2, CSF1R, CSK, CSNK2A2, DDR1, DDR2, EGFR, EIF2AK2, EPHB6, FGFR1, FGFR2, FGFR3, FGR, FLT1, FLT3, FLT4, GAK, GRK4, HUNK, IRAK1, ITK, JAK2, JAK3, KDR, KIT, LCK, LRRK2, MAP2K1, MAP2K2, MAP2K5, MAP3K12, MAP3K3, MAP3K4, MAP3K9, MAP4K1, MAP4K2, MAP4K3, MAP4K4, MAP4K5, MAPK10, MAPK8, MERTK,…	ABL1, EPHA2, EPHA4, EPHB2, EPHB4, KIT, MAP4K4, MINK1, TXK	AAK1, ABL1, ABL2, ACVR2B, ANKK1, AURKA, AURKB, AURKC, AXL, BLK, BMP2K, BMPR1B, CAMKK1, CAMKK2, CDC42BPB, CDK16, CDKL2, CSF1R, CSK, CSNK2A2, DDR1, DDR2, EGFR, EIF2AK2, EPHB6, FGFR1, FGFR2, FGFR3, FGR, FLT1, FLT3, FLT4, GAK, GRK4, HUNK, IRAK1, ITK, JAK2, JAK3, KDR, KIT, LCK, LRRK2, MAP2K1, MAP2K2, MAP2K5, MAP3K12, MAP3K3, MAP3K4, MAP3K9, MAP4K1, MAP4K2, MAP4K3, MAP4K4, MAP4K5, MAPK10, MAPK8, MERTK,…	ABL1, EPHA2, EPHA4, EPHB2, EPHB4, KIT, MAP4K4, MINK1, TXK
ALL	Crizotinib_Kinome Scan:d2	GW856804X_GSK	1.10219e-07	4.28021e-05	PC1_Cox	PC1_wilcoxon	FALSE	0.000741069	0.211072	0.193239	0.000356949	0.00185914	1.69129e-05	0.112615	0.639569	dx_k	d2x_k	99	9	365	94	139	320	0.890429	0.381118	1	0.0016181	0.0554544	0.285675	0.0168072	0.00152041	dx_k	d2x_k	98	9	118	17	67	68	ABL1, ABL2, ACVR1, ACVR1B, ALK, ANKK1, AURKA, AURKB, AXL, BLK, BMP2K, BMPR1B, CASK, CDK11A, CDK11B, CDK7, CSF1R, DCLK1, DCLK2, DDR1, DSTYK, EPHA1, EPHA2, EPHA3, EPHA4, EPHA5, EPHA6, EPHA7, EPHA8, EPHB1, EPHB4, EPHB6, FER, FES, FGR, FLT3, IGF1R, IKBKE, INSR, INSRR, IRAK1, IRAK3, JAK1, JAK2, JAK3, KIT, LCK, LIMK1, LIMK2, LTK, LYN, MAP3K12, MAP3K13, MAP3K2, MAP3K3, MAP4K1, MAP4K2, MAP4K3, MAP4K5, MA…	ABL1, EPHA2, EPHA4, EPHB2, EPHB4, KIT, MAP4K4, MINK1, TXK	ABL1, ABL2, ACVR1, ACVR1B, ALK, ANKK1, AURKA, AURKB, AXL, BLK, BMP2K, BMPR1B, CASK, CDK11A, CDK7, CSF1R, DCLK1, DCLK2, DDR1, DSTYK, EPHA1, EPHA2, EPHA3, EPHA4, EPHA5, EPHA6, EPHA7, EPHA8, EPHB1, EPHB4, EPHB6, FER, FES, FGR, FLT3, IGF1R, IKBKE, INSR, INSRR, IRAK1, IRAK3, JAK1, JAK2, JAK3, KIT, LCK, LIMK1, LIMK2, LTK, LYN, MAP3K12, MAP3K13, MAP3K2, MAP3K3, MAP4K1, MAP4K2, MAP4K3, MAP4K5, MAPK7, MER…	ABL1, EPHA2, EPHA4, EPHB2, EPHB4, KIT, MAP4K4, MINK1, TXK
ALL	Axitinib:d1	Emtricitabine	1.14961e-07	4.44071e-05	PC1_Cox	PC1_Cox	TRUE	6.66315e-05	0.992797	0.992802	0.0368113	1.36971e-05	1.8332e-07	0.0381274	0.692101	dx_k	d1x	98	5	369	90	77	382	0.226072	0.862161	1	0.00995635	0.768928	0.0313976	0.0527779	0.496262	dx_k	d1x	98	5	119	16	32	103	AAK1, ABL1, ABL2, ACVR2B, ANKK1, AURKA, AURKB, AURKC, AXL, BLK, BMP2K, BMPR1B, CAMKK1, CAMKK2, CDC42BPB, CDK16, CDKL2, CSF1R, CSK, CSNK2A2, DDR1, DDR2, EGFR, EIF2AK2, EPHB6, FGFR1, FGFR2, FGFR3, FGR, FLT1, FLT3, FLT4, GAK, GRK4, HUNK, IRAK1, ITK, JAK2, JAK3, KDR, KIT, LCK, LRRK2, MAP2K1, MAP2K2, MAP2K5, MAP3K12, MAP3K3, MAP3K4, MAP3K9, MAP4K1, MAP4K2, MAP4K3, MAP4K4, MAP4K5, MAPK10, MAPK8, MERTK,…	ABCC1, ABCC2, ABCC3, PLCB3, PLCG1	AAK1, ABL1, ABL2, ACVR2B, ANKK1, AURKA, AURKB, AURKC, AXL, BLK, BMP2K, BMPR1B, CAMKK1, CAMKK2, CDC42BPB, CDK16, CDKL2, CSF1R, CSK, CSNK2A2, DDR1, DDR2, EGFR, EIF2AK2, EPHB6, FGFR1, FGFR2, FGFR3, FGR, FLT1, FLT3, FLT4, GAK, GRK4, HUNK, IRAK1, ITK, JAK2, JAK3, KDR, KIT, LCK, LRRK2, MAP2K1, MAP2K2, MAP2K5, MAP3K12, MAP3K3, MAP3K4, MAP3K9, MAP4K1, MAP4K2, MAP4K3, MAP4K4, MAP4K5, MAPK10, MAPK8, MERTK,…	ABCC1, ABCC2, ABCC3, PLCB3, PLCG1
ALL	Vemurafenib_FDA:d2	GW856804X_GSK	1.17009e-07	4.49605e-05	PC1_Cox	PC1_wilcoxon	FALSE	0.327251	0.980992	0.875231	0.000197396	0.000877709	1.66817e-06	0.0137753	0.639569	dx_k	d2x_k	43	9	366	93	139	320	0.717564	0.871214	0.871554	0.000125072	0.0547453	0.254751	0.181954	0.00152041	dx_k	d2x_k	42	9	115	20	67	68	ABL1, AXL, BLK, BRAF, CAMK1, CDK19, CDK8, CSF1R, CSK, DDR1, EIF2AK4, EPHB6, FGR, FLT3, FYN, HCK, HUNK, KIT, LCK, MAP2K1, MAP2K2, MAP2K4, MAP2K5, MAP4K5, MINK1, MYLK4, PDGFRA, PDGFRB, PRKD1, PTK6, RAF1, RIPK2, SIK1, SLK, SRC, SRMS, STK3, STK36, STK4, TGFBR2, TNIK, TNK2, ZAK	ABL1, EPHA2, EPHA4, EPHB2, EPHB4, KIT, MAP4K4, MINK1, TXK	ABL1, AXL, BLK, BRAF, CAMK1, CDK19, CDK8, CSF1R, CSK, DDR1, EIF2AK4, EPHB6, FGR, FLT3, FYN, HCK, HUNK, KIT, LCK, MAP2K1, MAP2K2, MAP2K5, MAP4K5, MINK1, MYLK4, PDGFRA, PDGFRB, PRKD1, PTK6, RAF1, RIPK2, SIK1, SLK, SRC, SRMS, STK3, STK36, STK4, TGFBR2, TNIK, TNK2, ZAK	ABL1, EPHA2, EPHA4, EPHB2, EPHB4, KIT, MAP4K4, MINK1, TXK
ALL	Axitinib:d1	GEMCITABINE HYDROCHLORIDE	1.28336e-07	4.89882e-05	PC1_Cox	PC1_wilcoxon	FALSE	0.00154308	0.741622	0.909865	0.139387	8.14587e-05	4.27353e-06	0.0381274	0.000729765	dx_k	d1x	98	11	369	90	131	328	0.295859	0.158868	0.207011	0.00247368	0.835801	0.0166206	0.0527779	0.00226447	dx_k	d1x	98	11	119	16	60	75	AAK1, ABL1, ABL2, ACVR2B, ANKK1, AURKA, AURKB, AURKC, AXL, BLK, BMP2K, BMPR1B, CAMKK1, CAMKK2, CDC42BPB, CDK16, CDKL2, CSF1R, CSK, CSNK2A2, DDR1, DDR2, EGFR, EIF2AK2, EPHB6, FGFR1, FGFR2, FGFR3, FGR, FLT1, FLT3, FLT4, GAK, GRK4, HUNK, IRAK1, ITK, JAK2, JAK3, KDR, KIT, LCK, LRRK2, MAP2K1, MAP2K2, MAP2K5, MAP3K12, MAP3K3, MAP3K4, MAP3K9, MAP4K1, MAP4K2, MAP4K3, MAP4K4, MAP4K5, MAPK10, MAPK8, MERTK,…	AR, ESR1, POLA1, POLD1, POLE, PPARG, RRM1, RRM2, RRM2B, TDP1, TP53	AAK1, ABL1, ABL2, ACVR2B, ANKK1, AURKA, AURKB, AURKC, AXL, BLK, BMP2K, BMPR1B, CAMKK1, CAMKK2, CDC42BPB, CDK16, CDKL2, CSF1R, CSK, CSNK2A2, DDR1, DDR2, EGFR, EIF2AK2, EPHB6, FGFR1, FGFR2, FGFR3, FGR, FLT1, FLT3, FLT4, GAK, GRK4, HUNK, IRAK1, ITK, JAK2, JAK3, KDR, KIT, LCK, LRRK2, MAP2K1, MAP2K2, MAP2K5, MAP3K12, MAP3K3, MAP3K4, MAP3K9, MAP4K1, MAP4K2, MAP4K3, MAP4K4, MAP4K5, MAPK10, MAPK8, MERTK,…	AR, ESR1, POLA1, POLD1, POLE, PPARG, RRM1, RRM2, RRM2B, TDP1, TP53
ALL	Cabozantinib_FDA:d2	METHANTHELINE BROMIDE	1.29093e-07	4.89882e-05	PC1_wilcoxon	PC1_Cox	FALSE	0.000230495	0.282418	0.358547	0.000948512	0.0220687	0.50787	0.781485	9.49529e-09	dx_k	d1x	50	5	341	118	89	370	0.143218	0.834221	0.737971	0.000409336	0.169497	0.0692757	0.0868702	0.689841	dx_k	d1x	50	5	105	30	43	92	AURKB, AURKC, AXL, BLK, BTK, DDR1, DDR2, EPHA2, EPHA3, EPHA4, EPHA5, EPHA6, EPHA7, EPHA8, EPHB1, EPHB2, EPHB4, FER, FGR, FLT1, FLT3, FLT4, FRK, FYN, HCK, HIPK4, KDR, KIT, LCK, LYN, MERTK, MET, MKNK2, MST1R, MUSK, NTRK1, NTRK2, NTRK3, PDGFRA, PTK2B, PTK6, RET, ROS1, SRC, SRMS, STK10, TEK, TNK1, TYRO3, YES1	CHRM1, CHRM4, CHRM5, HRH2, TP53	AURKB, AURKC, AXL, BLK, BTK, DDR1, DDR2, EPHA2, EPHA3, EPHA4, EPHA5, EPHA6, EPHA7, EPHA8, EPHB1, EPHB2, EPHB4, FER, FGR, FLT1, FLT3, FLT4, FRK, FYN, HCK, HIPK4, KDR, KIT, LCK, LYN, MERTK, MET, MKNK2, MST1R, MUSK, NTRK1, NTRK2, NTRK3, PDGFRA, PTK2B, PTK6, RET, ROS1, SRC, SRMS, STK10, TEK, TNK1, TYRO3, YES1	CHRM1, CHRM4, CHRM5, HRH2, TP53
ALL	Pazopanib hydrochloride:d1	etretinate	1.29893e-07	4.89882e-05	PC1_wilcoxon	PC1_wilcoxon	TRUE	0.817322	0.695516	0.993096	0.279958	0.343419	0.689851	0.082231	5.07829e-06	dx_k	d1x	28	7	260	199	92	367	0.238169	0.607592	0.977649	0.0048761	0.740968	0.0217034	0.00317939	0.0388102	dx_k	d1x	28	7	94	41	43	92	ABL1, ALK, AURKB, CDK7, CSF1R, FGFR1, FGFR3, FLT1, FLT4, FYN, IGF1R, ITK, KDR, KIT, LCK, LIMK1, LTK, MAP4K4, MAPK8, MAPK9, MET, NEK2, PDGFRA, PDGFRB, PTK2, RET, TAOK1, TNK2	AR, ESR1, GMNN, HSPB1, RARA, RXRG, TP53	ABL1, ALK, AURKB, CDK7, CSF1R, FGFR1, FGFR3, FLT1, FLT4, FYN, IGF1R, ITK, KDR, KIT, LCK, LIMK1, LTK, MAP4K4, MAPK8, MAPK9, MET, NEK2, PDGFRA, PDGFRB, PTK2, RET, TAOK1, TNK2	AR, ESR1, GMNN, HSPB1, RARA, RXRG, TP53
ALL	Panobinostat	NG-25_MRC	1.30175e-07	4.89882e-05	PC1_Cox	PC1_wilcoxon	FALSE	0.558965	0.409454	0.488493	0.113771	0.0430879	0.000134305	0.96614	0.0761969	hdac	d2x_k	11	29	104	355	209	250	0.203734	0.940469	0.85104	0.341996	0.126456	0.374479	0.0104104	0.000371047	hdac	d2x_k	11	29	51	84	76	59	HDAC1, HDAC10, HDAC11, HDAC2, HDAC3, HDAC4, HDAC5, HDAC6, HDAC7, HDAC8, HDAC9	ABL1, CAMK1, CSK, EPHA2, EPHA4, EPHB2, EPHB3, FGFR1, FLT1, HIPK2, IGF1R, LCK, MAP3K11, MAP3K7, MAP4K2, MAPK11, MAPK12, MAPK13, MAPK14, MAPK8, MAPK9, MINK1, OXSR1, PTK6, RIPK2, RPS6KB1, SRC, SYK, YES1	HDAC1, HDAC10, HDAC11, HDAC2, HDAC3, HDAC4, HDAC5, HDAC6, HDAC7, HDAC8, HDAC9	ABL1, CAMK1, CSK, EPHA2, EPHA4, EPHB2, EPHB3, FGFR1, FLT1, HIPK2, IGF1R, LCK, MAP3K11, MAP3K7, MAP4K2, MAPK11, MAPK12, MAPK13, MAPK14, MAPK8, MAPK9, MINK1, OXSR1, PTK6, RIPK2, RPS6KB1, SRC, SYK, YES1
ALL	Vemurafenib_FDA:d2	estrone	1.32676e-07	4.96732e-05	PC1_Cox	PC1_Cox	TRUE	0.151783	0.449043	0.410411	0.000397639	0.0645914	1.02033e-05	0.0137753	0.16761	dx_k	d1x	43	10	366	93	59	400	0.854767	0.996144	0.996274	0.00028065	0.374938	0.000655998	0.181954	0.0146582	dx_k	d1x	42	10	115	20	34	101	ABL1, AXL, BLK, BRAF, CAMK1, CDK19, CDK8, CSF1R, CSK, DDR1, EIF2AK4, EPHB6, FGR, FLT3, FYN, HCK, HUNK, KIT, LCK, MAP2K1, MAP2K2, MAP2K4, MAP2K5, MAP4K5, MINK1, MYLK4, PDGFRA, PDGFRB, PRKD1, PTK6, RAF1, RIPK2, SIK1, SLK, SRC, SRMS, STK3, STK36, STK4, TGFBR2, TNIK, TNK2, ZAK	AR, ESR1, ESR2, HSD17B1, HTR2B, NR1I2, NR3C1, SHBG, SLC6A4, TARDBP	ABL1, AXL, BLK, BRAF, CAMK1, CDK19, CDK8, CSF1R, CSK, DDR1, EIF2AK4, EPHB6, FGR, FLT3, FYN, HCK, HUNK, KIT, LCK, MAP2K1, MAP2K2, MAP2K5, MAP4K5, MINK1, MYLK4, PDGFRA, PDGFRB, PRKD1, PTK6, RAF1, RIPK2, SIK1, SLK, SRC, SRMS, STK3, STK36, STK4, TGFBR2, TNIK, TNK2, ZAK	AR, ESR1, ESR2, HSD17B1, HTR2B, NR1I2, NR3C1, SHBG, SLC6A4, TARDBP
ALL	PD1_PDL1	METHANTHELINE BROMIDE	1.36694e-07	5.09164e-05	PC1_wilcoxon	COXPH_muts0v1	FALSE	0.204667	0.181768	0.854302	5.01508e-11	0.0512412	0.320994	0.340501	9.49529e-09	immuno	d1x	5	5	30	429	89	370	0.0125873	0.499417	0.169303	6.76116e-06	0.817298	0.492511	0.422834	0.689841	immuno	d1x	5	5	25	110	43	92	CD274, HLA.DRA, HLA.DRB1, HLA.DRB5, PDCD1	CHRM1, CHRM4, CHRM5, HRH2, TP53	CD274, HLA.DRA, HLA.DRB1, HLA.DRB5, PDCD1	CHRM1, CHRM4, CHRM5, HRH2, TP53
ALL	Pazopanib hydrochloride:d1	GW278681X_GSK	1.4084e-07	5.12163e-05	PC1_wilcoxon	PC1_wilcoxon	TRUE	0.4824	0.104661	1	0.398144	0.000455089	0.719911	0.082231	1.27071e-06	dx_k	d2x_k	28	1	260	199	21	438	0.310803	0.171025	1	0.00769429	0.940206	0.787842	0.00317939	0.170064	dx_k	d2x_k	28	1	94	41	6	129	ABL1, ALK, AURKB, CDK7, CSF1R, FGFR1, FGFR3, FLT1, FLT4, FYN, IGF1R, ITK, KDR, KIT, LCK, LIMK1, LTK, MAP4K4, MAPK8, MAPK9, MET, NEK2, PDGFRA, PDGFRB, PTK2, RET, TAOK1, TNK2	KIT	ABL1, ALK, AURKB, CDK7, CSF1R, FGFR1, FGFR3, FLT1, FLT4, FYN, IGF1R, ITK, KDR, KIT, LCK, LIMK1, LTK, MAP4K4, MAPK8, MAPK9, MET, NEK2, PDGFRA, PDGFRB, PTK2, RET, TAOK1, TNK2	KIT
ALL	Pazopanib hydrochloride:d1	GW549390X_GSK	1.4084e-07	5.12163e-05	PC1_wilcoxon	PC1_wilcoxon	TRUE	0.4824	0.104661	1	0.398144	0.000455089	0.719911	0.082231	1.27071e-06	dx_k	d2x_k	28	1	260	199	21	438	0.310803	0.171025	1	0.00769429	0.940206	0.787842	0.00317939	0.170064	dx_k	d2x_k	28	1	94	41	6	129	ABL1, ALK, AURKB, CDK7, CSF1R, FGFR1, FGFR3, FLT1, FLT4, FYN, IGF1R, ITK, KDR, KIT, LCK, LIMK1, LTK, MAP4K4, MAPK8, MAPK9, MET, NEK2, PDGFRA, PDGFRB, PTK2, RET, TAOK1, TNK2	KIT	ABL1, ALK, AURKB, CDK7, CSF1R, FGFR1, FGFR3, FLT1, FLT4, FYN, IGF1R, ITK, KDR, KIT, LCK, LIMK1, LTK, MAP4K4, MAPK8, MAPK9, MET, NEK2, PDGFRA, PDGFRB, PTK2, RET, TAOK1, TNK2	KIT
ALL	Pazopanib hydrochloride:d1	GW622055X_GSK	1.4084e-07	5.12163e-05	PC1_wilcoxon	PC1_wilcoxon	TRUE	0.4824	0.104661	1	0.398144	0.000455089	0.719911	0.082231	1.27071e-06	dx_k	d2x_k	28	1	260	199	21	438	0.310803	0.171025	1	0.00769429	0.940206	0.787842	0.00317939	0.170064	dx_k	d2x_k	28	1	94	41	6	129	ABL1, ALK, AURKB, CDK7, CSF1R, FGFR1, FGFR3, FLT1, FLT4, FYN, IGF1R, ITK, KDR, KIT, LCK, LIMK1, LTK, MAP4K4, MAPK8, MAPK9, MET, NEK2, PDGFRA, PDGFRB, PTK2, RET, TAOK1, TNK2	KIT	ABL1, ALK, AURKB, CDK7, CSF1R, FGFR1, FGFR3, FLT1, FLT4, FYN, IGF1R, ITK, KDR, KIT, LCK, LIMK1, LTK, MAP4K4, MAPK8, MAPK9, MET, NEK2, PDGFRA, PDGFRB, PTK2, RET, TAOK1, TNK2	KIT
ALL	Pazopanib hydrochloride:d1	GW632046X_GSK	1.4084e-07	5.12163e-05	PC1_wilcoxon	PC1_wilcoxon	TRUE	0.4824	0.104661	1	0.398144	0.000455089	0.719911	0.082231	1.27071e-06	dx_k	d2x_k	28	1	260	199	21	438	0.310803	0.171025	1	0.00769429	0.940206	0.787842	0.00317939	0.170064	dx_k	d2x_k	28	1	94	41	6	129	ABL1, ALK, AURKB, CDK7, CSF1R, FGFR1, FGFR3, FLT1, FLT4, FYN, IGF1R, ITK, KDR, KIT, LCK, LIMK1, LTK, MAP4K4, MAPK8, MAPK9, MET, NEK2, PDGFRA, PDGFRB, PTK2, RET, TAOK1, TNK2	KIT	ABL1, ALK, AURKB, CDK7, CSF1R, FGFR1, FGFR3, FLT1, FLT4, FYN, IGF1R, ITK, KDR, KIT, LCK, LIMK1, LTK, MAP4K4, MAPK8, MAPK9, MET, NEK2, PDGFRA, PDGFRB, PTK2, RET, TAOK1, TNK2	KIT
ALL	TIM-3	METHANTHELINE BROMIDE	1.41007e-07	5.12163e-05	PC1_wilcoxon	COXPH_muts0v1	FALSE	0.158653	0.0994499	0.184466	3.95399e-06	0.0629442	0.601905	0.439548	9.49529e-09	immuno	d1x	1	5	12	447	89	370	0.0432685	0.568437	0.135704	0.000720787	0.687473	0.142558	0.522486	0.689841	immuno	d1x	1	5	9	126	43	92	HAVCR2	CHRM1, CHRM4, CHRM5, HRH2, TP53	HAVCR2	CHRM1, CHRM4, CHRM5, HRH2, TP53
ALL	Crizotinib_Kinome Scan:d2	GEMCITABINE HYDROCHLORIDE	1.48602e-07	5.3708e-05	PC1_Cox	PC1_wilcoxon	FALSE	0.00394457	0.588879	0.694299	0.0167844	3.03917e-05	1.57643e-05	0.112615	0.000729765	dx_k	d1x	99	11	365	94	131	328	0.786678	0.629349	0.664603	0.00190308	0.811596	0.00561728	0.0168072	0.00226447	dx_k	d1x	98	11	118	17	60	75	ABL1, ABL2, ACVR1, ACVR1B, ALK, ANKK1, AURKA, AURKB, AXL, BLK, BMP2K, BMPR1B, CASK, CDK11A, CDK11B, CDK7, CSF1R, DCLK1, DCLK2, DDR1, DSTYK, EPHA1, EPHA2, EPHA3, EPHA4, EPHA5, EPHA6, EPHA7, EPHA8, EPHB1, EPHB4, EPHB6, FER, FES, FGR, FLT3, IGF1R, IKBKE, INSR, INSRR, IRAK1, IRAK3, JAK1, JAK2, JAK3, KIT, LCK, LIMK1, LIMK2, LTK, LYN, MAP3K12, MAP3K13, MAP3K2, MAP3K3, MAP4K1, MAP4K2, MAP4K3, MAP4K5, MA…	AR, ESR1, POLA1, POLD1, POLE, PPARG, RRM1, RRM2, RRM2B, TDP1, TP53	ABL1, ABL2, ACVR1, ACVR1B, ALK, ANKK1, AURKA, AURKB, AXL, BLK, BMP2K, BMPR1B, CASK, CDK11A, CDK7, CSF1R, DCLK1, DCLK2, DDR1, DSTYK, EPHA1, EPHA2, EPHA3, EPHA4, EPHA5, EPHA6, EPHA7, EPHA8, EPHB1, EPHB4, EPHB6, FER, FES, FGR, FLT3, IGF1R, IKBKE, INSR, INSRR, IRAK1, IRAK3, JAK1, JAK2, JAK3, KIT, LCK, LIMK1, LIMK2, LTK, LYN, MAP3K12, MAP3K13, MAP3K2, MAP3K3, MAP4K1, MAP4K2, MAP4K3, MAP4K5, MAPK7, MER…	AR, ESR1, POLA1, POLD1, POLE, PPARG, RRM1, RRM2, RRM2B, TDP1, TP53
ALL	Pazopanib hydrochloride:d1	droxidopa	1.51356e-07	5.44338e-05	COXPH_muts0v1	PC1_wilcoxon	FALSE	0.874337	0.000149715	0.000239287	0.599931	0.767224	0.313002	0.082231	0.088188	dx_k	d1x	28	9	260	199	44	415	0.310867	0.668522	0.993457	0.0050256	0.851159	0.103174	0.00317939	0.000804707	dx_k	d1x	28	9	94	41	29	106	ABL1, ALK, AURKB, CDK7, CSF1R, FGFR1, FGFR3, FLT1, FLT4, FYN, IGF1R, ITK, KDR, KIT, LCK, LIMK1, LTK, MAP4K4, MAPK8, MAPK9, MET, NEK2, PDGFRA, PDGFRB, PTK2, RET, TAOK1, TNK2	ADRA1A, ADRA1B, ADRA1D, ADRA2A, ADRA2B, ADRA2C, ADRB1, ADRB2, ADRB3	ABL1, ALK, AURKB, CDK7, CSF1R, FGFR1, FGFR3, FLT1, FLT4, FYN, IGF1R, ITK, KDR, KIT, LCK, LIMK1, LTK, MAP4K4, MAPK8, MAPK9, MET, NEK2, PDGFRA, PDGFRB, PTK2, RET, TAOK1, TNK2	ADRA1A, ADRA1B, ADRA1D, ADRA2A, ADRA2B, ADRA2C, ADRB1, ADRB2, ADRB3
ALL	Bosutinib_LINCS:d2	TTNPB_MCF7_UP	1.52793e-07	5.46812e-05	PC1_wilcoxon	PC1_wilcoxon	TRUE	0.0114329	0.62899	0.788162	0.43304	0.280836	0.454147	0.00556857	0.0001745	dx_k	d3	75	17	317	142	108	351	0.143277	0.553972	0.471302	0.00071797	0.414276	0.0321561	0.00970257	0.00657493	dx_k	d3	75	17	109	26	62	73	AAK1, ABL1, ABL2, AXL, BLK, BMP2K, BMPR2, BTK, CAMK1D, CIT, CSF1R, CSK, CSNK1A1, CSNK1D, CSNK1E, DMPK, EGFR, EIF2AK1, EIF2AK4, EPHA2, EPHA3, EPHA8, ERBB2, ERBB3, ERBB4, FES, FGR, FRK, GAK, GRK4, HCK, JAK2, LCK, LYN, MAP2K1, MAP2K2, MAP2K5, MAP3K11, MAP3K2, MAP3K3, MAP3K4, MAP3K7, MAP3K9, MAP4K2, MAP4K3, MAP4K4, MAP4K5, MAPK4, MAPK6, MINK1, MYLK2, NEK2, NUAK2, PAK1, PRKCD, RET, RIOK1, RIOK3, SIK2,…	BTG2, CDH5, CLMN, CYP26A1, CYP26B1, DHRS3, ELF3, EPAS1, HOXA1, HOXA5, PHLDA1, SCNN1A, SKAP2, SLC22A5, SOX9, TGFBI, TRIM2	AAK1, ABL1, ABL2, AXL, BLK, BMP2K, BMPR2, BTK, CAMK1D, CIT, CSF1R, CSK, CSNK1A1, CSNK1D, CSNK1E, DMPK, EGFR, EIF2AK1, EIF2AK4, EPHA2, EPHA3, EPHA8, ERBB2, ERBB3, ERBB4, FES, FGR, FRK, GAK, GRK4, HCK, JAK2, LCK, LYN, MAP2K1, MAP2K2, MAP2K5, MAP3K11, MAP3K2, MAP3K3, MAP3K4, MAP3K7, MAP3K9, MAP4K2, MAP4K3, MAP4K4, MAP4K5, MAPK4, MAPK6, MINK1, MYLK2, NEK2, NUAK2, PAK1, PRKCD, RET, RIOK1, RIOK3, SIK2,…	CDH5, CLMN, CYP26A1, CYP26B1, DHRS3, ELF3, EPAS1, HOXA1, HOXA5, PHLDA1, PLA2G10, SCNN1A, SKAP2, SLC22A5, SOX9, TGFBI, TRIM2
ALL	Bosutinib_LINCS:d2	Tacrine	1.57955e-07	5.62527e-05	PC1_wilcoxon	PC1_wilcoxon	TRUE	0.0937509	0.855498	0.65114	0.849566	0.0294342	0.37648	0.00556857	0.0193094	dx_k	d1x	75	15	317	142	216	243	0.660313	0.601957	0.990318	0.00033198	0.174135	0.595114	0.00970257	6.17096e-05	dx_k	d1x	75	15	109	26	86	49	AAK1, ABL1, ABL2, AXL, BLK, BMP2K, BMPR2, BTK, CAMK1D, CIT, CSF1R, CSK, CSNK1A1, CSNK1D, CSNK1E, DMPK, EGFR, EIF2AK1, EIF2AK4, EPHA2, EPHA3, EPHA8, ERBB2, ERBB3, ERBB4, FES, FGR, FRK, GAK, GRK4, HCK, JAK2, LCK, LYN, MAP2K1, MAP2K2, MAP2K5, MAP3K11, MAP3K2, MAP3K3, MAP3K4, MAP3K7, MAP3K9, MAP4K2, MAP4K3, MAP4K4, MAP4K5, MAPK4, MAPK6, MINK1, MYLK2, NEK2, NUAK2, PAK1, PRKCD, RET, RIOK1, RIOK3, SIK2,…	ACHE, AHR, ALOX15, BCHE, CYP1A2, CYP2D6, CYP3A4, GRIN1, GRIN2A, GRIN2B, SLC22A2, SLC47A1, SLC6A2, TDP1, TP53	AAK1, ABL1, ABL2, AXL, BLK, BMP2K, BMPR2, BTK, CAMK1D, CIT, CSF1R, CSK, CSNK1A1, CSNK1D, CSNK1E, DMPK, EGFR, EIF2AK1, EIF2AK4, EPHA2, EPHA3, EPHA8, ERBB2, ERBB3, ERBB4, FES, FGR, FRK, GAK, GRK4, HCK, JAK2, LCK, LYN, MAP2K1, MAP2K2, MAP2K5, MAP3K11, MAP3K2, MAP3K3, MAP3K4, MAP3K7, MAP3K9, MAP4K2, MAP4K3, MAP4K4, MAP4K5, MAPK4, MAPK6, MINK1, MYLK2, NEK2, NUAK2, PAK1, PRKCD, RET, RIOK1, RIOK3, SIK2,…	ACHE, AHR, ALOX15, BCHE, CYP1A2, CYP2D6, CYP3A4, GRIN1, GRIN2A, GRIN2B, SLC22A2, SLC47A1, SLC6A2, TDP1, TP53
ALL	Bosutinib_LINCS:d2	GEMCITABINE HYDROCHLORIDE	1.58997e-07	5.6349e-05	PC1_Cox	PC1_Cox	TRUE	0.00281327	0.146352	0.177977	0.387076	0.000349372	4.27909e-05	0.00556857	0.000729765	dx_k	d1x	75	11	317	142	131	328	0.414816	0.136149	0.208354	6.35725e-05	0.88436	0.000189271	0.00970257	0.00226447	dx_k	d1x	75	11	109	26	60	75	AAK1, ABL1, ABL2, AXL, BLK, BMP2K, BMPR2, BTK, CAMK1D, CIT, CSF1R, CSK, CSNK1A1, CSNK1D, CSNK1E, DMPK, EGFR, EIF2AK1, EIF2AK4, EPHA2, EPHA3, EPHA8, ERBB2, ERBB3, ERBB4, FES, FGR, FRK, GAK, GRK4, HCK, JAK2, LCK, LYN, MAP2K1, MAP2K2, MAP2K5, MAP3K11, MAP3K2, MAP3K3, MAP3K4, MAP3K7, MAP3K9, MAP4K2, MAP4K3, MAP4K4, MAP4K5, MAPK4, MAPK6, MINK1, MYLK2, NEK2, NUAK2, PAK1, PRKCD, RET, RIOK1, RIOK3, SIK2,…	AR, ESR1, POLA1, POLD1, POLE, PPARG, RRM1, RRM2, RRM2B, TDP1, TP53	AAK1, ABL1, ABL2, AXL, BLK, BMP2K, BMPR2, BTK, CAMK1D, CIT, CSF1R, CSK, CSNK1A1, CSNK1D, CSNK1E, DMPK, EGFR, EIF2AK1, EIF2AK4, EPHA2, EPHA3, EPHA8, ERBB2, ERBB3, ERBB4, FES, FGR, FRK, GAK, GRK4, HCK, JAK2, LCK, LYN, MAP2K1, MAP2K2, MAP2K5, MAP3K11, MAP3K2, MAP3K3, MAP3K4, MAP3K7, MAP3K9, MAP4K2, MAP4K3, MAP4K4, MAP4K5, MAPK4, MAPK6, MINK1, MYLK2, NEK2, NUAK2, PAK1, PRKCD, RET, RIOK1, RIOK3, SIK2,…	AR, ESR1, POLA1, POLD1, POLE, PPARG, RRM1, RRM2, RRM2B, TDP1, TP53
ALL	Tofacitinib_FDA:d2	METHANTHELINE BROMIDE	1.59905e-07	5.6397e-05	PC1_wilcoxon	PC1_Cox	FALSE	0.129101	0.248863	0.55627	1.72739e-05	0.03296	0.216546	0.477115	9.49529e-09	dx_k	d1x	14	5	155	304	89	370	0.356742	0.846421	0.638908	6.96349e-06	0.201629	0.143546	0.190164	0.689841	dx_k	d1x	14	5	70	65	43	92	DCLK3, JAK1, JAK2, JAK3, LCK, LRRK2, NUAK2, PKN1, ROCK1, ROCK2, RPS6KA2, RPS6KA6, TNK1, TYK2	CHRM1, CHRM4, CHRM5, HRH2, TP53	DCLK3, JAK1, JAK2, JAK3, LCK, LRRK2, NUAK2, PKN1, ROCK1, ROCK2, RPS6KA2, RPS6KA6, TNK1, TYK2	CHRM1, CHRM4, CHRM5, HRH2, TP53
ALL	Panobinostat	METHANTHELINE BROMIDE	1.61184e-07	5.65748e-05	PC1_wilcoxon	PC1_wilcoxon	TRUE	0.248892	0.999523	0.0461888	0.954776	0.0201629	0.360346	0.96614	9.49529e-09	hdac	d1x	11	5	104	355	89	370	0.343141	0.460693	0.242377	0.246401	0.757564	0.631457	0.0104104	0.689841	hdac	d1x	11	5	51	84	43	92	HDAC1, HDAC10, HDAC11, HDAC2, HDAC3, HDAC4, HDAC5, HDAC6, HDAC7, HDAC8, HDAC9	CHRM1, CHRM4, CHRM5, HRH2, TP53	HDAC1, HDAC10, HDAC11, HDAC2, HDAC3, HDAC4, HDAC5, HDAC6, HDAC7, HDAC8, HDAC9	CHRM1, CHRM4, CHRM5, HRH2, TP53
ALL	Axitinib:d1	azacyclonol_HL60_UP	1.80907e-07	6.31938e-05	PC1_Cox	PC1_wilcoxon	FALSE	0.663776	0.547445	0.0692037	5.05168e-06	1.79238e-05	1.5799e-05	0.0381274	0.661881	dx_k	d3	98	209	369	90	395	64	0.215538	0.311798	0.659845	0.202911	0.888329	0.140731	0.0527779	0.00089322	dx_k	d3	98	205	119	16	120	15	AAK1, ABL1, ABL2, ACVR2B, ANKK1, AURKA, AURKB, AURKC, AXL, BLK, BMP2K, BMPR1B, CAMKK1, CAMKK2, CDC42BPB, CDK16, CDKL2, CSF1R, CSK, CSNK2A2, DDR1, DDR2, EGFR, EIF2AK2, EPHB6, FGFR1, FGFR2, FGFR3, FGR, FLT1, FLT3, FLT4, GAK, GRK4, HUNK, IRAK1, ITK, JAK2, JAK3, KDR, KIT, LCK, LRRK2, MAP2K1, MAP2K2, MAP2K5, MAP3K12, MAP3K3, MAP3K4, MAP3K9, MAP4K1, MAP4K2, MAP4K3, MAP4K4, MAP4K5, MAPK10, MAPK8, MERTK,…	ABCB6, ACAD10, ACTL7B, ADORA1, ADRA2C, ALS2CL, AMDHD2, APBB2, APOBEC3F, ARR3, ATP13A2, B9D1, BARX2, BCAT2, CACNA1S, CACNA2D2, CALCA, CALD1, CC2D1A, CD209, CD79B, CDK18, CGB7, CIR1, CLCN7, COL1A1, CORT, CPM, CPNE7, CREBZF, CTAG2, CYP2D6, CYP2W1, DEFA4, DLG3, DLGAP4, DLX2, DNAH9, DNMT3L, DOCK1, DOK1, DOLPP1, DSPP, DTX2, DYRK1B, EPN2, ESR1, ETS2, FGFR2, GAGE12J, GAGE2A, GAGE2B, GAGE2C, GAGE2D, GAGE2…	AAK1, ABL1, ABL2, ACVR2B, ANKK1, AURKA, AURKB, AURKC, AXL, BLK, BMP2K, BMPR1B, CAMKK1, CAMKK2, CDC42BPB, CDK16, CDKL2, CSF1R, CSK, CSNK2A2, DDR1, DDR2, EGFR, EIF2AK2, EPHB6, FGFR1, FGFR2, FGFR3, FGR, FLT1, FLT3, FLT4, GAK, GRK4, HUNK, IRAK1, ITK, JAK2, JAK3, KDR, KIT, LCK, LRRK2, MAP2K1, MAP2K2, MAP2K5, MAP3K12, MAP3K3, MAP3K4, MAP3K9, MAP4K1, MAP4K2, MAP4K3, MAP4K4, MAP4K5, MAPK10, MAPK8, MERTK,…	ABCB6, ACAD10, ACTL7B, ADORA1, ADRA2C, ALS2CL, AMDHD2, APBB2, APOBEC3F, ARR3, ATP13A2, B9D1, BARX2, BCAT2, CACNA1S, CACNA2D2, CALCA, CALD1, CC2D1A, CD209, CD79B, CDK18, CEMP1, CIR1, CLCN7, CLDN5, COL1A1, CORT, CPM, CPNE7, CREBZF, CTAG2, CYP2D6, CYP2W1, DEFA4, DIO2, DLG3, DLGAP4, DLX2, DNAH9, DNMT3L, DOCK1, DOK1, DSPP, DTX2, DYRK1B, EPN2, ESR1, ETS2, FGFR2, GAGE1, GAMT, GIT1, GJB1, GLP1R, GNAO1, G…
ALL	Bosutinib_LINCS:d2	SB-590885-AAD_GSK	1.92055e-07	6.58449e-05	PC1_wilcoxon	PC1_wilcoxon	TRUE	0.0684317	0.924108	0.691526	0.502561	0.394741	0.303441	0.00556857	2.57121e-05	dx_k	d2x_k	75	1	317	142	236	223	0.189203	0.534169	0.589887	0.000242706	0.120472	0.181775	0.00970257	0.0579103	dx_k	d2x_k	75	1	109	26	59	76	AAK1, ABL1, ABL2, AXL, BLK, BMP2K, BMPR2, BTK, CAMK1D, CIT, CSF1R, CSK, CSNK1A1, CSNK1D, CSNK1E, DMPK, EGFR, EIF2AK1, EIF2AK4, EPHA2, EPHA3, EPHA8, ERBB2, ERBB3, ERBB4, FES, FGR, FRK, GAK, GRK4, HCK, JAK2, LCK, LYN, MAP2K1, MAP2K2, MAP2K5, MAP3K11, MAP3K2, MAP3K3, MAP3K4, MAP3K7, MAP3K9, MAP4K2, MAP4K3, MAP4K4, MAP4K5, MAPK4, MAPK6, MINK1, MYLK2, NEK2, NUAK2, PAK1, PRKCD, RET, RIOK1, RIOK3, SIK2,…	BRAF	AAK1, ABL1, ABL2, AXL, BLK, BMP2K, BMPR2, BTK, CAMK1D, CIT, CSF1R, CSK, CSNK1A1, CSNK1D, CSNK1E, DMPK, EGFR, EIF2AK1, EIF2AK4, EPHA2, EPHA3, EPHA8, ERBB2, ERBB3, ERBB4, FES, FGR, FRK, GAK, GRK4, HCK, JAK2, LCK, LYN, MAP2K1, MAP2K2, MAP2K5, MAP3K11, MAP3K2, MAP3K3, MAP3K4, MAP3K7, MAP3K9, MAP4K2, MAP4K3, MAP4K4, MAP4K5, MAPK4, MAPK6, MINK1, MYLK2, NEK2, NUAK2, PAK1, PRKCD, RET, RIOK1, RIOK3, SIK2,…	BRAF
ALL	Bosutinib_LINCS:d2	SB-614067-R_GSK	1.92055e-07	6.58449e-05	PC1_wilcoxon	PC1_wilcoxon	TRUE	0.0684317	0.924108	0.691526	0.502561	0.394741	0.303441	0.00556857	2.57121e-05	dx_k	d2x_k	75	1	317	142	236	223	0.189203	0.534169	0.589887	0.000242706	0.120472	0.181775	0.00970257	0.0579103	dx_k	d2x_k	75	1	109	26	59	76	AAK1, ABL1, ABL2, AXL, BLK, BMP2K, BMPR2, BTK, CAMK1D, CIT, CSF1R, CSK, CSNK1A1, CSNK1D, CSNK1E, DMPK, EGFR, EIF2AK1, EIF2AK4, EPHA2, EPHA3, EPHA8, ERBB2, ERBB3, ERBB4, FES, FGR, FRK, GAK, GRK4, HCK, JAK2, LCK, LYN, MAP2K1, MAP2K2, MAP2K5, MAP3K11, MAP3K2, MAP3K3, MAP3K4, MAP3K7, MAP3K9, MAP4K2, MAP4K3, MAP4K4, MAP4K5, MAPK4, MAPK6, MINK1, MYLK2, NEK2, NUAK2, PAK1, PRKCD, RET, RIOK1, RIOK3, SIK2,…	BRAF	AAK1, ABL1, ABL2, AXL, BLK, BMP2K, BMPR2, BTK, CAMK1D, CIT, CSF1R, CSK, CSNK1A1, CSNK1D, CSNK1E, DMPK, EGFR, EIF2AK1, EIF2AK4, EPHA2, EPHA3, EPHA8, ERBB2, ERBB3, ERBB4, FES, FGR, FRK, GAK, GRK4, HCK, JAK2, LCK, LYN, MAP2K1, MAP2K2, MAP2K5, MAP3K11, MAP3K2, MAP3K3, MAP3K4, MAP3K7, MAP3K9, MAP4K2, MAP4K3, MAP4K4, MAP4K5, MAPK4, MAPK6, MINK1, MYLK2, NEK2, NUAK2, PAK1, PRKCD, RET, RIOK1, RIOK3, SIK2,…	BRAF
ALL	Bosutinib_LINCS:d2	SB-682330-A_GSK	1.92055e-07	6.58449e-05	PC1_wilcoxon	PC1_wilcoxon	TRUE	0.0684317	0.924108	0.691526	0.502561	0.394741	0.303441	0.00556857	2.57121e-05	dx_k	d2x_k	75	1	317	142	236	223	0.189203	0.534169	0.589887	0.000242706	0.120472	0.181775	0.00970257	0.0579103	dx_k	d2x_k	75	1	109	26	59	76	AAK1, ABL1, ABL2, AXL, BLK, BMP2K, BMPR2, BTK, CAMK1D, CIT, CSF1R, CSK, CSNK1A1, CSNK1D, CSNK1E, DMPK, EGFR, EIF2AK1, EIF2AK4, EPHA2, EPHA3, EPHA8, ERBB2, ERBB3, ERBB4, FES, FGR, FRK, GAK, GRK4, HCK, JAK2, LCK, LYN, MAP2K1, MAP2K2, MAP2K5, MAP3K11, MAP3K2, MAP3K3, MAP3K4, MAP3K7, MAP3K9, MAP4K2, MAP4K3, MAP4K4, MAP4K5, MAPK4, MAPK6, MINK1, MYLK2, NEK2, NUAK2, PAK1, PRKCD, RET, RIOK1, RIOK3, SIK2,…	BRAF	AAK1, ABL1, ABL2, AXL, BLK, BMP2K, BMPR2, BTK, CAMK1D, CIT, CSF1R, CSK, CSNK1A1, CSNK1D, CSNK1E, DMPK, EGFR, EIF2AK1, EIF2AK4, EPHA2, EPHA3, EPHA8, ERBB2, ERBB3, ERBB4, FES, FGR, FRK, GAK, GRK4, HCK, JAK2, LCK, LYN, MAP2K1, MAP2K2, MAP2K5, MAP3K11, MAP3K2, MAP3K3, MAP3K4, MAP3K7, MAP3K9, MAP4K2, MAP4K3, MAP4K4, MAP4K5, MAPK4, MAPK6, MINK1, MYLK2, NEK2, NUAK2, PAK1, PRKCD, RET, RIOK1, RIOK3, SIK2,…	BRAF
ALL	Vandetanib_FDA:d2	METHANTHELINE BROMIDE	1.92104e-07	6.58449e-05	PC1_wilcoxon	PC1_wilcoxon	TRUE	0.000863657	0.694576	0.847547	0.00266294	0.0218104	0.68926	0.979404	9.49529e-09	dx_k	d1x	54	5	323	136	89	370	0.78554	0.995102	0.995133	0.000185921	0.158983	0.0354613	0.0125439	0.689841	dx_k	d1x	54	5	103	32	43	92	ABL1, ABL2, ACVR1, ACVRL1, AXL, BLK, BMPR1B, DDR1, DDR2, EGFR, EPHA1, EPHA5, EPHA6, EPHA8, EPHB1, EPHB2, EPHB4, EPHB6, ERBB3, ERBB4, FGFR1, FGR, FLT1, FLT3, FRK, FYN, GAK, HCK, IRAK4, KDR, KIT, LCK, LTK, LYN, MAP2K5, MAP4K5, MKNK1, PDGFRA, PDGFRB, PLK4, PTK6, RET, RIPK2, RIPK4, RPS6KA1, RPS6KA6, SIK2, SLK, SRC, STK10, STK35, TEK, TYRO3, YES1	CHRM1, CHRM4, CHRM5, HRH2, TP53	ABL1, ABL2, ACVR1, ACVRL1, AXL, BLK, BMPR1B, DDR1, DDR2, EGFR, EPHA1, EPHA5, EPHA6, EPHA8, EPHB1, EPHB2, EPHB4, EPHB6, ERBB3, ERBB4, FGFR1, FGR, FLT1, FLT3, FRK, FYN, GAK, HCK, IRAK4, KDR, KIT, LCK, LTK, LYN, MAP2K5, MAP4K5, MKNK1, PDGFRA, PDGFRB, PLK4, PTK6, RET, RIPK2, RIPK4, RPS6KA1, RPS6KA6, SIK2, SLK, SRC, STK10, STK35, TEK, TYRO3, YES1	CHRM1, CHRM4, CHRM5, HRH2, TP53
ALL	Ibrutinib_FDA:d2	METHANTHELINE BROMIDE	2.05365e-07	7.00611e-05	PC1_wilcoxon	PC1_Cox	FALSE	0.608222	0.039588	0.112753	0.0679084	0.0141918	0.458868	0.921058	9.49529e-09	dx_k	d1x	14	5	180	279	89	370	0.475139	0.379055	0.217425	0.00161111	0.268478	0.097909	0.119298	0.689841	dx_k	d1x	14	5	71	64	43	92	AURKA, AURKB, CSK, EPHB2, ERBB4, FGFR1, FLT1, LCK, NTRK1, PTK6, RIPK2, SRC, TEK, YES1	CHRM1, CHRM4, CHRM5, HRH2, TP53	AURKA, AURKB, CSK, EPHB2, ERBB4, FGFR1, FLT1, LCK, NTRK1, PTK6, RIPK2, SRC, TEK, YES1	CHRM1, CHRM4, CHRM5, HRH2, TP53
ALL	Ponatinib_FDA:d2	METHANTHELINE BROMIDE	2.24246e-07	7.61468e-05	PC1_wilcoxon	PC1_Cox	FALSE	0.0310728	0.66759	0.824541	0.0010922	0.0152356	0.418517	0.936535	9.49529e-09	dx_k	d1x	90	5	409	50	89	370	0.552776	0.995736	0.995772	0.000594735	0.206065	0.106079	0.111201	0.689841	dx_k	d1x	90	5	120	15	43	92	ABL1, ABL2, AURKB, BLK, BMX, BRAF, BTK, CHEK2, CLK1, CSF1R, CSK, DDR1, DDR2, EGFR, EPHA1, EPHA2, EPHA3, EPHA4, EPHA5, EPHA6, EPHA7, EPHA8, EPHB1, EPHB2, EPHB3, EPHB4, ERBB2, ERBB4, FER, FES, FGFR1, FGFR2, FGFR3, FGFR4, FGR, FLT1, FLT3, FLT4, FRK, FYN, HCK, HIPK4, ITK, JAK1, JAK2, JAK3, KDR, KIT, LCK, LTK, LYN, MAP2K3, MAP2K6, MAP3K3, MAP3K7, MAP4K2, MAP4K4, MAPK11, MAPK12, MAPK14, MELK, MERTK, MK…	CHRM1, CHRM4, CHRM5, HRH2, TP53	ABL1, ABL2, AURKB, BLK, BMX, BRAF, BTK, CHEK2, CLK1, CSF1R, CSK, DDR1, DDR2, EGFR, EPHA1, EPHA2, EPHA3, EPHA4, EPHA5, EPHA6, EPHA7, EPHA8, EPHB1, EPHB2, EPHB3, EPHB4, ERBB2, ERBB4, FER, FES, FGFR1, FGFR2, FGFR3, FGFR4, FGR, FLT1, FLT3, FLT4, FRK, FYN, HCK, HIPK4, ITK, JAK1, JAK2, JAK3, KDR, KIT, LCK, LTK, LYN, MAP2K3, MAP2K6, MAP3K3, MAP3K7, MAP4K2, MAP4K4, MAPK11, MAPK12, MAPK14, MELK, MERTK, MK…	CHRM1, CHRM4, CHRM5, HRH2, TP53
ALL	Crizotinib_Kinome Scan:d2	Kinome_242_Roche	2.31897e-07	7.83802e-05	PC1_Cox	PC1_wilcoxon	FALSE	0.000884725	0.145061	0.182649	0.00288092	0.232909	4.84646e-05	0.112615	0.0192025	dx_k	d2x_k	99	9	365	94	102	357	0.74233	0.600379	1	0.000759674	0.0359547	0.406779	0.0168072	0.00120166	dx_k	d2x_k	98	9	118	17	37	98	ABL1, ABL2, ACVR1, ACVR1B, ALK, ANKK1, AURKA, AURKB, AXL, BLK, BMP2K, BMPR1B, CASK, CDK11A, CDK11B, CDK7, CSF1R, DCLK1, DCLK2, DDR1, DSTYK, EPHA1, EPHA2, EPHA3, EPHA4, EPHA5, EPHA6, EPHA7, EPHA8, EPHB1, EPHB4, EPHB6, FER, FES, FGR, FLT3, IGF1R, IKBKE, INSR, INSRR, IRAK1, IRAK3, JAK1, JAK2, JAK3, KIT, LCK, LIMK1, LIMK2, LTK, LYN, MAP3K12, MAP3K13, MAP3K2, MAP3K3, MAP4K1, MAP4K2, MAP4K3, MAP4K5, MA…	CDC7, CDK2, CDK5, CDK9, DYRK1A, FLT3, MAP4K4, MINK1, PRKD3	ABL1, ABL2, ACVR1, ACVR1B, ALK, ANKK1, AURKA, AURKB, AXL, BLK, BMP2K, BMPR1B, CASK, CDK11A, CDK7, CSF1R, DCLK1, DCLK2, DDR1, DSTYK, EPHA1, EPHA2, EPHA3, EPHA4, EPHA5, EPHA6, EPHA7, EPHA8, EPHB1, EPHB4, EPHB6, FER, FES, FGR, FLT3, IGF1R, IKBKE, INSR, INSRR, IRAK1, IRAK3, JAK1, JAK2, JAK3, KIT, LCK, LIMK1, LIMK2, LTK, LYN, MAP3K12, MAP3K13, MAP3K2, MAP3K3, MAP4K1, MAP4K2, MAP4K3, MAP4K5, MAPK7, MER…	CDC7, CDK2, CDK5, CDK9, DYRK1A, FLT3, MAP4K4, MINK1, PRKD3
ALL	Bosutinib_LINCS:d2	strophanthidin_PC3_DOWN	2.39204e-07	8.04771e-05	PC1_wilcoxon	PC1_wilcoxon	TRUE	0.163891	0.66068	0.899626	0.589444	0.23028	0.0027324	0.00556857	0.000188999	dx_k	d3	75	139	317	142	316	143	0.541391	0.756856	0.910659	0.00397585	0.797146	0.0132298	0.00970257	0.010122	dx_k	d3	75	131	109	26	108	27	AAK1, ABL1, ABL2, AXL, BLK, BMP2K, BMPR2, BTK, CAMK1D, CIT, CSF1R, CSK, CSNK1A1, CSNK1D, CSNK1E, DMPK, EGFR, EIF2AK1, EIF2AK4, EPHA2, EPHA3, EPHA8, ERBB2, ERBB3, ERBB4, FES, FGR, FRK, GAK, GRK4, HCK, JAK2, LCK, LYN, MAP2K1, MAP2K2, MAP2K5, MAP3K11, MAP3K2, MAP3K3, MAP3K4, MAP3K7, MAP3K9, MAP4K2, MAP4K3, MAP4K4, MAP4K5, MAPK4, MAPK6, MINK1, MYLK2, NEK2, NUAK2, PAK1, PRKCD, RET, RIOK1, RIOK3, SIK2,…	ADO, AGGF1, ANGEL2, APEX2, ARHGAP11A, ATMIN, BAG5, BBX, BHLHE40, BRCA1, BTBD3, C1orf174, C4orf27, C5orf30, CAMK2G, CBR3, CCDC51, CCNA2, CDC16, CDC7, CDKN2C, CLP1, COX20, DICER1, DLG5, DNAAF2, DNAJA3, DSCC1, DUSP11, DUSP4, DUSP7, ERCC6L, EXOSC7, F8A1, F8A2, F8A3, FAM178A, FAM208A, FASTKD3, FBXW2, GEMIN4, GEMIN6, GLT8D1, GOLGA5, GSPT2, GTF2E1, HEATR6, HK2, HMGA2, HOXA10, HOXA11, HOXA9, ICT1, IFIT1,…	AAK1, ABL1, ABL2, AXL, BLK, BMP2K, BMPR2, BTK, CAMK1D, CIT, CSF1R, CSK, CSNK1A1, CSNK1D, CSNK1E, DMPK, EGFR, EIF2AK1, EIF2AK4, EPHA2, EPHA3, EPHA8, ERBB2, ERBB3, ERBB4, FES, FGR, FRK, GAK, GRK4, HCK, JAK2, LCK, LYN, MAP2K1, MAP2K2, MAP2K5, MAP3K11, MAP3K2, MAP3K3, MAP3K4, MAP3K7, MAP3K9, MAP4K2, MAP4K3, MAP4K4, MAP4K5, MAPK4, MAPK6, MINK1, MYLK2, NEK2, NUAK2, PAK1, PRKCD, RET, RIOK1, RIOK3, SIK2,…	AGGF1, ANGEL2, ARHGAP11A, ATMIN, BAG5, BBX, BHLHE40, BHLHE41, BRCA1, BTBD3, C1orf174, C5orf30, CAMK2G, CBR3, CCDC51, CDC16, CDC7, CDKN2C, CLP1, COX20, DICER1, DLG5, DNAAF2, DNAJA3, DSCC1, DUSP11, DUSP4, DUSP7, ERCC6L, EXOSC7, FAM178A, FAM208A, FANCL, FASTKD3, FBXW2, GEMIN2, GEMIN4, GLT8D1, GOLGA5, GSPT2, GTF2E1, HEATR6, HK2, HMGA2, HOXA10, HOXA11, HOXA9, ICT1, IFIT1, IFIT5, JRKL, LCMT1, LRRC8D, M…
ALL	Gleevec (Imatinib)_MRC:d2	METHANTHELINE BROMIDE	2.56428e-07	8.58762e-05	PC1_wilcoxon	COXPH_muts0v1	FALSE	0.463217	0.144553	0.604982	1.71611e-08	0.0417982	0.306928	0.471372	9.49529e-09	dx_k	d1x	1	5	25	434	89	370	0.341939	0.749479	0.244301	7.86295e-05	0.874163	0.715074	0.945495	0.689841	dx_k	d1x	1	5	11	124	43	92	LCK	CHRM1, CHRM4, CHRM5, HRH2, TP53	LCK	CHRM1, CHRM4, CHRM5, HRH2, TP53
ALL	Axitinib:d1	NG-25_MRC	2.6801e-07	8.93453e-05	PC1_Cox	PC1_wilcoxon	FALSE	0.00144435	0.801404	0.964284	0.993209	0.378158	5.86212e-05	0.0381274	0.0761969	dx_k	d2x_k	98	29	369	90	209	250	0.379598	0.733381	0.70223	0.00451137	0.133504	0.568199	0.0527779	0.000371047	dx_k	d2x_k	98	29	119	16	76	59	AAK1, ABL1, ABL2, ACVR2B, ANKK1, AURKA, AURKB, AURKC, AXL, BLK, BMP2K, BMPR1B, CAMKK1, CAMKK2, CDC42BPB, CDK16, CDKL2, CSF1R, CSK, CSNK2A2, DDR1, DDR2, EGFR, EIF2AK2, EPHB6, FGFR1, FGFR2, FGFR3, FGR, FLT1, FLT3, FLT4, GAK, GRK4, HUNK, IRAK1, ITK, JAK2, JAK3, KDR, KIT, LCK, LRRK2, MAP2K1, MAP2K2, MAP2K5, MAP3K12, MAP3K3, MAP3K4, MAP3K9, MAP4K1, MAP4K2, MAP4K3, MAP4K4, MAP4K5, MAPK10, MAPK8, MERTK,…	ABL1, CAMK1, CSK, EPHA2, EPHA4, EPHB2, EPHB3, FGFR1, FLT1, HIPK2, IGF1R, LCK, MAP3K11, MAP3K7, MAP4K2, MAPK11, MAPK12, MAPK13, MAPK14, MAPK8, MAPK9, MINK1, OXSR1, PTK6, RIPK2, RPS6KB1, SRC, SYK, YES1	AAK1, ABL1, ABL2, ACVR2B, ANKK1, AURKA, AURKB, AURKC, AXL, BLK, BMP2K, BMPR1B, CAMKK1, CAMKK2, CDC42BPB, CDK16, CDKL2, CSF1R, CSK, CSNK2A2, DDR1, DDR2, EGFR, EIF2AK2, EPHB6, FGFR1, FGFR2, FGFR3, FGR, FLT1, FLT3, FLT4, GAK, GRK4, HUNK, IRAK1, ITK, JAK2, JAK3, KDR, KIT, LCK, LRRK2, MAP2K1, MAP2K2, MAP2K5, MAP3K12, MAP3K3, MAP3K4, MAP3K9, MAP4K1, MAP4K2, MAP4K3, MAP4K4, MAP4K5, MAPK10, MAPK8, MERTK,…	ABL1, CAMK1, CSK, EPHA2, EPHA4, EPHB2, EPHB3, FGFR1, FLT1, HIPK2, IGF1R, LCK, MAP3K11, MAP3K7, MAP4K2, MAPK11, MAPK12, MAPK13, MAPK14, MAPK8, MAPK9, MINK1, OXSR1, PTK6, RIPK2, RPS6KB1, SRC, SYK, YES1
ALL	Pazopanib hydrochloride:d1	furazolidone_HL60_UP	2.73892e-07	9.0891e-05	PC1_wilcoxon	PC1_wilcoxon	TRUE	0.403391	0.138984	0.304561	0.11735	0.276804	0.96581	0.082231	8.11684e-05	dx_k	d3	28	35	260	199	304	155	0.100531	0.284946	0.367238	0.00508381	0.535346	0.11111	0.00317939	0.00568594	dx_k	d3	28	35	94	41	105	30	ABL1, ALK, AURKB, CDK7, CSF1R, FGFR1, FGFR3, FLT1, FLT4, FYN, IGF1R, ITK, KDR, KIT, LCK, LIMK1, LTK, MAP4K4, MAPK8, MAPK9, MET, NEK2, PDGFRA, PDGFRB, PTK2, RET, TAOK1, TNK2	ADAM22, ALPP, CDH6, CSHL1, CWH43, CXCL14, CYLC1, CYP39A1, DLX6, DOK4, DSPP, FAM149A, FGFR2, ID1, KCNB2, KCNK3, LAMB1, MDM2, MTMR3, MYH3, MYH4, MYL7, NRXN2, PDE6C, PPP1R3A, PRKAR1A, PRKCDBP, PVRL1, RBPMS, RPL3L, SEMA3A, TJP3, TRPC7, TTC22, VDAC1	ABL1, ALK, AURKB, CDK7, CSF1R, FGFR1, FGFR3, FLT1, FLT4, FYN, IGF1R, ITK, KDR, KIT, LCK, LIMK1, LTK, MAP4K4, MAPK8, MAPK9, MET, NEK2, PDGFRA, PDGFRB, PTK2, RET, TAOK1, TNK2	ADAM22, ALPP, CD24, CDH6, CREM, CSHL1, CWH43, CYLC1, CYP39A1, DLX6, DOK4, DSPP, FAM149A, FGFR2, ID1, KCNB2, KCNK3, LAMB1, MDM2, MTMR3, MYH3, MYH4, MYL7, NRXN2, OLIG2, PDE6C, PPP1R3A, PRKAR1A, PRKCDBP, PVRL1, RPL3L, SEMA3A, TJP3, TRPC7, TTC22
ALL	Crizotinib_Kinome Scan:d2	liothyronine	2.76438e-07	9.13209e-05	PC1_Cox	PC1_wilcoxon	FALSE	0.00144386	0.0664122	0.086593	0.00272525	0.0581735	0.00109116	0.112615	0.264488	dx_k	d1x	99	24	365	94	231	228	0.580019	0.980622	0.798714	0.00995984	0.991107	0.0538198	0.0168072	6.47691e-05	dx_k	d1x	98	24	118	17	83	52	ABL1, ABL2, ACVR1, ACVR1B, ALK, ANKK1, AURKA, AURKB, AXL, BLK, BMP2K, BMPR1B, CASK, CDK11A, CDK11B, CDK7, CSF1R, DCLK1, DCLK2, DDR1, DSTYK, EPHA1, EPHA2, EPHA3, EPHA4, EPHA5, EPHA6, EPHA7, EPHA8, EPHB1, EPHB4, EPHB6, FER, FES, FGR, FLT3, IGF1R, IKBKE, INSR, INSRR, IRAK1, IRAK3, JAK1, JAK2, JAK3, KIT, LCK, LIMK1, LIMK2, LTK, LYN, MAP3K12, MAP3K13, MAP3K2, MAP3K3, MAP4K1, MAP4K2, MAP4K3, MAP4K5, MA…	ADORA1, AHR, CYP1A2, CYP2C19, CYP2C9, CYP2D6, CYP3A4, ESR1, ESRRG, HNF4A, NPY1R, NR3C1, NR4A2, NR5A1, NR5A2, PCNA, PPARG, RARA, RARB, RORA, RORC, THRA, THRB, TP53	ABL1, ABL2, ACVR1, ACVR1B, ALK, ANKK1, AURKA, AURKB, AXL, BLK, BMP2K, BMPR1B, CASK, CDK11A, CDK7, CSF1R, DCLK1, DCLK2, DDR1, DSTYK, EPHA1, EPHA2, EPHA3, EPHA4, EPHA5, EPHA6, EPHA7, EPHA8, EPHB1, EPHB4, EPHB6, FER, FES, FGR, FLT3, IGF1R, IKBKE, INSR, INSRR, IRAK1, IRAK3, JAK1, JAK2, JAK3, KIT, LCK, LIMK1, LIMK2, LTK, LYN, MAP3K12, MAP3K13, MAP3K2, MAP3K3, MAP4K1, MAP4K2, MAP4K3, MAP4K5, MAPK7, MER…	ADORA1, AHR, CYP1A2, CYP2C19, CYP2C9, CYP2D6, CYP3A4, ESR1, ESRRG, HNF4A, NPY1R, NR3C1, NR4A2, NR5A1, NR5A2, PCNA, PPARG, RARA, RARB, RORA, RORC, THRA, THRB, TP53
ALL	Dabrafenib_FDA:d2	Emtricitabine	2.86775e-07	9.38988e-05	PC1_Cox	PC1_Cox	TRUE	0.0566588	0.99416	0.994226	0.111514	4.26681e-05	2.72483e-06	0.146606	0.692101	dx_k	d1x	122	5	407	52	77	382	0.72066	0.988043	1	0.00381736	0.895454	0.00553644	0.159344	0.496262	dx_k	d1x	121	5	125	10	32	103	ABL1, ABL2, ACVR1, ACVR1B, ADCK3, ADCK4, AURKB, AXL, BLK, BMPR1B, BMPR2, BRAF, BRSK1, BRSK2, BTK, BUB1, CAMK1, CAMK1D, CDK13, CDK14, CDK15, CDK16, CDK17, CDK18, CDK19, CDK2, CDK3, CDK4, CDK5, CDK7, CDK8, CDKL2, CDKL5, CIT, CLK3, CSF1R, CSK, DCLK1, DCLK2, DCLK3, DDR1, DYRK1B, EGFR, EIF2AK1, EIF2AK4, EPHA1, EPHA3, EPHB6, ERBB2, ERBB3, FGR, FRK, FYN, GAK, HCK, HIPK1, HIPK2, HIPK3, HIPK4, ITK, JAK1, …	ABCC1, ABCC2, ABCC3, PLCB3, PLCG1	ABL1, ABL2, ACVR1, ACVR1B, ADCK3, ADCK4, AURKB, AXL, BLK, BMPR1B, BMPR2, BRAF, BRSK1, BRSK2, BTK, BUB1, CAMK1, CAMK1D, CDK13, CDK14, CDK15, CDK16, CDK17, CDK18, CDK19, CDK2, CDK3, CDK4, CDK5, CDK7, CDK8, CDKL2, CDKL5, CIT, CLK3, CSF1R, CSK, DCLK1, DCLK2, DCLK3, DDR1, DYRK1B, EGFR, EIF2AK1, EIF2AK4, EPHA1, EPHA3, EPHB6, ERBB2, ERBB3, FGR, FRK, FYN, GAK, HCK, HIPK1, HIPK2, HIPK3, HIPK4, ITK, JAK1, …	ABCC1, ABCC2, ABCC3, PLCB3, PLCG1
ALL	Bosutinib_LINCS:d2	Kinome_506_Roche	2.87119e-07	9.38988e-05	COXPH_muts0v1	PC1_wilcoxon	FALSE	3.4146e-05	0.00152203	0.000806433	0.571893	0.167399	0.57434	0.00556857	0.674951	dx_k	d2x_k	75	13	317	142	209	250	0.247724	0.304746	0.492368	0.00162433	0.413312	0.0098838	0.00970257	0.000158286	dx_k	d2x_k	75	13	109	26	83	52	AAK1, ABL1, ABL2, AXL, BLK, BMP2K, BMPR2, BTK, CAMK1D, CIT, CSF1R, CSK, CSNK1A1, CSNK1D, CSNK1E, DMPK, EGFR, EIF2AK1, EIF2AK4, EPHA2, EPHA3, EPHA8, ERBB2, ERBB3, ERBB4, FES, FGR, FRK, GAK, GRK4, HCK, JAK2, LCK, LYN, MAP2K1, MAP2K2, MAP2K5, MAP3K11, MAP3K2, MAP3K3, MAP3K4, MAP3K7, MAP3K9, MAP4K2, MAP4K3, MAP4K4, MAP4K5, MAPK4, MAPK6, MINK1, MYLK2, NEK2, NUAK2, PAK1, PRKCD, RET, RIOK1, RIOK3, SIK2,…	ABL1, AURKA, CSF1R, FLT1, FLT3, KDR, LCK, MET, NTRK2, NTRK3, PDGFRA, PDGFRB, RET	AAK1, ABL1, ABL2, AXL, BLK, BMP2K, BMPR2, BTK, CAMK1D, CIT, CSF1R, CSK, CSNK1A1, CSNK1D, CSNK1E, DMPK, EGFR, EIF2AK1, EIF2AK4, EPHA2, EPHA3, EPHA8, ERBB2, ERBB3, ERBB4, FES, FGR, FRK, GAK, GRK4, HCK, JAK2, LCK, LYN, MAP2K1, MAP2K2, MAP2K5, MAP3K11, MAP3K2, MAP3K3, MAP3K4, MAP3K7, MAP3K9, MAP4K2, MAP4K3, MAP4K4, MAP4K5, MAPK4, MAPK6, MINK1, MYLK2, NEK2, NUAK2, PAK1, PRKCD, RET, RIOK1, RIOK3, SIK2,…	ABL1, AURKA, CSF1R, FLT1, FLT3, KDR, LCK, MET, NTRK2, NTRK3, PDGFRA, PDGFRB, RET
ALL	Panobinostat	Dasatinib_RBC:d2	2.881e-07	9.38988e-05	PC1_Cox	COXPH_muts0v1	FALSE	0.929718	0.0259411	0.942431	0.357483	3.39031e-05	0.476448	0.96614	0.785966	hdac	dx_k	11	37	104	355	277	182	1.12638e-06	0.171083	3.18177e-08	0.85648	0.00201777	0.243053	0.0104104	0.0328834	hdac	dx_k	11	37	51	84	98	37	HDAC1, HDAC10, HDAC11, HDAC2, HDAC3, HDAC4, HDAC5, HDAC6, HDAC7, HDAC8, HDAC9	ABL1, ABL2, BLK, BMX, BTK, CSF1R, CSK, DDR2, EPHA1, EPHA2, EPHA3, EPHA4, EPHA5, EPHA8, EPHB1, EPHB2, EPHB3, EPHB4, ERBB4, FGR, FRK, FYN, HCK, KIT, LCK, LYN, MAP4K5, PDGFRA, PDGFRB, PTK6, SIK2, SRC, TEC, TNK2, TXK, YES1, ZAK	HDAC1, HDAC10, HDAC11, HDAC2, HDAC3, HDAC4, HDAC5, HDAC6, HDAC7, HDAC8, HDAC9	ABL1, ABL2, BLK, BMX, BTK, CSF1R, CSK, DDR2, EPHA1, EPHA2, EPHA3, EPHA4, EPHA5, EPHA8, EPHB1, EPHB2, EPHB3, EPHB4, ERBB4, FGR, FRK, FYN, HCK, KIT, LCK, LYN, MAP4K5, PDGFRA, PDGFRB, PTK6, SIK2, SRC, TEC, TNK2, TXK, YES1, ZAK
ALL	Crizotinib_Kinome Scan:d2	SU6656_RBC	2.93629e-07	9.52756e-05	PC1_Cox	PC1_wilcoxon	FALSE	0.00271322	0.279316	0.326052	3.64604e-06	9.45372e-05	5.83941e-07	0.112615	0.583077	dx_k	d2x_k	99	15	365	94	164	295	0.440837	0.151463	1	0.501056	0.580655	0.593611	0.0168072	0.12935	dx_k	d2x_k	98	15	118	17	73	62	ABL1, ABL2, ACVR1, ACVR1B, ALK, ANKK1, AURKA, AURKB, AXL, BLK, BMP2K, BMPR1B, CASK, CDK11A, CDK11B, CDK7, CSF1R, DCLK1, DCLK2, DDR1, DSTYK, EPHA1, EPHA2, EPHA3, EPHA4, EPHA5, EPHA6, EPHA7, EPHA8, EPHB1, EPHB4, EPHB6, FER, FES, FGR, FLT3, IGF1R, IKBKE, INSR, INSRR, IRAK1, IRAK3, JAK1, JAK2, JAK3, KIT, LCK, LIMK1, LIMK2, LTK, LYN, MAP3K12, MAP3K13, MAP3K2, MAP3K3, MAP4K1, MAP4K2, MAP4K3, MAP4K5, MA…	AURKB, BLK, FLT3, IRAK1, LRRK2, MAP4K5, NTRK3, NUAK1, RET, STK10, STK4, TNK2, TYK2, ULK1, YES1	ABL1, ABL2, ACVR1, ACVR1B, ALK, ANKK1, AURKA, AURKB, AXL, BLK, BMP2K, BMPR1B, CASK, CDK11A, CDK7, CSF1R, DCLK1, DCLK2, DDR1, DSTYK, EPHA1, EPHA2, EPHA3, EPHA4, EPHA5, EPHA6, EPHA7, EPHA8, EPHB1, EPHB4, EPHB6, FER, FES, FGR, FLT3, IGF1R, IKBKE, INSR, INSRR, IRAK1, IRAK3, JAK1, JAK2, JAK3, KIT, LCK, LIMK1, LIMK2, LTK, LYN, MAP3K12, MAP3K13, MAP3K2, MAP3K3, MAP4K1, MAP4K2, MAP4K3, MAP4K5, MAPK7, MER…	AURKB, BLK, FLT3, IRAK1, LRRK2, MAP4K5, NTRK3, NUAK1, RET, STK10, STK4, TNK2, TYK2, ULK1, YES1
ALL	Crizotinib_Kinome Scan:d2	BAY-11-7082_MRC	2.98582e-07	9.64538e-05	PC1_Cox	PC1_wilcoxon	FALSE	0.000452393	0.991056	0.990951	9.99594e-06	0.000169623	1.47586e-05	0.112615	0.0782664	dx_k	d2x_k	99	3	365	94	14	445	0.803325	0.801172	1	0.00390118	0.673095	0.244861	0.0168072	0.00521316	dx_k	d2x_k	98	3	118	17	10	125	ABL1, ABL2, ACVR1, ACVR1B, ALK, ANKK1, AURKA, AURKB, AXL, BLK, BMP2K, BMPR1B, CASK, CDK11A, CDK11B, CDK7, CSF1R, DCLK1, DCLK2, DDR1, DSTYK, EPHA1, EPHA2, EPHA3, EPHA4, EPHA5, EPHA6, EPHA7, EPHA8, EPHB1, EPHB4, EPHB6, FER, FES, FGR, FLT3, IGF1R, IKBKE, INSR, INSRR, IRAK1, IRAK3, JAK1, JAK2, JAK3, KIT, LCK, LIMK1, LIMK2, LTK, LYN, MAP3K12, MAP3K13, MAP3K2, MAP3K3, MAP4K1, MAP4K2, MAP4K3, MAP4K5, MA…	AKT2, AURKA, RPS6KA3	ABL1, ABL2, ACVR1, ACVR1B, ALK, ANKK1, AURKA, AURKB, AXL, BLK, BMP2K, BMPR1B, CASK, CDK11A, CDK7, CSF1R, DCLK1, DCLK2, DDR1, DSTYK, EPHA1, EPHA2, EPHA3, EPHA4, EPHA5, EPHA6, EPHA7, EPHA8, EPHB1, EPHB4, EPHB6, FER, FES, FGR, FLT3, IGF1R, IKBKE, INSR, INSRR, IRAK1, IRAK3, JAK1, JAK2, JAK3, KIT, LCK, LIMK1, LIMK2, LTK, LYN, MAP3K12, MAP3K13, MAP3K2, MAP3K3, MAP4K1, MAP4K2, MAP4K3, MAP4K5, MAPK7, MER…	AKT2, AURKA, RPS6KA3
ALL	Ruxolitinib (INCB18424)_MRC:d2	cefalotin_HL60_DOWN	3.006e-07	9.66779e-05	PC1_wilcoxon	PC1_Cox	FALSE	0.538224	0.0592689	0.377742	0.000453066	0.00790034	0.0161006	0.0800832	4.76462e-05	dx_k	d3	2	59	22	437	282	177	0.207606	0.868206	0.0335486	0.00268469	0.222612	0.000341426	0.0856337	0.192595	dx_k	d3	2	61	16	119	100	35	JAK2, MARK3	ADRBK1, AMD1, ANXA4, AP3B1, ATP13A1, BAG2, BMI1, CALU, CDK9, CLPTM1, COMMD10, COMMD3.BMI1, DDX19A, DDX31, DDX3X, ECT2, GGA2, GLOD4, ILF3, KPNA1, KRIT1, LACTB2, MARCH7, MAT2A, MBNL1, METTL13, MIA3, MINA, NADK, NOTCH2, NRAS, OPA1, PNO1, PRPF4B, PRR3, PWP2, QTRT1, RHOT2, SLC25A38, SLC39A6, SMARCA4, SPTLC1, TCF4, TCFL5, TPD52, TRMT2B, TSEN2, TSN, TTC37, TUBGCP4, UBE2L3, UBE3A, VAMP3, VPS54, XPO7, ZCC…	JAK2, MARK3	ADRBK1, AMD1, ANXA4, AP3B1, ATP13A1, BAG2, BMI1, CALU, CDK9, CLPTM1, COMMD10, COMMD3.BMI1, DDX19A, DDX31, DDX3X, DPH3P1, ECT2, GGA2, GLOD4, GMCL1, ILF3, KPNA1, KRIT1, LACTB2, LSM5, MARCH7, MAT2A, MBNL1, METTL13, MIA3, MINA, NADK, NOTCH2, NRAS, OPA1, PNO1, PRPF4B, PRR3, PWP2, QTRT1, RHOT2, SLC25A38, SLC39A6, SMARCA4, SPTLC1, TCF4, TCFL5, TPD52, TRMT2B, TSEN2, TTC37, TUBGCP4, UBE2L3, UBE3A, VAMP3, …
ALL	Crizotinib_Kinome Scan:d2	dorzolamide_HL60_UP	3.14699e-07	0.000100769	PC1_Cox	PC1_wilcoxon	FALSE	0.00499875	0.00573593	0.0061816	0.00109652	0.00188255	6.88087e-06	0.112615	0.356299	dx_k	d3	99	3	365	94	49	410	0.531769	0.101512	1	0.0200391	0.143829	0.29691	0.0168072	0.0118489	dx_k	d3	98	3	118	17	30	105	ABL1, ABL2, ACVR1, ACVR1B, ALK, ANKK1, AURKA, AURKB, AXL, BLK, BMP2K, BMPR1B, CASK, CDK11A, CDK11B, CDK7, CSF1R, DCLK1, DCLK2, DDR1, DSTYK, EPHA1, EPHA2, EPHA3, EPHA4, EPHA5, EPHA6, EPHA7, EPHA8, EPHB1, EPHB4, EPHB6, FER, FES, FGR, FLT3, IGF1R, IKBKE, INSR, INSRR, IRAK1, IRAK3, JAK1, JAK2, JAK3, KIT, LCK, LIMK1, LIMK2, LTK, LYN, MAP3K12, MAP3K13, MAP3K2, MAP3K3, MAP4K1, MAP4K2, MAP4K3, MAP4K5, MA…	DMP1, INTS5, RPRD2	ABL1, ABL2, ACVR1, ACVR1B, ALK, ANKK1, AURKA, AURKB, AXL, BLK, BMP2K, BMPR1B, CASK, CDK11A, CDK7, CSF1R, DCLK1, DCLK2, DDR1, DSTYK, EPHA1, EPHA2, EPHA3, EPHA4, EPHA5, EPHA6, EPHA7, EPHA8, EPHB1, EPHB4, EPHB6, FER, FES, FGR, FLT3, IGF1R, IKBKE, INSR, INSRR, IRAK1, IRAK3, JAK1, JAK2, JAK3, KIT, LCK, LIMK1, LIMK2, LTK, LYN, MAP3K12, MAP3K13, MAP3K2, MAP3K3, MAP4K1, MAP4K2, MAP4K3, MAP4K5, MAPK7, MER…	DMP1, INTS5, RPRD2
ALL	Crizotinib_Kinome Scan:d2	sulpiride_PC3_UP	3.31036e-07	0.000105537	PC1_Cox	PC1_wilcoxon	FALSE	0.236176	0.843989	0.340546	0.00237559	0.0619516	2.22545e-05	0.112615	0.716264	dx_k	d3	99	77	365	94	318	141	0.756634	0.389962	0.485348	0.0763789	0.527285	0.145341	0.0168072	0.00387387	dx_k	d3	98	75	118	17	112	23	ABL1, ABL2, ACVR1, ACVR1B, ALK, ANKK1, AURKA, AURKB, AXL, BLK, BMP2K, BMPR1B, CASK, CDK11A, CDK11B, CDK7, CSF1R, DCLK1, DCLK2, DDR1, DSTYK, EPHA1, EPHA2, EPHA3, EPHA4, EPHA5, EPHA6, EPHA7, EPHA8, EPHB1, EPHB4, EPHB6, FER, FES, FGR, FLT3, IGF1R, IKBKE, INSR, INSRR, IRAK1, IRAK3, JAK1, JAK2, JAK3, KIT, LCK, LIMK1, LIMK2, LTK, LYN, MAP3K12, MAP3K13, MAP3K2, MAP3K3, MAP4K1, MAP4K2, MAP4K3, MAP4K5, MA…	ABCD1, AKAP13, AKAP8L, ARFGAP1, ASPH, ATP8B1, BRAP, BRD4, CASP1, CC2D1A, CHD8, CIZ1, DCAF16, DMP1, DSPP, EPHB6, EVPL, FASN, FGFR1, GABBR2, GNL3L, GOLIM4, GRK6, GTSE1, HECTD3, KCND3, KHSRP, LILRB2, LMF1, MAD1L1, MAP3K11, MAP4, MBD3, METTL7A, MUC5B, NFIC, NR2F2, NUCB1, PAX8, PBRM1, PCSK7, POLH, PPP2R4, PRB1, PRB4, PRKCSH, PRRC2C, PTGER3, RAD23A, RAD54L2, RBPMS, SATB2, SEPT9, SIX3, SLC35E1, SLC6A8, …	ABL1, ABL2, ACVR1, ACVR1B, ALK, ANKK1, AURKA, AURKB, AXL, BLK, BMP2K, BMPR1B, CASK, CDK11A, CDK7, CSF1R, DCLK1, DCLK2, DDR1, DSTYK, EPHA1, EPHA2, EPHA3, EPHA4, EPHA5, EPHA6, EPHA7, EPHA8, EPHB1, EPHB4, EPHB6, FER, FES, FGR, FLT3, IGF1R, IKBKE, INSR, INSRR, IRAK1, IRAK3, JAK1, JAK2, JAK3, KIT, LCK, LIMK1, LIMK2, LTK, LYN, MAP3K12, MAP3K13, MAP3K2, MAP3K3, MAP4K1, MAP4K2, MAP4K3, MAP4K5, MAPK7, MER…	ABCD1, AKAP13, AKAP8L, ARFGAP1, ASPH, ATP8B1, BRAP, BRD4, CASP1, CC2D1A, CHD8, CIZ1, DCAF16, DMP1, DSPP, EPHB6, EVPL, FASN, FGFR1, GABBR2, GNL3L, GOLIM4, GRK6, GTSE1, HECTD3, KCND3, KHSRP, LILRB2, LMF1, MAD1L1, MAP3K11, MAP4, MBD3, METTL7A, MUC5B, NFIC, NR2F2, PAX8, PBRM1, PCSK7, POLH, PPP2R4, PRB1, PRB4, PRKCSH, PRRC2C, PTGER3, RAD23A, RAD54L2, SATB2, SCAMP4, SEPT9, SIX3, SLC35E1, SMARCA4, SMARC…
ALL	Bosutinib_LINCS:d2	etoposide_MCF7_UP	3.35643e-07	0.00010654	PC1_wilcoxon	PC1_wilcoxon	TRUE	0.0104744	0.810204	0.989605	0.638657	0.323206	0.0765102	0.00556857	0.000556368	dx_k	d3	75	32	317	142	161	298	0.249025	0.451856	0.747874	0.000693407	0.602327	0.942821	0.00970257	0.00506529	dx_k	d3	75	30	109	26	63	72	AAK1, ABL1, ABL2, AXL, BLK, BMP2K, BMPR2, BTK, CAMK1D, CIT, CSF1R, CSK, CSNK1A1, CSNK1D, CSNK1E, DMPK, EGFR, EIF2AK1, EIF2AK4, EPHA2, EPHA3, EPHA8, ERBB2, ERBB3, ERBB4, FES, FGR, FRK, GAK, GRK4, HCK, JAK2, LCK, LYN, MAP2K1, MAP2K2, MAP2K5, MAP3K11, MAP3K2, MAP3K3, MAP3K4, MAP3K7, MAP3K9, MAP4K2, MAP4K3, MAP4K4, MAP4K5, MAPK4, MAPK6, MINK1, MYLK2, NEK2, NUAK2, PAK1, PRKCD, RET, RIOK1, RIOK3, SIK2,…	ACTA2, ANKRA2, ASTN2, BAX, BLNK, BTG2, CCNG2, CDKN1A, CEL, CYFIP2, DDB2, DDIT4, EPS8L2, FAS, FDXR, FOSL1, GADD45A, GDF15, GLS2, GPR87, LY6D, MDM2, PIK3R3, PNRC1, RFX5, SERPINB5, SERPINF1, SESN1, TAP1, TNFRSF10C, TP53I3, ZMAT3	AAK1, ABL1, ABL2, AXL, BLK, BMP2K, BMPR2, BTK, CAMK1D, CIT, CSF1R, CSK, CSNK1A1, CSNK1D, CSNK1E, DMPK, EGFR, EIF2AK1, EIF2AK4, EPHA2, EPHA3, EPHA8, ERBB2, ERBB3, ERBB4, FES, FGR, FRK, GAK, GRK4, HCK, JAK2, LCK, LYN, MAP2K1, MAP2K2, MAP2K5, MAP3K11, MAP3K2, MAP3K3, MAP3K4, MAP3K7, MAP3K9, MAP4K2, MAP4K3, MAP4K4, MAP4K5, MAPK4, MAPK6, MINK1, MYLK2, NEK2, NUAK2, PAK1, PRKCD, RET, RIOK1, RIOK3, SIK2,…	ACTA2, ANKRA2, ASTN2, BAX, BLNK, CCNG2, CDKN1A, CEL, CYFIP2, DDB2, DDIT4, EPS8L2, FAS, FDXR, FOSL1, GDF15, GLS2, GPR87, LY6D, MDM2, PIK3R3, PNRC1, RFX5, SERPINB5, SERPINF1, SESN1, TAP1, TNFRSF10C, TP53I3, ZMAT3
ALL	Alicetinib	Emtricitabine	3.41031e-07	0.000107782	PC1_Cox	PC1_wilcoxon	FALSE	0.148058	0.1043	0.146382	4.35269e-06	7.85607e-06	6.86837e-07	0.543513	0.692101	dx_k	d1x	26	5	215	244	77	382	0.53366	0.250038	0.261921	0.323639	0.178586	0.579441	0.00439285	0.496262	dx_k	d1x	26	5	86	49	32	103	ABL1, ALK, AXL, CAMKK2, CLK1, CLK2, DAPK1, DAPK2, DAPK3, FER, FLT3, GAK, HCK, HIPK4, IRAK1, LTK, MERTK, MYLK, PHKG1, PHKG2, PIM2, RET, RPS6KA1, RPS6KA4, SRMS, STK33	ABCC1, ABCC2, ABCC3, PLCB3, PLCG1	ABL1, ALK, AXL, CAMKK2, CLK1, CLK2, DAPK1, DAPK2, DAPK3, FER, FLT3, GAK, HCK, HIPK4, IRAK1, LTK, MERTK, MYLK, PHKG1, PHKG2, PIM2, RET, RPS6KA1, RPS6KA4, SRMS, STK33	ABCC1, ABCC2, ABCC3, PLCB3, PLCG1
ALL	Dasatinib_RBC:d2	METHANTHELINE BROMIDE	3.68194e-07	0.000115865	PC1_wilcoxon	PC1_wilcoxon	TRUE	0.0255531	0.311299	0.473546	9.57754e-05	0.0244328	0.460975	0.785966	9.49529e-09	dx_k	d1x	37	5	277	182	89	370	0.856749	0.623663	0.467074	0.000765811	0.359134	0.250224	0.0328834	0.689841	dx_k	d1x	37	5	98	37	43	92	ABL1, ABL2, BLK, BMX, BTK, CSF1R, CSK, DDR2, EPHA1, EPHA2, EPHA3, EPHA4, EPHA5, EPHA8, EPHB1, EPHB2, EPHB3, EPHB4, ERBB4, FGR, FRK, FYN, HCK, KIT, LCK, LYN, MAP4K5, PDGFRA, PDGFRB, PTK6, SIK2, SRC, TEC, TNK2, TXK, YES1, ZAK	CHRM1, CHRM4, CHRM5, HRH2, TP53	ABL1, ABL2, BLK, BMX, BTK, CSF1R, CSK, DDR2, EPHA1, EPHA2, EPHA3, EPHA4, EPHA5, EPHA8, EPHB1, EPHB2, EPHB3, EPHB4, ERBB4, FGR, FRK, FYN, HCK, KIT, LCK, LYN, MAP4K5, PDGFRA, PDGFRB, PTK6, SIK2, SRC, TEC, TNK2, TXK, YES1, ZAK	CHRM1, CHRM4, CHRM5, HRH2, TP53
ALL	Vemurafenib_FDA:d2	GEMCITABINE HYDROCHLORIDE	3.84927e-07	0.000120611	PC1_Cox	PC1_Cox	TRUE	0.578949	0.669329	0.369819	0.03783	6.03739e-05	0.000244986	0.0137753	0.000729765	dx_k	d1x	43	11	366	93	131	328	0.991596	0.737496	0.803922	3.53789e-05	0.983381	8.40285e-05	0.181954	0.00226447	dx_k	d1x	42	11	115	20	60	75	ABL1, AXL, BLK, BRAF, CAMK1, CDK19, CDK8, CSF1R, CSK, DDR1, EIF2AK4, EPHB6, FGR, FLT3, FYN, HCK, HUNK, KIT, LCK, MAP2K1, MAP2K2, MAP2K4, MAP2K5, MAP4K5, MINK1, MYLK4, PDGFRA, PDGFRB, PRKD1, PTK6, RAF1, RIPK2, SIK1, SLK, SRC, SRMS, STK3, STK36, STK4, TGFBR2, TNIK, TNK2, ZAK	AR, ESR1, POLA1, POLD1, POLE, PPARG, RRM1, RRM2, RRM2B, TDP1, TP53	ABL1, AXL, BLK, BRAF, CAMK1, CDK19, CDK8, CSF1R, CSK, DDR1, EIF2AK4, EPHB6, FGR, FLT3, FYN, HCK, HUNK, KIT, LCK, MAP2K1, MAP2K2, MAP2K5, MAP4K5, MINK1, MYLK4, PDGFRA, PDGFRB, PRKD1, PTK6, RAF1, RIPK2, SIK1, SLK, SRC, SRMS, STK3, STK36, STK4, TGFBR2, TNIK, TNK2, ZAK	AR, ESR1, POLA1, POLD1, POLE, PPARG, RRM1, RRM2, RRM2B, TDP1, TP53
ALL	Axitinib:d1	cefalotin_HL60_DOWN	4.16986e-07	0.000130098	PC1_wilcoxon	COXPH_muts0v1	FALSE	0.00202093	0.182231	0.320328	0.191203	0.607083	0.00238636	0.0381274	4.76462e-05	dx_k	d3	98	59	369	90	282	177	0.931433	0.000671268	0.00102907	0.00202376	0.101474	0.846644	0.0527779	0.192595	dx_k	d3	98	61	119	16	100	35	AAK1, ABL1, ABL2, ACVR2B, ANKK1, AURKA, AURKB, AURKC, AXL, BLK, BMP2K, BMPR1B, CAMKK1, CAMKK2, CDC42BPB, CDK16, CDKL2, CSF1R, CSK, CSNK2A2, DDR1, DDR2, EGFR, EIF2AK2, EPHB6, FGFR1, FGFR2, FGFR3, FGR, FLT1, FLT3, FLT4, GAK, GRK4, HUNK, IRAK1, ITK, JAK2, JAK3, KDR, KIT, LCK, LRRK2, MAP2K1, MAP2K2, MAP2K5, MAP3K12, MAP3K3, MAP3K4, MAP3K9, MAP4K1, MAP4K2, MAP4K3, MAP4K4, MAP4K5, MAPK10, MAPK8, MERTK,…	ADRBK1, AMD1, ANXA4, AP3B1, ATP13A1, BAG2, BMI1, CALU, CDK9, CLPTM1, COMMD10, COMMD3.BMI1, DDX19A, DDX31, DDX3X, ECT2, GGA2, GLOD4, ILF3, KPNA1, KRIT1, LACTB2, MARCH7, MAT2A, MBNL1, METTL13, MIA3, MINA, NADK, NOTCH2, NRAS, OPA1, PNO1, PRPF4B, PRR3, PWP2, QTRT1, RHOT2, SLC25A38, SLC39A6, SMARCA4, SPTLC1, TCF4, TCFL5, TPD52, TRMT2B, TSEN2, TSN, TTC37, TUBGCP4, UBE2L3, UBE3A, VAMP3, VPS54, XPO7, ZCC…	AAK1, ABL1, ABL2, ACVR2B, ANKK1, AURKA, AURKB, AURKC, AXL, BLK, BMP2K, BMPR1B, CAMKK1, CAMKK2, CDC42BPB, CDK16, CDKL2, CSF1R, CSK, CSNK2A2, DDR1, DDR2, EGFR, EIF2AK2, EPHB6, FGFR1, FGFR2, FGFR3, FGR, FLT1, FLT3, FLT4, GAK, GRK4, HUNK, IRAK1, ITK, JAK2, JAK3, KDR, KIT, LCK, LRRK2, MAP2K1, MAP2K2, MAP2K5, MAP3K12, MAP3K3, MAP3K4, MAP3K9, MAP4K1, MAP4K2, MAP4K3, MAP4K4, MAP4K5, MAPK10, MAPK8, MERTK,…	ADRBK1, AMD1, ANXA4, AP3B1, ATP13A1, BAG2, BMI1, CALU, CDK9, CLPTM1, COMMD10, COMMD3.BMI1, DDX19A, DDX31, DDX3X, DPH3P1, ECT2, GGA2, GLOD4, GMCL1, ILF3, KPNA1, KRIT1, LACTB2, LSM5, MARCH7, MAT2A, MBNL1, METTL13, MIA3, MINA, NADK, NOTCH2, NRAS, OPA1, PNO1, PRPF4B, PRR3, PWP2, QTRT1, RHOT2, SLC25A38, SLC39A6, SMARCA4, SPTLC1, TCF4, TCFL5, TPD52, TRMT2B, TSEN2, TTC37, TUBGCP4, UBE2L3, UBE3A, VAMP3, …
ALL	Sunitinib_RBC:d2	etretinate	4.28261e-07	0.000133047	PC1_wilcoxon	PC1_wilcoxon	TRUE	0.838805	0.926586	0.645554	0.000740567	0.34274	0.0496157	0.00884556	5.07829e-06	dx_k	d1x	23	7	215	244	92	367	0.518718	0.673433	0.979584	0.00391641	0.432681	0.112355	0.115475	0.0388102	dx_k	d1x	23	7	80	55	43	92	CAMK2A, CAMK2D, CHEK2, CLK2, CSF1R, FLT3, KIT, LCK, LRRK2, MAP4K4, MAP4K5, MELK, MINK1, MYLK2, NTRK1, NTRK2, NTRK3, NUAK1, PDGFRA, PHKG1, RET, STK4, YES1	AR, ESR1, GMNN, HSPB1, RARA, RXRG, TP53	CAMK2A, CAMK2D, CHEK2, CLK2, CSF1R, FLT3, KIT, LCK, LRRK2, MAP4K4, MAP4K5, MELK, MINK1, MYLK2, NTRK1, NTRK2, NTRK3, NUAK1, PDGFRA, PHKG1, RET, STK4, YES1	AR, ESR1, GMNN, HSPB1, RARA, RXRG, TP53
ALL	Bosutinib_LINCS:d2	Kinome_406_Roche	4.46717e-07	0.000138193	COXPH_muts0v1	PC1_wilcoxon	FALSE	3.80523e-05	0.0015216	0.000869941	0.600691	0.13258	0.564268	0.00556857	0.716304	dx_k	d2x_k	75	15	317	142	210	249	0.182125	0.308733	0.581328	0.00196585	0.445272	0.0119031	0.00970257	0.000238987	dx_k	d2x_k	75	15	109	26	84	51	AAK1, ABL1, ABL2, AXL, BLK, BMP2K, BMPR2, BTK, CAMK1D, CIT, CSF1R, CSK, CSNK1A1, CSNK1D, CSNK1E, DMPK, EGFR, EIF2AK1, EIF2AK4, EPHA2, EPHA3, EPHA8, ERBB2, ERBB3, ERBB4, FES, FGR, FRK, GAK, GRK4, HCK, JAK2, LCK, LYN, MAP2K1, MAP2K2, MAP2K5, MAP3K11, MAP3K2, MAP3K3, MAP3K4, MAP3K7, MAP3K9, MAP4K2, MAP4K3, MAP4K4, MAP4K5, MAPK4, MAPK6, MINK1, MYLK2, NEK2, NUAK2, PAK1, PRKCD, RET, RIOK1, RIOK3, SIK2,…	ABL1, AURKA, AURKB, CSF1R, FLT1, FLT3, KDR, LCK, MET, NTRK2, NTRK3, PDGFRA, PDGFRB, RET, TNK2	AAK1, ABL1, ABL2, AXL, BLK, BMP2K, BMPR2, BTK, CAMK1D, CIT, CSF1R, CSK, CSNK1A1, CSNK1D, CSNK1E, DMPK, EGFR, EIF2AK1, EIF2AK4, EPHA2, EPHA3, EPHA8, ERBB2, ERBB3, ERBB4, FES, FGR, FRK, GAK, GRK4, HCK, JAK2, LCK, LYN, MAP2K1, MAP2K2, MAP2K5, MAP3K11, MAP3K2, MAP3K3, MAP3K4, MAP3K7, MAP3K9, MAP4K2, MAP4K3, MAP4K4, MAP4K5, MAPK4, MAPK6, MINK1, MYLK2, NEK2, NUAK2, PAK1, PRKCD, RET, RIOK1, RIOK3, SIK2,…	ABL1, AURKA, AURKB, CSF1R, FLT1, FLT3, KDR, LCK, MET, NTRK2, NTRK3, PDGFRA, PDGFRB, RET, TNK2
ALL	TMP269	METHANTHELINE BROMIDE	4.63745e-07	0.000140577	PC1_wilcoxon	PC1_wilcoxon	TRUE	0.675201	0.483868	0.277545	0.00202786	0.00406379	0.0626299	0.11646	9.49529e-09	hdac	d1x	4	5	78	381	89	370	0.752623	0.730411	0.318034	0.00647068	0.853906	0.368151	0.289136	0.689841	hdac	d1x	4	5	47	88	43	92	HDAC4, HDAC5, HDAC7, HDAC9	CHRM1, CHRM4, CHRM5, HRH2, TP53	HDAC4, HDAC5, HDAC7, HDAC9	CHRM1, CHRM4, CHRM5, HRH2, TP53
ALL	Sunitinib_RBC:d2	GW278681X_GSK	4.64054e-07	0.000140577	PC1_wilcoxon	PC1_wilcoxon	TRUE	0.582808	0.109471	1	0.0125442	0.008713	0.326195	0.00884556	1.27071e-06	dx_k	d2x_k	23	1	215	244	21	438	0.356346	0.233443	1	0.00374653	0.658255	0.484534	0.115475	0.170064	dx_k	d2x_k	23	1	80	55	6	129	CAMK2A, CAMK2D, CHEK2, CLK2, CSF1R, FLT3, KIT, LCK, LRRK2, MAP4K4, MAP4K5, MELK, MINK1, MYLK2, NTRK1, NTRK2, NTRK3, NUAK1, PDGFRA, PHKG1, RET, STK4, YES1	KIT	CAMK2A, CAMK2D, CHEK2, CLK2, CSF1R, FLT3, KIT, LCK, LRRK2, MAP4K4, MAP4K5, MELK, MINK1, MYLK2, NTRK1, NTRK2, NTRK3, NUAK1, PDGFRA, PHKG1, RET, STK4, YES1	KIT
ALL	Sunitinib_RBC:d2	GW549390X_GSK	4.64054e-07	0.000140577	PC1_wilcoxon	PC1_wilcoxon	TRUE	0.582808	0.109471	1	0.0125442	0.008713	0.326195	0.00884556	1.27071e-06	dx_k	d2x_k	23	1	215	244	21	438	0.356346	0.233443	1	0.00374653	0.658255	0.484534	0.115475	0.170064	dx_k	d2x_k	23	1	80	55	6	129	CAMK2A, CAMK2D, CHEK2, CLK2, CSF1R, FLT3, KIT, LCK, LRRK2, MAP4K4, MAP4K5, MELK, MINK1, MYLK2, NTRK1, NTRK2, NTRK3, NUAK1, PDGFRA, PHKG1, RET, STK4, YES1	KIT	CAMK2A, CAMK2D, CHEK2, CLK2, CSF1R, FLT3, KIT, LCK, LRRK2, MAP4K4, MAP4K5, MELK, MINK1, MYLK2, NTRK1, NTRK2, NTRK3, NUAK1, PDGFRA, PHKG1, RET, STK4, YES1	KIT
ALL	Sunitinib_RBC:d2	GW622055X_GSK	4.64054e-07	0.000140577	PC1_wilcoxon	PC1_wilcoxon	TRUE	0.582808	0.109471	1	0.0125442	0.008713	0.326195	0.00884556	1.27071e-06	dx_k	d2x_k	23	1	215	244	21	438	0.356346	0.233443	1	0.00374653	0.658255	0.484534	0.115475	0.170064	dx_k	d2x_k	23	1	80	55	6	129	CAMK2A, CAMK2D, CHEK2, CLK2, CSF1R, FLT3, KIT, LCK, LRRK2, MAP4K4, MAP4K5, MELK, MINK1, MYLK2, NTRK1, NTRK2, NTRK3, NUAK1, PDGFRA, PHKG1, RET, STK4, YES1	KIT	CAMK2A, CAMK2D, CHEK2, CLK2, CSF1R, FLT3, KIT, LCK, LRRK2, MAP4K4, MAP4K5, MELK, MINK1, MYLK2, NTRK1, NTRK2, NTRK3, NUAK1, PDGFRA, PHKG1, RET, STK4, YES1	KIT
ALL	Sunitinib_RBC:d2	GW632046X_GSK	4.64054e-07	0.000140577	PC1_wilcoxon	PC1_wilcoxon	TRUE	0.582808	0.109471	1	0.0125442	0.008713	0.326195	0.00884556	1.27071e-06	dx_k	d2x_k	23	1	215	244	21	438	0.356346	0.233443	1	0.00374653	0.658255	0.484534	0.115475	0.170064	dx_k	d2x_k	23	1	80	55	6	129	CAMK2A, CAMK2D, CHEK2, CLK2, CSF1R, FLT3, KIT, LCK, LRRK2, MAP4K4, MAP4K5, MELK, MINK1, MYLK2, NTRK1, NTRK2, NTRK3, NUAK1, PDGFRA, PHKG1, RET, STK4, YES1	KIT	CAMK2A, CAMK2D, CHEK2, CLK2, CSF1R, FLT3, KIT, LCK, LRRK2, MAP4K4, MAP4K5, MELK, MINK1, MYLK2, NTRK1, NTRK2, NTRK3, NUAK1, PDGFRA, PHKG1, RET, STK4, YES1	KIT
ALL	Bosutinib_LINCS:d2	LY-294002_MCF7_DOWN	4.98053e-07	0.000150254	PC1_wilcoxon	COXPH_muts0v1	FALSE	0.0084739	0.897019	0.904863	0.870037	0.237105	0.0135914	0.00556857	0.00149754	dx_k	d3	75	21	317	142	112	347	0.948513	0.00173043	0.0002728	0.00122856	0.618896	0.00505475	0.00970257	0.75286	dx_k	d3	75	22	109	26	48	87	AAK1, ABL1, ABL2, AXL, BLK, BMP2K, BMPR2, BTK, CAMK1D, CIT, CSF1R, CSK, CSNK1A1, CSNK1D, CSNK1E, DMPK, EGFR, EIF2AK1, EIF2AK4, EPHA2, EPHA3, EPHA8, ERBB2, ERBB3, ERBB4, FES, FGR, FRK, GAK, GRK4, HCK, JAK2, LCK, LYN, MAP2K1, MAP2K2, MAP2K5, MAP3K11, MAP3K2, MAP3K3, MAP3K4, MAP3K7, MAP3K9, MAP4K2, MAP4K3, MAP4K4, MAP4K5, MAPK4, MAPK6, MINK1, MYLK2, NEK2, NUAK2, PAK1, PRKCD, RET, RIOK1, RIOK3, SIK2,…	ADORA2B, BAG2, BCL3, C2CD2, CCNE2, CDC25A, CXCL12, EGR3, FGFR3, GABPB1, GJA1, JMJD6, NACC2, NUP98, P2RY2, PLIN2, POLE2, SFN, SRSF7, SYNCRIP, UTP18	AAK1, ABL1, ABL2, AXL, BLK, BMP2K, BMPR2, BTK, CAMK1D, CIT, CSF1R, CSK, CSNK1A1, CSNK1D, CSNK1E, DMPK, EGFR, EIF2AK1, EIF2AK4, EPHA2, EPHA3, EPHA8, ERBB2, ERBB3, ERBB4, FES, FGR, FRK, GAK, GRK4, HCK, JAK2, LCK, LYN, MAP2K1, MAP2K2, MAP2K5, MAP3K11, MAP3K2, MAP3K3, MAP3K4, MAP3K7, MAP3K9, MAP4K2, MAP4K3, MAP4K4, MAP4K5, MAPK4, MAPK6, MINK1, MYLK2, NEK2, NUAK2, PAK1, PRKCD, RET, RIOK1, RIOK3, SIK2,…	BAG2, BCL3, C2CD2, CCNE2, CDC25A, CXCL12, DNAJA1, EGR3, FGFR3, GABPB1, GJA1, JMJD6, MRPS12, NACC2, NUP98, P2RY2, PHLDA2, POLE2, SFN, SRSF7, SYNCRIP, UTP18
ALL	IDO	METHANTHELINE BROMIDE	5.068e-07	0.000152263	PC1_wilcoxon	PC1_wilcoxon	TRUE	0.566138	0.0692078	0.186313	2.75079e-10	0.0556732	0.152462	0.105652	9.49529e-09	immuno	d1x	1	5	30	429	89	370	0.488018	0.529263	0.66617	0.000188066	0.999232	0.836853	0.352911	0.689841	immuno	d1x	1	5	11	124	43	92	IDO1	CHRM1, CHRM4, CHRM5, HRH2, TP53	IDO1	CHRM1, CHRM4, CHRM5, HRH2, TP53
ALL	Pazopanib hydrochloride:d1	isoniazid	5.1094e-07	0.000152878	COXPH_muts0v1	PC1_wilcoxon	FALSE	0.115163	0.0127449	0.00653363	0.305543	0.314465	0.586465	0.082231	0.646663	dx_k	d1x	28	5	260	199	115	344	0.218914	0.884825	0.553285	0.0140447	0.984342	0.0210591	0.00317939	0.00011265	dx_k	d1x	28	5	94	41	50	85	ABL1, ALK, AURKB, CDK7, CSF1R, FGFR1, FGFR3, FLT1, FLT4, FYN, IGF1R, ITK, KDR, KIT, LCK, LIMK1, LTK, MAP4K4, MAPK8, MAPK9, MET, NEK2, PDGFRA, PDGFRB, PTK2, RET, TAOK1, TNK2	ABCB1, AHR, CYP1A2, CYP2C9, CYP3A4	ABL1, ALK, AURKB, CDK7, CSF1R, FGFR1, FGFR3, FLT1, FLT4, FYN, IGF1R, ITK, KDR, KIT, LCK, LIMK1, LTK, MAP4K4, MAPK8, MAPK9, MET, NEK2, PDGFRA, PDGFRB, PTK2, RET, TAOK1, TNK2	ABCB1, AHR, CYP1A2, CYP2C9, CYP3A4
ALL	Crizotinib_Kinome Scan:d2	Mefloquine hydrochloride	5.28425e-07	0.000157464	PC1_Cox	PC1_wilcoxon	FALSE	0.00872419	0.417011	0.402111	0.0442536	0.260951	2.27026e-06	0.112615	0.805209	dx_k	d1x	99	19	365	94	131	328	0.552164	0.238086	1	0.221579	0.174504	0.047086	0.0168072	0.0636531	dx_k	d1x	98	19	118	17	63	72	ABL1, ABL2, ACVR1, ACVR1B, ALK, ANKK1, AURKA, AURKB, AXL, BLK, BMP2K, BMPR1B, CASK, CDK11A, CDK11B, CDK7, CSF1R, DCLK1, DCLK2, DDR1, DSTYK, EPHA1, EPHA2, EPHA3, EPHA4, EPHA5, EPHA6, EPHA7, EPHA8, EPHB1, EPHB4, EPHB6, FER, FES, FGR, FLT3, IGF1R, IKBKE, INSR, INSRR, IRAK1, IRAK3, JAK1, JAK2, JAK3, KIT, LCK, LIMK1, LIMK2, LTK, LYN, MAP3K12, MAP3K13, MAP3K2, MAP3K3, MAP4K1, MAP4K2, MAP4K3, MAP4K5, MA…	APAF1, AR, ATXN2, BARD1, BRCA1, CYP19A1, DRD1, ESR1, GNA15, IDH1, MDM2, MDM4, OPRD1, OPRM1, PPARD, RGS4, TAAR1, TDP1, UBE2N	ABL1, ABL2, ACVR1, ACVR1B, ALK, ANKK1, AURKA, AURKB, AXL, BLK, BMP2K, BMPR1B, CASK, CDK11A, CDK7, CSF1R, DCLK1, DCLK2, DDR1, DSTYK, EPHA1, EPHA2, EPHA3, EPHA4, EPHA5, EPHA6, EPHA7, EPHA8, EPHB1, EPHB4, EPHB6, FER, FES, FGR, FLT3, IGF1R, IKBKE, INSR, INSRR, IRAK1, IRAK3, JAK1, JAK2, JAK3, KIT, LCK, LIMK1, LIMK2, LTK, LYN, MAP3K12, MAP3K13, MAP3K2, MAP3K3, MAP4K1, MAP4K2, MAP4K3, MAP4K5, MAPK7, MER…	APAF1, AR, ATXN2, BARD1, BRCA1, CYP19A1, DRD1, ESR1, GNA15, IDH1, MDM2, MDM4, OPRD1, OPRM1, PPARD, RGS4, TAAR1, TDP1, UBE2N
ALL	Bosutinib_LINCS:d2	Meclomen	5.35557e-07	0.000158941	PC1_wilcoxon	PC1_wilcoxon	TRUE	0.00406731	0.245933	0.273757	0.957135	0.0362222	0.013667	0.00556857	0.196851	dx_k	d1x	75	5	317	142	134	325	0.504681	0.138166	0.155856	2.32116e-05	0.0189948	0.0149788	0.00970257	2.44659e-05	dx_k	d1x	75	5	109	26	54	81	AAK1, ABL1, ABL2, AXL, BLK, BMP2K, BMPR2, BTK, CAMK1D, CIT, CSF1R, CSK, CSNK1A1, CSNK1D, CSNK1E, DMPK, EGFR, EIF2AK1, EIF2AK4, EPHA2, EPHA3, EPHA8, ERBB2, ERBB3, ERBB4, FES, FGR, FRK, GAK, GRK4, HCK, JAK2, LCK, LYN, MAP2K1, MAP2K2, MAP2K5, MAP3K11, MAP3K2, MAP3K3, MAP3K4, MAP3K7, MAP3K9, MAP4K2, MAP4K3, MAP4K4, MAP4K5, MAPK4, MAPK6, MINK1, MYLK2, NEK2, NUAK2, PAK1, PRKCD, RET, RIOK1, RIOK3, SIK2,…	CYP2C9, CYP3A4, GMNN, PPARG, TP53	AAK1, ABL1, ABL2, AXL, BLK, BMP2K, BMPR2, BTK, CAMK1D, CIT, CSF1R, CSK, CSNK1A1, CSNK1D, CSNK1E, DMPK, EGFR, EIF2AK1, EIF2AK4, EPHA2, EPHA3, EPHA8, ERBB2, ERBB3, ERBB4, FES, FGR, FRK, GAK, GRK4, HCK, JAK2, LCK, LYN, MAP2K1, MAP2K2, MAP2K5, MAP3K11, MAP3K2, MAP3K3, MAP3K4, MAP3K7, MAP3K9, MAP4K2, MAP4K3, MAP4K4, MAP4K5, MAPK4, MAPK6, MINK1, MYLK2, NEK2, NUAK2, PAK1, PRKCD, RET, RIOK1, RIOK3, SIK2,…	CYP2C9, CYP3A4, GMNN, PPARG, TP53
ALL	Bosutinib_LINCS:d2	tioconazole	5.39778e-07	0.000159545	PC1_wilcoxon	PC1_Cox	FALSE	0.00628028	0.253768	0.452587	0.435152	0.258118	0.155398	0.00556857	0.000106737	dx_k	d1x	75	9	317	142	124	335	0.184161	0.935527	0.874295	6.0682e-05	0.94161	0.00418351	0.00970257	0.812405	dx_k	d1x	75	9	109	26	59	76	AAK1, ABL1, ABL2, AXL, BLK, BMP2K, BMPR2, BTK, CAMK1D, CIT, CSF1R, CSK, CSNK1A1, CSNK1D, CSNK1E, DMPK, EGFR, EIF2AK1, EIF2AK4, EPHA2, EPHA3, EPHA8, ERBB2, ERBB3, ERBB4, FES, FGR, FRK, GAK, GRK4, HCK, JAK2, LCK, LYN, MAP2K1, MAP2K2, MAP2K5, MAP3K11, MAP3K2, MAP3K3, MAP3K4, MAP3K7, MAP3K9, MAP4K2, MAP4K3, MAP4K4, MAP4K5, MAPK4, MAPK6, MINK1, MYLK2, NEK2, NUAK2, PAK1, PRKCD, RET, RIOK1, RIOK3, SIK2,…	ADAM10, ADAM17, AR, CYP17A1, CYP19A1, HSPB1, NR1H4, TDP1, TP53	AAK1, ABL1, ABL2, AXL, BLK, BMP2K, BMPR2, BTK, CAMK1D, CIT, CSF1R, CSK, CSNK1A1, CSNK1D, CSNK1E, DMPK, EGFR, EIF2AK1, EIF2AK4, EPHA2, EPHA3, EPHA8, ERBB2, ERBB3, ERBB4, FES, FGR, FRK, GAK, GRK4, HCK, JAK2, LCK, LYN, MAP2K1, MAP2K2, MAP2K5, MAP3K11, MAP3K2, MAP3K3, MAP3K4, MAP3K7, MAP3K9, MAP4K2, MAP4K3, MAP4K4, MAP4K5, MAPK4, MAPK6, MINK1, MYLK2, NEK2, NUAK2, PAK1, PRKCD, RET, RIOK1, RIOK3, SIK2,…	ADAM10, ADAM17, AR, CYP17A1, CYP19A1, HSPB1, NR1H4, TDP1, TP53
ALL	Bosutinib_LINCS:d2	NG-25_MRC	5.65938e-07	0.000166603	PC1_Cox	PC1_wilcoxon	FALSE	0.0090861	0.92493	0.80953	0.310539	0.0411846	0.000727816	0.00556857	0.0761969	dx_k	d2x_k	75	29	317	142	209	250	0.274563	0.889044	1	4.26474e-05	0.00869387	0.175618	0.00970257	0.000371047	dx_k	d2x_k	75	29	109	26	76	59	AAK1, ABL1, ABL2, AXL, BLK, BMP2K, BMPR2, BTK, CAMK1D, CIT, CSF1R, CSK, CSNK1A1, CSNK1D, CSNK1E, DMPK, EGFR, EIF2AK1, EIF2AK4, EPHA2, EPHA3, EPHA8, ERBB2, ERBB3, ERBB4, FES, FGR, FRK, GAK, GRK4, HCK, JAK2, LCK, LYN, MAP2K1, MAP2K2, MAP2K5, MAP3K11, MAP3K2, MAP3K3, MAP3K4, MAP3K7, MAP3K9, MAP4K2, MAP4K3, MAP4K4, MAP4K5, MAPK4, MAPK6, MINK1, MYLK2, NEK2, NUAK2, PAK1, PRKCD, RET, RIOK1, RIOK3, SIK2,…	ABL1, CAMK1, CSK, EPHA2, EPHA4, EPHB2, EPHB3, FGFR1, FLT1, HIPK2, IGF1R, LCK, MAP3K11, MAP3K7, MAP4K2, MAPK11, MAPK12, MAPK13, MAPK14, MAPK8, MAPK9, MINK1, OXSR1, PTK6, RIPK2, RPS6KB1, SRC, SYK, YES1	AAK1, ABL1, ABL2, AXL, BLK, BMP2K, BMPR2, BTK, CAMK1D, CIT, CSF1R, CSK, CSNK1A1, CSNK1D, CSNK1E, DMPK, EGFR, EIF2AK1, EIF2AK4, EPHA2, EPHA3, EPHA8, ERBB2, ERBB3, ERBB4, FES, FGR, FRK, GAK, GRK4, HCK, JAK2, LCK, LYN, MAP2K1, MAP2K2, MAP2K5, MAP3K11, MAP3K2, MAP3K3, MAP3K4, MAP3K7, MAP3K9, MAP4K2, MAP4K3, MAP4K4, MAP4K5, MAPK4, MAPK6, MINK1, MYLK2, NEK2, NUAK2, PAK1, PRKCD, RET, RIOK1, RIOK3, SIK2,…	ABL1, CAMK1, CSK, EPHA2, EPHA4, EPHB2, EPHB3, FGFR1, FLT1, HIPK2, IGF1R, LCK, MAP3K11, MAP3K7, MAP4K2, MAPK11, MAPK12, MAPK13, MAPK14, MAPK8, MAPK9, MINK1, OXSR1, PTK6, RIPK2, RPS6KB1, SRC, SYK, YES1
ALL	Crizotinib_Kinome Scan:d2	danazol_HL60_UP	5.78348e-07	0.000169572	PC1_Cox	PC1_wilcoxon	FALSE	0.0737345	0.761678	0.00380837	0.00324153	0.0265069	2.52568e-05	0.112615	0.625239	dx_k	d3	99	312	365	94	421	38	0.996144	0.942846	0.996122	0.0682482	0.703609	0.259796	0.0168072	0.00632244	dx_k	d3	98	312	118	17	124	11	ABL1, ABL2, ACVR1, ACVR1B, ALK, ANKK1, AURKA, AURKB, AXL, BLK, BMP2K, BMPR1B, CASK, CDK11A, CDK11B, CDK7, CSF1R, DCLK1, DCLK2, DDR1, DSTYK, EPHA1, EPHA2, EPHA3, EPHA4, EPHA5, EPHA6, EPHA7, EPHA8, EPHB1, EPHB4, EPHB6, FER, FES, FGR, FLT3, IGF1R, IKBKE, INSR, INSRR, IRAK1, IRAK3, JAK1, JAK2, JAK3, KIT, LCK, LIMK1, LIMK2, LTK, LYN, MAP3K12, MAP3K13, MAP3K2, MAP3K3, MAP4K1, MAP4K2, MAP4K3, MAP4K5, MA…	ACTL7B, ADAMTS13, ADCY1, ADCY2, ADD1, ADORA1, ALPP, ALPPL2, ANK1, APH1B, ARVCF, ATF6B, ATHL1, ATP13A2, ATP8B2, AVPR2, B9D1, BAHD1, BAIAP2, BCAM, BCAN, BPIFA1, C19orf26, C1orf116, CACNA1A, CACNA1I, CACNG3, CACNG5, CC2D1A, CCDC101, CCKBR, CCL24, CDHR5, CDK18, CERS1, CFB, CGB7, CHD5, CIR1, CLC, CNN1, CNPY4, COL16A1, COL18A1, CORO1B, CPZ, CREBZF, CSF1, CST4, CTAG2, CYP1A1, CYP26A1, CYP2B6, CYP2C9, CY…	ABL1, ABL2, ACVR1, ACVR1B, ALK, ANKK1, AURKA, AURKB, AXL, BLK, BMP2K, BMPR1B, CASK, CDK11A, CDK7, CSF1R, DCLK1, DCLK2, DDR1, DSTYK, EPHA1, EPHA2, EPHA3, EPHA4, EPHA5, EPHA6, EPHA7, EPHA8, EPHB1, EPHB4, EPHB6, FER, FES, FGR, FLT3, IGF1R, IKBKE, INSR, INSRR, IRAK1, IRAK3, JAK1, JAK2, JAK3, KIT, LCK, LIMK1, LIMK2, LTK, LYN, MAP3K12, MAP3K13, MAP3K2, MAP3K3, MAP4K1, MAP4K2, MAP4K3, MAP4K5, MAPK7, MER…	ACTL7B, ADAMTS13, ADCY1, ADCY2, ADD1, ADORA1, ALPP, ALPPL2, ANK1, APH1B, ARVCF, ATF6B, ATHL1, ATP13A2, ATP8B2, AVPR2, B9D1, BAHD1, BAIAP2, BCAM, BCAN, BCL2L1, BPIFA1, C19orf26, C1orf116, C21orf2, CACNA1A, CACNA1I, CACNG3, CACNG5, CC2D1A, CCDC101, CCKBR, CCL24, CDHR5, CDK18, CERS1, CFB, CHD5, CIR1, CLC, CNN1, CNPY4, COL16A1, COL18A1, CORO1B, CPZ, CREBZF, CSF1, CST4, CTAG2, CYP1A1, CYP26A1, CYP2B6,…
ALL	Dabrafenib_FDA:d2	azacyclonol_HL60_UP	5.84695e-07	0.000170747	PC1_Cox	PC1_wilcoxon	FALSE	0.621479	0.327183	0.310721	2.28487e-06	4.49851e-06	1.90858e-05	0.146606	0.661881	dx_k	d3	122	209	407	52	395	64	0.350583	0.808309	0.542936	0.0501479	0.576629	0.041477	0.159344	0.00089322	dx_k	d3	121	205	125	10	120	15	ABL1, ABL2, ACVR1, ACVR1B, ADCK3, ADCK4, AURKB, AXL, BLK, BMPR1B, BMPR2, BRAF, BRSK1, BRSK2, BTK, BUB1, CAMK1, CAMK1D, CDK13, CDK14, CDK15, CDK16, CDK17, CDK18, CDK19, CDK2, CDK3, CDK4, CDK5, CDK7, CDK8, CDKL2, CDKL5, CIT, CLK3, CSF1R, CSK, DCLK1, DCLK2, DCLK3, DDR1, DYRK1B, EGFR, EIF2AK1, EIF2AK4, EPHA1, EPHA3, EPHB6, ERBB2, ERBB3, FGR, FRK, FYN, GAK, HCK, HIPK1, HIPK2, HIPK3, HIPK4, ITK, JAK1, …	ABCB6, ACAD10, ACTL7B, ADORA1, ADRA2C, ALS2CL, AMDHD2, APBB2, APOBEC3F, ARR3, ATP13A2, B9D1, BARX2, BCAT2, CACNA1S, CACNA2D2, CALCA, CALD1, CC2D1A, CD209, CD79B, CDK18, CGB7, CIR1, CLCN7, COL1A1, CORT, CPM, CPNE7, CREBZF, CTAG2, CYP2D6, CYP2W1, DEFA4, DLG3, DLGAP4, DLX2, DNAH9, DNMT3L, DOCK1, DOK1, DOLPP1, DSPP, DTX2, DYRK1B, EPN2, ESR1, ETS2, FGFR2, GAGE12J, GAGE2A, GAGE2B, GAGE2C, GAGE2D, GAGE2…	ABL1, ABL2, ACVR1, ACVR1B, ADCK3, ADCK4, AURKB, AXL, BLK, BMPR1B, BMPR2, BRAF, BRSK1, BRSK2, BTK, BUB1, CAMK1, CAMK1D, CDK13, CDK14, CDK15, CDK16, CDK17, CDK18, CDK19, CDK2, CDK3, CDK4, CDK5, CDK7, CDK8, CDKL2, CDKL5, CIT, CLK3, CSF1R, CSK, DCLK1, DCLK2, DCLK3, DDR1, DYRK1B, EGFR, EIF2AK1, EIF2AK4, EPHA1, EPHA3, EPHB6, ERBB2, ERBB3, FGR, FRK, FYN, GAK, HCK, HIPK1, HIPK2, HIPK3, HIPK4, ITK, JAK1, …	ABCB6, ACAD10, ACTL7B, ADORA1, ADRA2C, ALS2CL, AMDHD2, APBB2, APOBEC3F, ARR3, ATP13A2, B9D1, BARX2, BCAT2, CACNA1S, CACNA2D2, CALCA, CALD1, CC2D1A, CD209, CD79B, CDK18, CEMP1, CIR1, CLCN7, CLDN5, COL1A1, CORT, CPM, CPNE7, CREBZF, CTAG2, CYP2D6, CYP2W1, DEFA4, DIO2, DLG3, DLGAP4, DLX2, DNAH9, DNMT3L, DOCK1, DOK1, DSPP, DTX2, DYRK1B, EPN2, ESR1, ETS2, FGFR2, GAGE1, GAMT, GIT1, GJB1, GLP1R, GNAO1, G…
ALL	Pazopanib hydrochloride:d1	TTNPB_MCF7_UP	6.06067e-07	0.000176283	PC1_wilcoxon	PC1_wilcoxon	TRUE	0.624812	0.106353	0.242504	0.421926	0.900678	0.543112	0.082231	0.0001745	dx_k	d3	28	17	260	199	108	351	0.174753	0.474485	0.262614	0.0135669	0.927603	0.0239997	0.00317939	0.00657493	dx_k	d3	28	17	94	41	62	73	ABL1, ALK, AURKB, CDK7, CSF1R, FGFR1, FGFR3, FLT1, FLT4, FYN, IGF1R, ITK, KDR, KIT, LCK, LIMK1, LTK, MAP4K4, MAPK8, MAPK9, MET, NEK2, PDGFRA, PDGFRB, PTK2, RET, TAOK1, TNK2	BTG2, CDH5, CLMN, CYP26A1, CYP26B1, DHRS3, ELF3, EPAS1, HOXA1, HOXA5, PHLDA1, SCNN1A, SKAP2, SLC22A5, SOX9, TGFBI, TRIM2	ABL1, ALK, AURKB, CDK7, CSF1R, FGFR1, FGFR3, FLT1, FLT4, FYN, IGF1R, ITK, KDR, KIT, LCK, LIMK1, LTK, MAP4K4, MAPK8, MAPK9, MET, NEK2, PDGFRA, PDGFRB, PTK2, RET, TAOK1, TNK2	CDH5, CLMN, CYP26A1, CYP26B1, DHRS3, ELF3, EPAS1, HOXA1, HOXA5, PHLDA1, PLA2G10, SCNN1A, SKAP2, SLC22A5, SOX9, TGFBI, TRIM2
ALL	Crizotinib_Kinome Scan:d2	riluzole	6.09598e-07	0.000176607	PC1_Cox	PC1_wilcoxon	FALSE	0.285895	0.370966	0.698844	0.00263734	0.879814	9.75297e-06	0.112615	0.837409	dx_k	d1x	99	22	365	94	319	140	0.595962	0.62826	0.569725	0.00209048	0.232191	0.199044	0.0168072	0.0173548	dx_k	d1x	98	22	118	17	108	27	ABL1, ABL2, ACVR1, ACVR1B, ALK, ANKK1, AURKA, AURKB, AXL, BLK, BMP2K, BMPR1B, CASK, CDK11A, CDK11B, CDK7, CSF1R, DCLK1, DCLK2, DDR1, DSTYK, EPHA1, EPHA2, EPHA3, EPHA4, EPHA5, EPHA6, EPHA7, EPHA8, EPHB1, EPHB4, EPHB6, FER, FES, FGR, FLT3, IGF1R, IKBKE, INSR, INSRR, IRAK1, IRAK3, JAK1, JAK2, JAK3, KIT, LCK, LIMK1, LIMK2, LTK, LYN, MAP3K12, MAP3K13, MAP3K2, MAP3K3, MAP4K1, MAP4K2, MAP4K3, MAP4K5, MA…	AHR, AR, ATAD5, CYP1A2, CYP3A4, ESR1, HTR1A, NPC1, NR3C1, SCN10A, SCN11A, SCN1A, SCN2A, SCN3A, SCN4A, SCN5A, SCN7A, SCN8A, SCN9A, SLC6A2, TARDBP, TP53	ABL1, ABL2, ACVR1, ACVR1B, ALK, ANKK1, AURKA, AURKB, AXL, BLK, BMP2K, BMPR1B, CASK, CDK11A, CDK7, CSF1R, DCLK1, DCLK2, DDR1, DSTYK, EPHA1, EPHA2, EPHA3, EPHA4, EPHA5, EPHA6, EPHA7, EPHA8, EPHB1, EPHB4, EPHB6, FER, FES, FGR, FLT3, IGF1R, IKBKE, INSR, INSRR, IRAK1, IRAK3, JAK1, JAK2, JAK3, KIT, LCK, LIMK1, LIMK2, LTK, LYN, MAP3K12, MAP3K13, MAP3K2, MAP3K3, MAP4K1, MAP4K2, MAP4K3, MAP4K5, MAPK7, MER…	AHR, AR, ATAD5, CYP1A2, CYP3A4, ESR1, HTR1A, NPC1, NR3C1, SCN10A, SCN11A, SCN1A, SCN2A, SCN3A, SCN4A, SCN5A, SCN7A, SCN8A, SCN9A, SLC6A2, TARDBP, TP53
ALL	Pazopanib hydrochloride:d1	Tacrine	6.26343e-07	0.000180741	PC1_wilcoxon	PC1_wilcoxon	TRUE	0.850234	0.22655	0.975365	0.720615	0.0583174	0.847989	0.082231	0.0193094	dx_k	d1x	28	15	260	199	216	243	0.406099	0.0576222	0.404542	0.00503669	0.400241	0.548299	0.00317939	6.17096e-05	dx_k	d1x	28	15	94	41	86	49	ABL1, ALK, AURKB, CDK7, CSF1R, FGFR1, FGFR3, FLT1, FLT4, FYN, IGF1R, ITK, KDR, KIT, LCK, LIMK1, LTK, MAP4K4, MAPK8, MAPK9, MET, NEK2, PDGFRA, PDGFRB, PTK2, RET, TAOK1, TNK2	ACHE, AHR, ALOX15, BCHE, CYP1A2, CYP2D6, CYP3A4, GRIN1, GRIN2A, GRIN2B, SLC22A2, SLC47A1, SLC6A2, TDP1, TP53	ABL1, ALK, AURKB, CDK7, CSF1R, FGFR1, FGFR3, FLT1, FLT4, FYN, IGF1R, ITK, KDR, KIT, LCK, LIMK1, LTK, MAP4K4, MAPK8, MAPK9, MET, NEK2, PDGFRA, PDGFRB, PTK2, RET, TAOK1, TNK2	ACHE, AHR, ALOX15, BCHE, CYP1A2, CYP2D6, CYP3A4, GRIN1, GRIN2A, GRIN2B, SLC22A2, SLC47A1, SLC6A2, TDP1, TP53
ALL	Dabrafenib_FDA:d2	GEMCITABINE HYDROCHLORIDE	6.38279e-07	0.000182862	PC1_Cox	PC1_Cox	TRUE	0.0740346	0.624099	0.779756	0.17662	0.00016832	2.22718e-05	0.146606	0.000729765	dx_k	d1x	122	11	407	52	131	328	0.643389	0.690688	1	0.000590399	0.745976	0.00157778	0.159344	0.00226447	dx_k	d1x	121	11	125	10	60	75	ABL1, ABL2, ACVR1, ACVR1B, ADCK3, ADCK4, AURKB, AXL, BLK, BMPR1B, BMPR2, BRAF, BRSK1, BRSK2, BTK, BUB1, CAMK1, CAMK1D, CDK13, CDK14, CDK15, CDK16, CDK17, CDK18, CDK19, CDK2, CDK3, CDK4, CDK5, CDK7, CDK8, CDKL2, CDKL5, CIT, CLK3, CSF1R, CSK, DCLK1, DCLK2, DCLK3, DDR1, DYRK1B, EGFR, EIF2AK1, EIF2AK4, EPHA1, EPHA3, EPHB6, ERBB2, ERBB3, FGR, FRK, FYN, GAK, HCK, HIPK1, HIPK2, HIPK3, HIPK4, ITK, JAK1, …	AR, ESR1, POLA1, POLD1, POLE, PPARG, RRM1, RRM2, RRM2B, TDP1, TP53	ABL1, ABL2, ACVR1, ACVR1B, ADCK3, ADCK4, AURKB, AXL, BLK, BMPR1B, BMPR2, BRAF, BRSK1, BRSK2, BTK, BUB1, CAMK1, CAMK1D, CDK13, CDK14, CDK15, CDK16, CDK17, CDK18, CDK19, CDK2, CDK3, CDK4, CDK5, CDK7, CDK8, CDKL2, CDKL5, CIT, CLK3, CSF1R, CSK, DCLK1, DCLK2, DCLK3, DDR1, DYRK1B, EGFR, EIF2AK1, EIF2AK4, EPHA1, EPHA3, EPHB6, ERBB2, ERBB3, FGR, FRK, FYN, GAK, HCK, HIPK1, HIPK2, HIPK3, HIPK4, ITK, JAK1, …	AR, ESR1, POLA1, POLD1, POLE, PPARG, RRM1, RRM2, RRM2B, TDP1, TP53
ALL	Crizotinib_Kinome Scan:d2	azacyclonol_HL60_UP	6.38703e-07	0.000182862	PC1_Cox	PC1_wilcoxon	FALSE	0.82207	0.242934	0.213001	3.99999e-06	9.27923e-05	0.000199535	0.112615	0.661881	dx_k	d3	99	209	365	94	395	64	0.73602	0.964811	0.71461	0.310361	0.622108	0.250887	0.0168072	0.00089322	dx_k	d3	98	205	118	17	120	15	ABL1, ABL2, ACVR1, ACVR1B, ALK, ANKK1, AURKA, AURKB, AXL, BLK, BMP2K, BMPR1B, CASK, CDK11A, CDK11B, CDK7, CSF1R, DCLK1, DCLK2, DDR1, DSTYK, EPHA1, EPHA2, EPHA3, EPHA4, EPHA5, EPHA6, EPHA7, EPHA8, EPHB1, EPHB4, EPHB6, FER, FES, FGR, FLT3, IGF1R, IKBKE, INSR, INSRR, IRAK1, IRAK3, JAK1, JAK2, JAK3, KIT, LCK, LIMK1, LIMK2, LTK, LYN, MAP3K12, MAP3K13, MAP3K2, MAP3K3, MAP4K1, MAP4K2, MAP4K3, MAP4K5, MA…	ABCB6, ACAD10, ACTL7B, ADORA1, ADRA2C, ALS2CL, AMDHD2, APBB2, APOBEC3F, ARR3, ATP13A2, B9D1, BARX2, BCAT2, CACNA1S, CACNA2D2, CALCA, CALD1, CC2D1A, CD209, CD79B, CDK18, CGB7, CIR1, CLCN7, COL1A1, CORT, CPM, CPNE7, CREBZF, CTAG2, CYP2D6, CYP2W1, DEFA4, DLG3, DLGAP4, DLX2, DNAH9, DNMT3L, DOCK1, DOK1, DOLPP1, DSPP, DTX2, DYRK1B, EPN2, ESR1, ETS2, FGFR2, GAGE12J, GAGE2A, GAGE2B, GAGE2C, GAGE2D, GAGE2…	ABL1, ABL2, ACVR1, ACVR1B, ALK, ANKK1, AURKA, AURKB, AXL, BLK, BMP2K, BMPR1B, CASK, CDK11A, CDK7, CSF1R, DCLK1, DCLK2, DDR1, DSTYK, EPHA1, EPHA2, EPHA3, EPHA4, EPHA5, EPHA6, EPHA7, EPHA8, EPHB1, EPHB4, EPHB6, FER, FES, FGR, FLT3, IGF1R, IKBKE, INSR, INSRR, IRAK1, IRAK3, JAK1, JAK2, JAK3, KIT, LCK, LIMK1, LIMK2, LTK, LYN, MAP3K12, MAP3K13, MAP3K2, MAP3K3, MAP4K1, MAP4K2, MAP4K3, MAP4K5, MAPK7, MER…	ABCB6, ACAD10, ACTL7B, ADORA1, ADRA2C, ALS2CL, AMDHD2, APBB2, APOBEC3F, ARR3, ATP13A2, B9D1, BARX2, BCAT2, CACNA1S, CACNA2D2, CALCA, CALD1, CC2D1A, CD209, CD79B, CDK18, CEMP1, CIR1, CLCN7, CLDN5, COL1A1, CORT, CPM, CPNE7, CREBZF, CTAG2, CYP2D6, CYP2W1, DEFA4, DIO2, DLG3, DLGAP4, DLX2, DNAH9, DNMT3L, DOCK1, DOK1, DSPP, DTX2, DYRK1B, EPN2, ESR1, ETS2, FGFR2, GAGE1, GAMT, GIT1, GJB1, GLP1R, GNAO1, G…
ALL	Bosutinib_LINCS:d2	GW856804X_GSK	6.67725e-07	0.000190424	PC1_Cox	PC1_wilcoxon	FALSE	0.018744	0.449714	0.462222	0.0327522	0.00375295	0.000213301	0.00556857	0.639569	dx_k	d2x_k	75	9	317	142	139	320	0.0236214	0.994911	0.994726	0.000142028	0.0338477	0.279169	0.00970257	0.00152041	dx_k	d2x_k	75	9	109	26	67	68	AAK1, ABL1, ABL2, AXL, BLK, BMP2K, BMPR2, BTK, CAMK1D, CIT, CSF1R, CSK, CSNK1A1, CSNK1D, CSNK1E, DMPK, EGFR, EIF2AK1, EIF2AK4, EPHA2, EPHA3, EPHA8, ERBB2, ERBB3, ERBB4, FES, FGR, FRK, GAK, GRK4, HCK, JAK2, LCK, LYN, MAP2K1, MAP2K2, MAP2K5, MAP3K11, MAP3K2, MAP3K3, MAP3K4, MAP3K7, MAP3K9, MAP4K2, MAP4K3, MAP4K4, MAP4K5, MAPK4, MAPK6, MINK1, MYLK2, NEK2, NUAK2, PAK1, PRKCD, RET, RIOK1, RIOK3, SIK2,…	ABL1, EPHA2, EPHA4, EPHB2, EPHB4, KIT, MAP4K4, MINK1, TXK	AAK1, ABL1, ABL2, AXL, BLK, BMP2K, BMPR2, BTK, CAMK1D, CIT, CSF1R, CSK, CSNK1A1, CSNK1D, CSNK1E, DMPK, EGFR, EIF2AK1, EIF2AK4, EPHA2, EPHA3, EPHA8, ERBB2, ERBB3, ERBB4, FES, FGR, FRK, GAK, GRK4, HCK, JAK2, LCK, LYN, MAP2K1, MAP2K2, MAP2K5, MAP3K11, MAP3K2, MAP3K3, MAP3K4, MAP3K7, MAP3K9, MAP4K2, MAP4K3, MAP4K4, MAP4K5, MAPK4, MAPK6, MINK1, MYLK2, NEK2, NUAK2, PAK1, PRKCD, RET, RIOK1, RIOK3, SIK2,…	ABL1, EPHA2, EPHA4, EPHB2, EPHB4, KIT, MAP4K4, MINK1, TXK
ALL	Bosutinib_LINCS:d2	dorzolamide_HL60_UP	6.90681e-07	0.000196204	PC1_Cox	PC1_wilcoxon	FALSE	0.00371695	0.681701	0.66019	0.0756603	0.00424182	2.84141e-05	0.00556857	0.356299	dx_k	d3	75	3	317	142	49	410	0.435885	0.203404	1	0.00263458	0.317994	0.50332	0.00970257	0.0118489	dx_k	d3	75	3	109	26	30	105	AAK1, ABL1, ABL2, AXL, BLK, BMP2K, BMPR2, BTK, CAMK1D, CIT, CSF1R, CSK, CSNK1A1, CSNK1D, CSNK1E, DMPK, EGFR, EIF2AK1, EIF2AK4, EPHA2, EPHA3, EPHA8, ERBB2, ERBB3, ERBB4, FES, FGR, FRK, GAK, GRK4, HCK, JAK2, LCK, LYN, MAP2K1, MAP2K2, MAP2K5, MAP3K11, MAP3K2, MAP3K3, MAP3K4, MAP3K7, MAP3K9, MAP4K2, MAP4K3, MAP4K4, MAP4K5, MAPK4, MAPK6, MINK1, MYLK2, NEK2, NUAK2, PAK1, PRKCD, RET, RIOK1, RIOK3, SIK2,…	DMP1, INTS5, RPRD2	AAK1, ABL1, ABL2, AXL, BLK, BMP2K, BMPR2, BTK, CAMK1D, CIT, CSF1R, CSK, CSNK1A1, CSNK1D, CSNK1E, DMPK, EGFR, EIF2AK1, EIF2AK4, EPHA2, EPHA3, EPHA8, ERBB2, ERBB3, ERBB4, FES, FGR, FRK, GAK, GRK4, HCK, JAK2, LCK, LYN, MAP2K1, MAP2K2, MAP2K5, MAP3K11, MAP3K2, MAP3K3, MAP3K4, MAP3K7, MAP3K9, MAP4K2, MAP4K3, MAP4K4, MAP4K5, MAPK4, MAPK6, MINK1, MYLK2, NEK2, NUAK2, PAK1, PRKCD, RET, RIOK1, RIOK3, SIK2,…	DMP1, INTS5, RPRD2
ALL	Bosutinib_LINCS:d2	GW280670X_GSK	7.1022e-07	0.000198875	PC1_wilcoxon	PC1_wilcoxon	TRUE	0.00500147	0.504646	0.845505	0.335323	0.000310647	0.0149669	0.00556857	2.60427e-05	dx_k	d2x_k	75	2	317	142	24	435	0.230574	0.996434	0.996711	0.000191499	0.214705	0.192895	0.00970257	0.255853	dx_k	d2x_k	75	2	109	26	7	128	AAK1, ABL1, ABL2, AXL, BLK, BMP2K, BMPR2, BTK, CAMK1D, CIT, CSF1R, CSK, CSNK1A1, CSNK1D, CSNK1E, DMPK, EGFR, EIF2AK1, EIF2AK4, EPHA2, EPHA3, EPHA8, ERBB2, ERBB3, ERBB4, FES, FGR, FRK, GAK, GRK4, HCK, JAK2, LCK, LYN, MAP2K1, MAP2K2, MAP2K5, MAP3K11, MAP3K2, MAP3K3, MAP3K4, MAP3K7, MAP3K9, MAP4K2, MAP4K3, MAP4K4, MAP4K5, MAPK4, MAPK6, MINK1, MYLK2, NEK2, NUAK2, PAK1, PRKCD, RET, RIOK1, RIOK3, SIK2,…	CDK2, KIT	AAK1, ABL1, ABL2, AXL, BLK, BMP2K, BMPR2, BTK, CAMK1D, CIT, CSF1R, CSK, CSNK1A1, CSNK1D, CSNK1E, DMPK, EGFR, EIF2AK1, EIF2AK4, EPHA2, EPHA3, EPHA8, ERBB2, ERBB3, ERBB4, FES, FGR, FRK, GAK, GRK4, HCK, JAK2, LCK, LYN, MAP2K1, MAP2K2, MAP2K5, MAP3K11, MAP3K2, MAP3K3, MAP3K4, MAP3K7, MAP3K9, MAP4K2, MAP4K3, MAP4K4, MAP4K5, MAPK4, MAPK6, MINK1, MYLK2, NEK2, NUAK2, PAK1, PRKCD, RET, RIOK1, RIOK3, SIK2,…	CDK2, KIT
ALL	Bosutinib_LINCS:d2	GW572399X_GSK	7.1022e-07	0.000198875	PC1_wilcoxon	PC1_wilcoxon	TRUE	0.00500147	0.504646	0.845505	0.335323	0.000310647	0.0149669	0.00556857	2.60427e-05	dx_k	d2x_k	75	2	317	142	24	435	0.230574	0.996434	0.996711	0.000191499	0.214705	0.192895	0.00970257	0.255853	dx_k	d2x_k	75	2	109	26	7	128	AAK1, ABL1, ABL2, AXL, BLK, BMP2K, BMPR2, BTK, CAMK1D, CIT, CSF1R, CSK, CSNK1A1, CSNK1D, CSNK1E, DMPK, EGFR, EIF2AK1, EIF2AK4, EPHA2, EPHA3, EPHA8, ERBB2, ERBB3, ERBB4, FES, FGR, FRK, GAK, GRK4, HCK, JAK2, LCK, LYN, MAP2K1, MAP2K2, MAP2K5, MAP3K11, MAP3K2, MAP3K3, MAP3K4, MAP3K7, MAP3K9, MAP4K2, MAP4K3, MAP4K4, MAP4K5, MAPK4, MAPK6, MINK1, MYLK2, NEK2, NUAK2, PAK1, PRKCD, RET, RIOK1, RIOK3, SIK2,…	CDK2, KIT	AAK1, ABL1, ABL2, AXL, BLK, BMP2K, BMPR2, BTK, CAMK1D, CIT, CSF1R, CSK, CSNK1A1, CSNK1D, CSNK1E, DMPK, EGFR, EIF2AK1, EIF2AK4, EPHA2, EPHA3, EPHA8, ERBB2, ERBB3, ERBB4, FES, FGR, FRK, GAK, GRK4, HCK, JAK2, LCK, LYN, MAP2K1, MAP2K2, MAP2K5, MAP3K11, MAP3K2, MAP3K3, MAP3K4, MAP3K7, MAP3K9, MAP4K2, MAP4K3, MAP4K4, MAP4K5, MAPK4, MAPK6, MINK1, MYLK2, NEK2, NUAK2, PAK1, PRKCD, RET, RIOK1, RIOK3, SIK2,…	CDK2, KIT
ALL	Bosutinib_LINCS:d2	GW831091X_GSK	7.1022e-07	0.000198875	PC1_wilcoxon	PC1_wilcoxon	TRUE	0.00500147	0.504646	0.845505	0.335323	0.000310647	0.0149669	0.00556857	2.60427e-05	dx_k	d2x_k	75	2	317	142	24	435	0.230574	0.996434	0.996711	0.000191499	0.214705	0.192895	0.00970257	0.255853	dx_k	d2x_k	75	2	109	26	7	128	AAK1, ABL1, ABL2, AXL, BLK, BMP2K, BMPR2, BTK, CAMK1D, CIT, CSF1R, CSK, CSNK1A1, CSNK1D, CSNK1E, DMPK, EGFR, EIF2AK1, EIF2AK4, EPHA2, EPHA3, EPHA8, ERBB2, ERBB3, ERBB4, FES, FGR, FRK, GAK, GRK4, HCK, JAK2, LCK, LYN, MAP2K1, MAP2K2, MAP2K5, MAP3K11, MAP3K2, MAP3K3, MAP3K4, MAP3K7, MAP3K9, MAP4K2, MAP4K3, MAP4K4, MAP4K5, MAPK4, MAPK6, MINK1, MYLK2, NEK2, NUAK2, PAK1, PRKCD, RET, RIOK1, RIOK3, SIK2,…	CDK2, KIT	AAK1, ABL1, ABL2, AXL, BLK, BMP2K, BMPR2, BTK, CAMK1D, CIT, CSF1R, CSK, CSNK1A1, CSNK1D, CSNK1E, DMPK, EGFR, EIF2AK1, EIF2AK4, EPHA2, EPHA3, EPHA8, ERBB2, ERBB3, ERBB4, FES, FGR, FRK, GAK, GRK4, HCK, JAK2, LCK, LYN, MAP2K1, MAP2K2, MAP2K5, MAP3K11, MAP3K2, MAP3K3, MAP3K4, MAP3K7, MAP3K9, MAP4K2, MAP4K3, MAP4K4, MAP4K5, MAPK4, MAPK6, MINK1, MYLK2, NEK2, NUAK2, PAK1, PRKCD, RET, RIOK1, RIOK3, SIK2,…	CDK2, KIT
ALL	Panobinostat	PKR Inhibitor_RBC	7.10977e-07	0.000198875	PC1_Cox	COXPH_muts0v1	FALSE	0.461905	0.270001	0.422685	0.986005	0.919387	0.00479579	0.96614	0.159277	hdac	d2x_k	11	44	104	355	243	216	5.52272e-05	0.931517	8.21343e-06	0.576353	0.0934104	0.476599	0.0104104	0.208986	hdac	d2x_k	11	44	51	84	99	36	HDAC1, HDAC10, HDAC11, HDAC2, HDAC3, HDAC4, HDAC5, HDAC6, HDAC7, HDAC8, HDAC9	AURKB, BRSK1, BRSK2, CDK1, CDK2, CDK3, CDK4, CDK5, CDK6, CLK2, CLK4, DYRK1B, DYRK2, FLT3, FLT4, GSG2, GSK3A, GSK3B, LRRK2, MAP3K7, MAP4K2, MAP4K4, MAP4K5, MAPK3, MARK4, MELK, MKNK1, MYLK2, NTRK3, NUAK1, PRKD1, PRKD2, PRKD3, PRKG2, RET, ROCK2, RPS6KA2, RPS6KA6, STK11, STK17A, STK24, STK3, STK4, TYK2	HDAC1, HDAC10, HDAC11, HDAC2, HDAC3, HDAC4, HDAC5, HDAC6, HDAC7, HDAC8, HDAC9	AURKB, BRSK1, BRSK2, CDK1, CDK2, CDK3, CDK4, CDK5, CDK6, CLK2, CLK4, DYRK1B, DYRK2, FLT3, FLT4, GSG2, GSK3A, GSK3B, LRRK2, MAP3K7, MAP4K2, MAP4K4, MAP4K5, MAPK3, MARK4, MELK, MKNK1, MYLK2, NTRK3, NUAK1, PRKD1, PRKD2, PRKD3, PRKG2, RET, ROCK2, RPS6KA2, RPS6KA6, STK11, STK17A, STK24, STK3, STK4, TYK2
ALL	Crizotinib_Kinome Scan:d2	Compound C (Dorsomorphin)_MRC	7.25031e-07	0.00020163	PC1_Cox	PC1_wilcoxon	FALSE	0.00122827	0.294461	0.251183	0.000423143	0.0474092	3.65548e-05	0.112615	0.055187	dx_k	d2x_k	99	28	365	94	208	251	0.192202	0.0100356	1	0.00036231	0.0185482	0.277628	0.0168072	0.0056106	dx_k	d2x_k	98	28	118	17	80	55	ABL1, ABL2, ACVR1, ACVR1B, ALK, ANKK1, AURKA, AURKB, AXL, BLK, BMP2K, BMPR1B, CASK, CDK11A, CDK11B, CDK7, CSF1R, DCLK1, DCLK2, DDR1, DSTYK, EPHA1, EPHA2, EPHA3, EPHA4, EPHA5, EPHA6, EPHA7, EPHA8, EPHB1, EPHB4, EPHB6, FER, FES, FGR, FLT3, IGF1R, IKBKE, INSR, INSRR, IRAK1, IRAK3, JAK1, JAK2, JAK3, KIT, LCK, LIMK1, LIMK2, LTK, LYN, MAP3K12, MAP3K13, MAP3K2, MAP3K3, MAP4K1, MAP4K2, MAP4K3, MAP4K5, MA…	CDK2, CLK2, CSNK1D, CSNK2A1, DYRK1A, DYRK2, DYRK3, EPHA4, EPHB1, EPHB2, EPHB3, EPHB4, FGFR1, FLT1, HIPK2, IRAK4, LCK, MAP3K11, MAP3K7, MAP4K2, MAPK15, MINK1, NTRK1, PKN2, RIPK2, RPS6KA5, SRC, YES1	ABL1, ABL2, ACVR1, ACVR1B, ALK, ANKK1, AURKA, AURKB, AXL, BLK, BMP2K, BMPR1B, CASK, CDK11A, CDK7, CSF1R, DCLK1, DCLK2, DDR1, DSTYK, EPHA1, EPHA2, EPHA3, EPHA4, EPHA5, EPHA6, EPHA7, EPHA8, EPHB1, EPHB4, EPHB6, FER, FES, FGR, FLT3, IGF1R, IKBKE, INSR, INSRR, IRAK1, IRAK3, JAK1, JAK2, JAK3, KIT, LCK, LIMK1, LIMK2, LTK, LYN, MAP3K12, MAP3K13, MAP3K2, MAP3K3, MAP4K1, MAP4K2, MAP4K3, MAP4K5, MAPK7, MER…	CDK2, CLK2, CSNK1D, CSNK2A1, DYRK1A, DYRK2, DYRK3, EPHA4, EPHB1, EPHB2, EPHB3, EPHB4, FGFR1, FLT1, HIPK2, IRAK4, LCK, MAP3K11, MAP3K7, MAP4K2, MAPK15, MINK1, NTRK1, PKN2, RIPK2, RPS6KA5, SRC, YES1
ALL	Bosutinib_LINCS:d2	emetine_MCF7_DOWN	7.26351e-07	0.00020163	PC1_wilcoxon	PC1_wilcoxon	TRUE	0.303276	0.460947	0.725047	0.659491	0.358715	0.00495919	0.00556857	3.39984e-05	dx_k	d3	75	207	317	142	367	92	0.273018	0.996543	0.552353	0.000162083	0.0589449	0.0564131	0.00970257	0.201116	dx_k	d3	75	199	109	26	117	18	AAK1, ABL1, ABL2, AXL, BLK, BMP2K, BMPR2, BTK, CAMK1D, CIT, CSF1R, CSK, CSNK1A1, CSNK1D, CSNK1E, DMPK, EGFR, EIF2AK1, EIF2AK4, EPHA2, EPHA3, EPHA8, ERBB2, ERBB3, ERBB4, FES, FGR, FRK, GAK, GRK4, HCK, JAK2, LCK, LYN, MAP2K1, MAP2K2, MAP2K5, MAP3K11, MAP3K2, MAP3K3, MAP3K4, MAP3K7, MAP3K9, MAP4K2, MAP4K3, MAP4K4, MAP4K5, MAPK4, MAPK6, MINK1, MYLK2, NEK2, NUAK2, PAK1, PRKCD, RET, RIOK1, RIOK3, SIK2,…	ABCD3, ADCY9, AGAP1, AGPAT5, AHSA1, AMIGO2, APAF1, ARPC5, ATP2A2, B3GNT2, BICD2, BNIP3L, C1GALT1C1, C1orf216, CA12, CA2, CALM1, CALM2, CALU, CAMKK2, CAMSAP1, CBX5, CBX6, CCNA2, CCNE1, CCNE2, CCNG1, CD44, CD9, CDK19, CELSR2, CENPA, CHPF2, COX20, CREBZF, CRIPT, CROT, CRTAP, CUL3, CXCL12, DDX3X, DERL1, DIP2C, DKK1, DLG1, DNAJB1, DNAJB6, DPYSL2, DUT, EGR3, EIF1AX, EIF2AK2, EIF4A1, EIF4EBP2, ELK3, END…	AAK1, ABL1, ABL2, AXL, BLK, BMP2K, BMPR2, BTK, CAMK1D, CIT, CSF1R, CSK, CSNK1A1, CSNK1D, CSNK1E, DMPK, EGFR, EIF2AK1, EIF2AK4, EPHA2, EPHA3, EPHA8, ERBB2, ERBB3, ERBB4, FES, FGR, FRK, GAK, GRK4, HCK, JAK2, LCK, LYN, MAP2K1, MAP2K2, MAP2K5, MAP3K11, MAP3K2, MAP3K3, MAP3K4, MAP3K7, MAP3K9, MAP4K2, MAP4K3, MAP4K4, MAP4K5, MAPK4, MAPK6, MINK1, MYLK2, NEK2, NUAK2, PAK1, PRKCD, RET, RIOK1, RIOK3, SIK2,…	ABCD3, ADCY9, AGAP1, AGPAT5, AHSA1, AMIGO2, APAF1, ATP2A2, B3GNT2, BICD2, BNIP3L, C1GALT1C1, C1orf216, CA12, CA2, CALM1, CALM2, CALM3, CALU, CAMKK2, CAMSAP1, CBX6, CCNE1, CCNE2, CD44, CDK19, CELSR2, CENPA, CFDP1, CHPF2, COX20, CREBZF, CRIPT, CROT, CRTAP, CUL3, CXCL12, DDX3X, DIP2C, DKK1, DLG1, DNAJA1, DNAJB1, DNAJB6, DPYSL2, DUT, EGR3, EIF1AX, EIF2AK2, EIF4A1, EIF4EBP2, ELK3, ENDOD1, ERMP1, FAM17…
ALL	Crizotinib_Kinome Scan:d2	etretinate	7.32504e-07	0.000202568	PC1_wilcoxon	PC1_wilcoxon	TRUE	0.00215608	0.624055	0.642326	0.0026617	0.0729251	0.000390246	0.112615	5.07829e-06	dx_k	d1x	99	7	365	94	92	367	0.724273	0.996623	0.996709	0.0124468	0.927625	0.277357	0.0168072	0.0388102	dx_k	d1x	98	7	118	17	43	92	ABL1, ABL2, ACVR1, ACVR1B, ALK, ANKK1, AURKA, AURKB, AXL, BLK, BMP2K, BMPR1B, CASK, CDK11A, CDK11B, CDK7, CSF1R, DCLK1, DCLK2, DDR1, DSTYK, EPHA1, EPHA2, EPHA3, EPHA4, EPHA5, EPHA6, EPHA7, EPHA8, EPHB1, EPHB4, EPHB6, FER, FES, FGR, FLT3, IGF1R, IKBKE, INSR, INSRR, IRAK1, IRAK3, JAK1, JAK2, JAK3, KIT, LCK, LIMK1, LIMK2, LTK, LYN, MAP3K12, MAP3K13, MAP3K2, MAP3K3, MAP4K1, MAP4K2, MAP4K3, MAP4K5, MA…	AR, ESR1, GMNN, HSPB1, RARA, RXRG, TP53	ABL1, ABL2, ACVR1, ACVR1B, ALK, ANKK1, AURKA, AURKB, AXL, BLK, BMP2K, BMPR1B, CASK, CDK11A, CDK7, CSF1R, DCLK1, DCLK2, DDR1, DSTYK, EPHA1, EPHA2, EPHA3, EPHA4, EPHA5, EPHA6, EPHA7, EPHA8, EPHB1, EPHB4, EPHB6, FER, FES, FGR, FLT3, IGF1R, IKBKE, INSR, INSRR, IRAK1, IRAK3, JAK1, JAK2, JAK3, KIT, LCK, LIMK1, LIMK2, LTK, LYN, MAP3K12, MAP3K13, MAP3K2, MAP3K3, MAP4K1, MAP4K2, MAP4K3, MAP4K5, MAPK7, MER…	AR, ESR1, GMNN, HSPB1, RARA, RXRG, TP53
ALL	Vemurafenib_FDA:d2	spironolactone	7.54112e-07	0.000206301	PC1_Cox	PC1_Cox	TRUE	0.552427	0.586335	0.491453	0.00207464	0.112017	1.23592e-05	0.0137753	0.0123811	dx_k	d1x	43	19	366	93	191	268	0.602989	0.304864	0.332126	8.8813e-05	0.849108	0.00339218	0.181954	0.0864367	dx_k	d1x	42	19	115	20	76	59	ABL1, AXL, BLK, BRAF, CAMK1, CDK19, CDK8, CSF1R, CSK, DDR1, EIF2AK4, EPHB6, FGR, FLT3, FYN, HCK, HUNK, KIT, LCK, MAP2K1, MAP2K2, MAP2K4, MAP2K5, MAP4K5, MINK1, MYLK4, PDGFRA, PDGFRB, PRKD1, PTK6, RAF1, RIPK2, SIK1, SLK, SRC, SRMS, STK3, STK36, STK4, TGFBR2, TNIK, TNK2, ZAK	AR, CYP19A1, CYP2C19, ESR1, ESR2, IL1B, MDM2, MDM4, NR1H4, NR1I2, NR3C1, NR3C2, PGR, PPARD, PPARG, SLC47A1, TDP1, THRB, TP53	ABL1, AXL, BLK, BRAF, CAMK1, CDK19, CDK8, CSF1R, CSK, DDR1, EIF2AK4, EPHB6, FGR, FLT3, FYN, HCK, HUNK, KIT, LCK, MAP2K1, MAP2K2, MAP2K5, MAP4K5, MINK1, MYLK4, PDGFRA, PDGFRB, PRKD1, PTK6, RAF1, RIPK2, SIK1, SLK, SRC, SRMS, STK3, STK36, STK4, TGFBR2, TNIK, TNK2, ZAK	AR, CYP19A1, CYP2C19, ESR1, ESR2, IL1B, MDM2, MDM4, NR1H4, NR1I2, NR3C1, NR3C2, PGR, PPARD, PPARG, SLC47A1, TDP1, THRB, TP53
ALL	Sunitinib_RBC:d2	resveratrol_MCF7_DOWN	7.59576e-07	0.000206301	PC1_wilcoxon	PC1_Cox	FALSE	0.6433	0.0495177	0.840859	0.00022227	0.0378861	0.166854	0.00884556	0.000235819	dx_k	d3	23	95	215	244	309	150	0.960268	0.0436876	0.925055	0.00132757	0.692221	0.00173998	0.115475	0.815152	dx_k	d3	23	92	80	55	108	27	CAMK2A, CAMK2D, CHEK2, CLK2, CSF1R, FLT3, KIT, LCK, LRRK2, MAP4K4, MAP4K5, MELK, MINK1, MYLK2, NTRK1, NTRK2, NTRK3, NUAK1, PDGFRA, PHKG1, RET, STK4, YES1	AP1S1, ARHGAP11A, ASPM, AURKA, BAMBI, BAX, BCL2L2.PABPN1, BCL3, BORA, BUB1, BUB1B, CCNA2, CCNF, CDC20, CDCA3, CDCA8, CDKN2C, CENPA, CENPE, CENPF, CHKA, CHORDC1, CKS2, CYP1A1, CYP1B1, DEPDC1, DLGAP5, E2F8, ELK4, EPHA4, ESPL1, FAM64A, FASTKD5, GINS1, GTSE1, H3F3B, HIRA, HIVEP1, HJURP, HMMR, ID1, JMJD6, KIF11, KIF14, KIF15, KIF20A, KIF23, KIFC1, KPNA2, MAT2A, MBNL1, MCMBP, MEX3D, MKI67, NDC80, NFYB,…	CAMK2A, CAMK2D, CHEK2, CLK2, CSF1R, FLT3, KIT, LCK, LRRK2, MAP4K4, MAP4K5, MELK, MINK1, MYLK2, NTRK1, NTRK2, NTRK3, NUAK1, PDGFRA, PHKG1, RET, STK4, YES1	ARHGAP11A, ASPM, AURKA, BAMBI, BAX, BCL2L2.PABPN1, BCL3, BORA, BUB1, BUB1B, CCNB1, CCNF, CDC20, CDCA8, CDKN2C, CENPA, CENPE, CENPF, CHKA, CYP1A1, CYP1B1, DEPDC1, DLGAP5, E2F8, ELK4, EPHA4, ESPL1, FAM64A, FASTKD5, GINS1, GTSE1, H3F3A, H3F3B, HIRA, HIVEP1, HJURP, HMMR, ID1, JMJD6, KIF11, KIF14, KIF15, KIF20A, KIF23, KIFC1, KPNA2, MAT2A, MBNL1, MCMBP, MEX3D, MKI67, NDC80, NFYB, NR2F2, NUSAP1, PABPN1…
ALL	Pazopanib hydrochloride:d1	SB-590885-AAD_GSK	7.60131e-07	0.000206301	PC1_wilcoxon	PC1_wilcoxon	TRUE	0.955174	0.728383	0.682169	0.206265	0.936472	0.328363	0.082231	2.57121e-05	dx_k	d2x_k	28	1	260	199	236	223	0.657379	0.765266	0.861734	0.00287661	0.134974	0.447648	0.00317939	0.0579103	dx_k	d2x_k	28	1	94	41	59	76	ABL1, ALK, AURKB, CDK7, CSF1R, FGFR1, FGFR3, FLT1, FLT4, FYN, IGF1R, ITK, KDR, KIT, LCK, LIMK1, LTK, MAP4K4, MAPK8, MAPK9, MET, NEK2, PDGFRA, PDGFRB, PTK2, RET, TAOK1, TNK2	BRAF	ABL1, ALK, AURKB, CDK7, CSF1R, FGFR1, FGFR3, FLT1, FLT4, FYN, IGF1R, ITK, KDR, KIT, LCK, LIMK1, LTK, MAP4K4, MAPK8, MAPK9, MET, NEK2, PDGFRA, PDGFRB, PTK2, RET, TAOK1, TNK2	BRAF
ALL	Pazopanib hydrochloride:d1	SB-614067-R_GSK	7.60131e-07	0.000206301	PC1_wilcoxon	PC1_wilcoxon	TRUE	0.955174	0.728383	0.682169	0.206265	0.936472	0.328363	0.082231	2.57121e-05	dx_k	d2x_k	28	1	260	199	236	223	0.657379	0.765266	0.861734	0.00287661	0.134974	0.447648	0.00317939	0.0579103	dx_k	d2x_k	28	1	94	41	59	76	ABL1, ALK, AURKB, CDK7, CSF1R, FGFR1, FGFR3, FLT1, FLT4, FYN, IGF1R, ITK, KDR, KIT, LCK, LIMK1, LTK, MAP4K4, MAPK8, MAPK9, MET, NEK2, PDGFRA, PDGFRB, PTK2, RET, TAOK1, TNK2	BRAF	ABL1, ALK, AURKB, CDK7, CSF1R, FGFR1, FGFR3, FLT1, FLT4, FYN, IGF1R, ITK, KDR, KIT, LCK, LIMK1, LTK, MAP4K4, MAPK8, MAPK9, MET, NEK2, PDGFRA, PDGFRB, PTK2, RET, TAOK1, TNK2	BRAF
ALL	Pazopanib hydrochloride:d1	SB-682330-A_GSK	7.60131e-07	0.000206301	PC1_wilcoxon	PC1_wilcoxon	TRUE	0.955174	0.728383	0.682169	0.206265	0.936472	0.328363	0.082231	2.57121e-05	dx_k	d2x_k	28	1	260	199	236	223	0.657379	0.765266	0.861734	0.00287661	0.134974	0.447648	0.00317939	0.0579103	dx_k	d2x_k	28	1	94	41	59	76	ABL1, ALK, AURKB, CDK7, CSF1R, FGFR1, FGFR3, FLT1, FLT4, FYN, IGF1R, ITK, KDR, KIT, LCK, LIMK1, LTK, MAP4K4, MAPK8, MAPK9, MET, NEK2, PDGFRA, PDGFRB, PTK2, RET, TAOK1, TNK2	BRAF	ABL1, ALK, AURKB, CDK7, CSF1R, FGFR1, FGFR3, FLT1, FLT4, FYN, IGF1R, ITK, KDR, KIT, LCK, LIMK1, LTK, MAP4K4, MAPK8, MAPK9, MET, NEK2, PDGFRA, PDGFRB, PTK2, RET, TAOK1, TNK2	BRAF
ALL	Crizotinib_Kinome Scan:d2	mebendazole	7.65271e-07	0.000206926	PC1_Cox	PC1_wilcoxon	FALSE	0.00316904	0.0706904	0.157078	0.000752349	0.129638	0.0022234	0.112615	0.534883	dx_k	d1x	99	16	365	94	213	246	0.7034	0.996632	0.996567	0.00427862	0.675187	0.0377246	0.0168072	9.79332e-05	dx_k	d1x	98	16	118	17	87	48	ABL1, ABL2, ACVR1, ACVR1B, ALK, ANKK1, AURKA, AURKB, AXL, BLK, BMP2K, BMPR1B, CASK, CDK11A, CDK11B, CDK7, CSF1R, DCLK1, DCLK2, DDR1, DSTYK, EPHA1, EPHA2, EPHA3, EPHA4, EPHA5, EPHA6, EPHA7, EPHA8, EPHB1, EPHB4, EPHB6, FER, FES, FGR, FLT3, IGF1R, IKBKE, INSR, INSRR, IRAK1, IRAK3, JAK1, JAK2, JAK3, KIT, LCK, LIMK1, LIMK2, LTK, LYN, MAP3K12, MAP3K13, MAP3K2, MAP3K3, MAP4K1, MAP4K2, MAP4K3, MAP4K5, MA…	ABCB1, ABL1, AHR, AR, ATAD5, CYP1A2, GMNN, HTR1E, KDR, MAPK10, NFE2L2, NR1H4, PPARG, STK33, TDP1, TP53	ABL1, ABL2, ACVR1, ACVR1B, ALK, ANKK1, AURKA, AURKB, AXL, BLK, BMP2K, BMPR1B, CASK, CDK11A, CDK7, CSF1R, DCLK1, DCLK2, DDR1, DSTYK, EPHA1, EPHA2, EPHA3, EPHA4, EPHA5, EPHA6, EPHA7, EPHA8, EPHB1, EPHB4, EPHB6, FER, FES, FGR, FLT3, IGF1R, IKBKE, INSR, INSRR, IRAK1, IRAK3, JAK1, JAK2, JAK3, KIT, LCK, LIMK1, LIMK2, LTK, LYN, MAP3K12, MAP3K13, MAP3K2, MAP3K3, MAP4K1, MAP4K2, MAP4K3, MAP4K5, MAPK7, MER…	ABCB1, ABL1, AHR, AR, ATAD5, CYP1A2, GMNN, HTR1E, KDR, MAPK10, NFE2L2, NR1H4, PPARG, STK33, TDP1, TP53
ALL	Lenvatinib_FDA:d2	etretinate	7.68171e-07	0.000206944	PC1_wilcoxon	PC1_wilcoxon	TRUE	0.329348	0.40853	0.532621	0.932743	0.322184	0.751136	0.158135	5.07829e-06	dx_k	d1x	20	7	267	192	92	367	0.649647	0.433549	0.655021	0.005447	0.639321	0.0300865	0.0126429	0.0388102	dx_k	d1x	20	7	95	40	43	92	ABL1, EGFR, EPHB2, ERBB4, FGFR1, FGFR2, FGFR3, FGFR4, FGR, FLT4, FRK, KDR, KIT, LCK, MAP4K4, MET, PDGFRA, PDGFRB, PTK6, RET	AR, ESR1, GMNN, HSPB1, RARA, RXRG, TP53	ABL1, EGFR, EPHB2, ERBB4, FGFR1, FGFR2, FGFR3, FGFR4, FGR, FLT4, FRK, KDR, KIT, LCK, MAP4K4, MET, PDGFRA, PDGFRB, PTK6, RET	AR, ESR1, GMNN, HSPB1, RARA, RXRG, TP53
ALL	Axitinib:d1	etretinate	7.72508e-07	0.000207136	PC1_wilcoxon	PC1_wilcoxon	TRUE	0.00060712	0.654944	0.708961	0.0473289	0.195598	0.000564774	0.0381274	5.07829e-06	dx_k	d1x	98	7	369	90	92	367	0.361063	0.248189	1	0.00615877	0.634298	0.134085	0.0527779	0.0388102	dx_k	d1x	98	7	119	16	43	92	AAK1, ABL1, ABL2, ACVR2B, ANKK1, AURKA, AURKB, AURKC, AXL, BLK, BMP2K, BMPR1B, CAMKK1, CAMKK2, CDC42BPB, CDK16, CDKL2, CSF1R, CSK, CSNK2A2, DDR1, DDR2, EGFR, EIF2AK2, EPHB6, FGFR1, FGFR2, FGFR3, FGR, FLT1, FLT3, FLT4, GAK, GRK4, HUNK, IRAK1, ITK, JAK2, JAK3, KDR, KIT, LCK, LRRK2, MAP2K1, MAP2K2, MAP2K5, MAP3K12, MAP3K3, MAP3K4, MAP3K9, MAP4K1, MAP4K2, MAP4K3, MAP4K4, MAP4K5, MAPK10, MAPK8, MERTK,…	AR, ESR1, GMNN, HSPB1, RARA, RXRG, TP53	AAK1, ABL1, ABL2, ACVR2B, ANKK1, AURKA, AURKB, AURKC, AXL, BLK, BMP2K, BMPR1B, CAMKK1, CAMKK2, CDC42BPB, CDK16, CDKL2, CSF1R, CSK, CSNK2A2, DDR1, DDR2, EGFR, EIF2AK2, EPHB6, FGFR1, FGFR2, FGFR3, FGR, FLT1, FLT3, FLT4, GAK, GRK4, HUNK, IRAK1, ITK, JAK2, JAK3, KDR, KIT, LCK, LRRK2, MAP2K1, MAP2K2, MAP2K5, MAP3K12, MAP3K3, MAP3K4, MAP3K9, MAP4K1, MAP4K2, MAP4K3, MAP4K4, MAP4K5, MAPK10, MAPK8, MERTK,…	AR, ESR1, GMNN, HSPB1, RARA, RXRG, TP53
ALL	Crizotinib_Kinome Scan:d2	Kinome_203_Roche	7.74556e-07	0.000207136	PC1_Cox	PC1_wilcoxon	FALSE	0.00105983	0.181219	0.224045	0.00554669	0.314409	3.76051e-05	0.112615	0.0203343	dx_k	d2x_k	99	8	365	94	101	358	0.74233	0.600379	1	0.0309494	0.379514	0.786023	0.0168072	0.00586821	dx_k	d2x_k	98	8	118	17	37	98	ABL1, ABL2, ACVR1, ACVR1B, ALK, ANKK1, AURKA, AURKB, AXL, BLK, BMP2K, BMPR1B, CASK, CDK11A, CDK11B, CDK7, CSF1R, DCLK1, DCLK2, DDR1, DSTYK, EPHA1, EPHA2, EPHA3, EPHA4, EPHA5, EPHA6, EPHA7, EPHA8, EPHB1, EPHB4, EPHB6, FER, FES, FGR, FLT3, IGF1R, IKBKE, INSR, INSRR, IRAK1, IRAK3, JAK1, JAK2, JAK3, KIT, LCK, LIMK1, LIMK2, LTK, LYN, MAP3K12, MAP3K13, MAP3K2, MAP3K3, MAP4K1, MAP4K2, MAP4K3, MAP4K5, MA…	CDC7, CDK5, CDK9, DYRK1A, FLT3, MAP4K4, MINK1, PRKD3	ABL1, ABL2, ACVR1, ACVR1B, ALK, ANKK1, AURKA, AURKB, AXL, BLK, BMP2K, BMPR1B, CASK, CDK11A, CDK7, CSF1R, DCLK1, DCLK2, DDR1, DSTYK, EPHA1, EPHA2, EPHA3, EPHA4, EPHA5, EPHA6, EPHA7, EPHA8, EPHB1, EPHB4, EPHB6, FER, FES, FGR, FLT3, IGF1R, IKBKE, INSR, INSRR, IRAK1, IRAK3, JAK1, JAK2, JAK3, KIT, LCK, LIMK1, LIMK2, LTK, LYN, MAP3K12, MAP3K13, MAP3K2, MAP3K3, MAP4K1, MAP4K2, MAP4K3, MAP4K5, MAPK7, MER…	CDC7, CDK5, CDK9, DYRK1A, FLT3, MAP4K4, MINK1, PRKD3
ALL	Bosutinib_LINCS:d2	resveratrol_MCF7_DOWN	7.88381e-07	0.000208378	PC1_wilcoxon	PC1_Cox	FALSE	0.185839	0.326747	0.997507	0.401565	0.0286881	0.156549	0.00556857	0.000235819	dx_k	d3	75	95	317	142	309	150	0.551608	0.598347	0.269194	0.000237952	0.944693	0.00288033	0.00970257	0.815152	dx_k	d3	75	92	109	26	108	27	AAK1, ABL1, ABL2, AXL, BLK, BMP2K, BMPR2, BTK, CAMK1D, CIT, CSF1R, CSK, CSNK1A1, CSNK1D, CSNK1E, DMPK, EGFR, EIF2AK1, EIF2AK4, EPHA2, EPHA3, EPHA8, ERBB2, ERBB3, ERBB4, FES, FGR, FRK, GAK, GRK4, HCK, JAK2, LCK, LYN, MAP2K1, MAP2K2, MAP2K5, MAP3K11, MAP3K2, MAP3K3, MAP3K4, MAP3K7, MAP3K9, MAP4K2, MAP4K3, MAP4K4, MAP4K5, MAPK4, MAPK6, MINK1, MYLK2, NEK2, NUAK2, PAK1, PRKCD, RET, RIOK1, RIOK3, SIK2,…	AP1S1, ARHGAP11A, ASPM, AURKA, BAMBI, BAX, BCL2L2.PABPN1, BCL3, BORA, BUB1, BUB1B, CCNA2, CCNF, CDC20, CDCA3, CDCA8, CDKN2C, CENPA, CENPE, CENPF, CHKA, CHORDC1, CKS2, CYP1A1, CYP1B1, DEPDC1, DLGAP5, E2F8, ELK4, EPHA4, ESPL1, FAM64A, FASTKD5, GINS1, GTSE1, H3F3B, HIRA, HIVEP1, HJURP, HMMR, ID1, JMJD6, KIF11, KIF14, KIF15, KIF20A, KIF23, KIFC1, KPNA2, MAT2A, MBNL1, MCMBP, MEX3D, MKI67, NDC80, NFYB,…	AAK1, ABL1, ABL2, AXL, BLK, BMP2K, BMPR2, BTK, CAMK1D, CIT, CSF1R, CSK, CSNK1A1, CSNK1D, CSNK1E, DMPK, EGFR, EIF2AK1, EIF2AK4, EPHA2, EPHA3, EPHA8, ERBB2, ERBB3, ERBB4, FES, FGR, FRK, GAK, GRK4, HCK, JAK2, LCK, LYN, MAP2K1, MAP2K2, MAP2K5, MAP3K11, MAP3K2, MAP3K3, MAP3K4, MAP3K7, MAP3K9, MAP4K2, MAP4K3, MAP4K4, MAP4K5, MAPK4, MAPK6, MINK1, MYLK2, NEK2, NUAK2, PAK1, PRKCD, RET, RIOK1, RIOK3, SIK2,…	ARHGAP11A, ASPM, AURKA, BAMBI, BAX, BCL2L2.PABPN1, BCL3, BORA, BUB1, BUB1B, CCNB1, CCNF, CDC20, CDCA8, CDKN2C, CENPA, CENPE, CENPF, CHKA, CYP1A1, CYP1B1, DEPDC1, DLGAP5, E2F8, ELK4, EPHA4, ESPL1, FAM64A, FASTKD5, GINS1, GTSE1, H3F3A, H3F3B, HIRA, HIVEP1, HJURP, HMMR, ID1, JMJD6, KIF11, KIF14, KIF15, KIF20A, KIF23, KIFC1, KPNA2, MAT2A, MBNL1, MCMBP, MEX3D, MKI67, NDC80, NFYB, NR2F2, NUSAP1, PABPN1…
ALL	Crizotinib_Kinome Scan:d2	GW278681X_GSK	7.93471e-07	0.000208378	PC1_wilcoxon	PC1_wilcoxon	TRUE	0.00081645	0.0588432	1	0.0636141	7.77846e-05	0.122432	0.112615	1.27071e-06	dx_k	d2x_k	99	1	365	94	21	438	0.733912	0.192124	1	0.0118457	0.745946	0.607679	0.0168072	0.170064	dx_k	d2x_k	98	1	118	17	6	129	ABL1, ABL2, ACVR1, ACVR1B, ALK, ANKK1, AURKA, AURKB, AXL, BLK, BMP2K, BMPR1B, CASK, CDK11A, CDK11B, CDK7, CSF1R, DCLK1, DCLK2, DDR1, DSTYK, EPHA1, EPHA2, EPHA3, EPHA4, EPHA5, EPHA6, EPHA7, EPHA8, EPHB1, EPHB4, EPHB6, FER, FES, FGR, FLT3, IGF1R, IKBKE, INSR, INSRR, IRAK1, IRAK3, JAK1, JAK2, JAK3, KIT, LCK, LIMK1, LIMK2, LTK, LYN, MAP3K12, MAP3K13, MAP3K2, MAP3K3, MAP4K1, MAP4K2, MAP4K3, MAP4K5, MA…	KIT	ABL1, ABL2, ACVR1, ACVR1B, ALK, ANKK1, AURKA, AURKB, AXL, BLK, BMP2K, BMPR1B, CASK, CDK11A, CDK7, CSF1R, DCLK1, DCLK2, DDR1, DSTYK, EPHA1, EPHA2, EPHA3, EPHA4, EPHA5, EPHA6, EPHA7, EPHA8, EPHB1, EPHB4, EPHB6, FER, FES, FGR, FLT3, IGF1R, IKBKE, INSR, INSRR, IRAK1, IRAK3, JAK1, JAK2, JAK3, KIT, LCK, LIMK1, LIMK2, LTK, LYN, MAP3K12, MAP3K13, MAP3K2, MAP3K3, MAP4K1, MAP4K2, MAP4K3, MAP4K5, MAPK7, MER…	KIT
ALL	Crizotinib_Kinome Scan:d2	GW549390X_GSK	7.93471e-07	0.000208378	PC1_wilcoxon	PC1_wilcoxon	TRUE	0.00081645	0.0588432	1	0.0636141	7.77846e-05	0.122432	0.112615	1.27071e-06	dx_k	d2x_k	99	1	365	94	21	438	0.733912	0.192124	1	0.0118457	0.745946	0.607679	0.0168072	0.170064	dx_k	d2x_k	98	1	118	17	6	129	ABL1, ABL2, ACVR1, ACVR1B, ALK, ANKK1, AURKA, AURKB, AXL, BLK, BMP2K, BMPR1B, CASK, CDK11A, CDK11B, CDK7, CSF1R, DCLK1, DCLK2, DDR1, DSTYK, EPHA1, EPHA2, EPHA3, EPHA4, EPHA5, EPHA6, EPHA7, EPHA8, EPHB1, EPHB4, EPHB6, FER, FES, FGR, FLT3, IGF1R, IKBKE, INSR, INSRR, IRAK1, IRAK3, JAK1, JAK2, JAK3, KIT, LCK, LIMK1, LIMK2, LTK, LYN, MAP3K12, MAP3K13, MAP3K2, MAP3K3, MAP4K1, MAP4K2, MAP4K3, MAP4K5, MA…	KIT	ABL1, ABL2, ACVR1, ACVR1B, ALK, ANKK1, AURKA, AURKB, AXL, BLK, BMP2K, BMPR1B, CASK, CDK11A, CDK7, CSF1R, DCLK1, DCLK2, DDR1, DSTYK, EPHA1, EPHA2, EPHA3, EPHA4, EPHA5, EPHA6, EPHA7, EPHA8, EPHB1, EPHB4, EPHB6, FER, FES, FGR, FLT3, IGF1R, IKBKE, INSR, INSRR, IRAK1, IRAK3, JAK1, JAK2, JAK3, KIT, LCK, LIMK1, LIMK2, LTK, LYN, MAP3K12, MAP3K13, MAP3K2, MAP3K3, MAP4K1, MAP4K2, MAP4K3, MAP4K5, MAPK7, MER…	KIT
ALL	Crizotinib_Kinome Scan:d2	GW622055X_GSK	7.93471e-07	0.000208378	PC1_wilcoxon	PC1_wilcoxon	TRUE	0.00081645	0.0588432	1	0.0636141	7.77846e-05	0.122432	0.112615	1.27071e-06	dx_k	d2x_k	99	1	365	94	21	438	0.733912	0.192124	1	0.0118457	0.745946	0.607679	0.0168072	0.170064	dx_k	d2x_k	98	1	118	17	6	129	ABL1, ABL2, ACVR1, ACVR1B, ALK, ANKK1, AURKA, AURKB, AXL, BLK, BMP2K, BMPR1B, CASK, CDK11A, CDK11B, CDK7, CSF1R, DCLK1, DCLK2, DDR1, DSTYK, EPHA1, EPHA2, EPHA3, EPHA4, EPHA5, EPHA6, EPHA7, EPHA8, EPHB1, EPHB4, EPHB6, FER, FES, FGR, FLT3, IGF1R, IKBKE, INSR, INSRR, IRAK1, IRAK3, JAK1, JAK2, JAK3, KIT, LCK, LIMK1, LIMK2, LTK, LYN, MAP3K12, MAP3K13, MAP3K2, MAP3K3, MAP4K1, MAP4K2, MAP4K3, MAP4K5, MA…	KIT	ABL1, ABL2, ACVR1, ACVR1B, ALK, ANKK1, AURKA, AURKB, AXL, BLK, BMP2K, BMPR1B, CASK, CDK11A, CDK7, CSF1R, DCLK1, DCLK2, DDR1, DSTYK, EPHA1, EPHA2, EPHA3, EPHA4, EPHA5, EPHA6, EPHA7, EPHA8, EPHB1, EPHB4, EPHB6, FER, FES, FGR, FLT3, IGF1R, IKBKE, INSR, INSRR, IRAK1, IRAK3, JAK1, JAK2, JAK3, KIT, LCK, LIMK1, LIMK2, LTK, LYN, MAP3K12, MAP3K13, MAP3K2, MAP3K3, MAP4K1, MAP4K2, MAP4K3, MAP4K5, MAPK7, MER…	KIT
ALL	Crizotinib_Kinome Scan:d2	GW632046X_GSK	7.93471e-07	0.000208378	PC1_wilcoxon	PC1_wilcoxon	TRUE	0.00081645	0.0588432	1	0.0636141	7.77846e-05	0.122432	0.112615	1.27071e-06	dx_k	d2x_k	99	1	365	94	21	438	0.733912	0.192124	1	0.0118457	0.745946	0.607679	0.0168072	0.170064	dx_k	d2x_k	98	1	118	17	6	129	ABL1, ABL2, ACVR1, ACVR1B, ALK, ANKK1, AURKA, AURKB, AXL, BLK, BMP2K, BMPR1B, CASK, CDK11A, CDK11B, CDK7, CSF1R, DCLK1, DCLK2, DDR1, DSTYK, EPHA1, EPHA2, EPHA3, EPHA4, EPHA5, EPHA6, EPHA7, EPHA8, EPHB1, EPHB4, EPHB6, FER, FES, FGR, FLT3, IGF1R, IKBKE, INSR, INSRR, IRAK1, IRAK3, JAK1, JAK2, JAK3, KIT, LCK, LIMK1, LIMK2, LTK, LYN, MAP3K12, MAP3K13, MAP3K2, MAP3K3, MAP4K1, MAP4K2, MAP4K3, MAP4K5, MA…	KIT	ABL1, ABL2, ACVR1, ACVR1B, ALK, ANKK1, AURKA, AURKB, AXL, BLK, BMP2K, BMPR1B, CASK, CDK11A, CDK7, CSF1R, DCLK1, DCLK2, DDR1, DSTYK, EPHA1, EPHA2, EPHA3, EPHA4, EPHA5, EPHA6, EPHA7, EPHA8, EPHB1, EPHB4, EPHB6, FER, FES, FGR, FLT3, IGF1R, IKBKE, INSR, INSRR, IRAK1, IRAK3, JAK1, JAK2, JAK3, KIT, LCK, LIMK1, LIMK2, LTK, LYN, MAP3K12, MAP3K13, MAP3K2, MAP3K3, MAP4K1, MAP4K2, MAP4K3, MAP4K5, MAPK7, MER…	KIT
ALL	Nintedanib_FDA:d2	ANAGRELIDE HYDROCHLORIDE	8.03065e-07	0.000209786	COXPH_muts0v1	COXPH_muts0v1	TRUE	0.00175341	8.85376e-05	0.000258886	0.366485	0.120946	0.37691	0.0617143	0.00643586	dx_k	d1x	154	2	385	74	47	412	0.936791	0.000688018	0.000173095	0.0025954	0.91185	0.508937	0.238	0.0775521	dx_k	d1x	154	2	121	14	30	105	AAK1, ABL1, ACVR1, ALK, AURKB, AURKC, AXL, BLK, BMP2K, BMPR2, BTK, CAMK1G, CAMKK1, CAMKK2, CDK14, CDK16, CDK17, CDK18, CDK4, CDK7, CHEK1, CLK1, CLK2, CLK4, CSF1R, CSNK1E, CSNK2A2, DCLK1, DCLK3, DDR1, DDR2, EPHA6, EPHB1, EPHB6, FER, FGFR1, FGFR2, FGFR3, FGR, FLT1, FLT3, FLT4, FYN, GRK1, GRK4, GSK3A, GSK3B, HIPK2, HIPK3, IGF1R, IKBKE, INSR, INSRR, IRAK1, IRAK4, ITK, JAK1, JAK2, JAK3, KDR, KIT, LATS…	PDE3A, PDE3B	AAK1, ABL1, ACVR1, ALK, AURKB, AURKC, AXL, BLK, BMP2K, BMPR2, BTK, CAMK1G, CAMKK1, CAMKK2, CDK14, CDK16, CDK17, CDK18, CDK4, CDK7, CHEK1, CLK1, CLK2, CLK4, CSF1R, CSNK1E, CSNK2A2, DCLK1, DCLK3, DDR1, DDR2, EPHA6, EPHB1, EPHB6, FER, FGFR1, FGFR2, FGFR3, FGR, FLT1, FLT3, FLT4, FYN, GRK1, GRK4, GSK3A, GSK3B, HIPK2, HIPK3, IGF1R, IKBKE, INSR, INSRR, IRAK1, IRAK4, ITK, JAK1, JAK2, JAK3, KDR, KIT, LATS…	PDE3A, PDE3B
ALL	Ceritinib_FDA:d2	luteolin_HL60_DOWN	8.04581e-07	0.000209786	COXPH_muts0v1	PC1_wilcoxon	FALSE	3.57815e-06	0.15452	2.64262e-06	0.00013364	0.967383	0.283689	0.905235	0.474351	dx_k	d3	14	262	182	277	402	57	0.962478	0.489192	1	0.777103	0.107695	0.0686988	0.146777	0.00997389	dx_k	d3	13	256	70	65	127	8	ALK, AURKA, EGFR, FGFR2, FGFR3, FGFR4, FLT3, IGF1R, INSR, JAK2, LCK, LYN, RET, TSSK3	ABCC10, ADAMTS1, ADCY7, ADCY9, ADK, ADRB2, ADRBK2, ADSS, AGL, AIM1, AKAP1, AKAP2, AKAP7, ALMS1, AMPD3, ARMC8, ARMCX5, ATP2B4, ATP6V0A2, BAG2, BBS7, BBX, BCL11A, BCL2, BMP2K, CA2, CACNA2D3, CASD1, CASP1, CBFA2T3, CCDC85B, CCDC88A, CCDC91, CCNA1, CCR2, CD244, CD3EAP, CEBPA, CENPI, CEP68, CHKA, CHORDC1, CHST12, CLASP2, CLTCL1, COX20, CUTC, CYB5A, CYP1B1, DCPS, DENND1B, DEPTOR, DIMT1, DIXDC1, DLX2, D…	ALK, AURKA, EGFR, FGFR2, FGFR3, FGFR4, FLT3, IGF1R, INSR, JAK2, LCK, LYN, RET	ABCC10, ADAMTS1, ADCY7, ADCY9, ADK, ADRB2, ADRBK2, ADSS, AGL, AIM1, AKAP1, AKAP2, AKAP7, ALMS1, AMPD3, ARMC8, ARMCX5, ATP2B4, ATP6V0A2, BAG2, BBS7, BBX, BCL11A, BMP2K, CA2, CACNA2D3, CASD1, CASP1, CBFA2T3, CCDC85B, CCDC88A, CCDC91, CCNA1, CCR2, CD244, CD3EAP, CEBPA, CENPI, CEP68, CHKA, CHST12, CLASP2, CLTCL1, COX20, CUTC, CYB5A, CYP1B1, DCPS, DENND1B, DEPTOR, DIMT1, DLX2, DNAJB6, DNAJC12, DPY19L2…
ALL	Pazopanib hydrochloride:d1	GEMCITABINE HYDROCHLORIDE	8.32082e-07	0.000210657	PC1_wilcoxon	PC1_wilcoxon	TRUE	0.701293	0.931625	0.33921	0.448814	0.00723053	0.289632	0.082231	0.000729765	dx_k	d1x	28	11	260	199	131	328	0.805541	0.477479	0.391269	0.00900938	0.983975	0.0818936	0.00317939	0.00226447	dx_k	d1x	28	11	94	41	60	75	ABL1, ALK, AURKB, CDK7, CSF1R, FGFR1, FGFR3, FLT1, FLT4, FYN, IGF1R, ITK, KDR, KIT, LCK, LIMK1, LTK, MAP4K4, MAPK8, MAPK9, MET, NEK2, PDGFRA, PDGFRB, PTK2, RET, TAOK1, TNK2	AR, ESR1, POLA1, POLD1, POLE, PPARG, RRM1, RRM2, RRM2B, TDP1, TP53	ABL1, ALK, AURKB, CDK7, CSF1R, FGFR1, FGFR3, FLT1, FLT4, FYN, IGF1R, ITK, KDR, KIT, LCK, LIMK1, LTK, MAP4K4, MAPK8, MAPK9, MET, NEK2, PDGFRA, PDGFRB, PTK2, RET, TAOK1, TNK2	AR, ESR1, POLA1, POLD1, POLE, PPARG, RRM1, RRM2, RRM2B, TDP1, TP53
ALL	Lenvatinib_FDA:d2	GW278681X_GSK	8.32083e-07	0.000210657	PC1_wilcoxon	PC1_wilcoxon	TRUE	0.206709	0.0827971	1	0.932699	0.000291205	0.676523	0.158135	1.27071e-06	dx_k	d2x_k	20	1	267	192	21	438	0.621297	0.212859	1	0.00495536	0.670699	0.859713	0.0126429	0.170064	dx_k	d2x_k	20	1	95	40	6	129	ABL1, EGFR, EPHB2, ERBB4, FGFR1, FGFR2, FGFR3, FGFR4, FGR, FLT4, FRK, KDR, KIT, LCK, MAP4K4, MET, PDGFRA, PDGFRB, PTK6, RET	KIT	ABL1, EGFR, EPHB2, ERBB4, FGFR1, FGFR2, FGFR3, FGFR4, FGR, FLT4, FRK, KDR, KIT, LCK, MAP4K4, MET, PDGFRA, PDGFRB, PTK6, RET	KIT
ALL	Lenvatinib_FDA:d2	GW549390X_GSK	8.32083e-07	0.000210657	PC1_wilcoxon	PC1_wilcoxon	TRUE	0.206709	0.0827971	1	0.932699	0.000291205	0.676523	0.158135	1.27071e-06	dx_k	d2x_k	20	1	267	192	21	438	0.621297	0.212859	1	0.00495536	0.670699	0.859713	0.0126429	0.170064	dx_k	d2x_k	20	1	95	40	6	129	ABL1, EGFR, EPHB2, ERBB4, FGFR1, FGFR2, FGFR3, FGFR4, FGR, FLT4, FRK, KDR, KIT, LCK, MAP4K4, MET, PDGFRA, PDGFRB, PTK6, RET	KIT	ABL1, EGFR, EPHB2, ERBB4, FGFR1, FGFR2, FGFR3, FGFR4, FGR, FLT4, FRK, KDR, KIT, LCK, MAP4K4, MET, PDGFRA, PDGFRB, PTK6, RET	KIT
ALL	Lenvatinib_FDA:d2	GW622055X_GSK	8.32083e-07	0.000210657	PC1_wilcoxon	PC1_wilcoxon	TRUE	0.206709	0.0827971	1	0.932699	0.000291205	0.676523	0.158135	1.27071e-06	dx_k	d2x_k	20	1	267	192	21	438	0.621297	0.212859	1	0.00495536	0.670699	0.859713	0.0126429	0.170064	dx_k	d2x_k	20	1	95	40	6	129	ABL1, EGFR, EPHB2, ERBB4, FGFR1, FGFR2, FGFR3, FGFR4, FGR, FLT4, FRK, KDR, KIT, LCK, MAP4K4, MET, PDGFRA, PDGFRB, PTK6, RET	KIT	ABL1, EGFR, EPHB2, ERBB4, FGFR1, FGFR2, FGFR3, FGFR4, FGR, FLT4, FRK, KDR, KIT, LCK, MAP4K4, MET, PDGFRA, PDGFRB, PTK6, RET	KIT
ALL	Lenvatinib_FDA:d2	GW632046X_GSK	8.32083e-07	0.000210657	PC1_wilcoxon	PC1_wilcoxon	TRUE	0.206709	0.0827971	1	0.932699	0.000291205	0.676523	0.158135	1.27071e-06	dx_k	d2x_k	20	1	267	192	21	438	0.621297	0.212859	1	0.00495536	0.670699	0.859713	0.0126429	0.170064	dx_k	d2x_k	20	1	95	40	6	129	ABL1, EGFR, EPHB2, ERBB4, FGFR1, FGFR2, FGFR3, FGFR4, FGR, FLT4, FRK, KDR, KIT, LCK, MAP4K4, MET, PDGFRA, PDGFRB, PTK6, RET	KIT	ABL1, EGFR, EPHB2, ERBB4, FGFR1, FGFR2, FGFR3, FGFR4, FGR, FLT4, FRK, KDR, KIT, LCK, MAP4K4, MET, PDGFRA, PDGFRB, PTK6, RET	KIT
ALL	Bosutinib_LINCS:d2	glyburide	8.36206e-07	0.000210657	PC1_wilcoxon	PC1_wilcoxon	TRUE	0.0124976	0.0414849	0.184757	0.336401	0.0146391	0.0120339	0.00556857	0.0654552	dx_k	d1x	75	9	317	142	196	263	0.949002	0.337645	0.121591	8.01394e-06	0.00143905	0.481781	0.00970257	0.000122865	dx_k	d1x	75	9	109	26	71	64	AAK1, ABL1, ABL2, AXL, BLK, BMP2K, BMPR2, BTK, CAMK1D, CIT, CSF1R, CSK, CSNK1A1, CSNK1D, CSNK1E, DMPK, EGFR, EIF2AK1, EIF2AK4, EPHA2, EPHA3, EPHA8, ERBB2, ERBB3, ERBB4, FES, FGR, FRK, GAK, GRK4, HCK, JAK2, LCK, LYN, MAP2K1, MAP2K2, MAP2K5, MAP3K11, MAP3K2, MAP3K3, MAP3K4, MAP3K7, MAP3K9, MAP4K2, MAP4K3, MAP4K4, MAP4K5, MAPK4, MAPK6, MINK1, MYLK2, NEK2, NUAK2, PAK1, PRKCD, RET, RIOK1, RIOK3, SIK2,…	ABCB1, ABCC8, ABCC9, CYP2C19, CYP2C9, CYP2D6, CYP3A4, KCNJ11, PPARG	AAK1, ABL1, ABL2, AXL, BLK, BMP2K, BMPR2, BTK, CAMK1D, CIT, CSF1R, CSK, CSNK1A1, CSNK1D, CSNK1E, DMPK, EGFR, EIF2AK1, EIF2AK4, EPHA2, EPHA3, EPHA8, ERBB2, ERBB3, ERBB4, FES, FGR, FRK, GAK, GRK4, HCK, JAK2, LCK, LYN, MAP2K1, MAP2K2, MAP2K5, MAP3K11, MAP3K2, MAP3K3, MAP3K4, MAP3K7, MAP3K9, MAP4K2, MAP4K3, MAP4K4, MAP4K5, MAPK4, MAPK6, MINK1, MYLK2, NEK2, NUAK2, PAK1, PRKCD, RET, RIOK1, RIOK3, SIK2,…	ABCB1, ABCC8, ABCC9, CYP2C19, CYP2C9, CYP2D6, CYP3A4, KCNJ11, PPARG
ALL	Axitinib:d1	GW278681X_GSK	8.36777e-07	0.000210657	PC1_wilcoxon	PC1_wilcoxon	TRUE	0.000178758	0.0546536	1	0.237657	8.41923e-05	0.0310645	0.0381274	1.27071e-06	dx_k	d2x_k	98	1	369	90	21	438	0.28029	0.215609	1	0.00577929	0.72301	0.619467	0.0527779	0.170064	dx_k	d2x_k	98	1	119	16	6	129	AAK1, ABL1, ABL2, ACVR2B, ANKK1, AURKA, AURKB, AURKC, AXL, BLK, BMP2K, BMPR1B, CAMKK1, CAMKK2, CDC42BPB, CDK16, CDKL2, CSF1R, CSK, CSNK2A2, DDR1, DDR2, EGFR, EIF2AK2, EPHB6, FGFR1, FGFR2, FGFR3, FGR, FLT1, FLT3, FLT4, GAK, GRK4, HUNK, IRAK1, ITK, JAK2, JAK3, KDR, KIT, LCK, LRRK2, MAP2K1, MAP2K2, MAP2K5, MAP3K12, MAP3K3, MAP3K4, MAP3K9, MAP4K1, MAP4K2, MAP4K3, MAP4K4, MAP4K5, MAPK10, MAPK8, MERTK,…	KIT	AAK1, ABL1, ABL2, ACVR2B, ANKK1, AURKA, AURKB, AURKC, AXL, BLK, BMP2K, BMPR1B, CAMKK1, CAMKK2, CDC42BPB, CDK16, CDKL2, CSF1R, CSK, CSNK2A2, DDR1, DDR2, EGFR, EIF2AK2, EPHB6, FGFR1, FGFR2, FGFR3, FGR, FLT1, FLT3, FLT4, GAK, GRK4, HUNK, IRAK1, ITK, JAK2, JAK3, KDR, KIT, LCK, LRRK2, MAP2K1, MAP2K2, MAP2K5, MAP3K12, MAP3K3, MAP3K4, MAP3K9, MAP4K1, MAP4K2, MAP4K3, MAP4K4, MAP4K5, MAPK10, MAPK8, MERTK,…	KIT
ALL	Axitinib:d1	GW549390X_GSK	8.36777e-07	0.000210657	PC1_wilcoxon	PC1_wilcoxon	TRUE	0.000178758	0.0546536	1	0.237657	8.41923e-05	0.0310645	0.0381274	1.27071e-06	dx_k	d2x_k	98	1	369	90	21	438	0.28029	0.215609	1	0.00577929	0.72301	0.619467	0.0527779	0.170064	dx_k	d2x_k	98	1	119	16	6	129	AAK1, ABL1, ABL2, ACVR2B, ANKK1, AURKA, AURKB, AURKC, AXL, BLK, BMP2K, BMPR1B, CAMKK1, CAMKK2, CDC42BPB, CDK16, CDKL2, CSF1R, CSK, CSNK2A2, DDR1, DDR2, EGFR, EIF2AK2, EPHB6, FGFR1, FGFR2, FGFR3, FGR, FLT1, FLT3, FLT4, GAK, GRK4, HUNK, IRAK1, ITK, JAK2, JAK3, KDR, KIT, LCK, LRRK2, MAP2K1, MAP2K2, MAP2K5, MAP3K12, MAP3K3, MAP3K4, MAP3K9, MAP4K1, MAP4K2, MAP4K3, MAP4K4, MAP4K5, MAPK10, MAPK8, MERTK,…	KIT	AAK1, ABL1, ABL2, ACVR2B, ANKK1, AURKA, AURKB, AURKC, AXL, BLK, BMP2K, BMPR1B, CAMKK1, CAMKK2, CDC42BPB, CDK16, CDKL2, CSF1R, CSK, CSNK2A2, DDR1, DDR2, EGFR, EIF2AK2, EPHB6, FGFR1, FGFR2, FGFR3, FGR, FLT1, FLT3, FLT4, GAK, GRK4, HUNK, IRAK1, ITK, JAK2, JAK3, KDR, KIT, LCK, LRRK2, MAP2K1, MAP2K2, MAP2K5, MAP3K12, MAP3K3, MAP3K4, MAP3K9, MAP4K1, MAP4K2, MAP4K3, MAP4K4, MAP4K5, MAPK10, MAPK8, MERTK,…	KIT
ALL	Axitinib:d1	GW622055X_GSK	8.36777e-07	0.000210657	PC1_wilcoxon	PC1_wilcoxon	TRUE	0.000178758	0.0546536	1	0.237657	8.41923e-05	0.0310645	0.0381274	1.27071e-06	dx_k	d2x_k	98	1	369	90	21	438	0.28029	0.215609	1	0.00577929	0.72301	0.619467	0.0527779	0.170064	dx_k	d2x_k	98	1	119	16	6	129	AAK1, ABL1, ABL2, ACVR2B, ANKK1, AURKA, AURKB, AURKC, AXL, BLK, BMP2K, BMPR1B, CAMKK1, CAMKK2, CDC42BPB, CDK16, CDKL2, CSF1R, CSK, CSNK2A2, DDR1, DDR2, EGFR, EIF2AK2, EPHB6, FGFR1, FGFR2, FGFR3, FGR, FLT1, FLT3, FLT4, GAK, GRK4, HUNK, IRAK1, ITK, JAK2, JAK3, KDR, KIT, LCK, LRRK2, MAP2K1, MAP2K2, MAP2K5, MAP3K12, MAP3K3, MAP3K4, MAP3K9, MAP4K1, MAP4K2, MAP4K3, MAP4K4, MAP4K5, MAPK10, MAPK8, MERTK,…	KIT	AAK1, ABL1, ABL2, ACVR2B, ANKK1, AURKA, AURKB, AURKC, AXL, BLK, BMP2K, BMPR1B, CAMKK1, CAMKK2, CDC42BPB, CDK16, CDKL2, CSF1R, CSK, CSNK2A2, DDR1, DDR2, EGFR, EIF2AK2, EPHB6, FGFR1, FGFR2, FGFR3, FGR, FLT1, FLT3, FLT4, GAK, GRK4, HUNK, IRAK1, ITK, JAK2, JAK3, KDR, KIT, LCK, LRRK2, MAP2K1, MAP2K2, MAP2K5, MAP3K12, MAP3K3, MAP3K4, MAP3K9, MAP4K1, MAP4K2, MAP4K3, MAP4K4, MAP4K5, MAPK10, MAPK8, MERTK,…	KIT
ALL	Axitinib:d1	GW632046X_GSK	8.36777e-07	0.000210657	PC1_wilcoxon	PC1_wilcoxon	TRUE	0.000178758	0.0546536	1	0.237657	8.41923e-05	0.0310645	0.0381274	1.27071e-06	dx_k	d2x_k	98	1	369	90	21	438	0.28029	0.215609	1	0.00577929	0.72301	0.619467	0.0527779	0.170064	dx_k	d2x_k	98	1	119	16	6	129	AAK1, ABL1, ABL2, ACVR2B, ANKK1, AURKA, AURKB, AURKC, AXL, BLK, BMP2K, BMPR1B, CAMKK1, CAMKK2, CDC42BPB, CDK16, CDKL2, CSF1R, CSK, CSNK2A2, DDR1, DDR2, EGFR, EIF2AK2, EPHB6, FGFR1, FGFR2, FGFR3, FGR, FLT1, FLT3, FLT4, GAK, GRK4, HUNK, IRAK1, ITK, JAK2, JAK3, KDR, KIT, LCK, LRRK2, MAP2K1, MAP2K2, MAP2K5, MAP3K12, MAP3K3, MAP3K4, MAP3K9, MAP4K1, MAP4K2, MAP4K3, MAP4K4, MAP4K5, MAPK10, MAPK8, MERTK,…	KIT	AAK1, ABL1, ABL2, ACVR2B, ANKK1, AURKA, AURKB, AURKC, AXL, BLK, BMP2K, BMPR1B, CAMKK1, CAMKK2, CDC42BPB, CDK16, CDKL2, CSF1R, CSK, CSNK2A2, DDR1, DDR2, EGFR, EIF2AK2, EPHB6, FGFR1, FGFR2, FGFR3, FGR, FLT1, FLT3, FLT4, GAK, GRK4, HUNK, IRAK1, ITK, JAK2, JAK3, KDR, KIT, LCK, LRRK2, MAP2K1, MAP2K2, MAP2K5, MAP3K12, MAP3K3, MAP3K4, MAP3K9, MAP4K1, MAP4K2, MAP4K3, MAP4K4, MAP4K5, MAPK10, MAPK8, MERTK,…	KIT
ALL	KIR	METHANTHELINE BROMIDE	8.46573e-07	0.000212078	PC1_wilcoxon	PC1_Cox	FALSE	0.712897	0.268267	0.631723	1.18479e-08	0.0674499	0.773706	0.722078	9.49529e-09	immuno	d1x	6	5	71	388	89	370	0.671387	0.422252	0.607689	6.86034e-05	0.948623	0.596983	0.849473	0.689841	immuno	d1x	7	5	25	110	43	92	KIR2DL1, KIR2DL3, KIR2DL4, KIR3DL1, KIR3DL2, KIR3DL3	CHRM1, CHRM4, CHRM5, HRH2, TP53	KIR2DL1, KIR2DL3, KIR2DL4, KIR2DS4, KIR3DL1, KIR3DL2, KIR3DL3	CHRM1, CHRM4, CHRM5, HRH2, TP53
ALL	Bosutinib_LINCS:d2	PSEUDOEPHEDRINE	8.48232e-07	0.000212078	PC1_wilcoxon	PC1_wilcoxon	TRUE	0.0563795	0.908087	0.540203	0.83711	0.0890791	0.0219819	0.00556857	0.0149183	dx_k	d1x	75	12	317	142	154	305	0.810914	0.0300447	0.0131531	3.14557e-05	0.0134312	0.311507	0.00970257	0.000548027	dx_k	d1x	75	12	109	26	60	75	AAK1, ABL1, ABL2, AXL, BLK, BMP2K, BMPR2, BTK, CAMK1D, CIT, CSF1R, CSK, CSNK1A1, CSNK1D, CSNK1E, DMPK, EGFR, EIF2AK1, EIF2AK4, EPHA2, EPHA3, EPHA8, ERBB2, ERBB3, ERBB4, FES, FGR, FRK, GAK, GRK4, HCK, JAK2, LCK, LYN, MAP2K1, MAP2K2, MAP2K5, MAP3K11, MAP3K2, MAP3K3, MAP3K4, MAP3K7, MAP3K9, MAP4K2, MAP4K3, MAP4K4, MAP4K5, MAPK4, MAPK6, MINK1, MYLK2, NEK2, NUAK2, PAK1, PRKCD, RET, RIOK1, RIOK3, SIK2,…	ALOX15, ALOX15B, CYP1A2, CYP2C19, CYP2C9, CYP2D6, CYP3A4, GLA, GNAI1, HSD17B10, RGS12, THPO	AAK1, ABL1, ABL2, AXL, BLK, BMP2K, BMPR2, BTK, CAMK1D, CIT, CSF1R, CSK, CSNK1A1, CSNK1D, CSNK1E, DMPK, EGFR, EIF2AK1, EIF2AK4, EPHA2, EPHA3, EPHA8, ERBB2, ERBB3, ERBB4, FES, FGR, FRK, GAK, GRK4, HCK, JAK2, LCK, LYN, MAP2K1, MAP2K2, MAP2K5, MAP3K11, MAP3K2, MAP3K3, MAP3K4, MAP3K7, MAP3K9, MAP4K2, MAP4K3, MAP4K4, MAP4K5, MAPK4, MAPK6, MINK1, MYLK2, NEK2, NUAK2, PAK1, PRKCD, RET, RIOK1, RIOK3, SIK2,…	ALOX15, ALOX15B, CYP1A2, CYP2C19, CYP2C9, CYP2D6, CYP3A4, GLA, GNAI1, HSD17B10, RGS12, THPO
ALL	Bosutinib_LINCS:d2	flutamide	8.56944e-07	0.000213525	PC1_wilcoxon	PC1_wilcoxon	TRUE	0.0347387	0.640223	0.924091	0.0894167	0.000111331	0.0813426	0.00556857	0.00342706	dx_k	d1x	75	15	317	142	175	284	0.569172	0.927206	0.825639	0.00589134	0.88791	0.0629094	0.00970257	0.00241388	dx_k	d1x	75	15	109	26	71	64	AAK1, ABL1, ABL2, AXL, BLK, BMP2K, BMPR2, BTK, CAMK1D, CIT, CSF1R, CSK, CSNK1A1, CSNK1D, CSNK1E, DMPK, EGFR, EIF2AK1, EIF2AK4, EPHA2, EPHA3, EPHA8, ERBB2, ERBB3, ERBB4, FES, FGR, FRK, GAK, GRK4, HCK, JAK2, LCK, LYN, MAP2K1, MAP2K2, MAP2K5, MAP3K11, MAP3K2, MAP3K3, MAP3K4, MAP3K7, MAP3K9, MAP4K2, MAP4K3, MAP4K4, MAP4K5, MAPK4, MAPK6, MINK1, MYLK2, NEK2, NUAK2, PAK1, PRKCD, RET, RIOK1, RIOK3, SIK2,…	ABCB1, AR, CYP19A1, CYP1A2, CYP2C19, CYP2C9, CYP3A4, EHMT2, ESR1, HTR6, INS, NFE2L2, NR1I2, RORC, TDP1	AAK1, ABL1, ABL2, AXL, BLK, BMP2K, BMPR2, BTK, CAMK1D, CIT, CSF1R, CSK, CSNK1A1, CSNK1D, CSNK1E, DMPK, EGFR, EIF2AK1, EIF2AK4, EPHA2, EPHA3, EPHA8, ERBB2, ERBB3, ERBB4, FES, FGR, FRK, GAK, GRK4, HCK, JAK2, LCK, LYN, MAP2K1, MAP2K2, MAP2K5, MAP3K11, MAP3K2, MAP3K3, MAP3K4, MAP3K7, MAP3K9, MAP4K2, MAP4K3, MAP4K4, MAP4K5, MAPK4, MAPK6, MINK1, MYLK2, NEK2, NUAK2, PAK1, PRKCD, RET, RIOK1, RIOK3, SIK2,…	ABCB1, AR, CYP19A1, CYP1A2, CYP2C19, CYP2C9, CYP3A4, EHMT2, ESR1, HTR6, INS, NFE2L2, NR1I2, RORC, TDP1
ALL	Afatinib:d1	etretinate	8.6798e-07	0.000215539	PC1_wilcoxon	PC1_wilcoxon	TRUE	0.00425887	0.978085	0.937344	1.15127e-05	0.111019	0.0993107	0.0761035	5.07829e-06	dx_k	d1x	38	7	267	192	92	367	0.943912	0.782611	0.903466	0.000475855	0.719936	0.155857	0.0302419	0.0388102	dx_k	d1x	38	7	99	36	43	92	ABL1, AXL, BLK, CIT, CSNK1E, DYRK1A, DYRK1B, DYRK2, EGFR, EPHA6, EPHB6, ERBB2, ERBB3, ERBB4, FLT3, FRK, GAK, HCK, HIPK4, IRAK1, LCK, MAP2K5, MAPK10, MAPK14, MAPK9, MET, MKNK1, MKNK2, PHKG1, PHKG2, RIPK2, RPS6KA6, SBK1, SLK, SRC, STK10, STK17A, TXK	AR, ESR1, GMNN, HSPB1, RARA, RXRG, TP53	ABL1, AXL, BLK, CIT, CSNK1E, DYRK1A, DYRK1B, DYRK2, EGFR, EPHA6, EPHB6, ERBB2, ERBB3, ERBB4, FLT3, FRK, GAK, HCK, HIPK4, IRAK1, LCK, MAP2K5, MAPK10, MAPK14, MAPK9, MET, MKNK1, MKNK2, PHKG1, PHKG2, RIPK2, RPS6KA6, SBK1, SLK, SRC, STK10, STK17A, TXK	AR, ESR1, GMNN, HSPB1, RARA, RXRG, TP53
ALL	LMK-235	tioconazole	8.81845e-07	0.00021824	PC1_wilcoxon	PC1_Cox	FALSE	0.304322	0.101935	0.447062	0.00207939	0.818386	0.614819	0.102988	0.000106737	hdac	d1x	2	9	24	435	124	335	0.788201	0.490509	0.995372	0.555044	0.245786	0.000389594	0.311346	0.812405	hdac	d1x	2	9	10	125	59	76	HDAC4, HDAC5	ADAM10, ADAM17, AR, CYP17A1, CYP19A1, HSPB1, NR1H4, TDP1, TP53	HDAC4, HDAC5	ADAM10, ADAM17, AR, CYP17A1, CYP19A1, HSPB1, NR1H4, TDP1, TP53
ALL	Alicetinib	etretinate	8.96057e-07	0.000220608	PC1_wilcoxon	PC1_wilcoxon	TRUE	0.240987	0.478441	0.623737	3.01393e-05	0.132867	0.0847052	0.543513	5.07829e-06	dx_k	d1x	26	7	215	244	92	367	0.932452	0.480239	0.140844	0.0540425	0.384696	0.154139	0.00439285	0.0388102	dx_k	d1x	26	7	86	49	43	92	ABL1, ALK, AXL, CAMKK2, CLK1, CLK2, DAPK1, DAPK2, DAPK3, FER, FLT3, GAK, HCK, HIPK4, IRAK1, LTK, MERTK, MYLK, PHKG1, PHKG2, PIM2, RET, RPS6KA1, RPS6KA4, SRMS, STK33	AR, ESR1, GMNN, HSPB1, RARA, RXRG, TP53	ABL1, ALK, AXL, CAMKK2, CLK1, CLK2, DAPK1, DAPK2, DAPK3, FER, FLT3, GAK, HCK, HIPK4, IRAK1, LTK, MERTK, MYLK, PHKG1, PHKG2, PIM2, RET, RPS6KA1, RPS6KA4, SRMS, STK33	AR, ESR1, GMNN, HSPB1, RARA, RXRG, TP53
ALL	Sunitinib_RBC:d2	furazolidone_HL60_UP	8.97456e-07	0.000220608	PC1_wilcoxon	PC1_wilcoxon	TRUE	0.791474	0.228766	0.659702	0.00019784	0.14423	0.952288	0.00884556	8.11684e-05	dx_k	d3	23	35	215	244	304	155	0.865203	0.850224	0.613854	0.0041928	0.396706	0.265823	0.115475	0.00568594	dx_k	d3	23	35	80	55	105	30	CAMK2A, CAMK2D, CHEK2, CLK2, CSF1R, FLT3, KIT, LCK, LRRK2, MAP4K4, MAP4K5, MELK, MINK1, MYLK2, NTRK1, NTRK2, NTRK3, NUAK1, PDGFRA, PHKG1, RET, STK4, YES1	ADAM22, ALPP, CDH6, CSHL1, CWH43, CXCL14, CYLC1, CYP39A1, DLX6, DOK4, DSPP, FAM149A, FGFR2, ID1, KCNB2, KCNK3, LAMB1, MDM2, MTMR3, MYH3, MYH4, MYL7, NRXN2, PDE6C, PPP1R3A, PRKAR1A, PRKCDBP, PVRL1, RBPMS, RPL3L, SEMA3A, TJP3, TRPC7, TTC22, VDAC1	CAMK2A, CAMK2D, CHEK2, CLK2, CSF1R, FLT3, KIT, LCK, LRRK2, MAP4K4, MAP4K5, MELK, MINK1, MYLK2, NTRK1, NTRK2, NTRK3, NUAK1, PDGFRA, PHKG1, RET, STK4, YES1	ADAM22, ALPP, CD24, CDH6, CREM, CSHL1, CWH43, CYLC1, CYP39A1, DLX6, DOK4, DSPP, FAM149A, FGFR2, ID1, KCNB2, KCNK3, LAMB1, MDM2, MTMR3, MYH3, MYH4, MYL7, NRXN2, OLIG2, PDE6C, PPP1R3A, PRKAR1A, PRKCDBP, PVRL1, RPL3L, SEMA3A, TJP3, TRPC7, TTC22
ALL	Axitinib:d1	liothyronine	9.1452e-07	0.000224048	PC1_Cox	PC1_wilcoxon	FALSE	0.0012612	0.207436	0.268984	0.0179205	0.044354	0.00130444	0.0381274	0.264488	dx_k	d1x	98	24	369	90	231	228	0.525398	0.167342	0.139773	0.00502551	0.607741	0.0213414	0.0527779	6.47691e-05	dx_k	d1x	98	24	119	16	83	52	AAK1, ABL1, ABL2, ACVR2B, ANKK1, AURKA, AURKB, AURKC, AXL, BLK, BMP2K, BMPR1B, CAMKK1, CAMKK2, CDC42BPB, CDK16, CDKL2, CSF1R, CSK, CSNK2A2, DDR1, DDR2, EGFR, EIF2AK2, EPHB6, FGFR1, FGFR2, FGFR3, FGR, FLT1, FLT3, FLT4, GAK, GRK4, HUNK, IRAK1, ITK, JAK2, JAK3, KDR, KIT, LCK, LRRK2, MAP2K1, MAP2K2, MAP2K5, MAP3K12, MAP3K3, MAP3K4, MAP3K9, MAP4K1, MAP4K2, MAP4K3, MAP4K4, MAP4K5, MAPK10, MAPK8, MERTK,…	ADORA1, AHR, CYP1A2, CYP2C19, CYP2C9, CYP2D6, CYP3A4, ESR1, ESRRG, HNF4A, NPY1R, NR3C1, NR4A2, NR5A1, NR5A2, PCNA, PPARG, RARA, RARB, RORA, RORC, THRA, THRB, TP53	AAK1, ABL1, ABL2, ACVR2B, ANKK1, AURKA, AURKB, AURKC, AXL, BLK, BMP2K, BMPR1B, CAMKK1, CAMKK2, CDC42BPB, CDK16, CDKL2, CSF1R, CSK, CSNK2A2, DDR1, DDR2, EGFR, EIF2AK2, EPHB6, FGFR1, FGFR2, FGFR3, FGR, FLT1, FLT3, FLT4, GAK, GRK4, HUNK, IRAK1, ITK, JAK2, JAK3, KDR, KIT, LCK, LRRK2, MAP2K1, MAP2K2, MAP2K5, MAP3K12, MAP3K3, MAP3K4, MAP3K9, MAP4K1, MAP4K2, MAP4K3, MAP4K4, MAP4K5, MAPK10, MAPK8, MERTK,…	ADORA1, AHR, CYP1A2, CYP2C19, CYP2C9, CYP2D6, CYP3A4, ESR1, ESRRG, HNF4A, NPY1R, NR3C1, NR4A2, NR5A1, NR5A2, PCNA, PPARG, RARA, RARB, RORA, RORC, THRA, THRB, TP53
ALL	AZD-9291_LINCS:d2	etretinate	9.18934e-07	0.000224377	PC1_wilcoxon	PC1_wilcoxon	TRUE	0.000243708	0.903172	0.885224	0.000367892	0.640596	0.86518	0.86552	5.07829e-06	dx_k	d1x	46	7	307	152	92	367	0.111641	0.8465	0.47518	0.00610951	0.730996	0.226362	0.00283993	0.0388102	dx_k	d1x	46	7	104	31	43	92	AAK1, ALK, BLK, BTK, CAMK2B, CSNK2A1, CSNK2A2, DAPK1, DAPK2, DAPK3, EGFR, EPHB6, ERBB2, ERBB4, FLT3, GAK, HIPK1, HIPK2, HIPK4, HUNK, IGF1R, INSR, INSRR, JAK3, LRRK2, LTK, MAP2K5, MAP4K4, MINK1, MKNK1, MKNK2, MYLK, MYO3B, PDGFRB, PLK1, PLK4, PTK2, PTK6, ROS1, RPS6KA4, STK33, TEC, TNIK, TNK1, TNK2, TXK	AR, ESR1, GMNN, HSPB1, RARA, RXRG, TP53	AAK1, ALK, BLK, BTK, CAMK2B, CSNK2A1, CSNK2A2, DAPK1, DAPK2, DAPK3, EGFR, EPHB6, ERBB2, ERBB4, FLT3, GAK, HIPK1, HIPK2, HIPK4, HUNK, IGF1R, INSR, INSRR, JAK3, LRRK2, LTK, MAP2K5, MAP4K4, MINK1, MKNK1, MKNK2, MYLK, MYO3B, PDGFRB, PLK1, PLK4, PTK2, PTK6, ROS1, RPS6KA4, STK33, TEC, TNIK, TNK1, TNK2, TXK	AR, ESR1, GMNN, HSPB1, RARA, RXRG, TP53
ALL	Vemurafenib_FDA:d2	etretinate	9.34616e-07	0.000225035	PC1_wilcoxon	PC1_wilcoxon	TRUE	0.533287	0.228446	0.136044	0.00633583	0.164595	0.00067738	0.0137753	5.07829e-06	dx_k	d1x	43	7	366	93	92	367	0.968554	0.995426	0.995522	0.00029597	0.876643	0.0417069	0.181954	0.0388102	dx_k	d1x	42	7	115	20	43	92	ABL1, AXL, BLK, BRAF, CAMK1, CDK19, CDK8, CSF1R, CSK, DDR1, EIF2AK4, EPHB6, FGR, FLT3, FYN, HCK, HUNK, KIT, LCK, MAP2K1, MAP2K2, MAP2K4, MAP2K5, MAP4K5, MINK1, MYLK4, PDGFRA, PDGFRB, PRKD1, PTK6, RAF1, RIPK2, SIK1, SLK, SRC, SRMS, STK3, STK36, STK4, TGFBR2, TNIK, TNK2, ZAK	AR, ESR1, GMNN, HSPB1, RARA, RXRG, TP53	ABL1, AXL, BLK, BRAF, CAMK1, CDK19, CDK8, CSF1R, CSK, DDR1, EIF2AK4, EPHB6, FGR, FLT3, FYN, HCK, HUNK, KIT, LCK, MAP2K1, MAP2K2, MAP2K5, MAP4K5, MINK1, MYLK4, PDGFRA, PDGFRB, PRKD1, PTK6, RAF1, RIPK2, SIK1, SLK, SRC, SRMS, STK3, STK36, STK4, TGFBR2, TNIK, TNK2, ZAK	AR, ESR1, GMNN, HSPB1, RARA, RXRG, TP53
ALL	Bosutinib_LINCS:d2	cefalotin_HL60_DOWN	9.37566e-07	0.000225035	PC1_wilcoxon	PC1_wilcoxon	TRUE	0.0732511	0.537964	0.917086	0.553605	0.225516	0.00330296	0.00556857	4.76462e-05	dx_k	d3	75	59	317	142	282	177	0.705816	0.0436124	0.0273317	8.32714e-05	0.0408408	0.378997	0.00970257	0.192595	dx_k	d3	75	61	109	26	100	35	AAK1, ABL1, ABL2, AXL, BLK, BMP2K, BMPR2, BTK, CAMK1D, CIT, CSF1R, CSK, CSNK1A1, CSNK1D, CSNK1E, DMPK, EGFR, EIF2AK1, EIF2AK4, EPHA2, EPHA3, EPHA8, ERBB2, ERBB3, ERBB4, FES, FGR, FRK, GAK, GRK4, HCK, JAK2, LCK, LYN, MAP2K1, MAP2K2, MAP2K5, MAP3K11, MAP3K2, MAP3K3, MAP3K4, MAP3K7, MAP3K9, MAP4K2, MAP4K3, MAP4K4, MAP4K5, MAPK4, MAPK6, MINK1, MYLK2, NEK2, NUAK2, PAK1, PRKCD, RET, RIOK1, RIOK3, SIK2,…	ADRBK1, AMD1, ANXA4, AP3B1, ATP13A1, BAG2, BMI1, CALU, CDK9, CLPTM1, COMMD10, COMMD3.BMI1, DDX19A, DDX31, DDX3X, ECT2, GGA2, GLOD4, ILF3, KPNA1, KRIT1, LACTB2, MARCH7, MAT2A, MBNL1, METTL13, MIA3, MINA, NADK, NOTCH2, NRAS, OPA1, PNO1, PRPF4B, PRR3, PWP2, QTRT1, RHOT2, SLC25A38, SLC39A6, SMARCA4, SPTLC1, TCF4, TCFL5, TPD52, TRMT2B, TSEN2, TSN, TTC37, TUBGCP4, UBE2L3, UBE3A, VAMP3, VPS54, XPO7, ZCC…	AAK1, ABL1, ABL2, AXL, BLK, BMP2K, BMPR2, BTK, CAMK1D, CIT, CSF1R, CSK, CSNK1A1, CSNK1D, CSNK1E, DMPK, EGFR, EIF2AK1, EIF2AK4, EPHA2, EPHA3, EPHA8, ERBB2, ERBB3, ERBB4, FES, FGR, FRK, GAK, GRK4, HCK, JAK2, LCK, LYN, MAP2K1, MAP2K2, MAP2K5, MAP3K11, MAP3K2, MAP3K3, MAP3K4, MAP3K7, MAP3K9, MAP4K2, MAP4K3, MAP4K4, MAP4K5, MAPK4, MAPK6, MINK1, MYLK2, NEK2, NUAK2, PAK1, PRKCD, RET, RIOK1, RIOK3, SIK2,…	ADRBK1, AMD1, ANXA4, AP3B1, ATP13A1, BAG2, BMI1, CALU, CDK9, CLPTM1, COMMD10, COMMD3.BMI1, DDX19A, DDX31, DDX3X, DPH3P1, ECT2, GGA2, GLOD4, GMCL1, ILF3, KPNA1, KRIT1, LACTB2, LSM5, MARCH7, MAT2A, MBNL1, METTL13, MIA3, MINA, NADK, NOTCH2, NRAS, OPA1, PNO1, PRPF4B, PRR3, PWP2, QTRT1, RHOT2, SLC25A38, SLC39A6, SMARCA4, SPTLC1, TCF4, TCFL5, TPD52, TRMT2B, TSEN2, TTC37, TUBGCP4, UBE2L3, UBE3A, VAMP3, …
ALL	Afatinib:d1	GW278681X_GSK	9.40124e-07	0.000225035	PC1_wilcoxon	PC1_wilcoxon	TRUE	0.00134933	0.586537	0.611392	0.000368806	0.00763266	0.471675	0.0761035	1.27071e-06	dx_k	d2x_k	38	1	267	192	21	438	0.781352	0.996461	0.996721	0.000528992	0.682686	0.640088	0.0302419	0.170064	dx_k	d2x_k	38	1	99	36	6	129	ABL1, AXL, BLK, CIT, CSNK1E, DYRK1A, DYRK1B, DYRK2, EGFR, EPHA6, EPHB6, ERBB2, ERBB3, ERBB4, FLT3, FRK, GAK, HCK, HIPK4, IRAK1, LCK, MAP2K5, MAPK10, MAPK14, MAPK9, MET, MKNK1, MKNK2, PHKG1, PHKG2, RIPK2, RPS6KA6, SBK1, SLK, SRC, STK10, STK17A, TXK	KIT	ABL1, AXL, BLK, CIT, CSNK1E, DYRK1A, DYRK1B, DYRK2, EGFR, EPHA6, EPHB6, ERBB2, ERBB3, ERBB4, FLT3, FRK, GAK, HCK, HIPK4, IRAK1, LCK, MAP2K5, MAPK10, MAPK14, MAPK9, MET, MKNK1, MKNK2, PHKG1, PHKG2, RIPK2, RPS6KA6, SBK1, SLK, SRC, STK10, STK17A, TXK	KIT
ALL	Afatinib:d1	GW549390X_GSK	9.40124e-07	0.000225035	PC1_wilcoxon	PC1_wilcoxon	TRUE	0.00134933	0.586537	0.611392	0.000368806	0.00763266	0.471675	0.0761035	1.27071e-06	dx_k	d2x_k	38	1	267	192	21	438	0.781352	0.996461	0.996721	0.000528992	0.682686	0.640088	0.0302419	0.170064	dx_k	d2x_k	38	1	99	36	6	129	ABL1, AXL, BLK, CIT, CSNK1E, DYRK1A, DYRK1B, DYRK2, EGFR, EPHA6, EPHB6, ERBB2, ERBB3, ERBB4, FLT3, FRK, GAK, HCK, HIPK4, IRAK1, LCK, MAP2K5, MAPK10, MAPK14, MAPK9, MET, MKNK1, MKNK2, PHKG1, PHKG2, RIPK2, RPS6KA6, SBK1, SLK, SRC, STK10, STK17A, TXK	KIT	ABL1, AXL, BLK, CIT, CSNK1E, DYRK1A, DYRK1B, DYRK2, EGFR, EPHA6, EPHB6, ERBB2, ERBB3, ERBB4, FLT3, FRK, GAK, HCK, HIPK4, IRAK1, LCK, MAP2K5, MAPK10, MAPK14, MAPK9, MET, MKNK1, MKNK2, PHKG1, PHKG2, RIPK2, RPS6KA6, SBK1, SLK, SRC, STK10, STK17A, TXK	KIT
ALL	Afatinib:d1	GW622055X_GSK	9.40124e-07	0.000225035	PC1_wilcoxon	PC1_wilcoxon	TRUE	0.00134933	0.586537	0.611392	0.000368806	0.00763266	0.471675	0.0761035	1.27071e-06	dx_k	d2x_k	38	1	267	192	21	438	0.781352	0.996461	0.996721	0.000528992	0.682686	0.640088	0.0302419	0.170064	dx_k	d2x_k	38	1	99	36	6	129	ABL1, AXL, BLK, CIT, CSNK1E, DYRK1A, DYRK1B, DYRK2, EGFR, EPHA6, EPHB6, ERBB2, ERBB3, ERBB4, FLT3, FRK, GAK, HCK, HIPK4, IRAK1, LCK, MAP2K5, MAPK10, MAPK14, MAPK9, MET, MKNK1, MKNK2, PHKG1, PHKG2, RIPK2, RPS6KA6, SBK1, SLK, SRC, STK10, STK17A, TXK	KIT	ABL1, AXL, BLK, CIT, CSNK1E, DYRK1A, DYRK1B, DYRK2, EGFR, EPHA6, EPHB6, ERBB2, ERBB3, ERBB4, FLT3, FRK, GAK, HCK, HIPK4, IRAK1, LCK, MAP2K5, MAPK10, MAPK14, MAPK9, MET, MKNK1, MKNK2, PHKG1, PHKG2, RIPK2, RPS6KA6, SBK1, SLK, SRC, STK10, STK17A, TXK	KIT
ALL	Afatinib:d1	GW632046X_GSK	9.40124e-07	0.000225035	PC1_wilcoxon	PC1_wilcoxon	TRUE	0.00134933	0.586537	0.611392	0.000368806	0.00763266	0.471675	0.0761035	1.27071e-06	dx_k	d2x_k	38	1	267	192	21	438	0.781352	0.996461	0.996721	0.000528992	0.682686	0.640088	0.0302419	0.170064	dx_k	d2x_k	38	1	99	36	6	129	ABL1, AXL, BLK, CIT, CSNK1E, DYRK1A, DYRK1B, DYRK2, EGFR, EPHA6, EPHB6, ERBB2, ERBB3, ERBB4, FLT3, FRK, GAK, HCK, HIPK4, IRAK1, LCK, MAP2K5, MAPK10, MAPK14, MAPK9, MET, MKNK1, MKNK2, PHKG1, PHKG2, RIPK2, RPS6KA6, SBK1, SLK, SRC, STK10, STK17A, TXK	KIT	ABL1, AXL, BLK, CIT, CSNK1E, DYRK1A, DYRK1B, DYRK2, EGFR, EPHA6, EPHB6, ERBB2, ERBB3, ERBB4, FLT3, FRK, GAK, HCK, HIPK4, IRAK1, LCK, MAP2K5, MAPK10, MAPK14, MAPK9, MET, MKNK1, MKNK2, PHKG1, PHKG2, RIPK2, RPS6KA6, SBK1, SLK, SRC, STK10, STK17A, TXK	KIT
ALL	Pazopanib hydrochloride:d1	strophanthidin_PC3_DOWN	9.44704e-07	0.000225392	PC1_wilcoxon	PC1_wilcoxon	TRUE	0.417057	0.579294	0.321805	0.215223	0.432436	0.540895	0.082231	0.000188999	dx_k	d3	28	139	260	199	316	143	0.911551	0.482567	0.707539	0.175402	0.541637	0.0488865	0.00317939	0.010122	dx_k	d3	28	131	94	41	108	27	ABL1, ALK, AURKB, CDK7, CSF1R, FGFR1, FGFR3, FLT1, FLT4, FYN, IGF1R, ITK, KDR, KIT, LCK, LIMK1, LTK, MAP4K4, MAPK8, MAPK9, MET, NEK2, PDGFRA, PDGFRB, PTK2, RET, TAOK1, TNK2	ADO, AGGF1, ANGEL2, APEX2, ARHGAP11A, ATMIN, BAG5, BBX, BHLHE40, BRCA1, BTBD3, C1orf174, C4orf27, C5orf30, CAMK2G, CBR3, CCDC51, CCNA2, CDC16, CDC7, CDKN2C, CLP1, COX20, DICER1, DLG5, DNAAF2, DNAJA3, DSCC1, DUSP11, DUSP4, DUSP7, ERCC6L, EXOSC7, F8A1, F8A2, F8A3, FAM178A, FAM208A, FASTKD3, FBXW2, GEMIN4, GEMIN6, GLT8D1, GOLGA5, GSPT2, GTF2E1, HEATR6, HK2, HMGA2, HOXA10, HOXA11, HOXA9, ICT1, IFIT1,…	ABL1, ALK, AURKB, CDK7, CSF1R, FGFR1, FGFR3, FLT1, FLT4, FYN, IGF1R, ITK, KDR, KIT, LCK, LIMK1, LTK, MAP4K4, MAPK8, MAPK9, MET, NEK2, PDGFRA, PDGFRB, PTK2, RET, TAOK1, TNK2	AGGF1, ANGEL2, ARHGAP11A, ATMIN, BAG5, BBX, BHLHE40, BHLHE41, BRCA1, BTBD3, C1orf174, C5orf30, CAMK2G, CBR3, CCDC51, CDC16, CDC7, CDKN2C, CLP1, COX20, DICER1, DLG5, DNAAF2, DNAJA3, DSCC1, DUSP11, DUSP4, DUSP7, ERCC6L, EXOSC7, FAM178A, FAM208A, FANCL, FASTKD3, FBXW2, GEMIN2, GEMIN4, GLT8D1, GOLGA5, GSPT2, GTF2E1, HEATR6, HK2, HMGA2, HOXA10, HOXA11, HOXA9, ICT1, IFIT1, IFIT5, JRKL, LCMT1, LRRC8D, M…
ALL	Panobinostat	Crizotinib_Kinome Scan:d2	9.56137e-07	0.000226743	PC1_Cox	PC1_wilcoxon	FALSE	0.453407	0.000993096	0.37511	0.0188881	0.00126823	2.67745e-05	0.96614	0.112615	hdac	dx_k	11	99	104	355	365	94	0.0237905	0.358398	1	0.881901	0.00755335	0.320369	0.0104104	0.0168072	hdac	dx_k	11	98	51	84	118	17	HDAC1, HDAC10, HDAC11, HDAC2, HDAC3, HDAC4, HDAC5, HDAC6, HDAC7, HDAC8, HDAC9	ABL1, ABL2, ACVR1, ACVR1B, ALK, ANKK1, AURKA, AURKB, AXL, BLK, BMP2K, BMPR1B, CASK, CDK11A, CDK11B, CDK7, CSF1R, DCLK1, DCLK2, DDR1, DSTYK, EPHA1, EPHA2, EPHA3, EPHA4, EPHA5, EPHA6, EPHA7, EPHA8, EPHB1, EPHB4, EPHB6, FER, FES, FGR, FLT3, IGF1R, IKBKE, INSR, INSRR, IRAK1, IRAK3, JAK1, JAK2, JAK3, KIT, LCK, LIMK1, LIMK2, LTK, LYN, MAP3K12, MAP3K13, MAP3K2, MAP3K3, MAP4K1, MAP4K2, MAP4K3, MAP4K5, MA…	HDAC1, HDAC10, HDAC11, HDAC2, HDAC3, HDAC4, HDAC5, HDAC6, HDAC7, HDAC8, HDAC9	ABL1, ABL2, ACVR1, ACVR1B, ALK, ANKK1, AURKA, AURKB, AXL, BLK, BMP2K, BMPR1B, CASK, CDK11A, CDK7, CSF1R, DCLK1, DCLK2, DDR1, DSTYK, EPHA1, EPHA2, EPHA3, EPHA4, EPHA5, EPHA6, EPHA7, EPHA8, EPHB1, EPHB4, EPHB6, FER, FES, FGR, FLT3, IGF1R, IKBKE, INSR, INSRR, IRAK1, IRAK3, JAK1, JAK2, JAK3, KIT, LCK, LIMK1, LIMK2, LTK, LYN, MAP3K12, MAP3K13, MAP3K2, MAP3K3, MAP4K1, MAP4K2, MAP4K3, MAP4K5, MAPK7, MER…
ALL	Vemurafenib_FDA:d2	liothyronine	9.56578e-07	0.000226743	PC1_Cox	PC1_wilcoxon	FALSE	0.217963	0.134205	0.362598	0.0028865	0.0272501	0.000397724	0.0137753	0.264488	dx_k	d1x	43	24	366	93	231	228	0.627984	0.176897	0.220929	0.000103378	0.944341	0.00234478	0.181954	6.47691e-05	dx_k	d1x	42	24	115	20	83	52	ABL1, AXL, BLK, BRAF, CAMK1, CDK19, CDK8, CSF1R, CSK, DDR1, EIF2AK4, EPHB6, FGR, FLT3, FYN, HCK, HUNK, KIT, LCK, MAP2K1, MAP2K2, MAP2K4, MAP2K5, MAP4K5, MINK1, MYLK4, PDGFRA, PDGFRB, PRKD1, PTK6, RAF1, RIPK2, SIK1, SLK, SRC, SRMS, STK3, STK36, STK4, TGFBR2, TNIK, TNK2, ZAK	ADORA1, AHR, CYP1A2, CYP2C19, CYP2C9, CYP2D6, CYP3A4, ESR1, ESRRG, HNF4A, NPY1R, NR3C1, NR4A2, NR5A1, NR5A2, PCNA, PPARG, RARA, RARB, RORA, RORC, THRA, THRB, TP53	ABL1, AXL, BLK, BRAF, CAMK1, CDK19, CDK8, CSF1R, CSK, DDR1, EIF2AK4, EPHB6, FGR, FLT3, FYN, HCK, HUNK, KIT, LCK, MAP2K1, MAP2K2, MAP2K5, MAP4K5, MINK1, MYLK4, PDGFRA, PDGFRB, PRKD1, PTK6, RAF1, RIPK2, SIK1, SLK, SRC, SRMS, STK3, STK36, STK4, TGFBR2, TNIK, TNK2, ZAK	ADORA1, AHR, CYP1A2, CYP2C19, CYP2C9, CYP2D6, CYP3A4, ESR1, ESRRG, HNF4A, NPY1R, NR3C1, NR4A2, NR5A1, NR5A2, PCNA, PPARG, RARA, RARB, RORA, RORC, THRA, THRB, TP53
ALL	Alicetinib	GW278681X_GSK	9.70516e-07	0.000227098	PC1_wilcoxon	PC1_wilcoxon	TRUE	0.252489	0.115144	0.550415	0.000102486	0.000820165	0.5624	0.543513	1.27071e-06	dx_k	d2x_k	26	1	215	244	21	438	0.442299	0.920367	0.9958	0.0513977	0.908318	0.902792	0.00439285	0.170064	dx_k	d2x_k	26	1	86	49	6	129	ABL1, ALK, AXL, CAMKK2, CLK1, CLK2, DAPK1, DAPK2, DAPK3, FER, FLT3, GAK, HCK, HIPK4, IRAK1, LTK, MERTK, MYLK, PHKG1, PHKG2, PIM2, RET, RPS6KA1, RPS6KA4, SRMS, STK33	KIT	ABL1, ALK, AXL, CAMKK2, CLK1, CLK2, DAPK1, DAPK2, DAPK3, FER, FLT3, GAK, HCK, HIPK4, IRAK1, LTK, MERTK, MYLK, PHKG1, PHKG2, PIM2, RET, RPS6KA1, RPS6KA4, SRMS, STK33	KIT
ALL	Alicetinib	GW549390X_GSK	9.70516e-07	0.000227098	PC1_wilcoxon	PC1_wilcoxon	TRUE	0.252489	0.115144	0.550415	0.000102486	0.000820165	0.5624	0.543513	1.27071e-06	dx_k	d2x_k	26	1	215	244	21	438	0.442299	0.920367	0.9958	0.0513977	0.908318	0.902792	0.00439285	0.170064	dx_k	d2x_k	26	1	86	49	6	129	ABL1, ALK, AXL, CAMKK2, CLK1, CLK2, DAPK1, DAPK2, DAPK3, FER, FLT3, GAK, HCK, HIPK4, IRAK1, LTK, MERTK, MYLK, PHKG1, PHKG2, PIM2, RET, RPS6KA1, RPS6KA4, SRMS, STK33	KIT	ABL1, ALK, AXL, CAMKK2, CLK1, CLK2, DAPK1, DAPK2, DAPK3, FER, FLT3, GAK, HCK, HIPK4, IRAK1, LTK, MERTK, MYLK, PHKG1, PHKG2, PIM2, RET, RPS6KA1, RPS6KA4, SRMS, STK33	KIT
ALL	Alicetinib	GW622055X_GSK	9.70516e-07	0.000227098	PC1_wilcoxon	PC1_wilcoxon	TRUE	0.252489	0.115144	0.550415	0.000102486	0.000820165	0.5624	0.543513	1.27071e-06	dx_k	d2x_k	26	1	215	244	21	438	0.442299	0.920367	0.9958	0.0513977	0.908318	0.902792	0.00439285	0.170064	dx_k	d2x_k	26	1	86	49	6	129	ABL1, ALK, AXL, CAMKK2, CLK1, CLK2, DAPK1, DAPK2, DAPK3, FER, FLT3, GAK, HCK, HIPK4, IRAK1, LTK, MERTK, MYLK, PHKG1, PHKG2, PIM2, RET, RPS6KA1, RPS6KA4, SRMS, STK33	KIT	ABL1, ALK, AXL, CAMKK2, CLK1, CLK2, DAPK1, DAPK2, DAPK3, FER, FLT3, GAK, HCK, HIPK4, IRAK1, LTK, MERTK, MYLK, PHKG1, PHKG2, PIM2, RET, RPS6KA1, RPS6KA4, SRMS, STK33	KIT
ALL	Alicetinib	GW632046X_GSK	9.70516e-07	0.000227098	PC1_wilcoxon	PC1_wilcoxon	TRUE	0.252489	0.115144	0.550415	0.000102486	0.000820165	0.5624	0.543513	1.27071e-06	dx_k	d2x_k	26	1	215	244	21	438	0.442299	0.920367	0.9958	0.0513977	0.908318	0.902792	0.00439285	0.170064	dx_k	d2x_k	26	1	86	49	6	129	ABL1, ALK, AXL, CAMKK2, CLK1, CLK2, DAPK1, DAPK2, DAPK3, FER, FLT3, GAK, HCK, HIPK4, IRAK1, LTK, MERTK, MYLK, PHKG1, PHKG2, PIM2, RET, RPS6KA1, RPS6KA4, SRMS, STK33	KIT	ABL1, ALK, AXL, CAMKK2, CLK1, CLK2, DAPK1, DAPK2, DAPK3, FER, FLT3, GAK, HCK, HIPK4, IRAK1, LTK, MERTK, MYLK, PHKG1, PHKG2, PIM2, RET, RPS6KA1, RPS6KA4, SRMS, STK33	KIT
ALL	Sunitinib_RBC:d2	clomifene_HL60_DOWN	9.77173e-07	0.000227781	PC1_wilcoxon	COXPH_muts0v1	FALSE	0.424247	0.257714	0.0283416	0.0116022	0.551225	0.591692	0.00884556	0.169237	dx_k	d3	23	4	215	244	20	439	0.556226	4.6596e-06	3.20594e-06	0.845439	0.000341793	0.0723401	0.115475	0.32863	dx_k	d3	23	2	80	55	16	119	CAMK2A, CAMK2D, CHEK2, CLK2, CSF1R, FLT3, KIT, LCK, LRRK2, MAP4K4, MAP4K5, MELK, MINK1, MYLK2, NTRK1, NTRK2, NTRK3, NUAK1, PDGFRA, PHKG1, RET, STK4, YES1	ATXN7, CCL14, CCL15, SASH3	CAMK2A, CAMK2D, CHEK2, CLK2, CSF1R, FLT3, KIT, LCK, LRRK2, MAP4K4, MAP4K5, MELK, MINK1, MYLK2, NTRK1, NTRK2, NTRK3, NUAK1, PDGFRA, PHKG1, RET, STK4, YES1	ATXN7, SASH3
ALL	Crizotinib_Kinome Scan:d2	Risedronate	9.90269e-07	0.000227781	PC1_Cox	PC1_wilcoxon	FALSE	0.00193987	0.786067	0.797386	6.40514e-05	3.34439e-06	3.28132e-06	0.112615	0.0627801	dx_k	d1x	99	2	365	94	20	439	0.71019	0.354846	1	0.0698317	0.0575233	0.296995	0.0168072	0.0883179	dx_k	d1x	98	2	118	17	13	122	ABL1, ABL2, ACVR1, ACVR1B, ALK, ANKK1, AURKA, AURKB, AXL, BLK, BMP2K, BMPR1B, CASK, CDK11A, CDK11B, CDK7, CSF1R, DCLK1, DCLK2, DDR1, DSTYK, EPHA1, EPHA2, EPHA3, EPHA4, EPHA5, EPHA6, EPHA7, EPHA8, EPHB1, EPHB4, EPHB6, FER, FES, FGR, FLT3, IGF1R, IKBKE, INSR, INSRR, IRAK1, IRAK3, JAK1, JAK2, JAK3, KIT, LCK, LIMK1, LIMK2, LTK, LYN, MAP3K12, MAP3K13, MAP3K2, MAP3K3, MAP4K1, MAP4K2, MAP4K3, MAP4K5, MA…	EHMT2, FDPS	ABL1, ABL2, ACVR1, ACVR1B, ALK, ANKK1, AURKA, AURKB, AXL, BLK, BMP2K, BMPR1B, CASK, CDK11A, CDK7, CSF1R, DCLK1, DCLK2, DDR1, DSTYK, EPHA1, EPHA2, EPHA3, EPHA4, EPHA5, EPHA6, EPHA7, EPHA8, EPHB1, EPHB4, EPHB6, FER, FES, FGR, FLT3, IGF1R, IKBKE, INSR, INSRR, IRAK1, IRAK3, JAK1, JAK2, JAK3, KIT, LCK, LIMK1, LIMK2, LTK, LYN, MAP3K12, MAP3K13, MAP3K2, MAP3K3, MAP4K1, MAP4K2, MAP4K3, MAP4K5, MAPK7, MER…	EHMT2, FDPS
ALL	Axitinib:d1	BAY-11-7082_MRC	9.9283e-07	0.000227781	PC1_Cox	PC1_wilcoxon	FALSE	0.000706449	0.0121346	0.0122151	0.000526502	0.00107002	1.77536e-05	0.0381274	0.0782664	dx_k	d2x_k	98	3	369	90	14	445	0.237331	0.952818	1	0.00140381	0.689905	0.0575551	0.0527779	0.00521316	dx_k	d2x_k	98	3	119	16	10	125	AAK1, ABL1, ABL2, ACVR2B, ANKK1, AURKA, AURKB, AURKC, AXL, BLK, BMP2K, BMPR1B, CAMKK1, CAMKK2, CDC42BPB, CDK16, CDKL2, CSF1R, CSK, CSNK2A2, DDR1, DDR2, EGFR, EIF2AK2, EPHB6, FGFR1, FGFR2, FGFR3, FGR, FLT1, FLT3, FLT4, GAK, GRK4, HUNK, IRAK1, ITK, JAK2, JAK3, KDR, KIT, LCK, LRRK2, MAP2K1, MAP2K2, MAP2K5, MAP3K12, MAP3K3, MAP3K4, MAP3K9, MAP4K1, MAP4K2, MAP4K3, MAP4K4, MAP4K5, MAPK10, MAPK8, MERTK,…	AKT2, AURKA, RPS6KA3	AAK1, ABL1, ABL2, ACVR2B, ANKK1, AURKA, AURKB, AURKC, AXL, BLK, BMP2K, BMPR1B, CAMKK1, CAMKK2, CDC42BPB, CDK16, CDKL2, CSF1R, CSK, CSNK2A2, DDR1, DDR2, EGFR, EIF2AK2, EPHB6, FGFR1, FGFR2, FGFR3, FGR, FLT1, FLT3, FLT4, GAK, GRK4, HUNK, IRAK1, ITK, JAK2, JAK3, KDR, KIT, LCK, LRRK2, MAP2K1, MAP2K2, MAP2K5, MAP3K12, MAP3K3, MAP3K4, MAP3K9, MAP4K1, MAP4K2, MAP4K3, MAP4K4, MAP4K5, MAPK10, MAPK8, MERTK,…	AKT2, AURKA, RPS6KA3
ALL	AZD-9291_LINCS:d2	GW278681X_GSK	9.95278e-07	0.000227781	PC1_wilcoxon	PC1_wilcoxon	TRUE	0.000131223	0.48989	0.799621	0.000792406	0.0014766	0.759791	0.86552	1.27071e-06	dx_k	d2x_k	46	1	307	152	21	438	0.274455	0.996529	0.996805	0.00452202	0.801475	0.872162	0.00283993	0.170064	dx_k	d2x_k	46	1	104	31	6	129	AAK1, ALK, BLK, BTK, CAMK2B, CSNK2A1, CSNK2A2, DAPK1, DAPK2, DAPK3, EGFR, EPHB6, ERBB2, ERBB4, FLT3, GAK, HIPK1, HIPK2, HIPK4, HUNK, IGF1R, INSR, INSRR, JAK3, LRRK2, LTK, MAP2K5, MAP4K4, MINK1, MKNK1, MKNK2, MYLK, MYO3B, PDGFRB, PLK1, PLK4, PTK2, PTK6, ROS1, RPS6KA4, STK33, TEC, TNIK, TNK1, TNK2, TXK	KIT	AAK1, ALK, BLK, BTK, CAMK2B, CSNK2A1, CSNK2A2, DAPK1, DAPK2, DAPK3, EGFR, EPHB6, ERBB2, ERBB4, FLT3, GAK, HIPK1, HIPK2, HIPK4, HUNK, IGF1R, INSR, INSRR, JAK3, LRRK2, LTK, MAP2K5, MAP4K4, MINK1, MKNK1, MKNK2, MYLK, MYO3B, PDGFRB, PLK1, PLK4, PTK2, PTK6, ROS1, RPS6KA4, STK33, TEC, TNIK, TNK1, TNK2, TXK	KIT
ALL	AZD-9291_LINCS:d2	GW549390X_GSK	9.95278e-07	0.000227781	PC1_wilcoxon	PC1_wilcoxon	TRUE	0.000131223	0.48989	0.799621	0.000792406	0.0014766	0.759791	0.86552	1.27071e-06	dx_k	d2x_k	46	1	307	152	21	438	0.274455	0.996529	0.996805	0.00452202	0.801475	0.872162	0.00283993	0.170064	dx_k	d2x_k	46	1	104	31	6	129	AAK1, ALK, BLK, BTK, CAMK2B, CSNK2A1, CSNK2A2, DAPK1, DAPK2, DAPK3, EGFR, EPHB6, ERBB2, ERBB4, FLT3, GAK, HIPK1, HIPK2, HIPK4, HUNK, IGF1R, INSR, INSRR, JAK3, LRRK2, LTK, MAP2K5, MAP4K4, MINK1, MKNK1, MKNK2, MYLK, MYO3B, PDGFRB, PLK1, PLK4, PTK2, PTK6, ROS1, RPS6KA4, STK33, TEC, TNIK, TNK1, TNK2, TXK	KIT	AAK1, ALK, BLK, BTK, CAMK2B, CSNK2A1, CSNK2A2, DAPK1, DAPK2, DAPK3, EGFR, EPHB6, ERBB2, ERBB4, FLT3, GAK, HIPK1, HIPK2, HIPK4, HUNK, IGF1R, INSR, INSRR, JAK3, LRRK2, LTK, MAP2K5, MAP4K4, MINK1, MKNK1, MKNK2, MYLK, MYO3B, PDGFRB, PLK1, PLK4, PTK2, PTK6, ROS1, RPS6KA4, STK33, TEC, TNIK, TNK1, TNK2, TXK	KIT
ALL	AZD-9291_LINCS:d2	GW622055X_GSK	9.95278e-07	0.000227781	PC1_wilcoxon	PC1_wilcoxon	TRUE	0.000131223	0.48989	0.799621	0.000792406	0.0014766	0.759791	0.86552	1.27071e-06	dx_k	d2x_k	46	1	307	152	21	438	0.274455	0.996529	0.996805	0.00452202	0.801475	0.872162	0.00283993	0.170064	dx_k	d2x_k	46	1	104	31	6	129	AAK1, ALK, BLK, BTK, CAMK2B, CSNK2A1, CSNK2A2, DAPK1, DAPK2, DAPK3, EGFR, EPHB6, ERBB2, ERBB4, FLT3, GAK, HIPK1, HIPK2, HIPK4, HUNK, IGF1R, INSR, INSRR, JAK3, LRRK2, LTK, MAP2K5, MAP4K4, MINK1, MKNK1, MKNK2, MYLK, MYO3B, PDGFRB, PLK1, PLK4, PTK2, PTK6, ROS1, RPS6KA4, STK33, TEC, TNIK, TNK1, TNK2, TXK	KIT	AAK1, ALK, BLK, BTK, CAMK2B, CSNK2A1, CSNK2A2, DAPK1, DAPK2, DAPK3, EGFR, EPHB6, ERBB2, ERBB4, FLT3, GAK, HIPK1, HIPK2, HIPK4, HUNK, IGF1R, INSR, INSRR, JAK3, LRRK2, LTK, MAP2K5, MAP4K4, MINK1, MKNK1, MKNK2, MYLK, MYO3B, PDGFRB, PLK1, PLK4, PTK2, PTK6, ROS1, RPS6KA4, STK33, TEC, TNIK, TNK1, TNK2, TXK	KIT
ALL	AZD-9291_LINCS:d2	GW632046X_GSK	9.95278e-07	0.000227781	PC1_wilcoxon	PC1_wilcoxon	TRUE	0.000131223	0.48989	0.799621	0.000792406	0.0014766	0.759791	0.86552	1.27071e-06	dx_k	d2x_k	46	1	307	152	21	438	0.274455	0.996529	0.996805	0.00452202	0.801475	0.872162	0.00283993	0.170064	dx_k	d2x_k	46	1	104	31	6	129	AAK1, ALK, BLK, BTK, CAMK2B, CSNK2A1, CSNK2A2, DAPK1, DAPK2, DAPK3, EGFR, EPHB6, ERBB2, ERBB4, FLT3, GAK, HIPK1, HIPK2, HIPK4, HUNK, IGF1R, INSR, INSRR, JAK3, LRRK2, LTK, MAP2K5, MAP4K4, MINK1, MKNK1, MKNK2, MYLK, MYO3B, PDGFRB, PLK1, PLK4, PTK2, PTK6, ROS1, RPS6KA4, STK33, TEC, TNIK, TNK1, TNK2, TXK	KIT	AAK1, ALK, BLK, BTK, CAMK2B, CSNK2A1, CSNK2A2, DAPK1, DAPK2, DAPK3, EGFR, EPHB6, ERBB2, ERBB4, FLT3, GAK, HIPK1, HIPK2, HIPK4, HUNK, IGF1R, INSR, INSRR, JAK3, LRRK2, LTK, MAP2K5, MAP4K4, MINK1, MKNK1, MKNK2, MYLK, MYO3B, PDGFRB, PLK1, PLK4, PTK2, PTK6, ROS1, RPS6KA4, STK33, TEC, TNIK, TNK1, TNK2, TXK	KIT
ALL	Vemurafenib_FDA:d2	GW278681X_GSK	1.01225e-06	0.000228797	PC1_wilcoxon	PC1_wilcoxon	TRUE	0.160504	0.0942525	1	0.0828775	6.5739e-05	0.0684822	0.0137753	1.27071e-06	dx_k	d2x_k	43	1	366	93	21	438	0.91044	0.195851	1	0.000910565	0.822351	0.984181	0.181954	0.170064	dx_k	d2x_k	42	1	115	20	6	129	ABL1, AXL, BLK, BRAF, CAMK1, CDK19, CDK8, CSF1R, CSK, DDR1, EIF2AK4, EPHB6, FGR, FLT3, FYN, HCK, HUNK, KIT, LCK, MAP2K1, MAP2K2, MAP2K4, MAP2K5, MAP4K5, MINK1, MYLK4, PDGFRA, PDGFRB, PRKD1, PTK6, RAF1, RIPK2, SIK1, SLK, SRC, SRMS, STK3, STK36, STK4, TGFBR2, TNIK, TNK2, ZAK	KIT	ABL1, AXL, BLK, BRAF, CAMK1, CDK19, CDK8, CSF1R, CSK, DDR1, EIF2AK4, EPHB6, FGR, FLT3, FYN, HCK, HUNK, KIT, LCK, MAP2K1, MAP2K2, MAP2K5, MAP4K5, MINK1, MYLK4, PDGFRA, PDGFRB, PRKD1, PTK6, RAF1, RIPK2, SIK1, SLK, SRC, SRMS, STK3, STK36, STK4, TGFBR2, TNIK, TNK2, ZAK	KIT
ALL	Vemurafenib_FDA:d2	GW549390X_GSK	1.01225e-06	0.000228797	PC1_wilcoxon	PC1_wilcoxon	TRUE	0.160504	0.0942525	1	0.0828775	6.5739e-05	0.0684822	0.0137753	1.27071e-06	dx_k	d2x_k	43	1	366	93	21	438	0.91044	0.195851	1	0.000910565	0.822351	0.984181	0.181954	0.170064	dx_k	d2x_k	42	1	115	20	6	129	ABL1, AXL, BLK, BRAF, CAMK1, CDK19, CDK8, CSF1R, CSK, DDR1, EIF2AK4, EPHB6, FGR, FLT3, FYN, HCK, HUNK, KIT, LCK, MAP2K1, MAP2K2, MAP2K4, MAP2K5, MAP4K5, MINK1, MYLK4, PDGFRA, PDGFRB, PRKD1, PTK6, RAF1, RIPK2, SIK1, SLK, SRC, SRMS, STK3, STK36, STK4, TGFBR2, TNIK, TNK2, ZAK	KIT	ABL1, AXL, BLK, BRAF, CAMK1, CDK19, CDK8, CSF1R, CSK, DDR1, EIF2AK4, EPHB6, FGR, FLT3, FYN, HCK, HUNK, KIT, LCK, MAP2K1, MAP2K2, MAP2K5, MAP4K5, MINK1, MYLK4, PDGFRA, PDGFRB, PRKD1, PTK6, RAF1, RIPK2, SIK1, SLK, SRC, SRMS, STK3, STK36, STK4, TGFBR2, TNIK, TNK2, ZAK	KIT
ALL	Vemurafenib_FDA:d2	GW622055X_GSK	1.01225e-06	0.000228797	PC1_wilcoxon	PC1_wilcoxon	TRUE	0.160504	0.0942525	1	0.0828775	6.5739e-05	0.0684822	0.0137753	1.27071e-06	dx_k	d2x_k	43	1	366	93	21	438	0.91044	0.195851	1	0.000910565	0.822351	0.984181	0.181954	0.170064	dx_k	d2x_k	42	1	115	20	6	129	ABL1, AXL, BLK, BRAF, CAMK1, CDK19, CDK8, CSF1R, CSK, DDR1, EIF2AK4, EPHB6, FGR, FLT3, FYN, HCK, HUNK, KIT, LCK, MAP2K1, MAP2K2, MAP2K4, MAP2K5, MAP4K5, MINK1, MYLK4, PDGFRA, PDGFRB, PRKD1, PTK6, RAF1, RIPK2, SIK1, SLK, SRC, SRMS, STK3, STK36, STK4, TGFBR2, TNIK, TNK2, ZAK	KIT	ABL1, AXL, BLK, BRAF, CAMK1, CDK19, CDK8, CSF1R, CSK, DDR1, EIF2AK4, EPHB6, FGR, FLT3, FYN, HCK, HUNK, KIT, LCK, MAP2K1, MAP2K2, MAP2K5, MAP4K5, MINK1, MYLK4, PDGFRA, PDGFRB, PRKD1, PTK6, RAF1, RIPK2, SIK1, SLK, SRC, SRMS, STK3, STK36, STK4, TGFBR2, TNIK, TNK2, ZAK	KIT
ALL	Vemurafenib_FDA:d2	GW632046X_GSK	1.01225e-06	0.000228797	PC1_wilcoxon	PC1_wilcoxon	TRUE	0.160504	0.0942525	1	0.0828775	6.5739e-05	0.0684822	0.0137753	1.27071e-06	dx_k	d2x_k	43	1	366	93	21	438	0.91044	0.195851	1	0.000910565	0.822351	0.984181	0.181954	0.170064	dx_k	d2x_k	42	1	115	20	6	129	ABL1, AXL, BLK, BRAF, CAMK1, CDK19, CDK8, CSF1R, CSK, DDR1, EIF2AK4, EPHB6, FGR, FLT3, FYN, HCK, HUNK, KIT, LCK, MAP2K1, MAP2K2, MAP2K4, MAP2K5, MAP4K5, MINK1, MYLK4, PDGFRA, PDGFRB, PRKD1, PTK6, RAF1, RIPK2, SIK1, SLK, SRC, SRMS, STK3, STK36, STK4, TGFBR2, TNIK, TNK2, ZAK	KIT	ABL1, AXL, BLK, BRAF, CAMK1, CDK19, CDK8, CSF1R, CSK, DDR1, EIF2AK4, EPHB6, FGR, FLT3, FYN, HCK, HUNK, KIT, LCK, MAP2K1, MAP2K2, MAP2K5, MAP4K5, MINK1, MYLK4, PDGFRA, PDGFRB, PRKD1, PTK6, RAF1, RIPK2, SIK1, SLK, SRC, SRMS, STK3, STK36, STK4, TGFBR2, TNIK, TNK2, ZAK	KIT
ALL	Crizotinib_Kinome Scan:d2	lobeline_HL60_UP	1.02124e-06	0.000230115	PC1_Cox	PC1_wilcoxon	FALSE	0.968604	0.979175	0.148535	1.46325e-05	0.000210255	2.73901e-06	0.112615	0.353365	dx_k	d3	99	261	365	94	397	62	0.703847	0.29938	0.485035	0.0362383	0.549511	0.183954	0.0168072	0.109483	dx_k	d3	98	254	118	17	125	10	ABL1, ABL2, ACVR1, ACVR1B, ALK, ANKK1, AURKA, AURKB, AXL, BLK, BMP2K, BMPR1B, CASK, CDK11A, CDK11B, CDK7, CSF1R, DCLK1, DCLK2, DDR1, DSTYK, EPHA1, EPHA2, EPHA3, EPHA4, EPHA5, EPHA6, EPHA7, EPHA8, EPHB1, EPHB4, EPHB6, FER, FES, FGR, FLT3, IGF1R, IKBKE, INSR, INSRR, IRAK1, IRAK3, JAK1, JAK2, JAK3, KIT, LCK, LIMK1, LIMK2, LTK, LYN, MAP3K12, MAP3K13, MAP3K2, MAP3K3, MAP4K1, MAP4K2, MAP4K3, MAP4K5, MA…	ABCB6, ACAD10, ADCY1, ADD1, ADORA1, ADRA2B, ADRA2C, AGER, AK1, ALS2CL, ANK1, APC2, APCS, APOBEC3F, ARID1A, ARSD, ATF6B, B3GNTL1, BAHD1, BARX2, BAZ1B, BIN1, BIRC7, BMP1, BOP1, CACNA1A, CADM3, CALD1, CARD14, CC2D1A, CCKAR, CCKBR, CCL27, CD209, CD2BP2, CD6, CDH15, CDHR5, CGB7, CHI3L1, CHMP7, CLCN2, CLCN7, CLEC1A, CNPY4, CNTFR, COL6A1, CORO1B, CORT, CPM, CPNE7, CREBZF, CRYBB2, CSH1, CSH2, CSHL1, CTAG…	ABL1, ABL2, ACVR1, ACVR1B, ALK, ANKK1, AURKA, AURKB, AXL, BLK, BMP2K, BMPR1B, CASK, CDK11A, CDK7, CSF1R, DCLK1, DCLK2, DDR1, DSTYK, EPHA1, EPHA2, EPHA3, EPHA4, EPHA5, EPHA6, EPHA7, EPHA8, EPHB1, EPHB4, EPHB6, FER, FES, FGR, FLT3, IGF1R, IKBKE, INSR, INSRR, IRAK1, IRAK3, JAK1, JAK2, JAK3, KIT, LCK, LIMK1, LIMK2, LTK, LYN, MAP3K12, MAP3K13, MAP3K2, MAP3K3, MAP4K1, MAP4K2, MAP4K3, MAP4K5, MAPK7, MER…	ABCB6, ACAD10, ADCY1, ADD1, ADORA1, ADRA2B, ADRA2C, AGER, AK1, ALS2CL, ANK1, APC2, APCS, APOBEC3F, ARID1A, ARSD, ATF6B, B3GNTL1, BAHD1, BARX2, BAZ1B, BIN1, BIRC7, BMP1, BOP1, C21orf2, CACNA1A, CADM3, CALD1, CARD14, CC2D1A, CCKAR, CCKBR, CD209, CD2BP2, CD6, CDH15, CDHR5, CEMP1, CHI3L1, CHMP7, CLCN2, CLCN7, CLDN5, CLEC1A, CNPY4, CNTFR, COL6A1, CORO1B, CORT, CPM, CPNE7, CREBZF, CRYBB2, CSH1, CSH2, C…
ALL	Axitinib:d1	Kinome_242_Roche	1.03899e-06	0.000233251	PC1_Cox	PC1_wilcoxon	FALSE	0.00791445	0.121039	0.0577195	0.183485	0.779796	8.1006e-05	0.0381274	0.0192025	dx_k	d2x_k	98	9	369	90	102	357	0.262055	0.819467	1	0.000191744	0.0129321	0.290831	0.0527779	0.00120166	dx_k	d2x_k	98	9	119	16	37	98	AAK1, ABL1, ABL2, ACVR2B, ANKK1, AURKA, AURKB, AURKC, AXL, BLK, BMP2K, BMPR1B, CAMKK1, CAMKK2, CDC42BPB, CDK16, CDKL2, CSF1R, CSK, CSNK2A2, DDR1, DDR2, EGFR, EIF2AK2, EPHB6, FGFR1, FGFR2, FGFR3, FGR, FLT1, FLT3, FLT4, GAK, GRK4, HUNK, IRAK1, ITK, JAK2, JAK3, KDR, KIT, LCK, LRRK2, MAP2K1, MAP2K2, MAP2K5, MAP3K12, MAP3K3, MAP3K4, MAP3K9, MAP4K1, MAP4K2, MAP4K3, MAP4K4, MAP4K5, MAPK10, MAPK8, MERTK,…	CDC7, CDK2, CDK5, CDK9, DYRK1A, FLT3, MAP4K4, MINK1, PRKD3	AAK1, ABL1, ABL2, ACVR2B, ANKK1, AURKA, AURKB, AURKC, AXL, BLK, BMP2K, BMPR1B, CAMKK1, CAMKK2, CDC42BPB, CDK16, CDKL2, CSF1R, CSK, CSNK2A2, DDR1, DDR2, EGFR, EIF2AK2, EPHB6, FGFR1, FGFR2, FGFR3, FGR, FLT1, FLT3, FLT4, GAK, GRK4, HUNK, IRAK1, ITK, JAK2, JAK3, KDR, KIT, LCK, LRRK2, MAP2K1, MAP2K2, MAP2K5, MAP3K12, MAP3K3, MAP3K4, MAP3K9, MAP4K1, MAP4K2, MAP4K3, MAP4K4, MAP4K5, MAPK10, MAPK8, MERTK,…	CDC7, CDK2, CDK5, CDK9, DYRK1A, FLT3, MAP4K4, MINK1, PRKD3
ALL	CTLA-4	METHANTHELINE BROMIDE	1.04154e-06	0.000233251	PC1_wilcoxon	PC1_wilcoxon	TRUE	0.163353	0.309539	0.256919	5.75414e-09	0.192988	0.152164	0.82183	9.49529e-09	immuno	d1x	3	5	40	419	89	370	0.343953	0.832867	0.935993	6.68659e-05	0.685077	0.608221	0.103988	0.689841	immuno	d1x	3	5	24	111	43	92	CD80, CD86, CTLA4	CHRM1, CHRM4, CHRM5, HRH2, TP53	CD80, CD86, CTLA4	CHRM1, CHRM4, CHRM5, HRH2, TP53
ALL	Crizotinib_Kinome Scan:d2	dicumarol	1.04999e-06	0.000234424	PC1_Cox	PC1_wilcoxon	FALSE	0.00300675	0.475965	0.50369	0.000104117	0.0143717	4.75248e-05	0.112615	0.46154	dx_k	d1x	99	11	365	94	137	322	0.681738	0.639414	0.588592	0.030975	0.871368	0.208274	0.0168072	0.00650746	dx_k	d1x	98	11	118	17	60	75	ABL1, ABL2, ACVR1, ACVR1B, ALK, ANKK1, AURKA, AURKB, AXL, BLK, BMP2K, BMPR1B, CASK, CDK11A, CDK11B, CDK7, CSF1R, DCLK1, DCLK2, DDR1, DSTYK, EPHA1, EPHA2, EPHA3, EPHA4, EPHA5, EPHA6, EPHA7, EPHA8, EPHB1, EPHB4, EPHB6, FER, FES, FGR, FLT3, IGF1R, IKBKE, INSR, INSRR, IRAK1, IRAK3, JAK1, JAK2, JAK3, KIT, LCK, LIMK1, LIMK2, LTK, LYN, MAP3K12, MAP3K13, MAP3K2, MAP3K3, MAP4K1, MAP4K2, MAP4K3, MAP4K5, MA…	ALDH1A1, CYP1A2, CYP2C9, ESR1, GPR35, MAPK1, NFE2L2, NQO1, PPARG, TP53, VKORC1	ABL1, ABL2, ACVR1, ACVR1B, ALK, ANKK1, AURKA, AURKB, AXL, BLK, BMP2K, BMPR1B, CASK, CDK11A, CDK7, CSF1R, DCLK1, DCLK2, DDR1, DSTYK, EPHA1, EPHA2, EPHA3, EPHA4, EPHA5, EPHA6, EPHA7, EPHA8, EPHB1, EPHB4, EPHB6, FER, FES, FGR, FLT3, IGF1R, IKBKE, INSR, INSRR, IRAK1, IRAK3, JAK1, JAK2, JAK3, KIT, LCK, LIMK1, LIMK2, LTK, LYN, MAP3K12, MAP3K13, MAP3K2, MAP3K3, MAP4K1, MAP4K2, MAP4K3, MAP4K5, MAPK7, MER…	ALDH1A1, CYP1A2, CYP2C9, ESR1, GPR35, MAPK1, NFE2L2, NQO1, PPARG, TP53, VKORC1
ALL	Vemurafenib_FDA:d2	Mefloquine hydrochloride	1.07561e-06	0.000239412	PC1_Cox	PC1_Cox	TRUE	0.349565	0.915935	0.77979	0.126425	0.288797	1.5517e-05	0.0137753	0.805209	dx_k	d1x	43	19	366	93	131	328	0.849195	0.734039	0.991311	0.0132808	0.502803	0.00393604	0.181954	0.0636531	dx_k	d1x	42	19	115	20	63	72	ABL1, AXL, BLK, BRAF, CAMK1, CDK19, CDK8, CSF1R, CSK, DDR1, EIF2AK4, EPHB6, FGR, FLT3, FYN, HCK, HUNK, KIT, LCK, MAP2K1, MAP2K2, MAP2K4, MAP2K5, MAP4K5, MINK1, MYLK4, PDGFRA, PDGFRB, PRKD1, PTK6, RAF1, RIPK2, SIK1, SLK, SRC, SRMS, STK3, STK36, STK4, TGFBR2, TNIK, TNK2, ZAK	APAF1, AR, ATXN2, BARD1, BRCA1, CYP19A1, DRD1, ESR1, GNA15, IDH1, MDM2, MDM4, OPRD1, OPRM1, PPARD, RGS4, TAAR1, TDP1, UBE2N	ABL1, AXL, BLK, BRAF, CAMK1, CDK19, CDK8, CSF1R, CSK, DDR1, EIF2AK4, EPHB6, FGR, FLT3, FYN, HCK, HUNK, KIT, LCK, MAP2K1, MAP2K2, MAP2K5, MAP4K5, MINK1, MYLK4, PDGFRA, PDGFRB, PRKD1, PTK6, RAF1, RIPK2, SIK1, SLK, SRC, SRMS, STK3, STK36, STK4, TGFBR2, TNIK, TNK2, ZAK	APAF1, AR, ATXN2, BARD1, BRCA1, CYP19A1, DRD1, ESR1, GNA15, IDH1, MDM2, MDM4, OPRD1, OPRM1, PPARD, RGS4, TAAR1, TDP1, UBE2N
ALL	Crizotinib_Kinome Scan:d2	SP600125_LINCS	1.08568e-06	0.000240919	PC1_Cox	PC1_wilcoxon	FALSE	0.00438072	0.236671	0.284299	0.0392704	0.487394	6.04471e-05	0.112615	0.274056	dx_k	d2x_k	99	51	365	94	262	197	0.662871	0.579135	0.443033	0.997244	0.0372113	0.146836	0.0168072	0.00530977	dx_k	d2x_k	98	50	118	17	95	40	ABL1, ABL2, ACVR1, ACVR1B, ALK, ANKK1, AURKA, AURKB, AXL, BLK, BMP2K, BMPR1B, CASK, CDK11A, CDK11B, CDK7, CSF1R, DCLK1, DCLK2, DDR1, DSTYK, EPHA1, EPHA2, EPHA3, EPHA4, EPHA5, EPHA6, EPHA7, EPHA8, EPHB1, EPHB4, EPHB6, FER, FES, FGR, FLT3, IGF1R, IKBKE, INSR, INSRR, IRAK1, IRAK3, JAK1, JAK2, JAK3, KIT, LCK, LIMK1, LIMK2, LTK, LYN, MAP3K12, MAP3K13, MAP3K2, MAP3K3, MAP4K1, MAP4K2, MAP4K3, MAP4K5, MA…	AAK1, ANKK1, BMP2K, BMPR1B, BMPR2, CAMK1, CAMK1D, CAMKK2, CDK16, CHUK, CLK2, CSNK1D, DAPK1, DAPK2, DAPK3, GAK, IKBKB, IKBKE, MAP2K1, MAP2K2, MAP2K3, MAP2K4, MAP2K6, MAPK10, MAPK8, MAPK9, MINK1, MKNK2, MYLK, MYLK4, NEK1, NUAK2, PHKG2, PIM3, PLK4, RIOK1, RIOK3, RIPK4, RPS6KA1, RPS6KA2, RPS6KA4, RPS6KA5, RPS6KA6, STK16, STK24, TAOK1, TNK1, TTK, ULK1, ULK2, ULK3	ABL1, ABL2, ACVR1, ACVR1B, ALK, ANKK1, AURKA, AURKB, AXL, BLK, BMP2K, BMPR1B, CASK, CDK11A, CDK7, CSF1R, DCLK1, DCLK2, DDR1, DSTYK, EPHA1, EPHA2, EPHA3, EPHA4, EPHA5, EPHA6, EPHA7, EPHA8, EPHB1, EPHB4, EPHB6, FER, FES, FGR, FLT3, IGF1R, IKBKE, INSR, INSRR, IRAK1, IRAK3, JAK1, JAK2, JAK3, KIT, LCK, LIMK1, LIMK2, LTK, LYN, MAP3K12, MAP3K13, MAP3K2, MAP3K3, MAP4K1, MAP4K2, MAP4K3, MAP4K5, MAPK7, MER…	AAK1, ANKK1, BMP2K, BMPR1B, BMPR2, CAMK1, CAMK1D, CAMKK2, CDK16, CHUK, CLK2, CSNK1D, DAPK1, DAPK2, DAPK3, GAK, IKBKB, IKBKE, MAP2K1, MAP2K2, MAP2K3, MAP2K6, MAPK10, MAPK8, MAPK9, MINK1, MKNK2, MYLK, MYLK4, NEK1, NUAK2, PHKG2, PIM3, PLK4, RIOK1, RIOK3, RIPK4, RPS6KA1, RPS6KA2, RPS6KA4, RPS6KA5, RPS6KA6, STK16, STK24, TAOK1, TNK1, TTK, ULK1, ULK2, ULK3
ALL	Erlotinib_FDA:d2	METHANTHELINE BROMIDE	1.11804e-06	0.000247348	PC1_wilcoxon	PC1_wilcoxon	TRUE	0.00720612	0.699192	0.940491	2.18586e-05	0.0135031	0.482978	0.84755	9.49529e-09	dx_k	d1x	33	5	276	183	89	370	0.741588	0.938485	0.87801	0.000498911	0.307315	0.260829	0.109434	0.689841	dx_k	d1x	33	5	98	37	43	92	ABL1, ABL2, AURKC, BLK, CIT, CSNK1E, DDR1, EGFR, EPHA5, EPHA6, EPHA8, ERBB4, FLT3, GAK, HIPK4, JAK3, LCK, LTK, LYN, MAP2K5, MERTK, MKNK1, MKNK2, MYLK2, RET, RIPK2, SLK, SRC, STK10, TIE1, TNK1, TNNI3K, ULK3	CHRM1, CHRM4, CHRM5, HRH2, TP53	ABL1, ABL2, AURKC, BLK, CIT, CSNK1E, DDR1, EGFR, EPHA5, EPHA6, EPHA8, ERBB4, FLT3, GAK, HIPK4, JAK3, LCK, LTK, LYN, MAP2K5, MERTK, MKNK1, MKNK2, MYLK2, RET, RIPK2, SLK, SRC, STK10, TIE1, TNK1, TNNI3K, ULK3	CHRM1, CHRM4, CHRM5, HRH2, TP53
ALL	TIM-3	GEMCITABINE HYDROCHLORIDE	1.12834e-06	0.00024841	PC1_wilcoxon	PC1_Cox	FALSE	0.46956	0.212718	0.720213	6.69261e-06	0.0462173	0.664731	0.439548	0.000729765	immuno	d1x	1	11	12	447	131	328	0.0319202	0.607429	0.0691715	0.000613193	0.541215	1.75529e-05	0.522486	0.00226447	immuno	d1x	1	11	9	126	60	75	HAVCR2	AR, ESR1, POLA1, POLD1, POLE, PPARG, RRM1, RRM2, RRM2B, TDP1, TP53	HAVCR2	AR, ESR1, POLA1, POLD1, POLE, PPARG, RRM1, RRM2, RRM2B, TDP1, TP53
ALL	Tubastatin A HCl	etretinate	1.12965e-06	0.00024841	PC1_wilcoxon	PC1_wilcoxon	TRUE	0.225602	0.592987	0.167437	0.013241	0.46451	0.310865	0.00612509	5.07829e-06	hdac	d1x	3	7	14	445	92	367	0.257546	0.273775	0.802891	0.592549	0.0959242	0.619983	0.509308	0.0388102	hdac	d1x	3	7	7	128	43	92	HDAC1, HDAC6, HDAC8	AR, ESR1, GMNN, HSPB1, RARA, RXRG, TP53	HDAC1, HDAC6, HDAC8	AR, ESR1, GMNN, HSPB1, RARA, RXRG, TP53
ALL	Vemurafenib_FDA:d2	NG-25_MRC	1.1414e-06	0.000250242	PC1_Cox	PC1_wilcoxon	FALSE	0.280577	0.770753	0.81786	0.0669822	0.487377	8.447e-05	0.0137753	0.0761969	dx_k	d2x_k	43	29	366	93	209	250	0.604627	0.222515	0.249024	0.000158702	0.0397652	0.648413	0.181954	0.000371047	dx_k	d2x_k	42	29	115	20	76	59	ABL1, AXL, BLK, BRAF, CAMK1, CDK19, CDK8, CSF1R, CSK, DDR1, EIF2AK4, EPHB6, FGR, FLT3, FYN, HCK, HUNK, KIT, LCK, MAP2K1, MAP2K2, MAP2K4, MAP2K5, MAP4K5, MINK1, MYLK4, PDGFRA, PDGFRB, PRKD1, PTK6, RAF1, RIPK2, SIK1, SLK, SRC, SRMS, STK3, STK36, STK4, TGFBR2, TNIK, TNK2, ZAK	ABL1, CAMK1, CSK, EPHA2, EPHA4, EPHB2, EPHB3, FGFR1, FLT1, HIPK2, IGF1R, LCK, MAP3K11, MAP3K7, MAP4K2, MAPK11, MAPK12, MAPK13, MAPK14, MAPK8, MAPK9, MINK1, OXSR1, PTK6, RIPK2, RPS6KB1, SRC, SYK, YES1	ABL1, AXL, BLK, BRAF, CAMK1, CDK19, CDK8, CSF1R, CSK, DDR1, EIF2AK4, EPHB6, FGR, FLT3, FYN, HCK, HUNK, KIT, LCK, MAP2K1, MAP2K2, MAP2K5, MAP4K5, MINK1, MYLK4, PDGFRA, PDGFRB, PRKD1, PTK6, RAF1, RIPK2, SIK1, SLK, SRC, SRMS, STK3, STK36, STK4, TGFBR2, TNIK, TNK2, ZAK	ABL1, CAMK1, CSK, EPHA2, EPHA4, EPHB2, EPHB3, FGFR1, FLT1, HIPK2, IGF1R, LCK, MAP3K11, MAP3K7, MAP4K2, MAPK11, MAPK12, MAPK13, MAPK14, MAPK8, MAPK9, MINK1, OXSR1, PTK6, RIPK2, RPS6KB1, SRC, SYK, YES1
ALL	Vemurafenib_FDA:d2	resveratrol_MCF7_DOWN	1.16363e-06	0.000254351	PC1_wilcoxon	PC1_Cox	FALSE	0.135848	0.0176865	0.14646	0.121326	0.161026	0.00287927	0.0137753	0.000235819	dx_k	d3	43	95	366	93	309	150	0.602085	0.198577	0.953483	0.000151173	0.900412	0.00179356	0.181954	0.815152	dx_k	d3	42	92	115	20	108	27	ABL1, AXL, BLK, BRAF, CAMK1, CDK19, CDK8, CSF1R, CSK, DDR1, EIF2AK4, EPHB6, FGR, FLT3, FYN, HCK, HUNK, KIT, LCK, MAP2K1, MAP2K2, MAP2K4, MAP2K5, MAP4K5, MINK1, MYLK4, PDGFRA, PDGFRB, PRKD1, PTK6, RAF1, RIPK2, SIK1, SLK, SRC, SRMS, STK3, STK36, STK4, TGFBR2, TNIK, TNK2, ZAK	AP1S1, ARHGAP11A, ASPM, AURKA, BAMBI, BAX, BCL2L2.PABPN1, BCL3, BORA, BUB1, BUB1B, CCNA2, CCNF, CDC20, CDCA3, CDCA8, CDKN2C, CENPA, CENPE, CENPF, CHKA, CHORDC1, CKS2, CYP1A1, CYP1B1, DEPDC1, DLGAP5, E2F8, ELK4, EPHA4, ESPL1, FAM64A, FASTKD5, GINS1, GTSE1, H3F3B, HIRA, HIVEP1, HJURP, HMMR, ID1, JMJD6, KIF11, KIF14, KIF15, KIF20A, KIF23, KIFC1, KPNA2, MAT2A, MBNL1, MCMBP, MEX3D, MKI67, NDC80, NFYB,…	ABL1, AXL, BLK, BRAF, CAMK1, CDK19, CDK8, CSF1R, CSK, DDR1, EIF2AK4, EPHB6, FGR, FLT3, FYN, HCK, HUNK, KIT, LCK, MAP2K1, MAP2K2, MAP2K5, MAP4K5, MINK1, MYLK4, PDGFRA, PDGFRB, PRKD1, PTK6, RAF1, RIPK2, SIK1, SLK, SRC, SRMS, STK3, STK36, STK4, TGFBR2, TNIK, TNK2, ZAK	ARHGAP11A, ASPM, AURKA, BAMBI, BAX, BCL2L2.PABPN1, BCL3, BORA, BUB1, BUB1B, CCNB1, CCNF, CDC20, CDCA8, CDKN2C, CENPA, CENPE, CENPF, CHKA, CYP1A1, CYP1B1, DEPDC1, DLGAP5, E2F8, ELK4, EPHA4, ESPL1, FAM64A, FASTKD5, GINS1, GTSE1, H3F3A, H3F3B, HIRA, HIVEP1, HJURP, HMMR, ID1, JMJD6, KIF11, KIF14, KIF15, KIF20A, KIF23, KIFC1, KPNA2, MAT2A, MBNL1, MCMBP, MEX3D, MKI67, NDC80, NFYB, NR2F2, NUSAP1, PABPN1…
ALL	Axitinib:d1	dorzolamide_HL60_UP	1.17113e-06	0.000255225	PC1_Cox	PC1_wilcoxon	FALSE	0.000242342	0.991438	0.991405	0.0261425	0.00117744	9.38352e-06	0.0381274	0.356299	dx_k	d3	98	3	369	90	49	410	0.429365	0.189646	1	0.0125707	0.148507	0.355404	0.0527779	0.0118489	dx_k	d3	98	3	119	16	30	105	AAK1, ABL1, ABL2, ACVR2B, ANKK1, AURKA, AURKB, AURKC, AXL, BLK, BMP2K, BMPR1B, CAMKK1, CAMKK2, CDC42BPB, CDK16, CDKL2, CSF1R, CSK, CSNK2A2, DDR1, DDR2, EGFR, EIF2AK2, EPHB6, FGFR1, FGFR2, FGFR3, FGR, FLT1, FLT3, FLT4, GAK, GRK4, HUNK, IRAK1, ITK, JAK2, JAK3, KDR, KIT, LCK, LRRK2, MAP2K1, MAP2K2, MAP2K5, MAP3K12, MAP3K3, MAP3K4, MAP3K9, MAP4K1, MAP4K2, MAP4K3, MAP4K4, MAP4K5, MAPK10, MAPK8, MERTK,…	DMP1, INTS5, RPRD2	AAK1, ABL1, ABL2, ACVR2B, ANKK1, AURKA, AURKB, AURKC, AXL, BLK, BMP2K, BMPR1B, CAMKK1, CAMKK2, CDC42BPB, CDK16, CDKL2, CSF1R, CSK, CSNK2A2, DDR1, DDR2, EGFR, EIF2AK2, EPHB6, FGFR1, FGFR2, FGFR3, FGR, FLT1, FLT3, FLT4, GAK, GRK4, HUNK, IRAK1, ITK, JAK2, JAK3, KDR, KIT, LCK, LRRK2, MAP2K1, MAP2K2, MAP2K5, MAP3K12, MAP3K3, MAP3K4, MAP3K9, MAP4K1, MAP4K2, MAP4K3, MAP4K4, MAP4K5, MAPK10, MAPK8, MERTK,…	DMP1, INTS5, RPRD2
ALL	Tubastatin A HCl	GW278681X_GSK	1.22334e-06	0.000263458	PC1_wilcoxon	PC1_wilcoxon	TRUE	0.909941	0.0907094	0.993651	0.0318856	0.000526442	0.709721	0.00612509	1.27071e-06	hdac	d2x_k	3	1	14	445	21	438	0.11532	0.179438	1	0.599085	0.601066	0.718314	0.509308	0.170064	hdac	d2x_k	3	1	7	128	6	129	HDAC1, HDAC6, HDAC8	KIT	HDAC1, HDAC6, HDAC8	KIT
ALL	Tubastatin A HCl	GW549390X_GSK	1.22334e-06	0.000263458	PC1_wilcoxon	PC1_wilcoxon	TRUE	0.909941	0.0907094	0.993651	0.0318856	0.000526442	0.709721	0.00612509	1.27071e-06	hdac	d2x_k	3	1	14	445	21	438	0.11532	0.179438	1	0.599085	0.601066	0.718314	0.509308	0.170064	hdac	d2x_k	3	1	7	128	6	129	HDAC1, HDAC6, HDAC8	KIT	HDAC1, HDAC6, HDAC8	KIT
ALL	Tubastatin A HCl	GW622055X_GSK	1.22334e-06	0.000263458	PC1_wilcoxon	PC1_wilcoxon	TRUE	0.909941	0.0907094	0.993651	0.0318856	0.000526442	0.709721	0.00612509	1.27071e-06	hdac	d2x_k	3	1	14	445	21	438	0.11532	0.179438	1	0.599085	0.601066	0.718314	0.509308	0.170064	hdac	d2x_k	3	1	7	128	6	129	HDAC1, HDAC6, HDAC8	KIT	HDAC1, HDAC6, HDAC8	KIT
ALL	Tubastatin A HCl	GW632046X_GSK	1.22334e-06	0.000263458	PC1_wilcoxon	PC1_wilcoxon	TRUE	0.909941	0.0907094	0.993651	0.0318856	0.000526442	0.709721	0.00612509	1.27071e-06	hdac	d2x_k	3	1	14	445	21	438	0.11532	0.179438	1	0.599085	0.601066	0.718314	0.509308	0.170064	hdac	d2x_k	3	1	7	128	6	129	HDAC1, HDAC6, HDAC8	KIT	HDAC1, HDAC6, HDAC8	KIT
ALL	A2AR	METHANTHELINE BROMIDE	1.24145e-06	0.000266572	PC1_wilcoxon	PC1_wilcoxon	TRUE	0.241098	0.1711	0.991057	4.70378e-06	0.0192523	0.756835	0.305787	9.49529e-09	immuno	d1x	1	5	4	455	89	370	0.575204	0.389074	0.383538	0.0233187	0.833517	0.482517	0.342336	0.689841	immuno	d1x	1	5	5	130	43	92	ADORA2A	CHRM1, CHRM4, CHRM5, HRH2, TP53	ADORA2A	CHRM1, CHRM4, CHRM5, HRH2, TP53
ALL	Vemurafenib_FDA:d2	riluzole	1.25701e-06	0.000269121	PC1_Cox	PC1_wilcoxon	FALSE	0.442703	0.429061	0.276966	0.00515447	0.5371	2.01035e-06	0.0137753	0.837409	dx_k	d1x	43	22	366	93	319	140	0.944537	0.855159	0.875737	6.88186e-05	0.239042	0.059928	0.181954	0.0173548	dx_k	d1x	42	22	115	20	108	27	ABL1, AXL, BLK, BRAF, CAMK1, CDK19, CDK8, CSF1R, CSK, DDR1, EIF2AK4, EPHB6, FGR, FLT3, FYN, HCK, HUNK, KIT, LCK, MAP2K1, MAP2K2, MAP2K4, MAP2K5, MAP4K5, MINK1, MYLK4, PDGFRA, PDGFRB, PRKD1, PTK6, RAF1, RIPK2, SIK1, SLK, SRC, SRMS, STK3, STK36, STK4, TGFBR2, TNIK, TNK2, ZAK	AHR, AR, ATAD5, CYP1A2, CYP3A4, ESR1, HTR1A, NPC1, NR3C1, SCN10A, SCN11A, SCN1A, SCN2A, SCN3A, SCN4A, SCN5A, SCN7A, SCN8A, SCN9A, SLC6A2, TARDBP, TP53	ABL1, AXL, BLK, BRAF, CAMK1, CDK19, CDK8, CSF1R, CSK, DDR1, EIF2AK4, EPHB6, FGR, FLT3, FYN, HCK, HUNK, KIT, LCK, MAP2K1, MAP2K2, MAP2K5, MAP4K5, MINK1, MYLK4, PDGFRA, PDGFRB, PRKD1, PTK6, RAF1, RIPK2, SIK1, SLK, SRC, SRMS, STK3, STK36, STK4, TGFBR2, TNIK, TNK2, ZAK	AHR, AR, ATAD5, CYP1A2, CYP3A4, ESR1, HTR1A, NPC1, NR3C1, SCN10A, SCN11A, SCN1A, SCN2A, SCN3A, SCN4A, SCN5A, SCN7A, SCN8A, SCN9A, SLC6A2, TARDBP, TP53
ALL	Gefitinib_FDA:d2	METHANTHELINE BROMIDE	1.28143e-06	0.000273547	PC1_wilcoxon	PC1_wilcoxon	TRUE	0.279071	0.746253	0.814706	1.77678e-06	0.0987369	0.928505	0.594406	9.49529e-09	dx_k	d1x	21	5	226	233	89	370	0.470151	0.61982	0.357551	0.0002459	0.463524	0.442373	0.182686	0.689841	dx_k	d1x	21	5	88	47	43	92	ABL1, CDK7, CHEK2, CSNK1E, EGFR, EPHA6, ERBB3, ERBB4, FLT3, GAK, HIPK4, IRAK1, IRAK4, LCK, LYN, MAP2K5, MKNK1, RIPK2, SBK1, SLK, STK10	CHRM1, CHRM4, CHRM5, HRH2, TP53	ABL1, CDK7, CHEK2, CSNK1E, EGFR, EPHA6, ERBB3, ERBB4, FLT3, GAK, HIPK4, IRAK1, IRAK4, LCK, LYN, MAP2K5, MKNK1, RIPK2, SBK1, SLK, STK10	CHRM1, CHRM4, CHRM5, HRH2, TP53
ALL	Dasatinib_RBC:d2	clenbuterol_HL60_DOWN	1.31603e-06	0.000280114	PC1_wilcoxon	COXPH_muts0v1	FALSE	0.0314915	0.438181	0.502231	0.000363773	0.305395	0.612031	0.785966	0.00852169	dx_k	d3	37	1	277	182	57	402	0.631922	2.39057e-06	9.97413e-07	0.00178336	0.155931	0.0279801	0.0328834	0.00946508	dx_k	d3	37	1	98	37	39	96	ABL1, ABL2, BLK, BMX, BTK, CSF1R, CSK, DDR2, EPHA1, EPHA2, EPHA3, EPHA4, EPHA5, EPHA8, EPHB1, EPHB2, EPHB3, EPHB4, ERBB4, FGR, FRK, FYN, HCK, KIT, LCK, LYN, MAP4K5, PDGFRA, PDGFRB, PTK6, SIK2, SRC, TEC, TNK2, TXK, YES1, ZAK	HDAC9	ABL1, ABL2, BLK, BMX, BTK, CSF1R, CSK, DDR2, EPHA1, EPHA2, EPHA3, EPHA4, EPHA5, EPHA8, EPHB1, EPHB2, EPHB3, EPHB4, ERBB4, FGR, FRK, FYN, HCK, KIT, LCK, LYN, MAP4K5, PDGFRA, PDGFRB, PTK6, SIK2, SRC, TEC, TNK2, TXK, YES1, ZAK	HDAC9
ALL	Pazopanib hydrochloride:d1	etoposide_MCF7_UP	1.32105e-06	0.000280366	PC1_wilcoxon	PC1_wilcoxon	TRUE	0.407151	0.350141	0.335639	0.189106	0.140814	0.630558	0.082231	0.000556368	dx_k	d3	28	32	260	199	161	298	0.11489	0.0241695	0.0235243	0.00754398	0.749751	0.922458	0.00317939	0.00506529	dx_k	d3	28	30	94	41	63	72	ABL1, ALK, AURKB, CDK7, CSF1R, FGFR1, FGFR3, FLT1, FLT4, FYN, IGF1R, ITK, KDR, KIT, LCK, LIMK1, LTK, MAP4K4, MAPK8, MAPK9, MET, NEK2, PDGFRA, PDGFRB, PTK2, RET, TAOK1, TNK2	ACTA2, ANKRA2, ASTN2, BAX, BLNK, BTG2, CCNG2, CDKN1A, CEL, CYFIP2, DDB2, DDIT4, EPS8L2, FAS, FDXR, FOSL1, GADD45A, GDF15, GLS2, GPR87, LY6D, MDM2, PIK3R3, PNRC1, RFX5, SERPINB5, SERPINF1, SESN1, TAP1, TNFRSF10C, TP53I3, ZMAT3	ABL1, ALK, AURKB, CDK7, CSF1R, FGFR1, FGFR3, FLT1, FLT4, FYN, IGF1R, ITK, KDR, KIT, LCK, LIMK1, LTK, MAP4K4, MAPK8, MAPK9, MET, NEK2, PDGFRA, PDGFRB, PTK2, RET, TAOK1, TNK2	ACTA2, ANKRA2, ASTN2, BAX, BLNK, CCNG2, CDKN1A, CEL, CYFIP2, DDB2, DDIT4, EPS8L2, FAS, FDXR, FOSL1, GDF15, GLS2, GPR87, LY6D, MDM2, PIK3R3, PNRC1, RFX5, SERPINB5, SERPINF1, SESN1, TAP1, TNFRSF10C, TP53I3, ZMAT3
ALL	Palbociclib_FDA:d2	GEMCITABINE HYDROCHLORIDE	1.33002e-06	0.000281452	PC1_Cox	PC1_wilcoxon	FALSE	0.10947	0.246638	0.371331	0.410377	0.000565645	8.5603e-05	0.44942	0.000729765	dx_k	d1x	80	11	316	143	131	328	0.982894	0.279607	0.327484	0.00224116	0.656864	0.00408233	0.0348705	0.00226447	dx_k	d1x	80	11	112	23	60	75	AAK1, ABL1, BTK, CAMK1D, CAMK2A, CAMK2B, CAMK2D, CAMK2G, CDK14, CDK16, CDK17, CDK4, CDK7, CDKL2, CDKL5, CIT, CLK1, CLK2, CLK4, CSNK2A1, CSNK2A2, DAPK1, DAPK2, DAPK3, DCLK1, DCLK2, DCLK3, DSTYK, DYRK1A, DYRK1B, DYRK2, EIF2AK4, FLT3, GAK, GRK7, HIPK1, HIPK2, HIPK3, HIPK4, IRAK1, JAK2, JAK3, MAP2K2, MAP3K15, MAP3K3, MAP3K7, MAPK10, MAPK15, MAPK7, MAPK8, MAPK9, MARK3, MAST1, MINK1, MYLK, NTRK1, NTRK2…	AR, ESR1, POLA1, POLD1, POLE, PPARG, RRM1, RRM2, RRM2B, TDP1, TP53	AAK1, ABL1, BTK, CAMK1D, CAMK2A, CAMK2B, CAMK2D, CAMK2G, CDK14, CDK16, CDK17, CDK4, CDK7, CDKL2, CDKL5, CIT, CLK1, CLK2, CLK4, CSNK2A1, CSNK2A2, DAPK1, DAPK2, DAPK3, DCLK1, DCLK2, DCLK3, DSTYK, DYRK1A, DYRK1B, DYRK2, EIF2AK4, FLT3, GAK, GRK7, HIPK1, HIPK2, HIPK3, HIPK4, IRAK1, JAK2, JAK3, MAP2K2, MAP3K15, MAP3K3, MAP3K7, MAPK10, MAPK15, MAPK7, MAPK8, MAPK9, MARK3, MAST1, MINK1, MYLK, NTRK1, NTRK2…	AR, ESR1, POLA1, POLD1, POLE, PPARG, RRM1, RRM2, RRM2B, TDP1, TP53
ALL	Crizotinib_Kinome Scan:d2	azathioprine_MCF7_DOWN	1.35007e-06	0.000284869	COXPH_muts0v1	PC1_wilcoxon	FALSE	0.00675637	9.15523e-07	1.11268e-06	0.213032	0.124179	3.35891e-05	0.112615	0.252664	dx_k	d3	99	8	365	94	71	388	0.755578	0.669372	1	0.0697391	0.0283309	0.537969	0.0168072	0.367512	dx_k	d3	98	9	118	17	26	109	ABL1, ABL2, ACVR1, ACVR1B, ALK, ANKK1, AURKA, AURKB, AXL, BLK, BMP2K, BMPR1B, CASK, CDK11A, CDK11B, CDK7, CSF1R, DCLK1, DCLK2, DDR1, DSTYK, EPHA1, EPHA2, EPHA3, EPHA4, EPHA5, EPHA6, EPHA7, EPHA8, EPHB1, EPHB4, EPHB6, FER, FES, FGR, FLT3, IGF1R, IKBKE, INSR, INSRR, IRAK1, IRAK3, JAK1, JAK2, JAK3, KIT, LCK, LIMK1, LIMK2, LTK, LYN, MAP3K12, MAP3K13, MAP3K2, MAP3K3, MAP4K1, MAP4K2, MAP4K3, MAP4K5, MA…	CENPI, GNL3L, SRSF6, TSR1, ZC3H7B, ZMYND8, ZNF652, ZNF721	ABL1, ABL2, ACVR1, ACVR1B, ALK, ANKK1, AURKA, AURKB, AXL, BLK, BMP2K, BMPR1B, CASK, CDK11A, CDK7, CSF1R, DCLK1, DCLK2, DDR1, DSTYK, EPHA1, EPHA2, EPHA3, EPHA4, EPHA5, EPHA6, EPHA7, EPHA8, EPHB1, EPHB4, EPHB6, FER, FES, FGR, FLT3, IGF1R, IKBKE, INSR, INSRR, IRAK1, IRAK3, JAK1, JAK2, JAK3, KIT, LCK, LIMK1, LIMK2, LTK, LYN, MAP3K12, MAP3K13, MAP3K2, MAP3K3, MAP4K1, MAP4K2, MAP4K3, MAP4K5, MAPK7, MER…	CENPI, CFDP1, GNL3L, SRSF6, TSR1, ZC3H7B, ZMYND8, ZNF652, ZNF721
ALL	Gefitinib_FDA:d2	MS-275_PC3_DOWN	1.3549e-06	0.000285064	PC1_Cox	PC1_Cox	TRUE	0.3147	3.27984e-05	0.423131	4.8469e-08	0.00218879	0.0011472	0.594406	0.728707	dx_k	d3	21	278	226	233	401	58	0.417543	0.0201014	0.535772	7.77907e-05	0.484251	6.8008e-05	0.182686	0.862131	dx_k	d3	21	270	88	47	128	7	ABL1, CDK7, CHEK2, CSNK1E, EGFR, EPHA6, ERBB3, ERBB4, FLT3, GAK, HIPK4, IRAK1, IRAK4, LCK, LYN, MAP2K5, MKNK1, RIPK2, SBK1, SLK, STK10	ABT1, ACTB, AKAP8, AP1S1, AP2B1, APH1A, APP, ARF1, ARFGEF1, ARHGAP11A, ARHGAP19, ARID1A, ARID4A, ATAD2, ATAD2B, ATP6V1A, AURKA, BAX, BCAR3, BCL7A, BMPR2, BRAP, BRD8, BRIP1, BTN2A1, BUB1, C11orf30, C12orf4, C6orf62, CAPN7, CAPRIN1, CASP3, CCNA2, CCNE2, CCNF, CCNG2, CDC25A, CDC25C, CDC5L, CDC6, CDCA3, CDCA8, CDK12, CDK2, CDK7, CDKN2C, CENPA, CEP104, CEP76, CHURC1.FNTB, CLINT1, CNOT3, CRBN, CREBBP, …	ABL1, CDK7, CHEK2, CSNK1E, EGFR, EPHA6, ERBB3, ERBB4, FLT3, GAK, HIPK4, IRAK1, IRAK4, LCK, LYN, MAP2K5, MKNK1, RIPK2, SBK1, SLK, STK10	ABT1, ACTB, AKAP8, AP2B1, APH1A, APP, ARFGEF1, ARHGAP11A, ARHGAP19, ARID1A, ARID4A, ATAD2, ATAD2B, ATP6V1A, ATXN7L3B, AURKA, BAX, BCAR3, BCL7A, BMPR2, BRAP, BRD8, BRIP1, BTN2A1, BUB1, C11orf30, C12orf4, C6orf62, CAPN7, CAPRIN1, CASP3, CCNE2, CCNF, CCNG2, CDC25A, CDC25C, CDC5L, CDC6, CDCA8, CDK12, CDK2, CDK7, CDKN2C, CEBPD, CENPA, CEP104, CEP76, CHURC1.FNTB, CLINT1, CNOT3, CRBN, CREBBP, CSNK2A1, C…
ALL	Crizotinib_Kinome Scan:d2	GSK943949A_GSK	1.36029e-06	0.000285375	PC1_Cox	PC1_wilcoxon	FALSE	0.00085519	0.13269	0.201726	0.000505512	0.00764817	1.06174e-05	0.112615	0.354386	dx_k	d2x_k	99	6	365	94	98	361	0.853957	0.870003	1	0.0872663	0.191011	0.231356	0.0168072	0.0388387	dx_k	d2x_k	98	6	118	17	33	102	ABL1, ABL2, ACVR1, ACVR1B, ALK, ANKK1, AURKA, AURKB, AXL, BLK, BMP2K, BMPR1B, CASK, CDK11A, CDK11B, CDK7, CSF1R, DCLK1, DCLK2, DDR1, DSTYK, EPHA1, EPHA2, EPHA3, EPHA4, EPHA5, EPHA6, EPHA7, EPHA8, EPHB1, EPHB4, EPHB6, FER, FES, FGR, FLT3, IGF1R, IKBKE, INSR, INSRR, IRAK1, IRAK3, JAK1, JAK2, JAK3, KIT, LCK, LIMK1, LIMK2, LTK, LYN, MAP3K12, MAP3K13, MAP3K2, MAP3K3, MAP4K1, MAP4K2, MAP4K3, MAP4K5, MA…	AKT1, AKT2, AKT3, KDR, PRKCH, PRKX	ABL1, ABL2, ACVR1, ACVR1B, ALK, ANKK1, AURKA, AURKB, AXL, BLK, BMP2K, BMPR1B, CASK, CDK11A, CDK7, CSF1R, DCLK1, DCLK2, DDR1, DSTYK, EPHA1, EPHA2, EPHA3, EPHA4, EPHA5, EPHA6, EPHA7, EPHA8, EPHB1, EPHB4, EPHB6, FER, FES, FGR, FLT3, IGF1R, IKBKE, INSR, INSRR, IRAK1, IRAK3, JAK1, JAK2, JAK3, KIT, LCK, LIMK1, LIMK2, LTK, LYN, MAP3K12, MAP3K13, MAP3K2, MAP3K3, MAP4K1, MAP4K2, MAP4K3, MAP4K5, MAPK7, MER…	AKT1, AKT2, AKT3, KDR, PRKCH, PRKX
ALL	Bosutinib_LINCS:d2	troglitazone	1.37561e-06	0.000287763	PC1_wilcoxon	PC1_wilcoxon	TRUE	0.0217653	0.357124	0.518044	0.634598	0.0141933	0.555467	0.00556857	0.0147984	dx_k	d1x	75	22	317	142	207	252	0.605296	0.770079	0.504562	9.51664e-06	0.00393772	0.0273277	0.00970257	0.000965688	dx_k	d1x	75	22	109	26	77	58	AAK1, ABL1, ABL2, AXL, BLK, BMP2K, BMPR2, BTK, CAMK1D, CIT, CSF1R, CSK, CSNK1A1, CSNK1D, CSNK1E, DMPK, EGFR, EIF2AK1, EIF2AK4, EPHA2, EPHA3, EPHA8, ERBB2, ERBB3, ERBB4, FES, FGR, FRK, GAK, GRK4, HCK, JAK2, LCK, LYN, MAP2K1, MAP2K2, MAP2K5, MAP3K11, MAP3K2, MAP3K3, MAP3K4, MAP3K7, MAP3K9, MAP4K2, MAP4K3, MAP4K4, MAP4K5, MAPK4, MAPK6, MINK1, MYLK2, NEK2, NUAK2, PAK1, PRKCD, RET, RIOK1, RIOK3, SIK2,…	ADORA3, ALOX15B, CA2, CYP19A1, CYP1A2, CYP2C19, CYP2C9, CYP2D6, CYP3A4, ESR1, HSPB1, HTR2B, MAOA, MAOB, MAPK1, NFE2L2, PPARG, TBXAS1, TDP1, TP53, UGT1A10, UGT1A6	AAK1, ABL1, ABL2, AXL, BLK, BMP2K, BMPR2, BTK, CAMK1D, CIT, CSF1R, CSK, CSNK1A1, CSNK1D, CSNK1E, DMPK, EGFR, EIF2AK1, EIF2AK4, EPHA2, EPHA3, EPHA8, ERBB2, ERBB3, ERBB4, FES, FGR, FRK, GAK, GRK4, HCK, JAK2, LCK, LYN, MAP2K1, MAP2K2, MAP2K5, MAP3K11, MAP3K2, MAP3K3, MAP3K4, MAP3K7, MAP3K9, MAP4K2, MAP4K3, MAP4K4, MAP4K5, MAPK4, MAPK6, MINK1, MYLK2, NEK2, NUAK2, PAK1, PRKCD, RET, RIOK1, RIOK3, SIK2,…	ADORA3, ALOX15B, CA2, CYP19A1, CYP1A2, CYP2C19, CYP2C9, CYP2D6, CYP3A4, ESR1, HSPB1, HTR2B, MAOA, MAOB, MAPK1, NFE2L2, PPARG, TBXAS1, TDP1, TP53, UGT1A10, UGT1A6
ALL	Crizotinib_Kinome Scan:d2	A-769662_MRC	1.38908e-06	0.000289568	PC1_Cox	PC1_wilcoxon	FALSE	0.000861597	0.0805476	0.102567	0.175574	0.951007	8.15077e-06	0.112615	0.353197	dx_k	d2x_k	99	21	365	94	191	268	0.332606	0.0704403	1	0.627347	0.163939	0.279121	0.0168072	0.0517846	dx_k	d2x_k	98	21	118	17	79	56	ABL1, ABL2, ACVR1, ACVR1B, ALK, ANKK1, AURKA, AURKB, AXL, BLK, BMP2K, BMPR1B, CASK, CDK11A, CDK11B, CDK7, CSF1R, DCLK1, DCLK2, DDR1, DSTYK, EPHA1, EPHA2, EPHA3, EPHA4, EPHA5, EPHA6, EPHA7, EPHA8, EPHB1, EPHB4, EPHB6, FER, FES, FGR, FLT3, IGF1R, IKBKE, INSR, INSRR, IRAK1, IRAK3, JAK1, JAK2, JAK3, KIT, LCK, LIMK1, LIMK2, LTK, LYN, MAP3K12, MAP3K13, MAP3K2, MAP3K3, MAP4K1, MAP4K2, MAP4K3, MAP4K5, MA…	AKT2, BTK, CAMK1, DYRK3, EPHB2, ERBB4, FLT1, IKBKE, MAP3K1, MAP3K11, MAP4K2, MAPKAPK3, MAPKAPK5, MINK1, NUAK1, PIM1, PIM3, RPS6KA1, RPS6KA3, SRC, YES1	ABL1, ABL2, ACVR1, ACVR1B, ALK, ANKK1, AURKA, AURKB, AXL, BLK, BMP2K, BMPR1B, CASK, CDK11A, CDK7, CSF1R, DCLK1, DCLK2, DDR1, DSTYK, EPHA1, EPHA2, EPHA3, EPHA4, EPHA5, EPHA6, EPHA7, EPHA8, EPHB1, EPHB4, EPHB6, FER, FES, FGR, FLT3, IGF1R, IKBKE, INSR, INSRR, IRAK1, IRAK3, JAK1, JAK2, JAK3, KIT, LCK, LIMK1, LIMK2, LTK, LYN, MAP3K12, MAP3K13, MAP3K2, MAP3K3, MAP4K1, MAP4K2, MAP4K3, MAP4K5, MAPK7, MER…	AKT2, BTK, CAMK1, DYRK3, EPHB2, ERBB4, FLT1, IKBKE, MAP3K1, MAP3K11, MAP4K2, MAPKAPK3, MAPKAPK5, MINK1, NUAK1, PIM1, PIM3, RPS6KA1, RPS6KA3, SRC, YES1
ALL	Bosutinib_LINCS:d2	5182598_MCF7_DOWN	1.39217e-06	0.000289568	PC1_wilcoxon	PC1_wilcoxon	TRUE	0.0105119	0.227218	0.41556	0.465188	0.215993	0.981744	0.00556857	0.000212492	dx_k	d3	75	17	317	142	169	290	0.180896	0.716813	0.635254	0.00279757	0.908115	0.0982444	0.00970257	0.0681905	dx_k	d3	75	17	109	26	61	74	AAK1, ABL1, ABL2, AXL, BLK, BMP2K, BMPR2, BTK, CAMK1D, CIT, CSF1R, CSK, CSNK1A1, CSNK1D, CSNK1E, DMPK, EGFR, EIF2AK1, EIF2AK4, EPHA2, EPHA3, EPHA8, ERBB2, ERBB3, ERBB4, FES, FGR, FRK, GAK, GRK4, HCK, JAK2, LCK, LYN, MAP2K1, MAP2K2, MAP2K5, MAP3K11, MAP3K2, MAP3K3, MAP3K4, MAP3K7, MAP3K9, MAP4K2, MAP4K3, MAP4K4, MAP4K5, MAPK4, MAPK6, MINK1, MYLK2, NEK2, NUAK2, PAK1, PRKCD, RET, RIOK1, RIOK3, SIK2,…	ARID5B, ARMCX1, BAMBI, C1orf106, HES1, HOXA5, HOXC6, MECOM, NEDD9, OVOL2, P2RY2, PEX11A, PKIA, PRR15L, SLC2A10, TACC1, VAV3	AAK1, ABL1, ABL2, AXL, BLK, BMP2K, BMPR2, BTK, CAMK1D, CIT, CSF1R, CSK, CSNK1A1, CSNK1D, CSNK1E, DMPK, EGFR, EIF2AK1, EIF2AK4, EPHA2, EPHA3, EPHA8, ERBB2, ERBB3, ERBB4, FES, FGR, FRK, GAK, GRK4, HCK, JAK2, LCK, LYN, MAP2K1, MAP2K2, MAP2K5, MAP3K11, MAP3K2, MAP3K3, MAP3K4, MAP3K7, MAP3K9, MAP4K2, MAP4K3, MAP4K4, MAP4K5, MAPK4, MAPK6, MINK1, MYLK2, NEK2, NUAK2, PAK1, PRKCD, RET, RIOK1, RIOK3, SIK2,…	ARID5B, ARMCX1, BAMBI, C1orf106, HES1, HOXA5, HOXC6, MECOM, NEDD9, OVOL2, P2RY2, PEX11A, PKIA, PRR15L, SLC2A10, TACC1, VAV3
ALL	Gefitinib_FDA:d2	GEMCITABINE HYDROCHLORIDE	1.41949e-06	0.000294411	PC1_wilcoxon	PC1_Cox	FALSE	0.0833092	0.147473	0.213797	2.83713e-05	0.275327	0.0218983	0.594406	0.000729765	dx_k	d1x	21	11	226	233	131	328	0.781778	0.644547	0.700557	1.98156e-05	0.962766	1.6753e-05	0.182686	0.00226447	dx_k	d1x	21	11	88	47	60	75	ABL1, CDK7, CHEK2, CSNK1E, EGFR, EPHA6, ERBB3, ERBB4, FLT3, GAK, HIPK4, IRAK1, IRAK4, LCK, LYN, MAP2K5, MKNK1, RIPK2, SBK1, SLK, STK10	AR, ESR1, POLA1, POLD1, POLE, PPARG, RRM1, RRM2, RRM2B, TDP1, TP53	ABL1, CDK7, CHEK2, CSNK1E, EGFR, EPHA6, ERBB3, ERBB4, FLT3, GAK, HIPK4, IRAK1, IRAK4, LCK, LYN, MAP2K5, MKNK1, RIPK2, SBK1, SLK, STK10	AR, ESR1, POLA1, POLD1, POLE, PPARG, RRM1, RRM2, RRM2B, TDP1, TP53
ALL	Crizotinib_Kinome Scan:d2	Go 6976_RBC	1.44193e-06	0.000298218	PC1_Cox	PC1_wilcoxon	FALSE	0.0141507	0.391335	0.480389	3.51243e-05	0.00309767	2.86645e-05	0.112615	0.279122	dx_k	d2x_k	99	49	365	94	300	159	0.905514	0.778977	0.715585	0.869597	0.580935	0.601401	0.0168072	0.0153495	dx_k	d2x_k	98	49	118	17	103	32	ABL1, ABL2, ACVR1, ACVR1B, ALK, ANKK1, AURKA, AURKB, AXL, BLK, BMP2K, BMPR1B, CASK, CDK11A, CDK11B, CDK7, CSF1R, DCLK1, DCLK2, DDR1, DSTYK, EPHA1, EPHA2, EPHA3, EPHA4, EPHA5, EPHA6, EPHA7, EPHA8, EPHB1, EPHB4, EPHB6, FER, FES, FGR, FLT3, IGF1R, IKBKE, INSR, INSRR, IRAK1, IRAK3, JAK1, JAK2, JAK3, KIT, LCK, LIMK1, LIMK2, LTK, LYN, MAP3K12, MAP3K13, MAP3K2, MAP3K3, MAP4K1, MAP4K2, MAP4K3, MAP4K5, MA…	ALK, BMX, CAMKK2, CDK5, CHEK1, DSTYK, FER, FLT3, IRAK1, ITK, JAK2, JAK3, LTK, MAP3K11, MAP3K2, MAP3K3, MAP3K9, MAP4K2, MAP4K4, MAP4K5, MARK2, MARK3, MARK4, MINK1, NTRK1, NTRK2, NTRK3, NUAK1, PHKG1, PHKG2, PKN1, PRKCA, PRKCB, PRKD3, RET, ROS1, RPS6KA1, RPS6KA2, RPS6KA3, RPS6KA6, RPS6KB1, STK3, STK4, SYK, TAOK2, TNK2, TSSK1B, TXK, TYK2	ABL1, ABL2, ACVR1, ACVR1B, ALK, ANKK1, AURKA, AURKB, AXL, BLK, BMP2K, BMPR1B, CASK, CDK11A, CDK7, CSF1R, DCLK1, DCLK2, DDR1, DSTYK, EPHA1, EPHA2, EPHA3, EPHA4, EPHA5, EPHA6, EPHA7, EPHA8, EPHB1, EPHB4, EPHB6, FER, FES, FGR, FLT3, IGF1R, IKBKE, INSR, INSRR, IRAK1, IRAK3, JAK1, JAK2, JAK3, KIT, LCK, LIMK1, LIMK2, LTK, LYN, MAP3K12, MAP3K13, MAP3K2, MAP3K3, MAP4K1, MAP4K2, MAP4K3, MAP4K5, MAPK7, MER…	ALK, BMX, CAMKK2, CDK5, CHEK1, DSTYK, FER, FLT3, IRAK1, ITK, JAK2, JAK3, LTK, MAP3K11, MAP3K2, MAP3K3, MAP3K9, MAP4K2, MAP4K4, MAP4K5, MARK2, MARK3, MARK4, MINK1, NTRK1, NTRK2, NTRK3, NUAK1, PHKG1, PHKG2, PKN1, PRKCA, PRKCB, PRKD3, RET, ROS1, RPS6KA1, RPS6KA2, RPS6KA3, RPS6KA6, RPS6KB1, STK3, STK4, SYK, TAOK2, TNK2, TSSK1B, TXK, TYK2
ALL	Alicetinib	Kinome_506_Roche	1.45046e-06	0.000299135	COXPH_muts0v1	PC1_wilcoxon	FALSE	0.0258101	0.0104204	0.0107052	2.72191e-05	0.0888475	0.707055	0.543513	0.674951	dx_k	d2x_k	26	13	215	244	209	250	0.824236	0.0454748	0.0722492	0.69486	0.129304	0.148535	0.00439285	0.000158286	dx_k	d2x_k	26	13	86	49	83	52	ABL1, ALK, AXL, CAMKK2, CLK1, CLK2, DAPK1, DAPK2, DAPK3, FER, FLT3, GAK, HCK, HIPK4, IRAK1, LTK, MERTK, MYLK, PHKG1, PHKG2, PIM2, RET, RPS6KA1, RPS6KA4, SRMS, STK33	ABL1, AURKA, CSF1R, FLT1, FLT3, KDR, LCK, MET, NTRK2, NTRK3, PDGFRA, PDGFRB, RET	ABL1, ALK, AXL, CAMKK2, CLK1, CLK2, DAPK1, DAPK2, DAPK3, FER, FLT3, GAK, HCK, HIPK4, IRAK1, LTK, MERTK, MYLK, PHKG1, PHKG2, PIM2, RET, RPS6KA1, RPS6KA4, SRMS, STK33	ABL1, AURKA, CSF1R, FLT1, FLT3, KDR, LCK, MET, NTRK2, NTRK3, PDGFRA, PDGFRB, RET
ALL	AZD-9291_LINCS:d2	propafenone	1.46425e-06	0.000299797	COXPH_muts0v1	PC1_wilcoxon	FALSE	4.1028e-06	0.0209407	0.006629	0.00021985	0.332439	0.447713	0.86552	0.0725273	dx_k	d1x	46	20	307	152	220	239	0.277793	0.790194	0.684516	0.00069573	0.0970658	0.364131	0.00283993	0.00039958	dx_k	d1x	46	21	104	31	77	58	AAK1, ALK, BLK, BTK, CAMK2B, CSNK2A1, CSNK2A2, DAPK1, DAPK2, DAPK3, EGFR, EPHB6, ERBB2, ERBB4, FLT3, GAK, HIPK1, HIPK2, HIPK4, HUNK, IGF1R, INSR, INSRR, JAK3, LRRK2, LTK, MAP2K5, MAP4K4, MINK1, MKNK1, MKNK2, MYLK, MYO3B, PDGFRB, PLK1, PLK4, PTK2, PTK6, ROS1, RPS6KA4, STK33, TEC, TNIK, TNK1, TNK2, TXK	ABCB1, ABCC9, ADRB1, ADRB2, ADRB3, CYP1A2, CYP2D6, DRD1, HTR2A, HTR2B, HTR2C, HTR6, KCNH2, KCNJ11, MTOR, SCN5A, SLC22A1, SLC6A2, SLC6A3, TDP1	AAK1, ALK, BLK, BTK, CAMK2B, CSNK2A1, CSNK2A2, DAPK1, DAPK2, DAPK3, EGFR, EPHB6, ERBB2, ERBB4, FLT3, GAK, HIPK1, HIPK2, HIPK4, HUNK, IGF1R, INSR, INSRR, JAK3, LRRK2, LTK, MAP2K5, MAP4K4, MINK1, MKNK1, MKNK2, MYLK, MYO3B, PDGFRB, PLK1, PLK4, PTK2, PTK6, ROS1, RPS6KA4, STK33, TEC, TNIK, TNK1, TNK2, TXK	ABCB1, ABCC9, ADRB1, ADRB2, ADRB3, CYP1A2, CYP2D6, DRD1, HTR2A, HTR2B, HTR2C, HTR6, KCNH2, KCNJ11, MTOR, SCN5A, SIGMAR1, SLC22A1, SLC6A2, SLC6A3, TDP1
ALL	Crizotinib_Kinome Scan:d2	zidovudine	1.46567e-06	0.000299797	PC1_Cox	PC1_wilcoxon	FALSE	0.00980649	0.849023	0.931577	0.00318852	0.023264	6.07881e-05	0.112615	0.367062	dx_k	d1x	99	11	365	94	128	331	0.534886	0.0770234	0.061284	0.0158111	0.657049	0.241331	0.0168072	0.00737073	dx_k	d1x	98	10	118	17	57	78	ABL1, ABL2, ACVR1, ACVR1B, ALK, ANKK1, AURKA, AURKB, AXL, BLK, BMP2K, BMPR1B, CASK, CDK11A, CDK11B, CDK7, CSF1R, DCLK1, DCLK2, DDR1, DSTYK, EPHA1, EPHA2, EPHA3, EPHA4, EPHA5, EPHA6, EPHA7, EPHA8, EPHB1, EPHB4, EPHB6, FER, FES, FGR, FLT3, IGF1R, IKBKE, INSR, INSRR, IRAK1, IRAK3, JAK1, JAK2, JAK3, KIT, LCK, LIMK1, LIMK2, LTK, LYN, MAP3K12, MAP3K13, MAP3K2, MAP3K3, MAP4K1, MAP4K2, MAP4K3, MAP4K5, MA…	APAF1, CXCR4, CYP1A2, CYP2C19, CYP2C9, CYP2D6, CYP3A4, DTYMK, ESR1, TDP1, TK1	ABL1, ABL2, ACVR1, ACVR1B, ALK, ANKK1, AURKA, AURKB, AXL, BLK, BMP2K, BMPR1B, CASK, CDK11A, CDK7, CSF1R, DCLK1, DCLK2, DDR1, DSTYK, EPHA1, EPHA2, EPHA3, EPHA4, EPHA5, EPHA6, EPHA7, EPHA8, EPHB1, EPHB4, EPHB6, FER, FES, FGR, FLT3, IGF1R, IKBKE, INSR, INSRR, IRAK1, IRAK3, JAK1, JAK2, JAK3, KIT, LCK, LIMK1, LIMK2, LTK, LYN, MAP3K12, MAP3K13, MAP3K2, MAP3K3, MAP4K1, MAP4K2, MAP4K3, MAP4K5, MAPK7, MER…	APAF1, CXCR4, CYP1A2, CYP2C19, CYP2C9, CYP2D6, CYP3A4, ESR1, TDP1, TK1
ALL	Vemurafenib_FDA:d2	XMD13-2_LINCS	1.46599e-06	0.000299797	PC1_Cox	PC1_wilcoxon	FALSE	0.1852	0.119912	0.177891	0.143836	0.511426	3.97112e-06	0.0137753	0.149366	dx_k	d2x_k	43	28	366	93	189	270	0.633904	0.295386	0.388325	0.00281971	0.363724	0.358516	0.181954	0.0104246	dx_k	d2x_k	42	28	115	20	83	52	ABL1, AXL, BLK, BRAF, CAMK1, CDK19, CDK8, CSF1R, CSK, DDR1, EIF2AK4, EPHB6, FGR, FLT3, FYN, HCK, HUNK, KIT, LCK, MAP2K1, MAP2K2, MAP2K4, MAP2K5, MAP4K5, MINK1, MYLK4, PDGFRA, PDGFRB, PRKD1, PTK6, RAF1, RIPK2, SIK1, SLK, SRC, SRMS, STK3, STK36, STK4, TGFBR2, TNIK, TNK2, ZAK	AAK1, ABL1, ANKK1, AURKC, BMP2K, CDK16, CDK2, CDK3, CDKL2, EPHB6, FLT3, GRK4, ICK, KIT, MAP2K5, MAPK11, MAPK13, MAPK14, MAPK15, MYLK2, PLK4, RIOK1, RIOK3, RIPK1, SRPK3, STK16, TAOK1, ULK3	ABL1, AXL, BLK, BRAF, CAMK1, CDK19, CDK8, CSF1R, CSK, DDR1, EIF2AK4, EPHB6, FGR, FLT3, FYN, HCK, HUNK, KIT, LCK, MAP2K1, MAP2K2, MAP2K5, MAP4K5, MINK1, MYLK4, PDGFRA, PDGFRB, PRKD1, PTK6, RAF1, RIPK2, SIK1, SLK, SRC, SRMS, STK3, STK36, STK4, TGFBR2, TNIK, TNK2, ZAK	AAK1, ABL1, ANKK1, AURKC, BMP2K, CDK16, CDK2, CDK3, CDKL2, EPHB6, FLT3, GRK4, ICK, KIT, MAP2K5, MAPK11, MAPK13, MAPK14, MAPK15, MYLK2, PLK4, RIOK1, RIOK3, RIPK1, SRPK3, STK16, TAOK1, ULK3
ALL	Crizotinib_Kinome Scan:d2	syrosingopine_HL60_DOWN	1.48964e-06	0.000303782	PC1_Cox	PC1_wilcoxon	FALSE	0.00101694	0.725712	0.927013	8.4854e-05	0.179007	5.87655e-06	0.112615	0.579521	dx_k	d3	99	3	365	94	27	432	0.811018	0.866547	1	0.282285	0.0245637	0.585084	0.0168072	0.077633	dx_k	d3	98	3	118	17	14	121	ABL1, ABL2, ACVR1, ACVR1B, ALK, ANKK1, AURKA, AURKB, AXL, BLK, BMP2K, BMPR1B, CASK, CDK11A, CDK11B, CDK7, CSF1R, DCLK1, DCLK2, DDR1, DSTYK, EPHA1, EPHA2, EPHA3, EPHA4, EPHA5, EPHA6, EPHA7, EPHA8, EPHB1, EPHB4, EPHB6, FER, FES, FGR, FLT3, IGF1R, IKBKE, INSR, INSRR, IRAK1, IRAK3, JAK1, JAK2, JAK3, KIT, LCK, LIMK1, LIMK2, LTK, LYN, MAP3K12, MAP3K13, MAP3K2, MAP3K3, MAP4K1, MAP4K2, MAP4K3, MAP4K5, MA…	EFR3A, HNRNPA3, IRAK3	ABL1, ABL2, ACVR1, ACVR1B, ALK, ANKK1, AURKA, AURKB, AXL, BLK, BMP2K, BMPR1B, CASK, CDK11A, CDK7, CSF1R, DCLK1, DCLK2, DDR1, DSTYK, EPHA1, EPHA2, EPHA3, EPHA4, EPHA5, EPHA6, EPHA7, EPHA8, EPHB1, EPHB4, EPHB6, FER, FES, FGR, FLT3, IGF1R, IKBKE, INSR, INSRR, IRAK1, IRAK3, JAK1, JAK2, JAK3, KIT, LCK, LIMK1, LIMK2, LTK, LYN, MAP3K12, MAP3K13, MAP3K2, MAP3K3, MAP4K1, MAP4K2, MAP4K3, MAP4K5, MAPK7, MER…	EFR3A, HNRNPA3, IRAK3
ALL	Nintedanib_FDA:d2	etretinate	1.49747e-06	0.000304528	PC1_wilcoxon	PC1_Cox	FALSE	0.00385286	0.947118	0.985301	0.522488	0.619633	0.0265092	0.0617143	5.07829e-06	dx_k	d1x	154	7	385	74	92	367	0.62063	0.212914	1	0.00113904	0.369795	0.0246091	0.238	0.0388102	dx_k	d1x	154	7	121	14	43	92	AAK1, ABL1, ACVR1, ALK, AURKB, AURKC, AXL, BLK, BMP2K, BMPR2, BTK, CAMK1G, CAMKK1, CAMKK2, CDK14, CDK16, CDK17, CDK18, CDK4, CDK7, CHEK1, CLK1, CLK2, CLK4, CSF1R, CSNK1E, CSNK2A2, DCLK1, DCLK3, DDR1, DDR2, EPHA6, EPHB1, EPHB6, FER, FGFR1, FGFR2, FGFR3, FGR, FLT1, FLT3, FLT4, FYN, GRK1, GRK4, GSK3A, GSK3B, HIPK2, HIPK3, IGF1R, IKBKE, INSR, INSRR, IRAK1, IRAK4, ITK, JAK1, JAK2, JAK3, KDR, KIT, LATS…	AR, ESR1, GMNN, HSPB1, RARA, RXRG, TP53	AAK1, ABL1, ACVR1, ALK, AURKB, AURKC, AXL, BLK, BMP2K, BMPR2, BTK, CAMK1G, CAMKK1, CAMKK2, CDK14, CDK16, CDK17, CDK18, CDK4, CDK7, CHEK1, CLK1, CLK2, CLK4, CSF1R, CSNK1E, CSNK2A2, DCLK1, DCLK3, DDR1, DDR2, EPHA6, EPHB1, EPHB6, FER, FGFR1, FGFR2, FGFR3, FGR, FLT1, FLT3, FLT4, FYN, GRK1, GRK4, GSK3A, GSK3B, HIPK2, HIPK3, IGF1R, IKBKE, INSR, INSRR, IRAK1, IRAK4, ITK, JAK1, JAK2, JAK3, KDR, KIT, LATS…	AR, ESR1, GMNN, HSPB1, RARA, RXRG, TP53
ALL	Bosutinib_LINCS:d2	R406_LINCS	1.5122e-06	0.000306669	PC1_wilcoxon	PC1_wilcoxon	TRUE	0.159782	0.554282	0.05072	0.958579	0.765983	0.00303558	0.00556857	0.0010731	dx_k	d2x_k	75	191	317	142	404	55	0.994903	0.826376	0.995039	0.0660699	0.470242	0.0688234	0.00970257	0.0148597	dx_k	d2x_k	75	190	109	26	121	14	AAK1, ABL1, ABL2, AXL, BLK, BMP2K, BMPR2, BTK, CAMK1D, CIT, CSF1R, CSK, CSNK1A1, CSNK1D, CSNK1E, DMPK, EGFR, EIF2AK1, EIF2AK4, EPHA2, EPHA3, EPHA8, ERBB2, ERBB3, ERBB4, FES, FGR, FRK, GAK, GRK4, HCK, JAK2, LCK, LYN, MAP2K1, MAP2K2, MAP2K5, MAP3K11, MAP3K2, MAP3K3, MAP3K4, MAP3K7, MAP3K9, MAP4K2, MAP4K3, MAP4K4, MAP4K5, MAPK4, MAPK6, MINK1, MYLK2, NEK2, NUAK2, PAK1, PRKCD, RET, RIOK1, RIOK3, SIK2,…	AAK1, ABL1, ABL2, ADCK3, ADCK4, ALK, ANKK1, AURKA, AURKB, AURKC, AXL, BLK, BMP2K, BMX, BTK, CAMK1, CAMK1D, CDK17, CHEK1, CHUK, CIT, CLK1, CLK2, CLK3, CLK4, CSF1R, CSK, CSNK2A1, CSNK2A2, DAPK1, DAPK2, DAPK3, DCLK1, DCLK3, DDR1, DDR2, DMPK, DYRK1B, EGFR, EIF2AK2, EIF2AK4, EPHA1, EPHA2, EPHA3, EPHA4, EPHA5, EPHA6, EPHA7, EPHA8, EPHB1, ERBB4, FER, FES, FGFR1, FGFR2, FGFR3, FGFR4, FGR, FLT1, FLT3, FLT…	AAK1, ABL1, ABL2, AXL, BLK, BMP2K, BMPR2, BTK, CAMK1D, CIT, CSF1R, CSK, CSNK1A1, CSNK1D, CSNK1E, DMPK, EGFR, EIF2AK1, EIF2AK4, EPHA2, EPHA3, EPHA8, ERBB2, ERBB3, ERBB4, FES, FGR, FRK, GAK, GRK4, HCK, JAK2, LCK, LYN, MAP2K1, MAP2K2, MAP2K5, MAP3K11, MAP3K2, MAP3K3, MAP3K4, MAP3K7, MAP3K9, MAP4K2, MAP4K3, MAP4K4, MAP4K5, MAPK4, MAPK6, MINK1, MYLK2, NEK2, NUAK2, PAK1, PRKCD, RET, RIOK1, RIOK3, SIK2,…	AAK1, ABL1, ABL2, ADCK3, ADCK4, ALK, ANKK1, AURKA, AURKB, AURKC, AXL, BLK, BMP2K, BMX, BTK, CAMK1, CAMK1D, CDK17, CHEK1, CHUK, CIT, CLK1, CLK2, CLK3, CLK4, CSF1R, CSK, CSNK2A1, CSNK2A2, DAPK1, DAPK2, DAPK3, DCLK1, DCLK3, DDR1, DDR2, DMPK, DYRK1B, EGFR, EIF2AK2, EIF2AK4, EPHA1, EPHA2, EPHA3, EPHA4, EPHA5, EPHA6, EPHA7, EPHA8, EPHB1, ERBB4, FER, FES, FGFR1, FGFR2, FGFR3, FGFR4, FGR, FLT1, FLT3, FLT…
ALL	Gefitinib_FDA:d2	puromycin_PC3_DOWN	1.51817e-06	0.00030694	PC1_Cox	PC1_Cox	TRUE	0.306644	0.532199	0.182002	1.47787e-07	0.00411257	0.00129615	0.594406	0.195684	dx_k	d3	21	617	226	233	440	19	0.790315	0.713072	1	0.000482172	0.29652	6.79186e-05	0.182686	0.0361093	dx_k	d3	21	574	88	47	131	4	ABL1, CDK7, CHEK2, CSNK1E, EGFR, EPHA6, ERBB3, ERBB4, FLT3, GAK, HIPK4, IRAK1, IRAK4, LCK, LYN, MAP2K5, MKNK1, RIPK2, SBK1, SLK, STK10	ABCC10, ABT1, ACLY, ACTB, ACTG1, ACTN1, ACTR1A, ACTR5, AGA, AGPAT2, AIP, AK2, AK4, AKAP1, ALDH18A1, ALDH3A2, ALDH7A1, ALDOC, AMD1, ANAPC5, ANKRD27, ANP32A, AP1S2, AP3B1, APEX1, APLP2, APRT, ARF1, ARF5, ARF6, ARFGEF1, ARPC1A, ARPC4, ASF1B, ASPH, ASPM, ATF5, ATM, ATP13A3, ATP1A1, ATP5G3, ATP6V0E1, ATP6V1A, AURKA, AURKB, B2M, B3GALNT1, B3GAT3, B3GNT2, BCAP31, BCL7A, BIRC5, BLCAP, BLVRA, BORA, BSG, B…	ABL1, CDK7, CHEK2, CSNK1E, EGFR, EPHA6, ERBB3, ERBB4, FLT3, GAK, HIPK4, IRAK1, IRAK4, LCK, LYN, MAP2K5, MKNK1, RIPK2, SBK1, SLK, STK10	ABCC10, ABT1, ACLY, ACTB, ACTG1, ACTN1, ACTR1A, ACTR5, AGA, AGPAT2, AIP, AK2, AK4, AKAP1, ALDH18A1, ALDH3A2, ALDH7A1, ALDOC, AMD1, ANAPC5, ANKRD27, ANP32A, AP3B1, APEX1, APLP2, ARF5, ARF6, ARFGEF1, ARPC1A, ASF1B, ASPH, ASPM, ATF5, ATM, ATP13A3, ATP1A1, ATP6V1A, ATXN7L3B, AURKA, AURKB, B2M, B3GALNT1, B3GNT2, BCL2L1, BCL7A, BIRC5, BLCAP, BLVRA, BORA, BSG, BUB1, C1GALT1C1, C1orf216, C20orf27, CA12, …
ALL	Lenvatinib_FDA:d2	liothyronine	1.52201e-06	0.00030694	COXPH_muts0v1	PC1_wilcoxon	FALSE	0.022773	0.00274958	0.00959051	0.165694	0.00698352	0.157753	0.158135	0.264488	dx_k	d1x	20	24	267	192	231	228	0.528829	0.495879	0.633297	0.00887223	0.924345	0.0039764	0.0126429	6.47691e-05	dx_k	d1x	20	24	95	40	83	52	ABL1, EGFR, EPHB2, ERBB4, FGFR1, FGFR2, FGFR3, FGFR4, FGR, FLT4, FRK, KDR, KIT, LCK, MAP4K4, MET, PDGFRA, PDGFRB, PTK6, RET	ADORA1, AHR, CYP1A2, CYP2C19, CYP2C9, CYP2D6, CYP3A4, ESR1, ESRRG, HNF4A, NPY1R, NR3C1, NR4A2, NR5A1, NR5A2, PCNA, PPARG, RARA, RARB, RORA, RORC, THRA, THRB, TP53	ABL1, EGFR, EPHB2, ERBB4, FGFR1, FGFR2, FGFR3, FGFR4, FGR, FLT4, FRK, KDR, KIT, LCK, MAP4K4, MET, PDGFRA, PDGFRB, PTK6, RET	ADORA1, AHR, CYP1A2, CYP2C19, CYP2C9, CYP2D6, CYP3A4, ESR1, ESRRG, HNF4A, NPY1R, NR3C1, NR4A2, NR5A1, NR5A2, PCNA, PPARG, RARA, RARB, RORA, RORC, THRA, THRB, TP53
ALL	Dabrafenib_FDA:d2	estrone	1.52625e-06	0.00030694	PC1_Cox	PC1_Cox	TRUE	0.0381853	0.646767	0.622089	0.0036795	0.0402116	5.67944e-05	0.146606	0.16761	dx_k	d1x	122	10	407	52	59	400	0.854839	0.995767	0.995921	0.00242668	0.810438	0.00155878	0.159344	0.0146582	dx_k	d1x	121	10	125	10	34	101	ABL1, ABL2, ACVR1, ACVR1B, ADCK3, ADCK4, AURKB, AXL, BLK, BMPR1B, BMPR2, BRAF, BRSK1, BRSK2, BTK, BUB1, CAMK1, CAMK1D, CDK13, CDK14, CDK15, CDK16, CDK17, CDK18, CDK19, CDK2, CDK3, CDK4, CDK5, CDK7, CDK8, CDKL2, CDKL5, CIT, CLK3, CSF1R, CSK, DCLK1, DCLK2, DCLK3, DDR1, DYRK1B, EGFR, EIF2AK1, EIF2AK4, EPHA1, EPHA3, EPHB6, ERBB2, ERBB3, FGR, FRK, FYN, GAK, HCK, HIPK1, HIPK2, HIPK3, HIPK4, ITK, JAK1, …	AR, ESR1, ESR2, HSD17B1, HTR2B, NR1I2, NR3C1, SHBG, SLC6A4, TARDBP	ABL1, ABL2, ACVR1, ACVR1B, ADCK3, ADCK4, AURKB, AXL, BLK, BMPR1B, BMPR2, BRAF, BRSK1, BRSK2, BTK, BUB1, CAMK1, CAMK1D, CDK13, CDK14, CDK15, CDK16, CDK17, CDK18, CDK19, CDK2, CDK3, CDK4, CDK5, CDK7, CDK8, CDKL2, CDKL5, CIT, CLK3, CSF1R, CSK, DCLK1, DCLK2, DCLK3, DDR1, DYRK1B, EGFR, EIF2AK1, EIF2AK4, EPHA1, EPHA3, EPHB6, ERBB2, ERBB3, FGR, FRK, FYN, GAK, HCK, HIPK1, HIPK2, HIPK3, HIPK4, ITK, JAK1, …	AR, ESR1, ESR2, HSD17B1, HTR2B, NR1I2, NR3C1, SHBG, SLC6A4, TARDBP
ALL	Crizotinib_Kinome Scan:d2	furazolidone_HL60_UP	1.53035e-06	0.00030694	PC1_wilcoxon	PC1_wilcoxon	TRUE	0.00194853	0.215363	0.164538	0.0570645	0.476257	0.0251239	0.112615	8.11684e-05	dx_k	d3	99	35	365	94	304	155	0.387674	0.743259	0.807112	0.00996584	0.702985	0.282906	0.0168072	0.00568594	dx_k	d3	98	35	118	17	105	30	ABL1, ABL2, ACVR1, ACVR1B, ALK, ANKK1, AURKA, AURKB, AXL, BLK, BMP2K, BMPR1B, CASK, CDK11A, CDK11B, CDK7, CSF1R, DCLK1, DCLK2, DDR1, DSTYK, EPHA1, EPHA2, EPHA3, EPHA4, EPHA5, EPHA6, EPHA7, EPHA8, EPHB1, EPHB4, EPHB6, FER, FES, FGR, FLT3, IGF1R, IKBKE, INSR, INSRR, IRAK1, IRAK3, JAK1, JAK2, JAK3, KIT, LCK, LIMK1, LIMK2, LTK, LYN, MAP3K12, MAP3K13, MAP3K2, MAP3K3, MAP4K1, MAP4K2, MAP4K3, MAP4K5, MA…	ADAM22, ALPP, CDH6, CSHL1, CWH43, CXCL14, CYLC1, CYP39A1, DLX6, DOK4, DSPP, FAM149A, FGFR2, ID1, KCNB2, KCNK3, LAMB1, MDM2, MTMR3, MYH3, MYH4, MYL7, NRXN2, PDE6C, PPP1R3A, PRKAR1A, PRKCDBP, PVRL1, RBPMS, RPL3L, SEMA3A, TJP3, TRPC7, TTC22, VDAC1	ABL1, ABL2, ACVR1, ACVR1B, ALK, ANKK1, AURKA, AURKB, AXL, BLK, BMP2K, BMPR1B, CASK, CDK11A, CDK7, CSF1R, DCLK1, DCLK2, DDR1, DSTYK, EPHA1, EPHA2, EPHA3, EPHA4, EPHA5, EPHA6, EPHA7, EPHA8, EPHB1, EPHB4, EPHB6, FER, FES, FGR, FLT3, IGF1R, IKBKE, INSR, INSRR, IRAK1, IRAK3, JAK1, JAK2, JAK3, KIT, LCK, LIMK1, LIMK2, LTK, LYN, MAP3K12, MAP3K13, MAP3K2, MAP3K3, MAP4K1, MAP4K2, MAP4K3, MAP4K5, MAPK7, MER…	ADAM22, ALPP, CD24, CDH6, CREM, CSHL1, CWH43, CYLC1, CYP39A1, DLX6, DOK4, DSPP, FAM149A, FGFR2, ID1, KCNB2, KCNK3, LAMB1, MDM2, MTMR3, MYH3, MYH4, MYL7, NRXN2, OLIG2, PDE6C, PPP1R3A, PRKAR1A, PRKCDBP, PVRL1, RPL3L, SEMA3A, TJP3, TRPC7, TTC22
ALL	Panobinostat	WH-4-023_LINCS	1.53645e-06	0.00030732	PC1_Cox	PC1_wilcoxon	FALSE	0.836355	0.000876441	0.922223	0.0227227	0.000706033	0.000314573	0.96614	0.215455	hdac	d2x_k	11	131	104	355	385	74	0.0331155	0.614225	1	0.760727	0.00429189	0.154842	0.0104104	0.00242343	hdac	d2x_k	11	131	51	84	119	16	HDAC1, HDAC10, HDAC11, HDAC2, HDAC3, HDAC4, HDAC5, HDAC6, HDAC7, HDAC8, HDAC9	AAK1, ABL1, ABL2, ACVR1, ACVR1B, ACVR2A, ACVR2B, ACVRL1, ALK, AURKA, AURKC, BLK, BMP2K, BMPR1A, BMPR1B, BMX, BTK, CDC42BPB, CDC42BPG, CDK4, CDKL2, CDKL3, CIT, CSF1R, CSK, DDR1, DDR2, DMPK, EGFR, EPHA1, EPHA2, EPHA3, EPHA4, EPHA5, EPHA6, EPHA8, EPHB1, EPHB2, EPHB3, EPHB4, EPHB6, ERBB2, ERBB3, ERBB4, FER, FES, FGFR1, FGFR2, FGFR3, FGFR4, FGR, FLT1, FLT3, FRK, FYN, GAK, GRK4, HCK, HIPK4, HUNK, JAK3,…	HDAC1, HDAC10, HDAC11, HDAC2, HDAC3, HDAC4, HDAC5, HDAC6, HDAC7, HDAC8, HDAC9	AAK1, ABL1, ABL2, ACVR1, ACVR1B, ACVR2A, ACVR2B, ACVRL1, ALK, AURKA, AURKC, BLK, BMP2K, BMPR1A, BMPR1B, BMX, BTK, CDC42BPB, CDC42BPG, CDK4, CDKL2, CDKL3, CIT, CSF1R, CSK, DDR1, DDR2, DMPK, EGFR, EPHA1, EPHA2, EPHA3, EPHA4, EPHA5, EPHA6, EPHA8, EPHB1, EPHB2, EPHB3, EPHB4, EPHB6, ERBB2, ERBB3, ERBB4, FER, FES, FGFR1, FGFR2, FGFR3, FGFR4, FGR, FLT1, FLT3, FRK, FYN, GAK, GRK4, HCK, HIPK4, HUNK, JAK3,…
ALL	Crizotinib_Kinome Scan:d2	carbidopa	1.54499e-06	0.000308182	PC1_Cox	PC1_wilcoxon	FALSE	0.00260338	0.312563	0.367212	4.44629e-05	0.0007944	0.000221365	0.112615	0.937894	dx_k	d1x	99	9	365	94	117	342	0.417675	0.0884146	1	0.0473185	0.076274	0.899168	0.0168072	0.00214631	dx_k	d1x	98	9	118	17	58	77	ABL1, ABL2, ACVR1, ACVR1B, ALK, ANKK1, AURKA, AURKB, AXL, BLK, BMP2K, BMPR1B, CASK, CDK11A, CDK11B, CDK7, CSF1R, DCLK1, DCLK2, DDR1, DSTYK, EPHA1, EPHA2, EPHA3, EPHA4, EPHA5, EPHA6, EPHA7, EPHA8, EPHB1, EPHB4, EPHB6, FER, FES, FGR, FLT3, IGF1R, IKBKE, INSR, INSRR, IRAK1, IRAK3, JAK1, JAK2, JAK3, KIT, LCK, LIMK1, LIMK2, LTK, LYN, MAP3K12, MAP3K13, MAP3K2, MAP3K3, MAP4K1, MAP4K2, MAP4K3, MAP4K5, MA…	ALDH1A1, CFTR, EHMT2, HPGD, HSD17B10, KDM4A, MAPT, SENP8, TDP1	ABL1, ABL2, ACVR1, ACVR1B, ALK, ANKK1, AURKA, AURKB, AXL, BLK, BMP2K, BMPR1B, CASK, CDK11A, CDK7, CSF1R, DCLK1, DCLK2, DDR1, DSTYK, EPHA1, EPHA2, EPHA3, EPHA4, EPHA5, EPHA6, EPHA7, EPHA8, EPHB1, EPHB4, EPHB6, FER, FES, FGR, FLT3, IGF1R, IKBKE, INSR, INSRR, IRAK1, IRAK3, JAK1, JAK2, JAK3, KIT, LCK, LIMK1, LIMK2, LTK, LYN, MAP3K12, MAP3K13, MAP3K2, MAP3K3, MAP4K1, MAP4K2, MAP4K3, MAP4K5, MAPK7, MER…	ALDH1A1, CFTR, EHMT2, HPGD, HSD17B10, KDM4A, MAPT, SENP8, TDP1
ALL	Crizotinib_Kinome Scan:d2	simvastatin	1.5502e-06	0.00030838	PC1_Cox	PC1_wilcoxon	FALSE	0.0547583	0.452263	0.193025	2.5246e-05	0.0171061	0.000205058	0.112615	0.0662174	dx_k	d1x	99	19	365	94	175	284	0.348583	0.533769	0.291189	0.0534357	0.170292	0.0617746	0.0168072	0.0023257	dx_k	d1x	98	19	118	17	70	65	ABL1, ABL2, ACVR1, ACVR1B, ALK, ANKK1, AURKA, AURKB, AXL, BLK, BMP2K, BMPR1B, CASK, CDK11A, CDK11B, CDK7, CSF1R, DCLK1, DCLK2, DDR1, DSTYK, EPHA1, EPHA2, EPHA3, EPHA4, EPHA5, EPHA6, EPHA7, EPHA8, EPHB1, EPHB4, EPHB6, FER, FES, FGR, FLT3, IGF1R, IKBKE, INSR, INSRR, IRAK1, IRAK3, JAK1, JAK2, JAK3, KIT, LCK, LIMK1, LIMK2, LTK, LYN, MAP3K12, MAP3K13, MAP3K2, MAP3K3, MAP4K1, MAP4K2, MAP4K3, MAP4K5, MA…	ABCB1, AR, CYP19A1, CYP1A2, CYP2C19, CYP2C9, CYP2D6, CYP3A4, ESR1, HMGCR, IDH1, MDM2, MDM4, NFE2L2, NR2E3, NR3C1, PLK1, TARDBP, TDP1	ABL1, ABL2, ACVR1, ACVR1B, ALK, ANKK1, AURKA, AURKB, AXL, BLK, BMP2K, BMPR1B, CASK, CDK11A, CDK7, CSF1R, DCLK1, DCLK2, DDR1, DSTYK, EPHA1, EPHA2, EPHA3, EPHA4, EPHA5, EPHA6, EPHA7, EPHA8, EPHB1, EPHB4, EPHB6, FER, FES, FGR, FLT3, IGF1R, IKBKE, INSR, INSRR, IRAK1, IRAK3, JAK1, JAK2, JAK3, KIT, LCK, LIMK1, LIMK2, LTK, LYN, MAP3K12, MAP3K13, MAP3K2, MAP3K3, MAP4K1, MAP4K2, MAP4K3, MAP4K5, MAPK7, MER…	ABCB1, AR, CYP19A1, CYP1A2, CYP2C19, CYP2C9, CYP2D6, CYP3A4, ESR1, HMGCR, IDH1, MDM2, MDM4, NFE2L2, NR2E3, NR3C1, PLK1, TARDBP, TDP1
ALL	Vemurafenib_FDA:d2	Kinome_225_Roche	1.58015e-06	0.000313483	PC1_Cox	COXPH_muts0v1	FALSE	0.352027	0.727499	0.5669	0.000557101	0.0409244	1.22248e-05	0.0137753	0.277718	dx_k	d2x_k	43	4	366	93	63	396	0.536254	0.0326641	0.00751364	0.000128152	0.0205996	0.706456	0.181954	0.506518	dx_k	d2x_k	42	4	115	20	23	112	ABL1, AXL, BLK, BRAF, CAMK1, CDK19, CDK8, CSF1R, CSK, DDR1, EIF2AK4, EPHB6, FGR, FLT3, FYN, HCK, HUNK, KIT, LCK, MAP2K1, MAP2K2, MAP2K4, MAP2K5, MAP4K5, MINK1, MYLK4, PDGFRA, PDGFRB, PRKD1, PTK6, RAF1, RIPK2, SIK1, SLK, SRC, SRMS, STK3, STK36, STK4, TGFBR2, TNIK, TNK2, ZAK	CDC7, DYRK1A, FLT3, PRKX	ABL1, AXL, BLK, BRAF, CAMK1, CDK19, CDK8, CSF1R, CSK, DDR1, EIF2AK4, EPHB6, FGR, FLT3, FYN, HCK, HUNK, KIT, LCK, MAP2K1, MAP2K2, MAP2K5, MAP4K5, MINK1, MYLK4, PDGFRA, PDGFRB, PRKD1, PTK6, RAF1, RIPK2, SIK1, SLK, SRC, SRMS, STK3, STK36, STK4, TGFBR2, TNIK, TNK2, ZAK	CDC7, DYRK1A, FLT3, PRKX
ALL	Crizotinib_Kinome Scan:d2	benzethonium chloride_MCF7_DOWN	1.59673e-06	0.000315633	PC1_Cox	PC1_wilcoxon	FALSE	0.0036748	0.0512316	0.0404744	0.000238625	0.000228365	3.10641e-05	0.112615	0.344846	dx_k	d3	99	3	365	94	30	429	0.714588	0.238431	1	0.00733373	0.609191	0.0967997	0.0168072	0.015866	dx_k	d3	98	3	118	17	15	120	ABL1, ABL2, ACVR1, ACVR1B, ALK, ANKK1, AURKA, AURKB, AXL, BLK, BMP2K, BMPR1B, CASK, CDK11A, CDK11B, CDK7, CSF1R, DCLK1, DCLK2, DDR1, DSTYK, EPHA1, EPHA2, EPHA3, EPHA4, EPHA5, EPHA6, EPHA7, EPHA8, EPHB1, EPHB4, EPHB6, FER, FES, FGR, FLT3, IGF1R, IKBKE, INSR, INSRR, IRAK1, IRAK3, JAK1, JAK2, JAK3, KIT, LCK, LIMK1, LIMK2, LTK, LYN, MAP3K12, MAP3K13, MAP3K2, MAP3K3, MAP4K1, MAP4K2, MAP4K3, MAP4K5, MA…	CDC25A, RBM14, ZC3HAV1	ABL1, ABL2, ACVR1, ACVR1B, ALK, ANKK1, AURKA, AURKB, AXL, BLK, BMP2K, BMPR1B, CASK, CDK11A, CDK7, CSF1R, DCLK1, DCLK2, DDR1, DSTYK, EPHA1, EPHA2, EPHA3, EPHA4, EPHA5, EPHA6, EPHA7, EPHA8, EPHB1, EPHB4, EPHB6, FER, FES, FGR, FLT3, IGF1R, IKBKE, INSR, INSRR, IRAK1, IRAK3, JAK1, JAK2, JAK3, KIT, LCK, LIMK1, LIMK2, LTK, LYN, MAP3K12, MAP3K13, MAP3K2, MAP3K3, MAP4K1, MAP4K2, MAP4K3, MAP4K5, MAPK7, MER…	CDC25A, RBM14, ZC3HAV1
ALL	Vemurafenib_FDA:d2	Kinome_242_Roche	1.59963e-06	0.000315633	PC1_Cox	PC1_wilcoxon	FALSE	0.463858	0.697748	0.43979	0.0074888	0.380185	3.79629e-05	0.0137753	0.0192025	dx_k	d2x_k	43	9	366	93	102	357	0.526296	0.0300824	0.0178494	3.17639e-05	0.0277268	0.338839	0.181954	0.00120166	dx_k	d2x_k	42	9	115	20	37	98	ABL1, AXL, BLK, BRAF, CAMK1, CDK19, CDK8, CSF1R, CSK, DDR1, EIF2AK4, EPHB6, FGR, FLT3, FYN, HCK, HUNK, KIT, LCK, MAP2K1, MAP2K2, MAP2K4, MAP2K5, MAP4K5, MINK1, MYLK4, PDGFRA, PDGFRB, PRKD1, PTK6, RAF1, RIPK2, SIK1, SLK, SRC, SRMS, STK3, STK36, STK4, TGFBR2, TNIK, TNK2, ZAK	CDC7, CDK2, CDK5, CDK9, DYRK1A, FLT3, MAP4K4, MINK1, PRKD3	ABL1, AXL, BLK, BRAF, CAMK1, CDK19, CDK8, CSF1R, CSK, DDR1, EIF2AK4, EPHB6, FGR, FLT3, FYN, HCK, HUNK, KIT, LCK, MAP2K1, MAP2K2, MAP2K5, MAP4K5, MINK1, MYLK4, PDGFRA, PDGFRB, PRKD1, PTK6, RAF1, RIPK2, SIK1, SLK, SRC, SRMS, STK3, STK36, STK4, TGFBR2, TNIK, TNK2, ZAK	CDC7, CDK2, CDK5, CDK9, DYRK1A, FLT3, MAP4K4, MINK1, PRKD3
ALL	Lenvatinib_FDA:d2	furazolidone_HL60_UP	1.60442e-06	0.000315717	PC1_wilcoxon	PC1_wilcoxon	TRUE	0.0322067	0.0306281	0.0244452	0.591971	0.577838	0.834153	0.158135	8.11684e-05	dx_k	d3	20	35	267	192	304	155	0.682418	0.779748	0.577665	0.00383462	0.1923	0.597464	0.0126429	0.00568594	dx_k	d3	20	35	95	40	105	30	ABL1, EGFR, EPHB2, ERBB4, FGFR1, FGFR2, FGFR3, FGFR4, FGR, FLT4, FRK, KDR, KIT, LCK, MAP4K4, MET, PDGFRA, PDGFRB, PTK6, RET	ADAM22, ALPP, CDH6, CSHL1, CWH43, CXCL14, CYLC1, CYP39A1, DLX6, DOK4, DSPP, FAM149A, FGFR2, ID1, KCNB2, KCNK3, LAMB1, MDM2, MTMR3, MYH3, MYH4, MYL7, NRXN2, PDE6C, PPP1R3A, PRKAR1A, PRKCDBP, PVRL1, RBPMS, RPL3L, SEMA3A, TJP3, TRPC7, TTC22, VDAC1	ABL1, EGFR, EPHB2, ERBB4, FGFR1, FGFR2, FGFR3, FGFR4, FGR, FLT4, FRK, KDR, KIT, LCK, MAP4K4, MET, PDGFRA, PDGFRB, PTK6, RET	ADAM22, ALPP, CD24, CDH6, CREM, CSHL1, CWH43, CYLC1, CYP39A1, DLX6, DOK4, DSPP, FAM149A, FGFR2, ID1, KCNB2, KCNK3, LAMB1, MDM2, MTMR3, MYH3, MYH4, MYL7, NRXN2, OLIG2, PDE6C, PPP1R3A, PRKAR1A, PRKCDBP, PVRL1, RPL3L, SEMA3A, TJP3, TRPC7, TTC22
ALL	Bosutinib_LINCS:d2	liothyronine	1.6087e-06	0.000315717	PC1_wilcoxon	PC1_wilcoxon	TRUE	0.00522448	0.0890799	0.128997	0.073826	0.0316588	0.0103447	0.00556857	0.264488	dx_k	d1x	75	24	317	142	231	228	0.842393	0.197686	0.12251	0.000145611	0.445178	0.00314162	0.00970257	6.47691e-05	dx_k	d1x	75	24	109	26	83	52	AAK1, ABL1, ABL2, AXL, BLK, BMP2K, BMPR2, BTK, CAMK1D, CIT, CSF1R, CSK, CSNK1A1, CSNK1D, CSNK1E, DMPK, EGFR, EIF2AK1, EIF2AK4, EPHA2, EPHA3, EPHA8, ERBB2, ERBB3, ERBB4, FES, FGR, FRK, GAK, GRK4, HCK, JAK2, LCK, LYN, MAP2K1, MAP2K2, MAP2K5, MAP3K11, MAP3K2, MAP3K3, MAP3K4, MAP3K7, MAP3K9, MAP4K2, MAP4K3, MAP4K4, MAP4K5, MAPK4, MAPK6, MINK1, MYLK2, NEK2, NUAK2, PAK1, PRKCD, RET, RIOK1, RIOK3, SIK2,…	ADORA1, AHR, CYP1A2, CYP2C19, CYP2C9, CYP2D6, CYP3A4, ESR1, ESRRG, HNF4A, NPY1R, NR3C1, NR4A2, NR5A1, NR5A2, PCNA, PPARG, RARA, RARB, RORA, RORC, THRA, THRB, TP53	AAK1, ABL1, ABL2, AXL, BLK, BMP2K, BMPR2, BTK, CAMK1D, CIT, CSF1R, CSK, CSNK1A1, CSNK1D, CSNK1E, DMPK, EGFR, EIF2AK1, EIF2AK4, EPHA2, EPHA3, EPHA8, ERBB2, ERBB3, ERBB4, FES, FGR, FRK, GAK, GRK4, HCK, JAK2, LCK, LYN, MAP2K1, MAP2K2, MAP2K5, MAP3K11, MAP3K2, MAP3K3, MAP3K4, MAP3K7, MAP3K9, MAP4K2, MAP4K3, MAP4K4, MAP4K5, MAPK4, MAPK6, MINK1, MYLK2, NEK2, NUAK2, PAK1, PRKCD, RET, RIOK1, RIOK3, SIK2,…	ADORA1, AHR, CYP1A2, CYP2C19, CYP2C9, CYP2D6, CYP3A4, ESR1, ESRRG, HNF4A, NPY1R, NR3C1, NR4A2, NR5A1, NR5A2, PCNA, PPARG, RARA, RARB, RORA, RORC, THRA, THRB, TP53
ALL	Axitinib:d1	furazolidone_HL60_UP	1.61342e-06	0.000315794	PC1_wilcoxon	PC1_wilcoxon	TRUE	0.00802041	0.931139	0.864565	0.680875	0.985424	0.079343	0.0381274	8.11684e-05	dx_k	d3	98	35	369	90	304	155	0.513674	0.891211	0.973208	0.00592878	0.394134	0.398818	0.0527779	0.00568594	dx_k	d3	98	35	119	16	105	30	AAK1, ABL1, ABL2, ACVR2B, ANKK1, AURKA, AURKB, AURKC, AXL, BLK, BMP2K, BMPR1B, CAMKK1, CAMKK2, CDC42BPB, CDK16, CDKL2, CSF1R, CSK, CSNK2A2, DDR1, DDR2, EGFR, EIF2AK2, EPHB6, FGFR1, FGFR2, FGFR3, FGR, FLT1, FLT3, FLT4, GAK, GRK4, HUNK, IRAK1, ITK, JAK2, JAK3, KDR, KIT, LCK, LRRK2, MAP2K1, MAP2K2, MAP2K5, MAP3K12, MAP3K3, MAP3K4, MAP3K9, MAP4K1, MAP4K2, MAP4K3, MAP4K4, MAP4K5, MAPK10, MAPK8, MERTK,…	ADAM22, ALPP, CDH6, CSHL1, CWH43, CXCL14, CYLC1, CYP39A1, DLX6, DOK4, DSPP, FAM149A, FGFR2, ID1, KCNB2, KCNK3, LAMB1, MDM2, MTMR3, MYH3, MYH4, MYL7, NRXN2, PDE6C, PPP1R3A, PRKAR1A, PRKCDBP, PVRL1, RBPMS, RPL3L, SEMA3A, TJP3, TRPC7, TTC22, VDAC1	AAK1, ABL1, ABL2, ACVR2B, ANKK1, AURKA, AURKB, AURKC, AXL, BLK, BMP2K, BMPR1B, CAMKK1, CAMKK2, CDC42BPB, CDK16, CDKL2, CSF1R, CSK, CSNK2A2, DDR1, DDR2, EGFR, EIF2AK2, EPHB6, FGFR1, FGFR2, FGFR3, FGR, FLT1, FLT3, FLT4, GAK, GRK4, HUNK, IRAK1, ITK, JAK2, JAK3, KDR, KIT, LCK, LRRK2, MAP2K1, MAP2K2, MAP2K5, MAP3K12, MAP3K3, MAP3K4, MAP3K9, MAP4K1, MAP4K2, MAP4K3, MAP4K4, MAP4K5, MAPK10, MAPK8, MERTK,…	ADAM22, ALPP, CD24, CDH6, CREM, CSHL1, CWH43, CYLC1, CYP39A1, DLX6, DOK4, DSPP, FAM149A, FGFR2, ID1, KCNB2, KCNK3, LAMB1, MDM2, MTMR3, MYH3, MYH4, MYL7, NRXN2, OLIG2, PDE6C, PPP1R3A, PRKAR1A, PRKCDBP, PVRL1, RPL3L, SEMA3A, TJP3, TRPC7, TTC22
ALL	AZD-9291_LINCS:d2	glyburide	1.65734e-06	0.000323523	COXPH_muts0v1	PC1_wilcoxon	FALSE	7.92048e-05	0.00698238	0.0247459	0.00271265	0.752025	0.648733	0.86552	0.0654552	dx_k	d1x	46	9	307	152	196	263	0.0919628	0.886038	0.49077	2.31752e-05	0.00202283	0.352606	0.00283993	0.000122865	dx_k	d1x	46	9	104	31	71	64	AAK1, ALK, BLK, BTK, CAMK2B, CSNK2A1, CSNK2A2, DAPK1, DAPK2, DAPK3, EGFR, EPHB6, ERBB2, ERBB4, FLT3, GAK, HIPK1, HIPK2, HIPK4, HUNK, IGF1R, INSR, INSRR, JAK3, LRRK2, LTK, MAP2K5, MAP4K4, MINK1, MKNK1, MKNK2, MYLK, MYO3B, PDGFRB, PLK1, PLK4, PTK2, PTK6, ROS1, RPS6KA4, STK33, TEC, TNIK, TNK1, TNK2, TXK	ABCB1, ABCC8, ABCC9, CYP2C19, CYP2C9, CYP2D6, CYP3A4, KCNJ11, PPARG	AAK1, ALK, BLK, BTK, CAMK2B, CSNK2A1, CSNK2A2, DAPK1, DAPK2, DAPK3, EGFR, EPHB6, ERBB2, ERBB4, FLT3, GAK, HIPK1, HIPK2, HIPK4, HUNK, IGF1R, INSR, INSRR, JAK3, LRRK2, LTK, MAP2K5, MAP4K4, MINK1, MKNK1, MKNK2, MYLK, MYO3B, PDGFRB, PLK1, PLK4, PTK2, PTK6, ROS1, RPS6KA4, STK33, TEC, TNIK, TNK1, TNK2, TXK	ABCB1, ABCC8, ABCC9, CYP2C19, CYP2C9, CYP2D6, CYP3A4, KCNJ11, PPARG
ALL	Vemurafenib_FDA:d2	Emtricitabine	1.67692e-06	0.000325895	PC1_Cox	PC1_Cox	TRUE	0.193044	0.991447	0.991521	0.0115916	1.52077e-05	1.10675e-06	0.0137753	0.692101	dx_k	d1x	43	5	366	93	77	382	0.992052	0.93614	1	0.00308102	0.827686	0.0884002	0.181954	0.496262	dx_k	d1x	42	5	115	20	32	103	ABL1, AXL, BLK, BRAF, CAMK1, CDK19, CDK8, CSF1R, CSK, DDR1, EIF2AK4, EPHB6, FGR, FLT3, FYN, HCK, HUNK, KIT, LCK, MAP2K1, MAP2K2, MAP2K4, MAP2K5, MAP4K5, MINK1, MYLK4, PDGFRA, PDGFRB, PRKD1, PTK6, RAF1, RIPK2, SIK1, SLK, SRC, SRMS, STK3, STK36, STK4, TGFBR2, TNIK, TNK2, ZAK	ABCC1, ABCC2, ABCC3, PLCB3, PLCG1	ABL1, AXL, BLK, BRAF, CAMK1, CDK19, CDK8, CSF1R, CSK, DDR1, EIF2AK4, EPHB6, FGR, FLT3, FYN, HCK, HUNK, KIT, LCK, MAP2K1, MAP2K2, MAP2K5, MAP4K5, MINK1, MYLK4, PDGFRA, PDGFRB, PRKD1, PTK6, RAF1, RIPK2, SIK1, SLK, SRC, SRMS, STK3, STK36, STK4, TGFBR2, TNIK, TNK2, ZAK	ABCC1, ABCC2, ABCC3, PLCB3, PLCG1
ALL	Panobinostat	XMD13-2_LINCS	1.67842e-06	0.000325895	PC1_Cox	PC1_wilcoxon	FALSE	0.972146	0.190052	0.89598	0.217273	0.0200583	8.06905e-05	0.96614	0.149366	hdac	d2x_k	11	28	104	355	189	270	0.911099	0.621101	0.221909	0.575654	0.0372634	0.993419	0.0104104	0.0104246	hdac	d2x_k	11	28	51	84	83	52	HDAC1, HDAC10, HDAC11, HDAC2, HDAC3, HDAC4, HDAC5, HDAC6, HDAC7, HDAC8, HDAC9	AAK1, ABL1, ANKK1, AURKC, BMP2K, CDK16, CDK2, CDK3, CDKL2, EPHB6, FLT3, GRK4, ICK, KIT, MAP2K5, MAPK11, MAPK13, MAPK14, MAPK15, MYLK2, PLK4, RIOK1, RIOK3, RIPK1, SRPK3, STK16, TAOK1, ULK3	HDAC1, HDAC10, HDAC11, HDAC2, HDAC3, HDAC4, HDAC5, HDAC6, HDAC7, HDAC8, HDAC9	AAK1, ABL1, ANKK1, AURKC, BMP2K, CDK16, CDK2, CDK3, CDKL2, EPHB6, FLT3, GRK4, ICK, KIT, MAP2K5, MAPK11, MAPK13, MAPK14, MAPK15, MYLK2, PLK4, RIOK1, RIOK3, RIPK1, SRPK3, STK16, TAOK1, ULK3
ALL	Crizotinib_Kinome Scan:d2	GSK2213727A_GSK	1.69032e-06	0.000327335	PC1_Cox	PC1_wilcoxon	FALSE	0.0017344	0.0998964	0.112934	0.000370025	0.00220127	0.000163299	0.112615	0.96628	dx_k	d2x_k	99	13	365	94	198	261	0.980689	0.656072	1	0.0125196	0.461123	0.166993	0.0168072	0.0032158	dx_k	d2x_k	98	13	118	17	68	67	ABL1, ABL2, ACVR1, ACVR1B, ALK, ANKK1, AURKA, AURKB, AXL, BLK, BMP2K, BMPR1B, CASK, CDK11A, CDK11B, CDK7, CSF1R, DCLK1, DCLK2, DDR1, DSTYK, EPHA1, EPHA2, EPHA3, EPHA4, EPHA5, EPHA6, EPHA7, EPHA8, EPHB1, EPHB4, EPHB6, FER, FES, FGR, FLT3, IGF1R, IKBKE, INSR, INSRR, IRAK1, IRAK3, JAK1, JAK2, JAK3, KIT, LCK, LIMK1, LIMK2, LTK, LYN, MAP3K12, MAP3K13, MAP3K2, MAP3K3, MAP4K1, MAP4K2, MAP4K3, MAP4K5, MA…	ALK, CLK2, FER, FES, IGF1R, INSR, INSRR, LRRK2, LTK, PLK1, PTK2B, ROS1, TSSK1B	ABL1, ABL2, ACVR1, ACVR1B, ALK, ANKK1, AURKA, AURKB, AXL, BLK, BMP2K, BMPR1B, CASK, CDK11A, CDK7, CSF1R, DCLK1, DCLK2, DDR1, DSTYK, EPHA1, EPHA2, EPHA3, EPHA4, EPHA5, EPHA6, EPHA7, EPHA8, EPHB1, EPHB4, EPHB6, FER, FES, FGR, FLT3, IGF1R, IKBKE, INSR, INSRR, IRAK1, IRAK3, JAK1, JAK2, JAK3, KIT, LCK, LIMK1, LIMK2, LTK, LYN, MAP3K12, MAP3K13, MAP3K2, MAP3K3, MAP4K1, MAP4K2, MAP4K3, MAP4K5, MAPK7, MER…	ALK, CLK2, FER, FES, IGF1R, INSR, INSRR, LRRK2, LTK, PLK1, PTK2B, ROS1, TSSK1B
ALL	Vemurafenib_FDA:d2	cytarabine	1.70695e-06	0.00032968	PC1_Cox	PC1_Cox	TRUE	0.550602	0.877875	0.623666	0.0012259	0.129599	0.000838784	0.0137753	0.381705	dx_k	d1x	43	18	366	93	208	251	0.869334	0.771532	0.943009	0.00015676	0.981781	0.000118861	0.181954	0.00653722	dx_k	d1x	42	18	115	20	81	54	ABL1, AXL, BLK, BRAF, CAMK1, CDK19, CDK8, CSF1R, CSK, DDR1, EIF2AK4, EPHB6, FGR, FLT3, FYN, HCK, HUNK, KIT, LCK, MAP2K1, MAP2K2, MAP2K4, MAP2K5, MAP4K5, MINK1, MYLK4, PDGFRA, PDGFRB, PRKD1, PTK6, RAF1, RIPK2, SIK1, SLK, SRC, SRMS, STK3, STK36, STK4, TGFBR2, TNIK, TNK2, ZAK	AR, BARD1, BRCA1, CYP1A2, CYP2C19, CYP2C9, CYP2D6, CYP3A4, EHMT2, JAK2, MDM2, MDM4, NCOA3, POLA1, POLD1, POLE, TDP1, TP53	ABL1, AXL, BLK, BRAF, CAMK1, CDK19, CDK8, CSF1R, CSK, DDR1, EIF2AK4, EPHB6, FGR, FLT3, FYN, HCK, HUNK, KIT, LCK, MAP2K1, MAP2K2, MAP2K5, MAP4K5, MINK1, MYLK4, PDGFRA, PDGFRB, PRKD1, PTK6, RAF1, RIPK2, SIK1, SLK, SRC, SRMS, STK3, STK36, STK4, TGFBR2, TNIK, TNK2, ZAK	AR, BARD1, BRCA1, CYP1A2, CYP2C19, CYP2C9, CYP2D6, CYP3A4, EHMT2, JAK2, MDM2, MDM4, NCOA3, POLA1, POLD1, POLE, TDP1, TP53
ALL	Crizotinib_Kinome Scan:d2	15-delta prostaglandin J2_MCF7_DOWN	1.71661e-06	0.000330671	PC1_Cox	PC1_wilcoxon	FALSE	0.00426907	0.754448	0.711856	0.0140313	0.537375	1.19462e-05	0.112615	0.168576	dx_k	d3	99	37	365	94	209	250	0.653041	0.326579	0.862841	0.257925	0.203104	0.0650688	0.0168072	0.0447204	dx_k	d3	98	37	118	17	76	59	ABL1, ABL2, ACVR1, ACVR1B, ALK, ANKK1, AURKA, AURKB, AXL, BLK, BMP2K, BMPR1B, CASK, CDK11A, CDK11B, CDK7, CSF1R, DCLK1, DCLK2, DDR1, DSTYK, EPHA1, EPHA2, EPHA3, EPHA4, EPHA5, EPHA6, EPHA7, EPHA8, EPHB1, EPHB4, EPHB6, FER, FES, FGR, FLT3, IGF1R, IKBKE, INSR, INSRR, IRAK1, IRAK3, JAK1, JAK2, JAK3, KIT, LCK, LIMK1, LIMK2, LTK, LYN, MAP3K12, MAP3K13, MAP3K2, MAP3K3, MAP4K1, MAP4K2, MAP4K3, MAP4K5, MA…	ARID5B, BAMBI, CCNE2, CLDN9, CTDSP1, CXCL12, DKK1, DLST, E2F8, EGR3, EPHA4, FBXO5, FUT9, GATA3, GJA1, HES1, IVNS1ABP, MEX3D, MYB, MYBL1, NCALD, NR2F2, P2RY2, PEX11A, PIK3R1, PRR15L, PSRC1, RAB26, RET, RGS16, SKP2, SLC11A2, SLC6A14, SOX4, SULF1, VAV3, ZNF512B	ABL1, ABL2, ACVR1, ACVR1B, ALK, ANKK1, AURKA, AURKB, AXL, BLK, BMP2K, BMPR1B, CASK, CDK11A, CDK7, CSF1R, DCLK1, DCLK2, DDR1, DSTYK, EPHA1, EPHA2, EPHA3, EPHA4, EPHA5, EPHA6, EPHA7, EPHA8, EPHB1, EPHB4, EPHB6, FER, FES, FGR, FLT3, IGF1R, IKBKE, INSR, INSRR, IRAK1, IRAK3, JAK1, JAK2, JAK3, KIT, LCK, LIMK1, LIMK2, LTK, LYN, MAP3K12, MAP3K13, MAP3K2, MAP3K3, MAP4K1, MAP4K2, MAP4K3, MAP4K5, MAPK7, MER…	ARID5B, BAMBI, CCNE2, CLDN9, CTDSP1, CXCL12, DKK1, DLST, E2F8, EGR3, EPHA4, FBXO5, FUT9, GATA3, GJA1, HES1, IVNS1ABP, MEX3D, MYB, MYBL1, NCALD, NR2F2, P2RY2, PEX11A, PIK3R1, PRR15L, PSRC1, RAB26, RET, RGS16, SKP2, SLC11A2, SLC6A14, SOX4, SULF1, VAV3, ZNF512B
ALL	Bosutinib_LINCS:d2	norfloxacin_PC3_UP	1.72769e-06	0.00033193	PC1_wilcoxon	PC1_Cox	FALSE	0.00200109	0.508018	0.327768	0.396145	0.631594	0.00953039	0.00556857	0.000274464	dx_k	d3	75	9	317	142	133	326	0.531179	0.679518	0.530369	0.00252851	0.160869	0.00591718	0.00970257	0.772669	dx_k	d3	75	9	109	26	63	72	AAK1, ABL1, ABL2, AXL, BLK, BMP2K, BMPR2, BTK, CAMK1D, CIT, CSF1R, CSK, CSNK1A1, CSNK1D, CSNK1E, DMPK, EGFR, EIF2AK1, EIF2AK4, EPHA2, EPHA3, EPHA8, ERBB2, ERBB3, ERBB4, FES, FGR, FRK, GAK, GRK4, HCK, JAK2, LCK, LYN, MAP2K1, MAP2K2, MAP2K5, MAP3K11, MAP3K2, MAP3K3, MAP3K4, MAP3K7, MAP3K9, MAP4K2, MAP4K3, MAP4K4, MAP4K5, MAPK4, MAPK6, MINK1, MYLK2, NEK2, NUAK2, PAK1, PRKCD, RET, RIOK1, RIOK3, SIK2,…	DMP1, EEA1, GRM8, IFT74, KCND3, MAB21L2, PRB1, UTP14A, ZC3H7B	AAK1, ABL1, ABL2, AXL, BLK, BMP2K, BMPR2, BTK, CAMK1D, CIT, CSF1R, CSK, CSNK1A1, CSNK1D, CSNK1E, DMPK, EGFR, EIF2AK1, EIF2AK4, EPHA2, EPHA3, EPHA8, ERBB2, ERBB3, ERBB4, FES, FGR, FRK, GAK, GRK4, HCK, JAK2, LCK, LYN, MAP2K1, MAP2K2, MAP2K5, MAP3K11, MAP3K2, MAP3K3, MAP3K4, MAP3K7, MAP3K9, MAP4K2, MAP4K3, MAP4K4, MAP4K5, MAPK4, MAPK6, MINK1, MYLK2, NEK2, NUAK2, PAK1, PRKCD, RET, RIOK1, RIOK3, SIK2,…	DMP1, EEA1, GRM8, IFT74, KCND3, MAB21L2, PRB1, UTP14A, ZC3H7B
ALL	Panobinostat	Kinome_242_Roche	1.73237e-06	0.000331956	PC1_Cox	PC1_wilcoxon	FALSE	0.363756	0.926217	0.0993215	0.669185	0.366091	0.000725108	0.96614	0.0192025	hdac	d2x_k	11	9	104	355	102	357	0.444877	0.0739848	0.0469716	0.330051	0.76638	0.393274	0.0104104	0.00120166	hdac	d2x_k	11	9	51	84	37	98	HDAC1, HDAC10, HDAC11, HDAC2, HDAC3, HDAC4, HDAC5, HDAC6, HDAC7, HDAC8, HDAC9	CDC7, CDK2, CDK5, CDK9, DYRK1A, FLT3, MAP4K4, MINK1, PRKD3	HDAC1, HDAC10, HDAC11, HDAC2, HDAC3, HDAC4, HDAC5, HDAC6, HDAC7, HDAC8, HDAC9	CDC7, CDK2, CDK5, CDK9, DYRK1A, FLT3, MAP4K4, MINK1, PRKD3
ALL	Bosutinib_LINCS:d2	azacyclonol_HL60_UP	1.75094e-06	0.000334636	PC1_Cox	PC1_wilcoxon	FALSE	0.407233	0.112966	0.115014	0.00420199	0.00659191	0.00105917	0.00556857	0.661881	dx_k	d3	75	209	317	142	395	64	0.527797	0.285805	0.90598	0.00796588	0.489933	0.0448098	0.00970257	0.00089322	dx_k	d3	75	205	109	26	120	15	AAK1, ABL1, ABL2, AXL, BLK, BMP2K, BMPR2, BTK, CAMK1D, CIT, CSF1R, CSK, CSNK1A1, CSNK1D, CSNK1E, DMPK, EGFR, EIF2AK1, EIF2AK4, EPHA2, EPHA3, EPHA8, ERBB2, ERBB3, ERBB4, FES, FGR, FRK, GAK, GRK4, HCK, JAK2, LCK, LYN, MAP2K1, MAP2K2, MAP2K5, MAP3K11, MAP3K2, MAP3K3, MAP3K4, MAP3K7, MAP3K9, MAP4K2, MAP4K3, MAP4K4, MAP4K5, MAPK4, MAPK6, MINK1, MYLK2, NEK2, NUAK2, PAK1, PRKCD, RET, RIOK1, RIOK3, SIK2,…	ABCB6, ACAD10, ACTL7B, ADORA1, ADRA2C, ALS2CL, AMDHD2, APBB2, APOBEC3F, ARR3, ATP13A2, B9D1, BARX2, BCAT2, CACNA1S, CACNA2D2, CALCA, CALD1, CC2D1A, CD209, CD79B, CDK18, CGB7, CIR1, CLCN7, COL1A1, CORT, CPM, CPNE7, CREBZF, CTAG2, CYP2D6, CYP2W1, DEFA4, DLG3, DLGAP4, DLX2, DNAH9, DNMT3L, DOCK1, DOK1, DOLPP1, DSPP, DTX2, DYRK1B, EPN2, ESR1, ETS2, FGFR2, GAGE12J, GAGE2A, GAGE2B, GAGE2C, GAGE2D, GAGE2…	AAK1, ABL1, ABL2, AXL, BLK, BMP2K, BMPR2, BTK, CAMK1D, CIT, CSF1R, CSK, CSNK1A1, CSNK1D, CSNK1E, DMPK, EGFR, EIF2AK1, EIF2AK4, EPHA2, EPHA3, EPHA8, ERBB2, ERBB3, ERBB4, FES, FGR, FRK, GAK, GRK4, HCK, JAK2, LCK, LYN, MAP2K1, MAP2K2, MAP2K5, MAP3K11, MAP3K2, MAP3K3, MAP3K4, MAP3K7, MAP3K9, MAP4K2, MAP4K3, MAP4K4, MAP4K5, MAPK4, MAPK6, MINK1, MYLK2, NEK2, NUAK2, PAK1, PRKCD, RET, RIOK1, RIOK3, SIK2,…	ABCB6, ACAD10, ACTL7B, ADORA1, ADRA2C, ALS2CL, AMDHD2, APBB2, APOBEC3F, ARR3, ATP13A2, B9D1, BARX2, BCAT2, CACNA1S, CACNA2D2, CALCA, CALD1, CC2D1A, CD209, CD79B, CDK18, CEMP1, CIR1, CLCN7, CLDN5, COL1A1, CORT, CPM, CPNE7, CREBZF, CTAG2, CYP2D6, CYP2W1, DEFA4, DIO2, DLG3, DLGAP4, DLX2, DNAH9, DNMT3L, DOCK1, DOK1, DSPP, DTX2, DYRK1B, EPN2, ESR1, ETS2, FGFR2, GAGE1, GAMT, GIT1, GJB1, GLP1R, GNAO1, G…
ALL	Axitinib:d1	VX-680/MK-0457_Kinome Scan	1.76984e-06	0.000337365	PC1_Cox	PC1_wilcoxon	FALSE	0.0413778	0.399205	0.593054	0.627322	0.306857	2.289e-05	0.0381274	0.124142	dx_k	d2x_k	98	83	369	90	344	115	0.533308	0.82112	1	0.490789	0.888166	0.228954	0.0527779	0.00768969	dx_k	d2x_k	98	82	119	16	106	29	AAK1, ABL1, ABL2, ACVR2B, ANKK1, AURKA, AURKB, AURKC, AXL, BLK, BMP2K, BMPR1B, CAMKK1, CAMKK2, CDC42BPB, CDK16, CDKL2, CSF1R, CSK, CSNK2A2, DDR1, DDR2, EGFR, EIF2AK2, EPHB6, FGFR1, FGFR2, FGFR3, FGR, FLT1, FLT3, FLT4, GAK, GRK4, HUNK, IRAK1, ITK, JAK2, JAK3, KDR, KIT, LCK, LRRK2, MAP2K1, MAP2K2, MAP2K5, MAP3K12, MAP3K3, MAP3K4, MAP3K9, MAP4K1, MAP4K2, MAP4K3, MAP4K4, MAP4K5, MAPK10, MAPK8, MERTK,…	AAK1, ABL1, ABL2, AURKA, AURKB, AURKC, AXL, BMP2K, CDK11A, CDK11B, CDK16, CDKL2, CDKL3, DDR1, DDR2, EPHA1, EPHA2, EPHA8, EPHB6, FGFR1, FGFR2, FGFR3, FGR, FLT1, FLT3, FYN, GRK4, IGF1R, INSR, INSRR, ITK, JAK2, JAK3, KIT, LCK, LYN, MAP2K5, MAP3K11, MAP3K12, MAP3K13, MAP3K9, MAP4K1, MAP4K3, MAP4K5, MELK, MET, MUSK, MYLK, MYLK2, NTRK1, NTRK2, NTRK3, NUAK1, NUAK2, PDGFRB, PLK4, PRKAA2, RET, RIOK1, RIOK…	AAK1, ABL1, ABL2, ACVR2B, ANKK1, AURKA, AURKB, AURKC, AXL, BLK, BMP2K, BMPR1B, CAMKK1, CAMKK2, CDC42BPB, CDK16, CDKL2, CSF1R, CSK, CSNK2A2, DDR1, DDR2, EGFR, EIF2AK2, EPHB6, FGFR1, FGFR2, FGFR3, FGR, FLT1, FLT3, FLT4, GAK, GRK4, HUNK, IRAK1, ITK, JAK2, JAK3, KDR, KIT, LCK, LRRK2, MAP2K1, MAP2K2, MAP2K5, MAP3K12, MAP3K3, MAP3K4, MAP3K9, MAP4K1, MAP4K2, MAP4K3, MAP4K4, MAP4K5, MAPK10, MAPK8, MERTK,…	AAK1, ABL1, ABL2, AURKA, AURKB, AURKC, AXL, BMP2K, CDK11A, CDK16, CDKL2, CDKL3, DDR1, DDR2, EPHA1, EPHA2, EPHA8, EPHB6, FGFR1, FGFR2, FGFR3, FGR, FLT1, FLT3, FYN, GRK4, IGF1R, INSR, INSRR, ITK, JAK2, JAK3, KIT, LCK, LYN, MAP2K5, MAP3K11, MAP3K12, MAP3K13, MAP3K9, MAP4K1, MAP4K3, MAP4K5, MELK, MET, MUSK, MYLK, MYLK2, NTRK1, NTRK2, NTRK3, NUAK1, NUAK2, PDGFRB, PLK4, PRKAA2, RET, RIOK1, RIOK2, RIOK3…
ALL	Crizotinib_Kinome Scan:d2	KIN001-220_LINCS	1.78187e-06	0.000338773	PC1_Cox	PC1_wilcoxon	FALSE	0.0156924	0.504031	0.475605	0.000483275	0.0464083	0.000443994	0.112615	0.520789	dx_k	d2x_k	99	79	365	94	317	142	0.802587	0.995672	0.995629	0.687144	0.0405239	0.221666	0.0168072	0.00125432	dx_k	d2x_k	98	79	118	17	108	27	ABL1, ABL2, ACVR1, ACVR1B, ALK, ANKK1, AURKA, AURKB, AXL, BLK, BMP2K, BMPR1B, CASK, CDK11A, CDK11B, CDK7, CSF1R, DCLK1, DCLK2, DDR1, DSTYK, EPHA1, EPHA2, EPHA3, EPHA4, EPHA5, EPHA6, EPHA7, EPHA8, EPHB1, EPHB4, EPHB6, FER, FES, FGR, FLT3, IGF1R, IKBKE, INSR, INSRR, IRAK1, IRAK3, JAK1, JAK2, JAK3, KIT, LCK, LIMK1, LIMK2, LTK, LYN, MAP3K12, MAP3K13, MAP3K2, MAP3K3, MAP4K1, MAP4K2, MAP4K3, MAP4K5, MA…	AAK1, ABL1, ACVR1, ACVR2A, ADCK4, AURKA, AURKB, AURKC, AXL, BMP2K, BMPR1B, CAMK1, CAMK1D, CLK2, CSF1R, CSNK2A2, DAPK1, DAPK2, DAPK3, EGFR, EIF2AK2, EIF2AK4, EPHB6, FGFR1, FLT1, FLT3, FLT4, GAK, GRK4, HIPK1, HIPK2, HIPK3, HIPK4, IRAK3, JAK1, JAK3, KIT, LCK, LIMK1, MAP2K5, MAP3K10, MAP3K11, MAP3K7, MAPK10, MAPK8, MAPK9, MERTK, MET, MKNK2, MUSK, MYLK4, NEK5, NEK6, NEK7, PAK3, PDGFRB, PLK4, RET, RIOK…	ABL1, ABL2, ACVR1, ACVR1B, ALK, ANKK1, AURKA, AURKB, AXL, BLK, BMP2K, BMPR1B, CASK, CDK11A, CDK7, CSF1R, DCLK1, DCLK2, DDR1, DSTYK, EPHA1, EPHA2, EPHA3, EPHA4, EPHA5, EPHA6, EPHA7, EPHA8, EPHB1, EPHB4, EPHB6, FER, FES, FGR, FLT3, IGF1R, IKBKE, INSR, INSRR, IRAK1, IRAK3, JAK1, JAK2, JAK3, KIT, LCK, LIMK1, LIMK2, LTK, LYN, MAP3K12, MAP3K13, MAP3K2, MAP3K3, MAP4K1, MAP4K2, MAP4K3, MAP4K5, MAPK7, MER…	AAK1, ABL1, ACVR1, ACVR2A, ADCK4, AURKA, AURKB, AURKC, AXL, BMP2K, BMPR1B, CAMK1, CAMK1D, CLK2, CSF1R, CSNK2A2, DAPK1, DAPK2, DAPK3, EGFR, EIF2AK2, EIF2AK4, EPHB6, FGFR1, FLT1, FLT3, FLT4, GAK, GRK4, HIPK1, HIPK2, HIPK3, HIPK4, IRAK3, JAK1, JAK3, KIT, LCK, LIMK1, MAP2K5, MAP3K10, MAP3K11, MAP3K7, MAPK10, MAPK8, MAPK9, MERTK, MET, MKNK2, MUSK, MYLK4, NEK5, NEK6, NEK7, PAK3, PDGFRB, PLK4, RET, RIOK…
ALL	Axitinib:d1	sulpiride_PC3_UP	1.79765e-06	0.000340886	PC1_Cox	PC1_wilcoxon	FALSE	0.0721105	0.943403	0.582821	0.140473	0.347759	4.6233e-05	0.0381274	0.716264	dx_k	d3	98	77	369	90	318	141	0.0742964	0.304601	0.111811	0.0504117	0.961047	0.0960709	0.0527779	0.00387387	dx_k	d3	98	75	119	16	112	23	AAK1, ABL1, ABL2, ACVR2B, ANKK1, AURKA, AURKB, AURKC, AXL, BLK, BMP2K, BMPR1B, CAMKK1, CAMKK2, CDC42BPB, CDK16, CDKL2, CSF1R, CSK, CSNK2A2, DDR1, DDR2, EGFR, EIF2AK2, EPHB6, FGFR1, FGFR2, FGFR3, FGR, FLT1, FLT3, FLT4, GAK, GRK4, HUNK, IRAK1, ITK, JAK2, JAK3, KDR, KIT, LCK, LRRK2, MAP2K1, MAP2K2, MAP2K5, MAP3K12, MAP3K3, MAP3K4, MAP3K9, MAP4K1, MAP4K2, MAP4K3, MAP4K4, MAP4K5, MAPK10, MAPK8, MERTK,…	ABCD1, AKAP13, AKAP8L, ARFGAP1, ASPH, ATP8B1, BRAP, BRD4, CASP1, CC2D1A, CHD8, CIZ1, DCAF16, DMP1, DSPP, EPHB6, EVPL, FASN, FGFR1, GABBR2, GNL3L, GOLIM4, GRK6, GTSE1, HECTD3, KCND3, KHSRP, LILRB2, LMF1, MAD1L1, MAP3K11, MAP4, MBD3, METTL7A, MUC5B, NFIC, NR2F2, NUCB1, PAX8, PBRM1, PCSK7, POLH, PPP2R4, PRB1, PRB4, PRKCSH, PRRC2C, PTGER3, RAD23A, RAD54L2, RBPMS, SATB2, SEPT9, SIX3, SLC35E1, SLC6A8, …	AAK1, ABL1, ABL2, ACVR2B, ANKK1, AURKA, AURKB, AURKC, AXL, BLK, BMP2K, BMPR1B, CAMKK1, CAMKK2, CDC42BPB, CDK16, CDKL2, CSF1R, CSK, CSNK2A2, DDR1, DDR2, EGFR, EIF2AK2, EPHB6, FGFR1, FGFR2, FGFR3, FGR, FLT1, FLT3, FLT4, GAK, GRK4, HUNK, IRAK1, ITK, JAK2, JAK3, KDR, KIT, LCK, LRRK2, MAP2K1, MAP2K2, MAP2K5, MAP3K12, MAP3K3, MAP3K4, MAP3K9, MAP4K1, MAP4K2, MAP4K3, MAP4K4, MAP4K5, MAPK10, MAPK8, MERTK,…	ABCD1, AKAP13, AKAP8L, ARFGAP1, ASPH, ATP8B1, BRAP, BRD4, CASP1, CC2D1A, CHD8, CIZ1, DCAF16, DMP1, DSPP, EPHB6, EVPL, FASN, FGFR1, GABBR2, GNL3L, GOLIM4, GRK6, GTSE1, HECTD3, KCND3, KHSRP, LILRB2, LMF1, MAD1L1, MAP3K11, MAP4, MBD3, METTL7A, MUC5B, NFIC, NR2F2, PAX8, PBRM1, PCSK7, POLH, PPP2R4, PRB1, PRB4, PRKCSH, PRRC2C, PTGER3, RAD23A, RAD54L2, SATB2, SCAMP4, SEPT9, SIX3, SLC35E1, SMARCA4, SMARC…
ALL	Afatinib:d1	furazolidone_HL60_UP	1.81157e-06	0.000342636	PC1_wilcoxon	PC1_wilcoxon	TRUE	0.00760874	0.425039	0.166776	9.38723e-06	0.199067	0.99857	0.0761035	8.11684e-05	dx_k	d3	38	35	267	192	304	155	0.213179	0.80203	0.256211	0.00046258	0.330827	0.448437	0.0302419	0.00568594	dx_k	d3	38	35	99	36	105	30	ABL1, AXL, BLK, CIT, CSNK1E, DYRK1A, DYRK1B, DYRK2, EGFR, EPHA6, EPHB6, ERBB2, ERBB3, ERBB4, FLT3, FRK, GAK, HCK, HIPK4, IRAK1, LCK, MAP2K5, MAPK10, MAPK14, MAPK9, MET, MKNK1, MKNK2, PHKG1, PHKG2, RIPK2, RPS6KA6, SBK1, SLK, SRC, STK10, STK17A, TXK	ADAM22, ALPP, CDH6, CSHL1, CWH43, CXCL14, CYLC1, CYP39A1, DLX6, DOK4, DSPP, FAM149A, FGFR2, ID1, KCNB2, KCNK3, LAMB1, MDM2, MTMR3, MYH3, MYH4, MYL7, NRXN2, PDE6C, PPP1R3A, PRKAR1A, PRKCDBP, PVRL1, RBPMS, RPL3L, SEMA3A, TJP3, TRPC7, TTC22, VDAC1	ABL1, AXL, BLK, CIT, CSNK1E, DYRK1A, DYRK1B, DYRK2, EGFR, EPHA6, EPHB6, ERBB2, ERBB3, ERBB4, FLT3, FRK, GAK, HCK, HIPK4, IRAK1, LCK, MAP2K5, MAPK10, MAPK14, MAPK9, MET, MKNK1, MKNK2, PHKG1, PHKG2, RIPK2, RPS6KA6, SBK1, SLK, SRC, STK10, STK17A, TXK	ADAM22, ALPP, CD24, CDH6, CREM, CSHL1, CWH43, CYLC1, CYP39A1, DLX6, DOK4, DSPP, FAM149A, FGFR2, ID1, KCNB2, KCNK3, LAMB1, MDM2, MTMR3, MYH3, MYH4, MYL7, NRXN2, OLIG2, PDE6C, PPP1R3A, PRKAR1A, PRKCDBP, PVRL1, RPL3L, SEMA3A, TJP3, TRPC7, TTC22
ALL	Pazopanib hydrochloride:d1	nevirapine	1.81745e-06	0.00034286	COXPH_muts0v1	PC1_wilcoxon	FALSE	0.479554	0.00157826	0.0333386	0.747269	0.0754203	0.385882	0.082231	0.27576	dx_k	d1x	28	11	260	199	171	288	0.274913	0.419655	0.972034	0.0190158	0.887765	0.0508753	0.00317939	9.02731e-05	dx_k	d1x	28	11	94	41	69	66	ABL1, ALK, AURKB, CDK7, CSF1R, FGFR1, FGFR3, FLT1, FLT4, FYN, IGF1R, ITK, KDR, KIT, LCK, LIMK1, LTK, MAP4K4, MAPK8, MAPK9, MET, NEK2, PDGFRA, PDGFRB, PTK2, RET, TAOK1, TNK2	ABCB1, ABCC1, ABCC2, ABCC3, ABCG2, CYP1A2, CYP2C19, CYP2C9, CYP2D6, CYP3A4, TDP1	ABL1, ALK, AURKB, CDK7, CSF1R, FGFR1, FGFR3, FLT1, FLT4, FYN, IGF1R, ITK, KDR, KIT, LCK, LIMK1, LTK, MAP4K4, MAPK8, MAPK9, MET, NEK2, PDGFRA, PDGFRB, PTK2, RET, TAOK1, TNK2	ABCB1, ABCC1, ABCC2, ABCC3, ABCG2, CYP1A2, CYP2C19, CYP2C9, CYP2D6, CYP3A4, TDP1
ALL	Crizotinib_Kinome Scan:d2	CHEMBL2062936_Roche	1.85258e-06	0.000348586	PC1_Cox	PC1_wilcoxon	FALSE	0.000735604	0.0869892	0.13691	0.00101328	0.0987086	0.00121915	0.112615	0.0334711	dx_k	d2x_k	99	17	365	94	148	311	0.650743	0.471027	1	0.00204455	0.0717394	0.5046	0.0168072	0.000477046	dx_k	d2x_k	98	17	118	17	59	76	ABL1, ABL2, ACVR1, ACVR1B, ALK, ANKK1, AURKA, AURKB, AXL, BLK, BMP2K, BMPR1B, CASK, CDK11A, CDK11B, CDK7, CSF1R, DCLK1, DCLK2, DDR1, DSTYK, EPHA1, EPHA2, EPHA3, EPHA4, EPHA5, EPHA6, EPHA7, EPHA8, EPHB1, EPHB4, EPHB6, FER, FES, FGR, FLT3, IGF1R, IKBKE, INSR, INSRR, IRAK1, IRAK3, JAK1, JAK2, JAK3, KIT, LCK, LIMK1, LIMK2, LTK, LYN, MAP3K12, MAP3K13, MAP3K2, MAP3K3, MAP4K1, MAP4K2, MAP4K3, MAP4K5, MA…	CDC7, CDK2, CDK5, CDK8, CDK9, CLK2, DYRK1A, DYRK1B, DYRK3, FLT3, LRRK2, MAP4K4, MELK, MINK1, PKN2, ROCK1, ROCK2	ABL1, ABL2, ACVR1, ACVR1B, ALK, ANKK1, AURKA, AURKB, AXL, BLK, BMP2K, BMPR1B, CASK, CDK11A, CDK7, CSF1R, DCLK1, DCLK2, DDR1, DSTYK, EPHA1, EPHA2, EPHA3, EPHA4, EPHA5, EPHA6, EPHA7, EPHA8, EPHB1, EPHB4, EPHB6, FER, FES, FGR, FLT3, IGF1R, IKBKE, INSR, INSRR, IRAK1, IRAK3, JAK1, JAK2, JAK3, KIT, LCK, LIMK1, LIMK2, LTK, LYN, MAP3K12, MAP3K13, MAP3K2, MAP3K3, MAP4K1, MAP4K2, MAP4K3, MAP4K5, MAPK7, MER…	CDC7, CDK2, CDK5, CDK8, CDK9, CLK2, DYRK1A, DYRK1B, DYRK3, FLT3, LRRK2, MAP4K4, MELK, MINK1, PKN2, ROCK1, ROCK2
ALL	Alicetinib	Kinome_406_Roche	1.86825e-06	0.000350025	COXPH_muts0v1	PC1_wilcoxon	FALSE	0.0243856	0.00870989	0.0093987	5.18303e-05	0.152291	0.718521	0.543513	0.716304	dx_k	d2x_k	26	15	215	244	210	249	0.728742	0.0143331	0.034799	0.74698	0.120835	0.153399	0.00439285	0.000238987	dx_k	d2x_k	26	15	86	49	84	51	ABL1, ALK, AXL, CAMKK2, CLK1, CLK2, DAPK1, DAPK2, DAPK3, FER, FLT3, GAK, HCK, HIPK4, IRAK1, LTK, MERTK, MYLK, PHKG1, PHKG2, PIM2, RET, RPS6KA1, RPS6KA4, SRMS, STK33	ABL1, AURKA, AURKB, CSF1R, FLT1, FLT3, KDR, LCK, MET, NTRK2, NTRK3, PDGFRA, PDGFRB, RET, TNK2	ABL1, ALK, AXL, CAMKK2, CLK1, CLK2, DAPK1, DAPK2, DAPK3, FER, FLT3, GAK, HCK, HIPK4, IRAK1, LTK, MERTK, MYLK, PHKG1, PHKG2, PIM2, RET, RPS6KA1, RPS6KA4, SRMS, STK33	ABL1, AURKA, AURKB, CSF1R, FLT1, FLT3, KDR, LCK, MET, NTRK2, NTRK3, PDGFRA, PDGFRB, RET, TNK2
ALL	Alicetinib	furazolidone_HL60_UP	1.86982e-06	0.000350025	PC1_wilcoxon	PC1_wilcoxon	TRUE	0.0899179	0.123006	0.145999	8.29165e-07	0.0150834	0.0918617	0.543513	8.11684e-05	dx_k	d3	26	35	215	244	304	155	0.0279455	0.544636	0.00939072	0.0883386	0.764189	0.169933	0.00439285	0.00568594	dx_k	d3	26	35	86	49	105	30	ABL1, ALK, AXL, CAMKK2, CLK1, CLK2, DAPK1, DAPK2, DAPK3, FER, FLT3, GAK, HCK, HIPK4, IRAK1, LTK, MERTK, MYLK, PHKG1, PHKG2, PIM2, RET, RPS6KA1, RPS6KA4, SRMS, STK33	ADAM22, ALPP, CDH6, CSHL1, CWH43, CXCL14, CYLC1, CYP39A1, DLX6, DOK4, DSPP, FAM149A, FGFR2, ID1, KCNB2, KCNK3, LAMB1, MDM2, MTMR3, MYH3, MYH4, MYL7, NRXN2, PDE6C, PPP1R3A, PRKAR1A, PRKCDBP, PVRL1, RBPMS, RPL3L, SEMA3A, TJP3, TRPC7, TTC22, VDAC1	ABL1, ALK, AXL, CAMKK2, CLK1, CLK2, DAPK1, DAPK2, DAPK3, FER, FLT3, GAK, HCK, HIPK4, IRAK1, LTK, MERTK, MYLK, PHKG1, PHKG2, PIM2, RET, RPS6KA1, RPS6KA4, SRMS, STK33	ADAM22, ALPP, CD24, CDH6, CREM, CSHL1, CWH43, CYLC1, CYP39A1, DLX6, DOK4, DSPP, FAM149A, FGFR2, ID1, KCNB2, KCNK3, LAMB1, MDM2, MTMR3, MYH3, MYH4, MYL7, NRXN2, OLIG2, PDE6C, PPP1R3A, PRKAR1A, PRKCDBP, PVRL1, RPL3L, SEMA3A, TJP3, TRPC7, TTC22
ALL	Panobinostat	liothyronine	1.88976e-06	0.000352854	COXPH_muts0v1	PC1_wilcoxon	FALSE	0.014801	0.409733	0.0148216	0.52168	0.0582645	0.0814887	0.96614	0.264488	hdac	d1x	11	24	104	355	231	228	0.3418	0.902057	0.971609	0.384479	0.0677458	0.36793	0.0104104	6.47691e-05	hdac	d1x	11	24	51	84	83	52	HDAC1, HDAC10, HDAC11, HDAC2, HDAC3, HDAC4, HDAC5, HDAC6, HDAC7, HDAC8, HDAC9	ADORA1, AHR, CYP1A2, CYP2C19, CYP2C9, CYP2D6, CYP3A4, ESR1, ESRRG, HNF4A, NPY1R, NR3C1, NR4A2, NR5A1, NR5A2, PCNA, PPARG, RARA, RARB, RORA, RORC, THRA, THRB, TP53	HDAC1, HDAC10, HDAC11, HDAC2, HDAC3, HDAC4, HDAC5, HDAC6, HDAC7, HDAC8, HDAC9	ADORA1, AHR, CYP1A2, CYP2C19, CYP2C9, CYP2D6, CYP3A4, ESR1, ESRRG, HNF4A, NPY1R, NR3C1, NR4A2, NR5A1, NR5A2, PCNA, PPARG, RARA, RARB, RORA, RORC, THRA, THRB, TP53
ALL	Axitinib:d1	Compound C (Dorsomorphin)_MRC	1.90179e-06	0.000354193	PC1_Cox	PC1_wilcoxon	FALSE	0.000557412	0.481841	0.418494	0.032946	0.170927	3.39891e-05	0.0381274	0.055187	dx_k	d2x_k	98	28	369	90	208	251	0.803782	0.945803	0.685504	3.9247e-05	0.001595	0.308731	0.0527779	0.0056106	dx_k	d2x_k	98	28	119	16	80	55	AAK1, ABL1, ABL2, ACVR2B, ANKK1, AURKA, AURKB, AURKC, AXL, BLK, BMP2K, BMPR1B, CAMKK1, CAMKK2, CDC42BPB, CDK16, CDKL2, CSF1R, CSK, CSNK2A2, DDR1, DDR2, EGFR, EIF2AK2, EPHB6, FGFR1, FGFR2, FGFR3, FGR, FLT1, FLT3, FLT4, GAK, GRK4, HUNK, IRAK1, ITK, JAK2, JAK3, KDR, KIT, LCK, LRRK2, MAP2K1, MAP2K2, MAP2K5, MAP3K12, MAP3K3, MAP3K4, MAP3K9, MAP4K1, MAP4K2, MAP4K3, MAP4K4, MAP4K5, MAPK10, MAPK8, MERTK,…	CDK2, CLK2, CSNK1D, CSNK2A1, DYRK1A, DYRK2, DYRK3, EPHA4, EPHB1, EPHB2, EPHB3, EPHB4, FGFR1, FLT1, HIPK2, IRAK4, LCK, MAP3K11, MAP3K7, MAP4K2, MAPK15, MINK1, NTRK1, PKN2, RIPK2, RPS6KA5, SRC, YES1	AAK1, ABL1, ABL2, ACVR2B, ANKK1, AURKA, AURKB, AURKC, AXL, BLK, BMP2K, BMPR1B, CAMKK1, CAMKK2, CDC42BPB, CDK16, CDKL2, CSF1R, CSK, CSNK2A2, DDR1, DDR2, EGFR, EIF2AK2, EPHB6, FGFR1, FGFR2, FGFR3, FGR, FLT1, FLT3, FLT4, GAK, GRK4, HUNK, IRAK1, ITK, JAK2, JAK3, KDR, KIT, LCK, LRRK2, MAP2K1, MAP2K2, MAP2K5, MAP3K12, MAP3K3, MAP3K4, MAP3K9, MAP4K1, MAP4K2, MAP4K3, MAP4K4, MAP4K5, MAPK10, MAPK8, MERTK,…	CDK2, CLK2, CSNK1D, CSNK2A1, DYRK1A, DYRK2, DYRK3, EPHA4, EPHB1, EPHB2, EPHB3, EPHB4, FGFR1, FLT1, HIPK2, IRAK4, LCK, MAP3K11, MAP3K7, MAP4K2, MAPK15, MINK1, NTRK1, PKN2, RIPK2, RPS6KA5, SRC, YES1
ALL	Bosutinib_LINCS:d2	Kinome_242_Roche	1.9105e-06	0.000354911	PC1_Cox	PC1_wilcoxon	FALSE	0.0159998	0.981909	0.712587	0.89079	0.406367	0.000867652	0.00556857	0.0192025	dx_k	d2x_k	75	9	317	142	102	357	0.384311	0.147931	0.137859	7.80856e-06	0.00600483	0.109405	0.00970257	0.00120166	dx_k	d2x_k	75	9	109	26	37	98	AAK1, ABL1, ABL2, AXL, BLK, BMP2K, BMPR2, BTK, CAMK1D, CIT, CSF1R, CSK, CSNK1A1, CSNK1D, CSNK1E, DMPK, EGFR, EIF2AK1, EIF2AK4, EPHA2, EPHA3, EPHA8, ERBB2, ERBB3, ERBB4, FES, FGR, FRK, GAK, GRK4, HCK, JAK2, LCK, LYN, MAP2K1, MAP2K2, MAP2K5, MAP3K11, MAP3K2, MAP3K3, MAP3K4, MAP3K7, MAP3K9, MAP4K2, MAP4K3, MAP4K4, MAP4K5, MAPK4, MAPK6, MINK1, MYLK2, NEK2, NUAK2, PAK1, PRKCD, RET, RIOK1, RIOK3, SIK2,…	CDC7, CDK2, CDK5, CDK9, DYRK1A, FLT3, MAP4K4, MINK1, PRKD3	AAK1, ABL1, ABL2, AXL, BLK, BMP2K, BMPR2, BTK, CAMK1D, CIT, CSF1R, CSK, CSNK1A1, CSNK1D, CSNK1E, DMPK, EGFR, EIF2AK1, EIF2AK4, EPHA2, EPHA3, EPHA8, ERBB2, ERBB3, ERBB4, FES, FGR, FRK, GAK, GRK4, HCK, JAK2, LCK, LYN, MAP2K1, MAP2K2, MAP2K5, MAP3K11, MAP3K2, MAP3K3, MAP3K4, MAP3K7, MAP3K9, MAP4K2, MAP4K3, MAP4K4, MAP4K5, MAPK4, MAPK6, MINK1, MYLK2, NEK2, NUAK2, PAK1, PRKCD, RET, RIOK1, RIOK3, SIK2,…	CDC7, CDK2, CDK5, CDK9, DYRK1A, FLT3, MAP4K4, MINK1, PRKD3
ALL	AZD-9291_LINCS:d2	furazolidone_HL60_UP	1.91726e-06	0.000355263	PC1_wilcoxon	PC1_wilcoxon	TRUE	0.000223464	0.200785	0.0612865	8.15303e-06	0.0141809	0.416942	0.86552	8.11684e-05	dx_k	d3	46	35	307	152	304	155	0.00549864	0.602279	0.145235	0.00441338	0.424954	0.320197	0.00283993	0.00568594	dx_k	d3	46	35	104	31	105	30	AAK1, ALK, BLK, BTK, CAMK2B, CSNK2A1, CSNK2A2, DAPK1, DAPK2, DAPK3, EGFR, EPHB6, ERBB2, ERBB4, FLT3, GAK, HIPK1, HIPK2, HIPK4, HUNK, IGF1R, INSR, INSRR, JAK3, LRRK2, LTK, MAP2K5, MAP4K4, MINK1, MKNK1, MKNK2, MYLK, MYO3B, PDGFRB, PLK1, PLK4, PTK2, PTK6, ROS1, RPS6KA4, STK33, TEC, TNIK, TNK1, TNK2, TXK	ADAM22, ALPP, CDH6, CSHL1, CWH43, CXCL14, CYLC1, CYP39A1, DLX6, DOK4, DSPP, FAM149A, FGFR2, ID1, KCNB2, KCNK3, LAMB1, MDM2, MTMR3, MYH3, MYH4, MYL7, NRXN2, PDE6C, PPP1R3A, PRKAR1A, PRKCDBP, PVRL1, RBPMS, RPL3L, SEMA3A, TJP3, TRPC7, TTC22, VDAC1	AAK1, ALK, BLK, BTK, CAMK2B, CSNK2A1, CSNK2A2, DAPK1, DAPK2, DAPK3, EGFR, EPHB6, ERBB2, ERBB4, FLT3, GAK, HIPK1, HIPK2, HIPK4, HUNK, IGF1R, INSR, INSRR, JAK3, LRRK2, LTK, MAP2K5, MAP4K4, MINK1, MKNK1, MKNK2, MYLK, MYO3B, PDGFRB, PLK1, PLK4, PTK2, PTK6, ROS1, RPS6KA4, STK33, TEC, TNIK, TNK1, TNK2, TXK	ADAM22, ALPP, CD24, CDH6, CREM, CSHL1, CWH43, CYLC1, CYP39A1, DLX6, DOK4, DSPP, FAM149A, FGFR2, ID1, KCNB2, KCNK3, LAMB1, MDM2, MTMR3, MYH3, MYH4, MYL7, NRXN2, OLIG2, PDE6C, PPP1R3A, PRKAR1A, PRKCDBP, PVRL1, RPL3L, SEMA3A, TJP3, TRPC7, TTC22
ALL	Nilotinib_Kinome Scan:d2	METHANTHELINE BROMIDE	1.94287e-06	0.000358593	PC1_wilcoxon	PC1_wilcoxon	TRUE	0.0277042	0.854059	0.596568	0.00191451	0.0151168	0.45579	0.894623	9.49529e-09	dx_k	d1x	38	5	378	81	89	370	0.940689	0.995782	0.995827	0.00141859	0.307176	0.203182	0.196592	0.689841	dx_k	d1x	38	5	117	18	43	92	ABL1, ABL2, BLK, BRAF, CDC42BPB, CSF1R, DDR1, DDR2, EPHA1, EPHA2, EPHA3, EPHA4, EPHA6, EPHA8, EPHB2, EPHB3, EPHB4, EPHB6, FGR, FRK, HCK, KIT, LCK, LYN, MAP2K5, MAP4K1, MAPK11, MAPK14, MAPK8, NTRK2, NTRK3, PDGFRA, PDGFRB, RET, TEK, TIE1, TNNI3K, ZAK	CHRM1, CHRM4, CHRM5, HRH2, TP53	ABL1, ABL2, BLK, BRAF, CDC42BPB, CSF1R, DDR1, DDR2, EPHA1, EPHA2, EPHA3, EPHA4, EPHA6, EPHA8, EPHB2, EPHB3, EPHB4, EPHB6, FGR, FRK, HCK, KIT, LCK, LYN, MAP2K5, MAP4K1, MAPK11, MAPK14, MAPK8, NTRK2, NTRK3, PDGFRA, PDGFRB, RET, TEK, TIE1, TNNI3K, ZAK	CHRM1, CHRM4, CHRM5, HRH2, TP53
ALL	Vemurafenib_FDA:d2	furazolidone_HL60_UP	1.94979e-06	0.000358593	PC1_wilcoxon	PC1_wilcoxon	TRUE	0.529732	0.704184	0.942964	0.164739	0.675641	0.0887234	0.0137753	8.11684e-05	dx_k	d3	43	35	366	93	304	155	0.911641	0.477327	0.830588	0.000623679	0.438783	0.370852	0.181954	0.00568594	dx_k	d3	42	35	115	20	105	30	ABL1, AXL, BLK, BRAF, CAMK1, CDK19, CDK8, CSF1R, CSK, DDR1, EIF2AK4, EPHB6, FGR, FLT3, FYN, HCK, HUNK, KIT, LCK, MAP2K1, MAP2K2, MAP2K4, MAP2K5, MAP4K5, MINK1, MYLK4, PDGFRA, PDGFRB, PRKD1, PTK6, RAF1, RIPK2, SIK1, SLK, SRC, SRMS, STK3, STK36, STK4, TGFBR2, TNIK, TNK2, ZAK	ADAM22, ALPP, CDH6, CSHL1, CWH43, CXCL14, CYLC1, CYP39A1, DLX6, DOK4, DSPP, FAM149A, FGFR2, ID1, KCNB2, KCNK3, LAMB1, MDM2, MTMR3, MYH3, MYH4, MYL7, NRXN2, PDE6C, PPP1R3A, PRKAR1A, PRKCDBP, PVRL1, RBPMS, RPL3L, SEMA3A, TJP3, TRPC7, TTC22, VDAC1	ABL1, AXL, BLK, BRAF, CAMK1, CDK19, CDK8, CSF1R, CSK, DDR1, EIF2AK4, EPHB6, FGR, FLT3, FYN, HCK, HUNK, KIT, LCK, MAP2K1, MAP2K2, MAP2K5, MAP4K5, MINK1, MYLK4, PDGFRA, PDGFRB, PRKD1, PTK6, RAF1, RIPK2, SIK1, SLK, SRC, SRMS, STK3, STK36, STK4, TGFBR2, TNIK, TNK2, ZAK	ADAM22, ALPP, CD24, CDH6, CREM, CSHL1, CWH43, CYLC1, CYP39A1, DLX6, DOK4, DSPP, FAM149A, FGFR2, ID1, KCNB2, KCNK3, LAMB1, MDM2, MTMR3, MYH3, MYH4, MYL7, NRXN2, OLIG2, PDE6C, PPP1R3A, PRKAR1A, PRKCDBP, PVRL1, RPL3L, SEMA3A, TJP3, TRPC7, TTC22
ALL	Axitinib:d1	GSK943949A_GSK	1.94997e-06	0.000358593	PC1_Cox	PC1_wilcoxon	FALSE	0.00369455	0.122313	0.0744425	0.00474643	0.0108889	5.04889e-06	0.0381274	0.354386	dx_k	d2x_k	98	6	369	90	98	361	0.206722	0.669813	1	0.0451364	0.18262	0.121292	0.0527779	0.0388387	dx_k	d2x_k	98	6	119	16	33	102	AAK1, ABL1, ABL2, ACVR2B, ANKK1, AURKA, AURKB, AURKC, AXL, BLK, BMP2K, BMPR1B, CAMKK1, CAMKK2, CDC42BPB, CDK16, CDKL2, CSF1R, CSK, CSNK2A2, DDR1, DDR2, EGFR, EIF2AK2, EPHB6, FGFR1, FGFR2, FGFR3, FGR, FLT1, FLT3, FLT4, GAK, GRK4, HUNK, IRAK1, ITK, JAK2, JAK3, KDR, KIT, LCK, LRRK2, MAP2K1, MAP2K2, MAP2K5, MAP3K12, MAP3K3, MAP3K4, MAP3K9, MAP4K1, MAP4K2, MAP4K3, MAP4K4, MAP4K5, MAPK10, MAPK8, MERTK,…	AKT1, AKT2, AKT3, KDR, PRKCH, PRKX	AAK1, ABL1, ABL2, ACVR2B, ANKK1, AURKA, AURKB, AURKC, AXL, BLK, BMP2K, BMPR1B, CAMKK1, CAMKK2, CDC42BPB, CDK16, CDKL2, CSF1R, CSK, CSNK2A2, DDR1, DDR2, EGFR, EIF2AK2, EPHB6, FGFR1, FGFR2, FGFR3, FGR, FLT1, FLT3, FLT4, GAK, GRK4, HUNK, IRAK1, ITK, JAK2, JAK3, KDR, KIT, LCK, LRRK2, MAP2K1, MAP2K2, MAP2K5, MAP3K12, MAP3K3, MAP3K4, MAP3K9, MAP4K1, MAP4K2, MAP4K3, MAP4K4, MAP4K5, MAPK10, MAPK8, MERTK,…	AKT1, AKT2, AKT3, KDR, PRKCH, PRKX
ALL	Crizotinib_Kinome Scan:d2	Isotretinoin	1.95766e-06	0.000359103	PC1_Cox	PC1_wilcoxon	FALSE	0.0347321	0.0462758	0.033737	0.00277189	0.209995	7.95715e-05	0.112615	0.474838	dx_k	d1x	99	22	365	94	181	278	0.500277	0.229094	1	0.0707716	0.630121	0.112875	0.0168072	0.00777256	dx_k	d1x	98	22	118	17	78	57	ABL1, ABL2, ACVR1, ACVR1B, ALK, ANKK1, AURKA, AURKB, AXL, BLK, BMP2K, BMPR1B, CASK, CDK11A, CDK11B, CDK7, CSF1R, DCLK1, DCLK2, DDR1, DSTYK, EPHA1, EPHA2, EPHA3, EPHA4, EPHA5, EPHA6, EPHA7, EPHA8, EPHB1, EPHB4, EPHB6, FER, FES, FGR, FLT3, IGF1R, IKBKE, INSR, INSRR, IRAK1, IRAK3, JAK1, JAK2, JAK3, KIT, LCK, LIMK1, LIMK2, LTK, LYN, MAP3K12, MAP3K13, MAP3K2, MAP3K3, MAP4K1, MAP4K2, MAP4K3, MAP4K5, MA…	ABCB1, ADORA3, ADRA2B, AR, BARD1, BRCA1, CFTR, ESR1, HTR2B, MAPK1, MAPK14, MDM2, MDM4, NR0B1, NR1H4, NR5A1, PLA2G7, PPARG, RARB, TDP1, THRB, VDR	ABL1, ABL2, ACVR1, ACVR1B, ALK, ANKK1, AURKA, AURKB, AXL, BLK, BMP2K, BMPR1B, CASK, CDK11A, CDK7, CSF1R, DCLK1, DCLK2, DDR1, DSTYK, EPHA1, EPHA2, EPHA3, EPHA4, EPHA5, EPHA6, EPHA7, EPHA8, EPHB1, EPHB4, EPHB6, FER, FES, FGR, FLT3, IGF1R, IKBKE, INSR, INSRR, IRAK1, IRAK3, JAK1, JAK2, JAK3, KIT, LCK, LIMK1, LIMK2, LTK, LYN, MAP3K12, MAP3K13, MAP3K2, MAP3K3, MAP4K1, MAP4K2, MAP4K3, MAP4K5, MAPK7, MER…	ABCB1, ADORA3, ADRA2B, AR, BARD1, BRCA1, CFTR, ESR1, HTR2B, MAPK1, MAPK14, MDM2, MDM4, NR0B1, NR1H4, NR5A1, PLA2G7, PPARG, RARB, TDP1, THRB, VDR
ALL	Crizotinib_Kinome Scan:d2	ampyrone_HL60_UP	1.96547e-06	0.000359632	PC1_Cox	PC1_wilcoxon	FALSE	0.912594	0.917354	0.22269	0.000417273	0.00418715	1.3777e-05	0.112615	0.777063	dx_k	d3	99	299	365	94	418	41	0.995045	0.692988	0.994966	0.249802	0.692003	0.226513	0.0168072	0.0450914	dx_k	d3	98	304	118	17	125	10	ABL1, ABL2, ACVR1, ACVR1B, ALK, ANKK1, AURKA, AURKB, AXL, BLK, BMP2K, BMPR1B, CASK, CDK11A, CDK11B, CDK7, CSF1R, DCLK1, DCLK2, DDR1, DSTYK, EPHA1, EPHA2, EPHA3, EPHA4, EPHA5, EPHA6, EPHA7, EPHA8, EPHB1, EPHB4, EPHB6, FER, FES, FGR, FLT3, IGF1R, IKBKE, INSR, INSRR, IRAK1, IRAK3, JAK1, JAK2, JAK3, KIT, LCK, LIMK1, LIMK2, LTK, LYN, MAP3K12, MAP3K13, MAP3K2, MAP3K3, MAP4K1, MAP4K2, MAP4K3, MAP4K5, MA…	AAK1, ABCA2, ABCA4, ABCB6, ABR, ACSF2, ACTL7B, ADAMTS13, ADORA1, AEBP1, AGER, AKR1B10, ALPP, ALPPL2, AMDHD2, ANK1, ANKRD53, APBB2, APCS, APLP1, APOBEC3F, ASB4, ATHL1, ATP6V0E1, ATP8B2, AVPR2, B4GALT4, BAHD1, BARX2, BCAS1, BICD1, BIRC7, C19orf26, C6orf106, CA12, CACNA1A, CACNB1, CACNG3, CALD1, CC2D1A, CCKBR, CCL27, CCR8, CD209, CD300A, CD6, CD7, CD79B, CDHR5, CDK18, CGB7, CHD5, CHPF, CLC, COL16A1,…	ABL1, ABL2, ACVR1, ACVR1B, ALK, ANKK1, AURKA, AURKB, AXL, BLK, BMP2K, BMPR1B, CASK, CDK11A, CDK7, CSF1R, DCLK1, DCLK2, DDR1, DSTYK, EPHA1, EPHA2, EPHA3, EPHA4, EPHA5, EPHA6, EPHA7, EPHA8, EPHB1, EPHB4, EPHB6, FER, FES, FGR, FLT3, IGF1R, IKBKE, INSR, INSRR, IRAK1, IRAK3, JAK1, JAK2, JAK3, KIT, LCK, LIMK1, LIMK2, LTK, LYN, MAP3K12, MAP3K13, MAP3K2, MAP3K3, MAP4K1, MAP4K2, MAP4K3, MAP4K5, MAPK7, MER…	AAK1, ABCA2, ABCA4, ABCB6, ABR, ACSF2, ACTL7B, ADAMTS13, ADORA1, AEBP1, AGER, AKR1B10, ALPP, ALPPL2, AMDHD2, ANK1, ANKRD53, APBB2, APCS, APLP1, APOBEC3F, ASB4, ATHL1, ATP8B2, AVPR2, B4GALT4, BAHD1, BARX2, BCAS1, BICD1, BIRC7, C19orf26, C6orf106, CA12, CACNA1A, CACNB1, CACNG3, CALD1, CC2D1A, CCKBR, CCR8, CD209, CD300A, CD6, CD7, CD79B, CDHR5, CDK18, CEMP1, CHD5, CHPF, CLC, COL16A1, COL18A1, COL6A1…
ALL	Sunitinib_RBC:d2	TTNPB_MCF7_UP	1.97175e-06	0.000359879	PC1_wilcoxon	PC1_wilcoxon	TRUE	0.886073	0.133527	0.370441	0.000180754	0.166357	0.798766	0.00884556	0.0001745	dx_k	d3	23	17	215	244	108	351	0.21405	0.793398	0.590884	0.0121842	0.833271	0.0631267	0.115475	0.00657493	dx_k	d3	23	17	80	55	62	73	CAMK2A, CAMK2D, CHEK2, CLK2, CSF1R, FLT3, KIT, LCK, LRRK2, MAP4K4, MAP4K5, MELK, MINK1, MYLK2, NTRK1, NTRK2, NTRK3, NUAK1, PDGFRA, PHKG1, RET, STK4, YES1	BTG2, CDH5, CLMN, CYP26A1, CYP26B1, DHRS3, ELF3, EPAS1, HOXA1, HOXA5, PHLDA1, SCNN1A, SKAP2, SLC22A5, SOX9, TGFBI, TRIM2	CAMK2A, CAMK2D, CHEK2, CLK2, CSF1R, FLT3, KIT, LCK, LRRK2, MAP4K4, MAP4K5, MELK, MINK1, MYLK2, NTRK1, NTRK2, NTRK3, NUAK1, PDGFRA, PHKG1, RET, STK4, YES1	CDH5, CLMN, CYP26A1, CYP26B1, DHRS3, ELF3, EPAS1, HOXA1, HOXA5, PHLDA1, PLA2G10, SCNN1A, SKAP2, SLC22A5, SOX9, TGFBI, TRIM2
ALL	Bosutinib_LINCS:d2	Oxymetazoline hydrochloride	2.00513e-06	0.000363344	PC1_wilcoxon	PC1_wilcoxon	TRUE	0.0109103	0.807508	0.877831	0.386866	0.752127	0.438461	0.00556857	0.089886	dx_k	d1x	75	13	317	142	141	318	0.601641	0.40493	0.283288	0.00140762	0.883773	0.144811	0.00970257	0.000246059	dx_k	d1x	75	13	109	26	59	76	AAK1, ABL1, ABL2, AXL, BLK, BMP2K, BMPR2, BTK, CAMK1D, CIT, CSF1R, CSK, CSNK1A1, CSNK1D, CSNK1E, DMPK, EGFR, EIF2AK1, EIF2AK4, EPHA2, EPHA3, EPHA8, ERBB2, ERBB3, ERBB4, FES, FGR, FRK, GAK, GRK4, HCK, JAK2, LCK, LYN, MAP2K1, MAP2K2, MAP2K5, MAP3K11, MAP3K2, MAP3K3, MAP3K4, MAP3K7, MAP3K9, MAP4K2, MAP4K3, MAP4K4, MAP4K5, MAPK4, MAPK6, MINK1, MYLK2, NEK2, NUAK2, PAK1, PRKCD, RET, RIOK1, RIOK3, SIK2,…	ABCB1, ADRA1A, ADRA1B, ADRA1D, ADRA2A, ADRA2B, ADRA2C, DRD2, DRD3, HTR1A, HTR1E, HTR5A, KCNH2	AAK1, ABL1, ABL2, AXL, BLK, BMP2K, BMPR2, BTK, CAMK1D, CIT, CSF1R, CSK, CSNK1A1, CSNK1D, CSNK1E, DMPK, EGFR, EIF2AK1, EIF2AK4, EPHA2, EPHA3, EPHA8, ERBB2, ERBB3, ERBB4, FES, FGR, FRK, GAK, GRK4, HCK, JAK2, LCK, LYN, MAP2K1, MAP2K2, MAP2K5, MAP3K11, MAP3K2, MAP3K3, MAP3K4, MAP3K7, MAP3K9, MAP4K2, MAP4K3, MAP4K4, MAP4K5, MAPK4, MAPK6, MINK1, MYLK2, NEK2, NUAK2, PAK1, PRKCD, RET, RIOK1, RIOK3, SIK2,…	ABCB1, ADRA1A, ADRA1B, ADRA1D, ADRA2A, ADRA2B, ADRA2C, DRD2, DRD3, HTR1A, HTR1E, HTR5A, KCNH2
ALL	Bosutinib_LINCS:d2	deslanoside	2.00596e-06	0.000363344	PC1_wilcoxon	PC1_wilcoxon	TRUE	0.000748966	0.305052	0.147963	0.559209	0.195912	0.291412	0.00556857	0.000224437	dx_k	d1x	75	9	317	142	100	359	0.174405	0.774601	0.687991	0.0014842	0.293037	0.53455	0.00970257	0.098593	dx_k	d1x	75	10	109	26	50	85	AAK1, ABL1, ABL2, AXL, BLK, BMP2K, BMPR2, BTK, CAMK1D, CIT, CSF1R, CSK, CSNK1A1, CSNK1D, CSNK1E, DMPK, EGFR, EIF2AK1, EIF2AK4, EPHA2, EPHA3, EPHA8, ERBB2, ERBB3, ERBB4, FES, FGR, FRK, GAK, GRK4, HCK, JAK2, LCK, LYN, MAP2K1, MAP2K2, MAP2K5, MAP3K11, MAP3K2, MAP3K3, MAP3K4, MAP3K7, MAP3K9, MAP4K2, MAP4K3, MAP4K4, MAP4K5, MAPK4, MAPK6, MINK1, MYLK2, NEK2, NUAK2, PAK1, PRKCD, RET, RIOK1, RIOK3, SIK2,…	AR, ATP1A1, ATP1A2, ATP1A3, ATP1A4, ATP1B1, ATP1B2, ATP1B3, TDP1	AAK1, ABL1, ABL2, AXL, BLK, BMP2K, BMPR2, BTK, CAMK1D, CIT, CSF1R, CSK, CSNK1A1, CSNK1D, CSNK1E, DMPK, EGFR, EIF2AK1, EIF2AK4, EPHA2, EPHA3, EPHA8, ERBB2, ERBB3, ERBB4, FES, FGR, FRK, GAK, GRK4, HCK, JAK2, LCK, LYN, MAP2K1, MAP2K2, MAP2K5, MAP3K11, MAP3K2, MAP3K3, MAP3K4, MAP3K7, MAP3K9, MAP4K2, MAP4K3, MAP4K4, MAP4K5, MAPK4, MAPK6, MINK1, MYLK2, NEK2, NUAK2, PAK1, PRKCD, RET, RIOK1, RIOK3, SIK2,…	AR, ATP1A1, ATP1A2, ATP1A3, ATP1A4, ATP1B1, ATP1B2, ATP1B3, FXYD2, TDP1
ALL	Sorafenib:d1	ANAGRELIDE HYDROCHLORIDE	2.00893e-06	0.000363344	COXPH_muts0v1	COXPH_muts0v1	TRUE	0.0029118	0.000134029	0.000345185	0.140771	0.107354	0.587314	0.464293	0.00643586	dx_k	d1x	110	2	413	46	47	412	0.614923	0.00127036	0.000343394	0.0072504	0.893257	0.617906	0.527799	0.0775521	dx_k	d1x	110	2	124	11	30	105	ABL1, ABL2, AURKA, AURKB, AURKC, AXL, BLK, BRAF, CAMK2B, CDK14, CDK15, CDK17, CDK19, CDK2, CDK3, CDK5, CDK7, CDK8, CDKL2, CDKL3, CIT, CLK1, CSF1R, DDR1, DDR2, DYRK3, EPHA1, EPHA2, EPHA3, EPHA4, EPHA5, EPHA6, EPHA7, EPHA8, EPHB1, EPHB2, EPHB4, EPHB6, FGFR1, FGFR2, FGFR3, FGR, FLT1, FLT3, FLT4, FRK, FYN, HCK, HIPK1, HIPK2, HIPK3, HIPK4, IRAK1, JAK3, KDR, KIT, LCK, LIMK1, LIMK2, LYN, MAP2K1, MAP2K5,…	PDE3A, PDE3B	ABL1, ABL2, AURKA, AURKB, AURKC, AXL, BLK, BRAF, CAMK2B, CDK14, CDK15, CDK17, CDK19, CDK2, CDK3, CDK5, CDK7, CDK8, CDKL2, CDKL3, CIT, CLK1, CSF1R, DDR1, DDR2, DYRK3, EPHA1, EPHA2, EPHA3, EPHA4, EPHA5, EPHA6, EPHA7, EPHA8, EPHB1, EPHB2, EPHB4, EPHB6, FGFR1, FGFR2, FGFR3, FGR, FLT1, FLT3, FLT4, FRK, FYN, HCK, HIPK1, HIPK2, HIPK3, HIPK4, IRAK1, JAK3, KDR, KIT, LCK, LIMK1, LIMK2, LYN, MAP2K1, MAP2K5,…	PDE3A, PDE3B
ALL	Panobinostat	VX-680/MK-0457_Kinome Scan	2.01064e-06	0.000363344	PC1_Cox	PC1_wilcoxon	FALSE	0.984108	0.0095469	0.933335	0.159088	0.0413556	0.000133773	0.96614	0.124142	hdac	d2x_k	11	83	104	355	344	115	0.996375	0.706297	0.996484	0.693076	0.00724117	0.394771	0.0104104	0.00768969	hdac	d2x_k	11	82	51	84	106	29	HDAC1, HDAC10, HDAC11, HDAC2, HDAC3, HDAC4, HDAC5, HDAC6, HDAC7, HDAC8, HDAC9	AAK1, ABL1, ABL2, AURKA, AURKB, AURKC, AXL, BMP2K, CDK11A, CDK11B, CDK16, CDKL2, CDKL3, DDR1, DDR2, EPHA1, EPHA2, EPHA8, EPHB6, FGFR1, FGFR2, FGFR3, FGR, FLT1, FLT3, FYN, GRK4, IGF1R, INSR, INSRR, ITK, JAK2, JAK3, KIT, LCK, LYN, MAP2K5, MAP3K11, MAP3K12, MAP3K13, MAP3K9, MAP4K1, MAP4K3, MAP4K5, MELK, MET, MUSK, MYLK, MYLK2, NTRK1, NTRK2, NTRK3, NUAK1, NUAK2, PDGFRB, PLK4, PRKAA2, RET, RIOK1, RIOK…	HDAC1, HDAC10, HDAC11, HDAC2, HDAC3, HDAC4, HDAC5, HDAC6, HDAC7, HDAC8, HDAC9	AAK1, ABL1, ABL2, AURKA, AURKB, AURKC, AXL, BMP2K, CDK11A, CDK16, CDKL2, CDKL3, DDR1, DDR2, EPHA1, EPHA2, EPHA8, EPHB6, FGFR1, FGFR2, FGFR3, FGR, FLT1, FLT3, FYN, GRK4, IGF1R, INSR, INSRR, ITK, JAK2, JAK3, KIT, LCK, LYN, MAP2K5, MAP3K11, MAP3K12, MAP3K13, MAP3K9, MAP4K1, MAP4K3, MAP4K5, MELK, MET, MUSK, MYLK, MYLK2, NTRK1, NTRK2, NTRK3, NUAK1, NUAK2, PDGFRB, PLK4, PRKAA2, RET, RIOK1, RIOK2, RIOK3…
ALL	Tofacitinib_FDA:d2	GW843682_LINCS	2.03665e-06	0.000366309	PC1_Cox	PC1_Cox	TRUE	0.0564961	0.229098	0.148941	2.89284e-05	0.000772957	0.000409719	0.477115	0.0268976	dx_k	d2x_k	14	27	155	304	229	230	0.774944	0.448396	0.442658	0.00259104	0.192942	0.000293551	0.190164	0.0354831	dx_k	d2x_k	14	27	70	65	85	50	DCLK3, JAK1, JAK2, JAK3, LCK, LRRK2, NUAK2, PKN1, ROCK1, ROCK2, RPS6KA2, RPS6KA6, TNK1, TYK2	BMP2K, DAPK1, EPHB6, FLT3, FLT4, GAK, HIPK4, KIT, MAP2K5, MAP3K1, MAP4K5, MERTK, MET, NEK2, NUAK2, PDGFRB, PLK1, PLK2, PLK3, RET, RIOK1, RIOK3, ROCK1, SLK, SRPK1, STK10, STK3	DCLK3, JAK1, JAK2, JAK3, LCK, LRRK2, NUAK2, PKN1, ROCK1, ROCK2, RPS6KA2, RPS6KA6, TNK1, TYK2	BMP2K, DAPK1, EPHB6, FLT3, FLT4, GAK, HIPK4, KIT, MAP2K5, MAP3K1, MAP4K5, MERTK, MET, NEK2, NUAK2, PDGFRB, PLK1, PLK2, PLK3, RET, RIOK1, RIOK3, ROCK1, SLK, SRPK1, STK10, STK3
ALL	Sunitinib_RBC:d2	Tacrine	2.03708e-06	0.000366309	PC1_wilcoxon	PC1_wilcoxon	TRUE	0.978957	0.0933695	0.726798	0.00589015	0.389047	0.190557	0.00884556	0.0193094	dx_k	d1x	23	15	215	244	216	243	0.0266779	0.0060862	0.00725398	0.00205721	0.195014	0.765826	0.115475	6.17096e-05	dx_k	d1x	23	15	80	55	86	49	CAMK2A, CAMK2D, CHEK2, CLK2, CSF1R, FLT3, KIT, LCK, LRRK2, MAP4K4, MAP4K5, MELK, MINK1, MYLK2, NTRK1, NTRK2, NTRK3, NUAK1, PDGFRA, PHKG1, RET, STK4, YES1	ACHE, AHR, ALOX15, BCHE, CYP1A2, CYP2D6, CYP3A4, GRIN1, GRIN2A, GRIN2B, SLC22A2, SLC47A1, SLC6A2, TDP1, TP53	CAMK2A, CAMK2D, CHEK2, CLK2, CSF1R, FLT3, KIT, LCK, LRRK2, MAP4K4, MAP4K5, MELK, MINK1, MYLK2, NTRK1, NTRK2, NTRK3, NUAK1, PDGFRA, PHKG1, RET, STK4, YES1	ACHE, AHR, ALOX15, BCHE, CYP1A2, CYP2D6, CYP3A4, GRIN1, GRIN2A, GRIN2B, SLC22A2, SLC47A1, SLC6A2, TDP1, TP53
ALL	Bosutinib_LINCS:d2	Rescula	2.06246e-06	0.000369961	PC1_wilcoxon	PC1_Cox	FALSE	0.00313908	0.224655	0.293162	0.371776	0.376417	0.835754	0.00556857	0.00111467	dx_k	d1x	75	3	317	142	83	376	0.453505	0.367084	0.294512	3.68079e-05	0.198631	0.00177492	0.00970257	0.0086446	dx_k	d1x	75	3	109	26	47	88	AAK1, ABL1, ABL2, AXL, BLK, BMP2K, BMPR2, BTK, CAMK1D, CIT, CSF1R, CSK, CSNK1A1, CSNK1D, CSNK1E, DMPK, EGFR, EIF2AK1, EIF2AK4, EPHA2, EPHA3, EPHA8, ERBB2, ERBB3, ERBB4, FES, FGR, FRK, GAK, GRK4, HCK, JAK2, LCK, LYN, MAP2K1, MAP2K2, MAP2K5, MAP3K11, MAP3K2, MAP3K3, MAP3K4, MAP3K7, MAP3K9, MAP4K2, MAP4K3, MAP4K4, MAP4K5, MAPK4, MAPK6, MINK1, MYLK2, NEK2, NUAK2, PAK1, PRKCD, RET, RIOK1, RIOK3, SIK2,…	AR, TDP1, TP53	AAK1, ABL1, ABL2, AXL, BLK, BMP2K, BMPR2, BTK, CAMK1D, CIT, CSF1R, CSK, CSNK1A1, CSNK1D, CSNK1E, DMPK, EGFR, EIF2AK1, EIF2AK4, EPHA2, EPHA3, EPHA8, ERBB2, ERBB3, ERBB4, FES, FGR, FRK, GAK, GRK4, HCK, JAK2, LCK, LYN, MAP2K1, MAP2K2, MAP2K5, MAP3K11, MAP3K2, MAP3K3, MAP3K4, MAP3K7, MAP3K9, MAP4K2, MAP4K3, MAP4K4, MAP4K5, MAPK4, MAPK6, MINK1, MYLK2, NEK2, NUAK2, PAK1, PRKCD, RET, RIOK1, RIOK3, SIK2,…	AR, TDP1, TP53
ALL	TIM-3	Accupril	2.06893e-06	0.000370211	COXPH_muts0v1	PC1_Cox	FALSE	0.0684042	0.036487	1.19915e-05	8.16387e-07	0.867116	0.179048	0.439548	0.0380082	immuno	d1x	1	4	12	447	57	402	0.193951	0.0244695	0.861098	0.00949043	0.30509	0.0101989	0.522486	0.515081	immuno	d1x	1	4	9	126	29	106	HAVCR2	ACE, AHR, GMNN, TDP1	HAVCR2	ACE, AHR, GMNN, TDP1
ALL	Pazopanib hydrochloride:d1	Meclomen	2.09752e-06	0.00037441	PC1_wilcoxon	PC1_wilcoxon	TRUE	0.494147	0.131942	0.276156	0.440324	0.147701	0.686391	0.082231	0.196851	dx_k	d1x	28	5	260	199	134	325	0.707956	0.429663	0.429329	9.44137e-05	0.0214404	0.00356105	0.00317939	2.44659e-05	dx_k	d1x	28	5	94	41	54	81	ABL1, ALK, AURKB, CDK7, CSF1R, FGFR1, FGFR3, FLT1, FLT4, FYN, IGF1R, ITK, KDR, KIT, LCK, LIMK1, LTK, MAP4K4, MAPK8, MAPK9, MET, NEK2, PDGFRA, PDGFRB, PTK2, RET, TAOK1, TNK2	CYP2C9, CYP3A4, GMNN, PPARG, TP53	ABL1, ALK, AURKB, CDK7, CSF1R, FGFR1, FGFR3, FLT1, FLT4, FYN, IGF1R, ITK, KDR, KIT, LCK, LIMK1, LTK, MAP4K4, MAPK8, MAPK9, MET, NEK2, PDGFRA, PDGFRB, PTK2, RET, TAOK1, TNK2	CYP2C9, CYP3A4, GMNN, PPARG, TP53
ALL	Vemurafenib_FDA:d2	prazepam	2.11734e-06	0.000376175	PC1_Cox	PC1_Cox	TRUE	0.907004	0.878688	0.49337	0.00526917	0.00862624	5.50193e-05	0.0137753	0.118216	dx_k	d1x	43	24	366	93	259	200	0.655105	0.577235	0.972798	1.09472e-05	0.237995	0.00227818	0.181954	0.00233611	dx_k	d1x	42	24	115	20	92	43	ABL1, AXL, BLK, BRAF, CAMK1, CDK19, CDK8, CSF1R, CSK, DDR1, EIF2AK4, EPHB6, FGR, FLT3, FYN, HCK, HUNK, KIT, LCK, MAP2K1, MAP2K2, MAP2K4, MAP2K5, MAP4K5, MINK1, MYLK4, PDGFRA, PDGFRB, PRKD1, PTK6, RAF1, RIPK2, SIK1, SLK, SRC, SRMS, STK3, STK36, STK4, TGFBR2, TNIK, TNK2, ZAK	AR, ESR1, GABRA1, GABRA2, GABRA3, GABRA4, GABRA5, GABRA6, GABRB1, GABRB2, GABRB3, GABRD, GABRE, GABRG1, GABRG2, GABRG3, GABRP, GABRQ, NFE2L2, NR1H4, NR3C1, PPARG, TDP1, TP53	ABL1, AXL, BLK, BRAF, CAMK1, CDK19, CDK8, CSF1R, CSK, DDR1, EIF2AK4, EPHB6, FGR, FLT3, FYN, HCK, HUNK, KIT, LCK, MAP2K1, MAP2K2, MAP2K5, MAP4K5, MINK1, MYLK4, PDGFRA, PDGFRB, PRKD1, PTK6, RAF1, RIPK2, SIK1, SLK, SRC, SRMS, STK3, STK36, STK4, TGFBR2, TNIK, TNK2, ZAK	AR, ESR1, GABRA1, GABRA2, GABRA3, GABRA4, GABRA5, GABRA6, GABRB1, GABRB2, GABRB3, GABRD, GABRE, GABRG1, GABRG2, GABRG3, GABRP, GABRQ, NFE2L2, NR1H4, NR3C1, PPARG, TDP1, TP53
ALL	Crizotinib_Kinome Scan:d2	glyburide	2.11772e-06	0.000376175	PC1_Cox	PC1_wilcoxon	FALSE	0.0149032	0.200266	0.402471	0.0416406	0.0307943	0.00549475	0.112615	0.0654552	dx_k	d1x	99	9	365	94	196	263	0.173617	0.0597167	0.013113	0.000272828	0.00800267	0.681421	0.0168072	0.000122865	dx_k	d1x	98	9	118	17	71	64	ABL1, ABL2, ACVR1, ACVR1B, ALK, ANKK1, AURKA, AURKB, AXL, BLK, BMP2K, BMPR1B, CASK, CDK11A, CDK11B, CDK7, CSF1R, DCLK1, DCLK2, DDR1, DSTYK, EPHA1, EPHA2, EPHA3, EPHA4, EPHA5, EPHA6, EPHA7, EPHA8, EPHB1, EPHB4, EPHB6, FER, FES, FGR, FLT3, IGF1R, IKBKE, INSR, INSRR, IRAK1, IRAK3, JAK1, JAK2, JAK3, KIT, LCK, LIMK1, LIMK2, LTK, LYN, MAP3K12, MAP3K13, MAP3K2, MAP3K3, MAP4K1, MAP4K2, MAP4K3, MAP4K5, MA…	ABCB1, ABCC8, ABCC9, CYP2C19, CYP2C9, CYP2D6, CYP3A4, KCNJ11, PPARG	ABL1, ABL2, ACVR1, ACVR1B, ALK, ANKK1, AURKA, AURKB, AXL, BLK, BMP2K, BMPR1B, CASK, CDK11A, CDK7, CSF1R, DCLK1, DCLK2, DDR1, DSTYK, EPHA1, EPHA2, EPHA3, EPHA4, EPHA5, EPHA6, EPHA7, EPHA8, EPHB1, EPHB4, EPHB6, FER, FES, FGR, FLT3, IGF1R, IKBKE, INSR, INSRR, IRAK1, IRAK3, JAK1, JAK2, JAK3, KIT, LCK, LIMK1, LIMK2, LTK, LYN, MAP3K12, MAP3K13, MAP3K2, MAP3K3, MAP4K1, MAP4K2, MAP4K3, MAP4K5, MAPK7, MER…	ABCB1, ABCC8, ABCC9, CYP2C19, CYP2C9, CYP2D6, CYP3A4, KCNJ11, PPARG
ALL	Panobinostat	Phentolamine mesylate	2.13618e-06	0.000378535	PC1_Cox	PC1_wilcoxon	FALSE	0.817143	0.426313	0.657671	0.673056	0.39988	0.00836925	0.96614	0.51563	hdac	d1x	11	13	104	355	90	369	0.494335	0.858581	0.0965366	0.750883	0.0543904	0.0794878	0.0104104	0.000131499	hdac	d1x	11	13	51	84	40	95	HDAC1, HDAC10, HDAC11, HDAC2, HDAC3, HDAC4, HDAC5, HDAC6, HDAC7, HDAC8, HDAC9	ADRA1A, ADRA1B, ADRA1D, ADRA2A, ADRA2B, ADRA2C, CYP2D6, DRD3, GFER, HTR1E, KCNH2, MAP3K3, NFE2L2	HDAC1, HDAC10, HDAC11, HDAC2, HDAC3, HDAC4, HDAC5, HDAC6, HDAC7, HDAC8, HDAC9	ADRA1A, ADRA1B, ADRA1D, ADRA2A, ADRA2B, ADRA2C, CYP2D6, DRD3, GFER, HTR1E, KCNH2, MAP3K3, NFE2L2
ALL	Bosutinib_LINCS:d2	emetine_HL60_DOWN	2.19602e-06	0.000388197	PC1_Cox	PC1_wilcoxon	FALSE	0.913756	0.98679	0.275095	0.0145077	0.00114405	8.91311e-05	0.00556857	0.0394592	dx_k	d3	75	373	317	142	401	58	0.994661	0.675563	0.994757	0.00185478	0.332032	0.035132	0.00970257	0.013663	dx_k	d3	75	359	109	26	128	7	AAK1, ABL1, ABL2, AXL, BLK, BMP2K, BMPR2, BTK, CAMK1D, CIT, CSF1R, CSK, CSNK1A1, CSNK1D, CSNK1E, DMPK, EGFR, EIF2AK1, EIF2AK4, EPHA2, EPHA3, EPHA8, ERBB2, ERBB3, ERBB4, FES, FGR, FRK, GAK, GRK4, HCK, JAK2, LCK, LYN, MAP2K1, MAP2K2, MAP2K5, MAP3K11, MAP3K2, MAP3K3, MAP3K4, MAP3K7, MAP3K9, MAP4K2, MAP4K3, MAP4K4, MAP4K5, MAPK4, MAPK6, MINK1, MYLK2, NEK2, NUAK2, PAK1, PRKCD, RET, RIOK1, RIOK3, SIK2,…	ABCC4, ABCD3, ACLY, ACTB, ACTL6A, ACVR2B, ADAMTS1, ADM, AGPAT5, AIDA, AKAP1, ALCAM, ALDH5A1, ANKRD36B, ANXA2, API5, ASB13, ASNS, ATAD2, ATP13A3, ATP2A2, B3GNT2, BCAT1, BCL11A, BCL2, BICD2, BMPR1A, BNIP3, BNIP3L, C10orf2, C1orf216, C5orf30, CAD, CADM1, CALU, CAMKK2, CAMSAP1, CANX, CBX5, CBX6, CCND2, CCNE1, CCNE2, CD300A, CD302, CD3EAP, CD44, CD46, CDC25A, CDK2, CDV3, CEL, CENPI, CEP152, CERK, CHAC…	AAK1, ABL1, ABL2, AXL, BLK, BMP2K, BMPR2, BTK, CAMK1D, CIT, CSF1R, CSK, CSNK1A1, CSNK1D, CSNK1E, DMPK, EGFR, EIF2AK1, EIF2AK4, EPHA2, EPHA3, EPHA8, ERBB2, ERBB3, ERBB4, FES, FGR, FRK, GAK, GRK4, HCK, JAK2, LCK, LYN, MAP2K1, MAP2K2, MAP2K5, MAP3K11, MAP3K2, MAP3K3, MAP3K4, MAP3K7, MAP3K9, MAP4K2, MAP4K3, MAP4K4, MAP4K5, MAPK4, MAPK6, MINK1, MYLK2, NEK2, NUAK2, PAK1, PRKCD, RET, RIOK1, RIOK3, SIK2,…	ABCC4, ABCD3, ACLY, ACTB, ACTL6A, ACVR2B, ADAMTS1, ADM, AGPAT5, AIDA, AKAP1, ALCAM, ALDH5A1, ANKRD36B, API5, ASB13, ASNS, ATAD2, ATP13A3, ATP2A2, B3GNT2, BCAT1, BCL11A, BICD2, BMPR1A, BNIP3, BNIP3L, C10orf2, C1orf216, C5orf30, CAD, CADM1, CALU, CAMKK2, CAMSAP1, CANX, CBX6, CCND2, CCNE1, CCNE2, CD300A, CD3EAP, CD44, CD46, CDC25A, CDK2, CDV3, CEL, CENPI, CEP152, CERK, CHST12, COCH, COPA, COX20, CRE…
ALL	Bosutinib_LINCS:d2	nevirapine	2.22005e-06	0.000391495	PC1_wilcoxon	PC1_wilcoxon	TRUE	0.0693598	0.284645	0.786473	0.98036	0.0331982	0.121201	0.00556857	0.27576	dx_k	d1x	75	11	317	142	171	288	0.642618	0.16654	0.105471	0.00028822	0.110606	0.187809	0.00970257	9.02731e-05	dx_k	d1x	75	11	109	26	69	66	AAK1, ABL1, ABL2, AXL, BLK, BMP2K, BMPR2, BTK, CAMK1D, CIT, CSF1R, CSK, CSNK1A1, CSNK1D, CSNK1E, DMPK, EGFR, EIF2AK1, EIF2AK4, EPHA2, EPHA3, EPHA8, ERBB2, ERBB3, ERBB4, FES, FGR, FRK, GAK, GRK4, HCK, JAK2, LCK, LYN, MAP2K1, MAP2K2, MAP2K5, MAP3K11, MAP3K2, MAP3K3, MAP3K4, MAP3K7, MAP3K9, MAP4K2, MAP4K3, MAP4K4, MAP4K5, MAPK4, MAPK6, MINK1, MYLK2, NEK2, NUAK2, PAK1, PRKCD, RET, RIOK1, RIOK3, SIK2,…	ABCB1, ABCC1, ABCC2, ABCC3, ABCG2, CYP1A2, CYP2C19, CYP2C9, CYP2D6, CYP3A4, TDP1	AAK1, ABL1, ABL2, AXL, BLK, BMP2K, BMPR2, BTK, CAMK1D, CIT, CSF1R, CSK, CSNK1A1, CSNK1D, CSNK1E, DMPK, EGFR, EIF2AK1, EIF2AK4, EPHA2, EPHA3, EPHA8, ERBB2, ERBB3, ERBB4, FES, FGR, FRK, GAK, GRK4, HCK, JAK2, LCK, LYN, MAP2K1, MAP2K2, MAP2K5, MAP3K11, MAP3K2, MAP3K3, MAP3K4, MAP3K7, MAP3K9, MAP4K2, MAP4K3, MAP4K4, MAP4K5, MAPK4, MAPK6, MINK1, MYLK2, NEK2, NUAK2, PAK1, PRKCD, RET, RIOK1, RIOK3, SIK2,…	ABCB1, ABCC1, ABCC2, ABCC3, ABCG2, CYP1A2, CYP2C19, CYP2C9, CYP2D6, CYP3A4, TDP1
ALL	Ruxolitinib (INCB18424)_MRC:d2	etretinate	2.22943e-06	0.000392202	PC1_wilcoxon	PC1_wilcoxon	TRUE	0.0945293	0.702956	0.0872692	0.00177247	0.280248	0.220384	0.0800832	5.07829e-06	dx_k	d1x	2	7	22	437	92	367	0.296016	0.41078	0.470134	0.0413684	0.18514	0.181032	0.0856337	0.0388102	dx_k	d1x	2	7	16	119	43	92	JAK2, MARK3	AR, ESR1, GMNN, HSPB1, RARA, RXRG, TP53	JAK2, MARK3	AR, ESR1, GMNN, HSPB1, RARA, RXRG, TP53
ALL	Crizotinib_Kinome Scan:d2	Kinome_2079_Roche	2.278e-06	0.000399356	PC1_Cox	PC1_wilcoxon	FALSE	0.00142286	0.230947	0.243866	8.00898e-05	0.00411245	0.000693638	0.112615	0.0410894	dx_k	d2x_k	99	9	365	94	131	328	0.468011	0.0548206	1	0.00135614	0.00210033	0.959149	0.0168072	0.00105582	dx_k	d2x_k	98	9	118	17	43	92	ABL1, ABL2, ACVR1, ACVR1B, ALK, ANKK1, AURKA, AURKB, AXL, BLK, BMP2K, BMPR1B, CASK, CDK11A, CDK11B, CDK7, CSF1R, DCLK1, DCLK2, DDR1, DSTYK, EPHA1, EPHA2, EPHA3, EPHA4, EPHA5, EPHA6, EPHA7, EPHA8, EPHB1, EPHB4, EPHB6, FER, FES, FGR, FLT3, IGF1R, IKBKE, INSR, INSRR, IRAK1, IRAK3, JAK1, JAK2, JAK3, KIT, LCK, LIMK1, LIMK2, LTK, LYN, MAP3K12, MAP3K13, MAP3K2, MAP3K3, MAP4K1, MAP4K2, MAP4K3, MAP4K5, MA…	FER, FRK, LRRK2, LTK, PAK4, PBK, PIM3, ROS1, SLK	ABL1, ABL2, ACVR1, ACVR1B, ALK, ANKK1, AURKA, AURKB, AXL, BLK, BMP2K, BMPR1B, CASK, CDK11A, CDK7, CSF1R, DCLK1, DCLK2, DDR1, DSTYK, EPHA1, EPHA2, EPHA3, EPHA4, EPHA5, EPHA6, EPHA7, EPHA8, EPHB1, EPHB4, EPHB6, FER, FES, FGR, FLT3, IGF1R, IKBKE, INSR, INSRR, IRAK1, IRAK3, JAK1, JAK2, JAK3, KIT, LCK, LIMK1, LIMK2, LTK, LYN, MAP3K12, MAP3K13, MAP3K2, MAP3K3, MAP4K1, MAP4K2, MAP4K3, MAP4K5, MAPK7, MER…	FER, FRK, LRRK2, LTK, PAK4, PBK, PIM3, ROS1, SLK
ALL	Dabrafenib_FDA:d2	NG-25_MRC	2.28104e-06	0.000399356	PC1_Cox	PC1_wilcoxon	FALSE	0.074967	0.933441	0.944783	0.960318	0.267659	0.000208498	0.146606	0.0761969	dx_k	d2x_k	122	29	407	52	209	250	0.855004	0.65532	1	0.00348669	0.199289	0.559583	0.159344	0.000371047	dx_k	d2x_k	121	29	125	10	76	59	ABL1, ABL2, ACVR1, ACVR1B, ADCK3, ADCK4, AURKB, AXL, BLK, BMPR1B, BMPR2, BRAF, BRSK1, BRSK2, BTK, BUB1, CAMK1, CAMK1D, CDK13, CDK14, CDK15, CDK16, CDK17, CDK18, CDK19, CDK2, CDK3, CDK4, CDK5, CDK7, CDK8, CDKL2, CDKL5, CIT, CLK3, CSF1R, CSK, DCLK1, DCLK2, DCLK3, DDR1, DYRK1B, EGFR, EIF2AK1, EIF2AK4, EPHA1, EPHA3, EPHB6, ERBB2, ERBB3, FGR, FRK, FYN, GAK, HCK, HIPK1, HIPK2, HIPK3, HIPK4, ITK, JAK1, …	ABL1, CAMK1, CSK, EPHA2, EPHA4, EPHB2, EPHB3, FGFR1, FLT1, HIPK2, IGF1R, LCK, MAP3K11, MAP3K7, MAP4K2, MAPK11, MAPK12, MAPK13, MAPK14, MAPK8, MAPK9, MINK1, OXSR1, PTK6, RIPK2, RPS6KB1, SRC, SYK, YES1	ABL1, ABL2, ACVR1, ACVR1B, ADCK3, ADCK4, AURKB, AXL, BLK, BMPR1B, BMPR2, BRAF, BRSK1, BRSK2, BTK, BUB1, CAMK1, CAMK1D, CDK13, CDK14, CDK15, CDK16, CDK17, CDK18, CDK19, CDK2, CDK3, CDK4, CDK5, CDK7, CDK8, CDKL2, CDKL5, CIT, CLK3, CSF1R, CSK, DCLK1, DCLK2, DCLK3, DDR1, DYRK1B, EGFR, EIF2AK1, EIF2AK4, EPHA1, EPHA3, EPHB6, ERBB2, ERBB3, FGR, FRK, FYN, GAK, HCK, HIPK1, HIPK2, HIPK3, HIPK4, ITK, JAK1, …	ABL1, CAMK1, CSK, EPHA2, EPHA4, EPHB2, EPHB3, FGFR1, FLT1, HIPK2, IGF1R, LCK, MAP3K11, MAP3K7, MAP4K2, MAPK11, MAPK12, MAPK13, MAPK14, MAPK8, MAPK9, MINK1, OXSR1, PTK6, RIPK2, RPS6KB1, SRC, SYK, YES1
[truncated: 703 more rows]

## Sheet: Data Dictionary
column name	meaning
[truncated: 44 more rows]

## Sheet: Drug_db Abbreviations
Drug_db Abbreviations:
[truncated: 6 more rows]
